# Supplementary material for: Cuminal Inhibits Trichothecium roseum Growth by Triggering Cell Starvation: Transcriptome and Proteome Analysis
Source: Microorganisms. 2020 Feb 14;8(2):256. doi: 10.3390/microorganisms8020256 (PMC7074788; doi:10.3390/microorganisms8020256)
Supplement: Supplementary file 1 [file microorganisms-08-00256-s001.zip]

Archive with 9 entries (8 files):
- Supplementary files/
- Supplementary files/Supplementary Figures.docx
- Supplementary files/Table S1.Total unigenes assembled in RNA sequencing of Trichothecium roseum..xlsx
- Supplementary files/Table S2. Data of differentially expressed genes of Trichothecium roseum unpon cuminal exposure..xlsx
- Supplementary files/Table S3. Differentially expressed proteins of of Trichothecium roseum unpon cuminal exposure.xlsx
- Supplementary files/Table S4. Correlations of  annotated proteins and genes.xlsx
- Supplementary files/Table S5. Differentially expressed proteins and their corresponding genes identified.xlsx
- Supplementary files/Table S6. Correlations of DEGs and DEPs of Trichothecium roseum unpon cuminal exposure.xlsx
- Supplementary files/Table S7. Upup vs downdown DEGs and DEPs.xlsx
