# Supplementary material for: Cuminal Inhibits Trichothecium roseum Growth by Triggering Cell Starvation: Transcriptome and Proteome Analysis
Source: Microorganisms. 2020 Feb 14;8(2):256. doi: 10.3390/microorganisms8020256 (PMC7074788; doi:10.3390/microorganisms8020256)
Supplement: Supplementary file 1 [file microorganisms-08-00256-s001.zip › Supplementary files/Table S1.Total unigenes assembled in RNA sequencing of Trichothecium roseum..xlsx]

## Sheet: 定性总表-DESeq-Sample_C-vs-Sample_T
Table S1.Total unigenes assembled in RNA sequencing of Trichothecium roseum.
id	foldChange	log2FoldChange	pval	padj	GO.id	GO.term
CL1000Contig1	0.514166	-0.959695	0.0646507	0.302334
CL1001Contig1	2.16467	1.11415	0.0504309	0.260588	GO:0005737;GO:0005887;GO:0004303;GO:0052650;GO:0004745;GO:0006703;GO:0050896;GO:0006694;GO:0007601	cytoplasm|integral component of plasma membrane|estradiol 17-beta-dehydrogenase activity|NADP-retinol dehydrogenase activity|retinol dehydrogenase activity|estrogen biosynthetic process|response to stimulus|steroid biosynthetic process|visual perception
CL1001Contig2	1.07218	0.100552	1	1
CL1002Contig1	2.06556	1.04653	0.0704008	0.318974	GO:0033391;GO:0005737;GO:0005730;GO:0005634;GO:0005819;GO:0044822;GO:0016428;GO:0000049;GO:0051301;GO:0033313;GO:0007067;GO:0007286;GO:0030488	chromatoid body|cytoplasm|nucleolus|nucleus|spindle|poly(A) RNA binding|tRNA (cytosine-5-)-methyltransferase activity|tRNA binding|cell division|meiotic cell cycle checkpoint|mitotic nuclear division|spermatid development|tRNA methylation
CL1003Contig1	0.869142	-0.202336	0.676663	0.933083	GO:0016811;GO:0006212	hydrolase activity, acting on carbon-nitrogen (but not peptide) bonds, in linear amides|uracil catabolic process
CL1004Contig1	0.170712	-2.55036	0.00016535	0.00345054	GO:0005829;GO:0005524;GO:0004386;GO:0003676	cytosol|ATP binding|helicase activity|nucleic acid binding
CL1004Contig2	0.10871	-3.20145	0.00257266	0.0312028	GO:0005829;GO:0005524;GO:0004386;GO:0003676	cytosol|ATP binding|helicase activity|nucleic acid binding
CL1005Contig1	93.4791	6.54657	2.16725e-08	1.66935e-06	GO:0046658;GO:0008496;GO:0007117;GO:0016052;GO:0071555;GO:0030447;GO:0009272	anchored component of plasma membrane|mannan endo-1,6-alpha-mannosidase activity|budding cell bud growth|carbohydrate catabolic process|cell wall organization|filamentous growth|fungal-type cell wall biogenesis
CL1006Contig1	4.16631	2.05877	0.00215327	0.0271016	GO:0005576;GO:0030596;GO:0004650;GO:0071555;GO:0000272	extracellular region|alpha-L-rhamnosidase activity|polygalacturonase activity|cell wall organization|polysaccharide catabolic process
CL1007Contig1	0.282509	-1.82363	0.11558	0.424149	GO:0005730;GO:0031499;GO:0004652;GO:0030674;GO:0003723;GO:0008270;GO:0043629;GO:0071031;GO:0071039;GO:0071035;GO:0071036;GO:0071037;GO:0071038;GO:0006400	nucleolus|TRAMP complex|polynucleotide adenylyltransferase activity|protein binding, bridging|RNA binding|zinc ion binding|ncRNA polyadenylation|nuclear mRNA surveillance of mRNA 3'-end processing|nuclear polyadenylation-dependent CUT catabolic process|nuclear polyadenylation-dependent rRNA catabolic process|nuclear polyadenylation-dependent snoRNA catabolic process|nuclear polyadenylation-depend…
CL1008Contig1	1.164	0.219094	1	1
CL1009Contig1	2.2034	1.13973	0.167035	0.518771
CL1009Contig2	0.715763	-0.482447	0.442852	0.802235	GO:0005783;GO:0017177;GO:0030246;GO:0033919;GO:0006491;GO:0006487	endoplasmic reticulum|glucosidase II complex|carbohydrate binding|glucan 1,3-alpha-glucosidase activity|N-glycan processing|protein N-linked glycosylation
CL100Contig1	0.996569	-0.00495891	0.987128	1
CL100Contig2	1.09088	0.125487	0.621404	0.905988
CL1010Contig1	2.21833	1.14947	0.0991326	0.390479
CL1011Contig1	1.43687	0.522926	0.396328	0.766433
CL1012Contig1	0.744577	-0.425508	0.381043	0.759054	GO:0005634;GO:0003677;GO:0000981;GO:0008270;GO:0006012;GO:0006351	nucleus|DNA binding|RNA polymerase II transcription factor activity, sequence-specific DNA binding|zinc ion binding|galactose metabolic process|transcription, DNA-templated
CL1013Contig1	0.137756	-2.85981	0.0491274	0.256748
CL1014Contig1	0.0676681	-3.88538	0.188916	0.553306	GO:0005634;GO:0003677;GO:0000981;GO:0008270;GO:0006351	nucleus|DNA binding|RNA polymerase II transcription factor activity, sequence-specific DNA binding|zinc ion binding|transcription, DNA-templated
CL1014Contig2	0.0571678	-4.12865	0.023923	0.157828	GO:0005634;GO:0003677;GO:0000981;GO:0008270;GO:0006351	nucleus|DNA binding|RNA polymerase II transcription factor activity, sequence-specific DNA binding|zinc ion binding|transcription, DNA-templated
CL1015Contig1	0.861326	-0.215369	0.99474	1
CL1016Contig1	Inf	Inf	0.497472	0.839142
CL1016Contig2	7.20298	2.84859	0.12871	0.450103	GO:0005788;GO:0005524	endoplasmic reticulum lumen|ATP binding
CL1017Contig1	3.84055	1.94131	0.086568	0.361097	GO:0005737;GO:0098592;GO:0005829;GO:0000145;GO:0016020;GO:0005886;GO:0017049;GO:0005546;GO:0051601;GO:0006887;GO:0006893;GO:0048015;GO:0050714;GO:0015031;GO:0016241	cytoplasm|cytoplasmic side of apical plasma membrane|cytosol|exocyst|membrane|plasma membrane|GTP-Rho binding|phosphatidylinositol-4,5-bisphosphate binding|exocyst localization|exocytosis|Golgi to plasma membrane transport|phosphatidylinositol-mediated signaling|positive regulation of protein secretion|protein transport|regulation of macroautophagy
CL1017Contig2	20.4237	4.35217	6.55399e-05	0.00158851	GO:0005935;GO:0005934;GO:0000145;GO:0000131;GO:0043332;GO:0005886;GO:0017049;GO:0005546;GO:0048309;GO:0001927;GO:0051601;GO:0006887;GO:0006893;GO:0015031;GO:0090522	cellular bud neck|cellular bud tip|exocyst|incipient cellular bud site|mating projection tip|plasma membrane|GTP-Rho binding|phosphatidylinositol-4,5-bisphosphate binding|endoplasmic reticulum inheritance|exocyst assembly|exocyst localization|exocytosis|Golgi to plasma membrane transport|protein transport|vesicle tethering involved in exocytosis
CL1018Contig1	2.19586	1.13479	0.238623	0.619989	GO:0031225;GO:0005886;GO:0042124;GO:0042123;GO:0005975;GO:0031505	anchored component of membrane|plasma membrane|1,3-beta-glucanosyltransferase activity|glucanosyltransferase activity|carbohydrate metabolic process|fungal-type cell wall organization
CL1019Contig1	0.465032	-1.1046	0.302851	0.68751
CL101Contig1	0.617735	-0.694941	0.226786	0.605201	GO:0005829;GO:0000811;GO:0031298;GO:1902983;GO:0000727;GO:1902975	cytosol|GINS complex|replication fork protection complex|DNA strand elongation involved in mitotic DNA replication|double-strand break repair via break-induced replication|mitotic DNA replication initiation
CL101Contig2	0.0946568	-3.40115	9.20015e-05	0.00211159
CL1020Contig1	3.37362	1.7543	0.205257	0.577942
CL1021Contig1	2.05194	1.03699	0.198968	0.568392
CL1022Contig1	14.7913	3.88668	0.0890914	0.367352	GO:0016491;GO:0031177;GO:0016746	oxidoreductase activity|phosphopantetheine binding|transferase activity, transferring acyl groups
CL1022Contig2	1.94569	0.960281	0.531792	0.859304
CL1023Contig1	0.0783731	-3.6735	0.00297495	0.034958	GO:0005826;GO:0032153;GO:0036391;GO:0071341;GO:0016460;GO:0005634;GO:0005524;GO:0030899;GO:0000146;GO:1903478	actomyosin contractile ring|cell division site|medial cortex septin ring|medial cortical node|myosin II complex|nucleus|ATP binding|calcium-dependent ATPase activity|microfilament motor activity|actin filament bundle convergence involved in mitotic contractile ring assembly
CL1024Contig1	74.2385	6.2141	3.51673e-08	2.53618e-06	GO:0020037;GO:0005506;GO:0004497;GO:0016705	heme binding|iron ion binding|monooxygenase activity|oxidoreductase activity, acting on paired donors, with incorporation or reduction of molecular oxygen
CL1025Contig1	2.00098	1.0007	0.182814	0.543827
CL1026Contig1	0.661586	-0.595999	0.265678	0.649385	GO:0016021;GO:0015297;GO:0015081;GO:0015299;GO:0035725;GO:0009847	integral component of membrane|antiporter activity|sodium ion transmembrane transporter activity|solute:proton antiporter activity|sodium ion transmembrane transport|spore germination
CL1026Contig2	1.40114	0.4866	0.463993	0.817398
CL1027Contig1	0.520321	-0.942525	0.427971	0.793786
CL1028Contig1	5.06666	2.34104	3.28965e-05	0.000911439	GO:0016021;GO:0005886;GO:0055085	integral component of membrane|plasma membrane|transmembrane transport
CL1028Contig2	Inf	Inf	0.292486	0.676625
CL1029Contig1	0.70953	-0.495064	0.807754	0.977522
CL1029Contig2	1.14111	0.190436	0.910108	1
CL102Contig1	0.664251	-0.590199	0.300922	0.685564	GO:0030122;GO:0030132;GO:0005905;GO:0031201;GO:0006897;GO:0006886	AP-2 adaptor complex|clathrin coat of coated pit|clathrin-coated pit|SNARE complex|endocytosis|intracellular protein transport
CL1030Contig1	1.09318	0.128533	0.923521	1
CL1031Contig1	0.595709	-0.747319	0.188093	0.551948	GO:0034045;GO:0006914	pre-autophagosomal structure membrane|autophagy
CL1031Contig2	0.155341	-2.68649	0.17593	0.53257
CL1032Contig1	1.10153	0.13951	0.97029	1	GO:0032153;GO:0051286;GO:0005829;GO:0005509;GO:1990651;GO:1990649;GO:0052659;GO:0052658;GO:1990650;GO:1990640;GO:1990648;GO:0030487;GO:0034485;GO:0043813;GO:0004439;GO:0006897;GO:0046856;GO:0015031	cell division site|cell tip|cytosol|calcium ion binding|inositol-1,2,4,5,6-pentakisphosphate 5-phosphatase activity|inositol-1,2,4,5-tetrakisphosphate 5-phosphatase activity|inositol-1,3,4,5-tetrakisphosphate 5-phosphatase activity|inositol-1,4,5-trisphosphate 5-phosphatase activity|inositol-2,4,5,6-tetrakisphosphate 5-phosphatase activity|inositol-2,4,5-triphosphate 5-phosphatase activity|inosit…
CL1033Contig1	0.881879	-0.181347	0.787974	0.97018
CL1034Contig1	0.713522	-0.48697	0.419871	0.786371	GO:0005849;GO:0016787;GO:0046872;GO:0003729;GO:0006378	mRNA cleavage factor complex|hydrolase activity|metal ion binding|mRNA binding|mRNA polyadenylation
CL1035Contig1	1.00171	0.00245958	0.838473	0.98246
CL1036Contig1	0.891464	-0.165751	0.769347	0.96516	GO:0005829;GO:0005739;GO:0005634;GO:0005524;GO:0004004;GO:0044822;GO:0006396	cytosol|mitochondrion|nucleus|ATP binding|ATP-dependent RNA helicase activity|poly(A) RNA binding|RNA processing
CL1036Contig2	3.21253	1.68371	0.160355	0.506472	GO:0005739;GO:0005634;GO:0005524;GO:0004004;GO:0044822;GO:0006396	mitochondrion|nucleus|ATP binding|ATP-dependent RNA helicase activity|poly(A) RNA binding|RNA processing
CL1037Contig1	1.00615	0.00884068	0.967642	1	GO:0022627;GO:0003729;GO:0019843;GO:0003735;GO:0000028;GO:0006407;GO:0006412	cytosolic small ribosomal subunit|mRNA binding|rRNA binding|structural constituent of ribosome|ribosomal small subunit assembly|rRNA export from nucleus|translation
CL1037Contig2	0.311042	-1.68482	0.00519658	0.0532767
CL1038Contig1	1.06959	0.0970513	0.9267	1	GO:0005737;GO:0005829;GO:0005634;GO:0005525;GO:0030695;GO:0007264	cytoplasm|cytosol|nucleus|GTP binding|GTPase regulator activity|small GTPase mediated signal transduction
CL1039Contig1	1.02757	0.0392398	0.835708	0.981741
CL103Contig1	0.527715	-0.922169	0.821578	0.979944
CL103Contig2	0.252715	-1.98442	0.710667	0.945305	GO:0030131;GO:0005794;GO:0005802;GO:0006896;GO:0006886	clathrin adaptor complex|Golgi apparatus|trans-Golgi network|Golgi to vacuole transport|intracellular protein transport
CL103Contig3	1.59617	0.674618	0.157366	0.502478	GO:0005737;GO:0005525;GO:0003924;GO:0003743	cytoplasm|GTP binding|GTPase activity|translation initiation factor activity
CL103Contig4	0.900817	-0.150694	0.829056	0.981157	GO:0005737;GO:0005634;GO:0046872;GO:0030490	cytoplasm|nucleus|metal ion binding|maturation of SSU-rRNA
CL103Contig5	0.499893	-1.00031	0.109522	0.411359	GO:0015935;GO:0019843;GO:0003735;GO:0006412	small ribosomal subunit|rRNA binding|structural constituent of ribosome|translation
CL1040Contig1	3.81779	1.93274	0.106601	0.406088
CL1041Contig1	0.718744	-0.47645	0.47627	0.826209	GO:0042721;GO:0042719;GO:0046872;GO:0008565;GO:0045039	mitochondrial inner membrane protein insertion complex|mitochondrial intermembrane space protein transporter complex|metal ion binding|protein transporter activity|protein import into mitochondrial inner membrane
CL1041Contig2	0.588357	-0.765236	0.784457	0.968602
CL1042Contig1	2.63446	1.39751	0.235086	0.615956	GO:0016491	oxidoreductase activity
CL1043Contig1	0.459236	-1.12269	0.119747	0.432429	GO:0005741;GO:0046930;GO:0015288;GO:0008308	mitochondrial outer membrane|pore complex|porin activity|voltage-gated anion channel activity
CL1044Contig1	0.634692	-0.655871	0.596154	0.897709
CL1044Contig2	0.336294	-1.5722	0.117439	0.428022
CL1045Contig1	1.88042	0.911057	0.298871	0.683748	GO:0005737;GO:0005829;GO:0005634;GO:0043234;GO:0042030;GO:0031072;GO:0006457	cytoplasm|cytosol|nucleus|protein complex|ATPase inhibitor activity|heat shock protein binding|protein folding
CL1046Contig1	43.0622	5.42835	0.042836	0.234276	GO:0016021;GO:0016020;GO:0006893;GO:0006811	integral component of membrane|membrane|Golgi to plasma membrane transport|ion transport
CL1047Contig1	0.32527	-1.62029	0.0264146	0.169403
CL1048Contig1	7.90721	2.98317	0.0033283	0.0381058
CL1049Contig1	1.14832	0.199524	0.784728	0.968691
CL104Contig1	1.0633	0.0885487	0.988765	1	GO:0003824;GO:0030170;GO:0009058	catalytic activity|pyridoxal phosphate binding|biosynthetic process
CL104Contig2	0.901538	-0.14954	0.806557	0.977486	GO:0005789;GO:0016021;GO:0016757;GO:0006506	endoplasmic reticulum membrane|integral component of membrane|transferase activity, transferring glycosyl groups|GPI anchor biosynthetic process
CL1050Contig1	1.1848	0.244649	0.749288	0.960245
CL1051Contig1	2.61271	1.38555	0.367101	0.74576	GO:0070062;GO:0005759;GO:0005739;GO:0004300;GO:0006635	extracellular exosome|mitochondrial matrix|mitochondrion|enoyl-CoA hydratase activity|fatty acid beta-oxidation
CL1052Contig1	0.348928	-1.519	0.0111152	0.0918689
CL1053Contig1	2.9086	1.54032	0.0752332	0.332082	GO:0005829;GO:0005634;GO:0010181;GO:0052874;GO:0052873;GO:0003955;GO:0008134;GO:0006915;GO:0034599;GO:0042994	cytosol|nucleus|FMN binding|FMN reductase (NADH) activity|FMN reductase (NADPH) activity|NAD(P)H dehydrogenase (quinone) activity|transcription factor binding|apoptotic process|cellular response to oxidative stress|cytoplasmic sequestering of transcription factor
CL1054Contig1	1.03293	0.04674	0.986853	1	GO:0030529;GO:0005730;GO:0006364	intracellular ribonucleoprotein complex|nucleolus|rRNA processing
CL1055Contig1	0.219006	-2.19096	0.123928	0.441468
CL1056Contig1	0.845388	-0.242315	0.687017	0.936766	GO:0005911;GO:0016020;GO:0005634;GO:0001161;GO:0043565;GO:0003700;GO:0070830;GO:0007420;GO:0007155;GO:0034329;GO:0003382;GO:0001843;GO:0021915;GO:0051973;GO:0045944;GO:0006357;GO:0006351	cell-cell junction|membrane|nucleus|intronic transcription regulatory region sequence-specific DNA binding|sequence-specific DNA binding|transcription factor activity, sequence-specific DNA binding|bicellular tight junction assembly|brain development|cell adhesion|cell junction assembly|epithelial cell morphogenesis|neural tube closure|neural tube development|positive regulation of telomerase act…
CL1057Contig1	2.23581	1.1608	0.52714	0.85677
CL1058Contig1	0.264143	-1.92061	0.000790751	0.0123629
CL1058Contig2	0.265833	-1.91141	0.00366404	0.0410913	GO:0005737;GO:0008168;GO:0003729;GO:0008757;GO:0055088	cytoplasm|methyltransferase activity|mRNA binding|S-adenosylmethionine-dependent methyltransferase activity|lipid homeostasis
CL1059Contig1	0.718781	-0.476377	0.870087	0.989237	GO:0005737;GO:0005829;GO:0005634;GO:0032866;GO:0032867;GO:0019568;GO:0042843	cytoplasm|cytosol|nucleus|D-xylose:NADP reductase activity|L-arabinose:NADP reductase activity|arabinose catabolic process|D-xylose catabolic process
CL105Contig1
CL105Contig2	0.651884	-0.617313	0.325198	0.708247
CL1060Contig1	0.913689	-0.130224	0.832227	0.981741	GO:0005829;GO:0005634;GO:0051998;GO:0008757;GO:0006479	cytosol|nucleus|protein carboxyl O-methyltransferase activity|S-adenosylmethionine-dependent methyltransferase activity|protein methylation
CL1060Contig2	3.20524	1.68043	0.0859793	0.359355	GO:0005829;GO:0005634;GO:0051998;GO:0008757;GO:0006479	cytosol|nucleus|protein carboxyl O-methyltransferase activity|S-adenosylmethionine-dependent methyltransferase activity|protein methylation
CL1061Contig1	0.643052	-0.636992	0.675462	0.932248
CL1062Contig1	0.506817	-0.980464	0.579783	0.887316	GO:0016021;GO:0071949;GO:0004497;GO:1900560;GO:1900563	integral component of membrane|FAD binding|monooxygenase activity|austinol biosynthetic process|dehydroaustinol biosynthetic process
CL1063Contig1	1.7662	0.820646	0.488289	0.833828	GO:0005950;GO:0004049;GO:0046872;GO:0000162	anthranilate synthase complex|anthranilate synthase activity|metal ion binding|tryptophan biosynthetic process
CL1063Contig2	0.454489	-1.13768	0.587652	0.891854
CL1064Contig1	1.99459	0.996092	0.38393	0.760042	GO:0000177;GO:0005829;GO:0000178;GO:0000176;GO:0005730;GO:0005634;GO:0000175;GO:0017091;GO:0043928;GO:0000467;GO:0034661;GO:0070651;GO:0071028;GO:0071042;GO:0071035;GO:0071038;GO:0070478;GO:0034427;GO:0070481;GO:0034473;GO:0034475;GO:0034476	cytoplasmic exosome (RNase complex)|cytosol|exosome (RNase complex)|nuclear exosome (RNase complex)|nucleolus|nucleus|3'-5'-exoribonuclease activity|AU-rich element binding|exonucleolytic nuclear-transcribed mRNA catabolic process involved in deadenylation-dependent decay|exonucleolytic trimming to generate mature 3'-end of 5.8S rRNA from tricistronic rRNA transcript (SSU-rRNA, 5.8S rRNA, LSU-rRN…
CL1065Contig1	1.75114	0.808298	0.420815	0.786779	GO:0005623;GO:0005524;GO:0004340;GO:0005536;GO:0001678;GO:0006096	cell|ATP binding|glucokinase activity|glucose binding|cellular glucose homeostasis|glycolytic process
CL1066Contig1	0.391812	-1.35177	0.0278323	0.176191	GO:0000781;GO:0005829;GO:0000446;GO:0005634;GO:0000347;GO:0000445;GO:0003676;GO:0006406;GO:0006397;GO:0006355;GO:0006368	chromosome, telomeric region|cytosol|nucleoplasmic THO complex|nucleus|THO complex|THO complex part of transcription export complex|nucleic acid binding|mRNA export from nucleus|mRNA processing|regulation of transcription, DNA-templated|transcription elongation from RNA polymerase II promoter
CL1067Contig1	1.98695	0.990557	0.165372	0.515456
CL1067Contig2	0.302637	-1.72434	0.216401	0.594195
CL1068Contig1	1.83771	0.877908	0.170968	0.526213	GO:0016021;GO:0016020;GO:0022857;GO:0005215;GO:0006820;GO:0055085;GO:0006810	integral component of membrane|membrane|transmembrane transporter activity|transporter activity|anion transport|transmembrane transport|transport
CL1069Contig1	1.15118	0.203117	0.93294	1	GO:0005525	GTP binding
CL1069Contig2	1.04716	0.066476	1	1	GO:0005525	GTP binding
CL106Contig1	4.23818	2.08344	0.0093469	0.0816092
CL1070Contig1	4.21277	2.07477	0.31166	0.694324	GO:0009986;GO:0005840;GO:0003735;GO:0006412	cell surface|ribosome|structural constituent of ribosome|translation
CL1070Contig2	1.56154	0.642966	0.927776	1	GO:0009507;GO:0005829;GO:0022625;GO:0022626;GO:0016020;GO:0005730;GO:0005886;GO:0009506;GO:0005774;GO:0005773;GO:0003729;GO:0003735;GO:0009735;GO:0006412	chloroplast|cytosol|cytosolic large ribosomal subunit|cytosolic ribosome|membrane|nucleolus|plasma membrane|plasmodesma|vacuolar membrane|vacuole|mRNA binding|structural constituent of ribosome|response to cytokinin|translation
CL1071Contig1	0.108918	-3.19869	0.179624	0.538981	GO:0031261;GO:0042555;GO:0097373;GO:0000790;GO:0005656;GO:0043596;GO:0005634;GO:0030875;GO:0005524;GO:0003682;GO:0003677;GO:0003678;GO:1902975;GO:1902450;GO:0006279;GO:0048478	DNA replication preinitiation complex|MCM complex|MCM core complex|nuclear chromatin|nuclear pre-replicative complex|nuclear replication fork|nucleus|rDNA protrusion|ATP binding|chromatin binding|DNA binding|DNA helicase activity|mitotic DNA replication initiation|negative regulation of ATP-dependent DNA helicase activity|premeiotic DNA replication|replication fork protection
CL1072Contig1	Inf	Inf	0.0579471	0.282384	GO:0048471;GO:0005525;GO:0003924;GO:0034340	perinuclear region of cytoplasm|GTP binding|GTPase activity|response to type I interferon
CL1073Contig1	0.111351	-3.16681	0.000180111	0.00368539
CL1074Contig1	0.698594	-0.517473	0.421911	0.787747	GO:0005634;GO:0005524;GO:0003677;GO:0006974;GO:0006260	nucleus|ATP binding|DNA binding|cellular response to DNA damage stimulus|DNA replication
CL1075Contig1	0.788031	-0.343675	0.67312	0.93169	GO:0008168;GO:0044550;GO:0045461	methyltransferase activity|secondary metabolite biosynthetic process|sterigmatocystin biosynthetic process
CL1075Contig2	0.611192	-0.710301	0.302983	0.68751
CL1076Contig1	0.417277	-1.26092	0.0486653	0.254903	GO:0071012;GO:0071013;GO:0071014;GO:0071010;GO:0000974;GO:0000398	catalytic step 1 spliceosome|catalytic step 2 spliceosome|post-mRNA release spliceosomal complex|prespliceosome|Prp19 complex|mRNA splicing, via spliceosome
CL1077Contig1	0.58027	-0.785203	0.155202	0.499963	GO:0005737;GO:0072380;GO:0006620	cytoplasm|TRC complex|posttranslational protein targeting to membrane
CL1078Contig1	0.727728	-0.458529	0.425914	0.792082	GO:0015934;GO:0019843;GO:0003735;GO:0000049;GO:0006417;GO:0006412	large ribosomal subunit|rRNA binding|structural constituent of ribosome|tRNA binding|regulation of translation|translation
CL1079Contig1	0.432165	-1.21035	0.186166	0.549459	GO:0005774;GO:0005773;GO:0102203;GO:0102202;GO:0016906;GO:0009813;GO:0052696;GO:0030259;GO:0010214;GO:0009845;GO:0016126;GO:0016125	vacuolar membrane|vacuole|brassicasterol glucosyltransferase activity|soladodine glucosyltransferase activity|sterol 3-beta-glucosyltransferase activity|flavonoid biosynthetic process|flavonoid glucuronidation|lipid glycosylation|seed coat development|seed germination|sterol biosynthetic process|sterol metabolic process
CL107Contig1	0.218156	-2.19657	0.000416722	0.00737763	GO:0003857;GO:0008691;GO:0070403;GO:0019605	3-hydroxyacyl-CoA dehydrogenase activity|3-hydroxybutyryl-CoA dehydrogenase activity|NAD+ binding|butyrate metabolic process
CL107Contig2	0.202976	-2.30062	0.00032084	0.00594484	GO:0003857;GO:0006631	3-hydroxyacyl-CoA dehydrogenase activity|fatty acid metabolic process
CL107Contig3	1.28046	0.356659	0.434826	0.799245	GO:0005737;GO:0003676;GO:0008270;GO:0042254	cytoplasm|nucleic acid binding|zinc ion binding|ribosome biogenesis
CL1080Contig1	15.627	3.96597	0.335256	0.719236	GO:0005960;GO:0019464	glycine cleavage complex|glycine decarboxylation via glycine cleavage system
CL1080Contig2	1.1812	0.240254	0.956536	1	GO:0005960;GO:0005739;GO:0016594;GO:0004375;GO:0019464	glycine cleavage complex|mitochondrion|glycine binding|glycine dehydrogenase (decarboxylating) activity|glycine decarboxylation via glycine cleavage system
CL1081Contig1	4.4857	2.16533	0.0216726	0.147752
CL1082Contig1	20.2828	4.34219	4.07587e-05	0.00107849	GO:0000139;GO:0016021;GO:0004142;GO:0004307;GO:0006656;GO:0006646	Golgi membrane|integral component of membrane|diacylglycerol cholinephosphotransferase activity|ethanolaminephosphotransferase activity|phosphatidylcholine biosynthetic process|phosphatidylethanolamine biosynthetic process
CL1082Contig2	1.37613	0.460618	0.808473	0.977522	GO:0005783;GO:0005789;GO:0016021;GO:0004142;GO:0004307;GO:0006656;GO:0006646	endoplasmic reticulum|endoplasmic reticulum membrane|integral component of membrane|diacylglycerol cholinephosphotransferase activity|ethanolaminephosphotransferase activity|phosphatidylcholine biosynthetic process|phosphatidylethanolamine biosynthetic process
CL1083Contig1	4.3531	2.12204	0.012581	0.100205	GO:0005737;GO:0005634;GO:0005524;GO:0008641;GO:0016567	cytoplasm|nucleus|ATP binding|small protein activating enzyme activity|protein ubiquitination
CL1084Contig1	0.502755	-0.992071	0.409023	0.775956
CL1085Contig1	0.913768	-0.1301	0.809644	0.97782	GO:0005634;GO:0003677;GO:0000981;GO:0008270;GO:0009074;GO:0009083;GO:0006559;GO:0045944;GO:0006351;GO:0006569;GO:0006572	nucleus|DNA binding|RNA polymerase II transcription factor activity, sequence-specific DNA binding|zinc ion binding|aromatic amino acid family catabolic process|branched-chain amino acid catabolic process|L-phenylalanine catabolic process|positive regulation of transcription from RNA polymerase II promoter|transcription, DNA-templated|tryptophan catabolic process|tyrosine catabolic process
CL1085Contig2	2.29528	1.19867	0.531326	0.859185
CL1086Contig1	0.561231	-0.833334	0.148013	0.486173	GO:0005856;GO:0005829;GO:0005783;GO:0005789;GO:0000139;GO:0016021;GO:0016020;GO:0005634;GO:0000246;GO:0050614;GO:0019899;GO:0050660;GO:0016614;GO:0016628;GO:0042605;GO:0042987;GO:0006915;GO:0007050;GO:0006695;GO:0033489;GO:0033490;GO:0030539;GO:0061024;GO:0043066;GO:0008285;GO:0043154;GO:0055114;GO:0031639;GO:0008104;GO:0007265;GO:1901214;GO:0009725;GO:0006979;GO:0043588;GO:0009888	cytoskeleton|cytosol|endoplasmic reticulum|endoplasmic reticulum membrane|Golgi membrane|integral component of membrane|membrane|nucleus|delta24(24-1) sterol reductase activity|delta24-sterol reductase activity|enzyme binding|flavin adenine dinucleotide binding|oxidoreductase activity, acting on CH-OH group of donors|oxidoreductase activity, acting on the CH-CH group of donors, NAD or NADP as acc…
CL1087Contig1	0.831656	-0.26594	0.459648	0.81327	GO:0005634;GO:0003677;GO:0000981;GO:0008270;GO:0006351	nucleus|DNA binding|RNA polymerase II transcription factor activity, sequence-specific DNA binding|zinc ion binding|transcription, DNA-templated
CL1088Contig1	2.57659	1.36546	0.0385	0.218861	GO:0032153;GO:0051286;GO:0005829;GO:0005634;GO:0030036	cell division site|cell tip|cytosol|nucleus|actin cytoskeleton organization
CL1089Contig1	0.325953	-1.61726	0.070507	0.319169
CL108Contig1	1.76637	0.820791	0.148703	0.487707	GO:0005801;GO:0031410;GO:0005829;GO:0005789;GO:0000139;GO:0005795;GO:0005634;GO:0034045;GO:0005525;GO:0003924;GO:0090114;GO:0034498;GO:0032456;GO:0006888;GO:0048194;GO:0048211;GO:0070317;GO:1990261;GO:0006461;GO:0015031;GO:1900101;GO:0061709;GO:0006890;GO:0007264;GO:0035494	cis-Golgi network|cytoplasmic vesicle|cytosol|endoplasmic reticulum membrane|Golgi membrane|Golgi stack|nucleus|pre-autophagosomal structure membrane|GTP binding|GTPase activity|COPII-coated vesicle budding|early endosome to Golgi transport|endocytic recycling|ER to Golgi vesicle-mediated transport|Golgi vesicle budding|Golgi vesicle docking|negative regulation of G0 to G1 transition|pre-mRNA cat…
CL108Contig2	0.733341	-0.447444	0.466657	0.819463	GO:0005801;GO:0031410;GO:0005829;GO:0005789;GO:0000139;GO:0005795;GO:0005634;GO:0034045;GO:0005525;GO:0003924;GO:0090114;GO:0034498;GO:0032456;GO:0006888;GO:0048194;GO:0048211;GO:0070317;GO:1990261;GO:0006461;GO:0015031;GO:1900101;GO:0061709;GO:0006890;GO:0007264;GO:0035494	cis-Golgi network|cytoplasmic vesicle|cytosol|endoplasmic reticulum membrane|Golgi membrane|Golgi stack|nucleus|pre-autophagosomal structure membrane|GTP binding|GTPase activity|COPII-coated vesicle budding|early endosome to Golgi transport|endocytic recycling|ER to Golgi vesicle-mediated transport|Golgi vesicle budding|Golgi vesicle docking|negative regulation of G0 to G1 transition|pre-mRNA cat…
CL1090Contig1	0.451302	-1.14783	0.0544204	0.272417	GO:0008757;GO:0016427;GO:0030488	S-adenosylmethionine-dependent methyltransferase activity|tRNA (cytosine) methyltransferase activity|tRNA methylation
CL1091Contig1	4.90477	2.29419	0.0068096	0.064918	GO:0032153;GO:0051286;GO:0005794;GO:0016021;GO:0046943;GO:0022857;GO:0006820;GO:1905039;GO:0055085	cell division site|cell tip|Golgi apparatus|integral component of membrane|carboxylic acid transmembrane transporter activity|transmembrane transporter activity|anion transport|carboxylic acid transmembrane transport|transmembrane transport
CL1092Contig1	1.13611	0.184105	0.940414	1	GO:0016021;GO:0005886;GO:0055085	integral component of membrane|plasma membrane|transmembrane transport
CL1093Contig1	0.750448	-0.414176	0.539751	0.865672	GO:0005829;GO:0005634;GO:0061630;GO:0008270;GO:0000070	cytosol|nucleus|ubiquitin protein ligase activity|zinc ion binding|mitotic sister chromatid segregation
CL1094Contig1	4.13984	2.04958	0.0029514	0.0347924
CL1094Contig2	6.34431	2.66546	0.0436852	0.237158
CL1095Contig1	1.26281	0.336641	0.913453	1	GO:0030479;GO:0010008;GO:0005886;GO:0007015;GO:0006897	actin cortical patch|endosome membrane|plasma membrane|actin filament organization|endocytosis
CL1095Contig2	3.43909	1.78202	0.002495	0.0304618	GO:0005783;GO:0005789;GO:0016021	endoplasmic reticulum|endoplasmic reticulum membrane|integral component of membrane
CL1096Contig1	2.07172	1.05083	0.064496	0.301994	GO:0000148;GO:0016021;GO:0005739;GO:0003843;GO:0006075;GO:0071555;GO:0008360	1,3-beta-D-glucan synthase complex|integral component of membrane|mitochondrion|1,3-beta-D-glucan synthase activity|(1->3)-beta-D-glucan biosynthetic process|cell wall organization|regulation of cell shape
CL1096Contig2	0.888338	-0.170819	0.809647	0.97782	GO:0000148;GO:0016021;GO:0005739;GO:0003843;GO:0006075;GO:0071555;GO:0008360	1,3-beta-D-glucan synthase complex|integral component of membrane|mitochondrion|1,3-beta-D-glucan synthase activity|(1->3)-beta-D-glucan biosynthetic process|cell wall organization|regulation of cell shape
CL1097Contig1	3.34114	1.74034	0.0607411	0.290137	GO:0005764;GO:0005774;GO:0005773;GO:0001735;GO:0009738;GO:0045338;GO:0030327;GO:0030328	lysosome|vacuolar membrane|vacuole|prenylcysteine oxidase activity|abscisic acid-activated signaling pathway|farnesyl diphosphate metabolic process|prenylated protein catabolic process|prenylcysteine catabolic process
CL1098Contig1	1.60019	0.678244	0.760516	0.96361	GO:0009507;GO:0003677;GO:0004519;GO:0046872;GO:0006314	chloroplast|DNA binding|endonuclease activity|metal ion binding|intron homing
CL1099Contig1	0.275588	-1.85941	0.204037	0.57594
CL109Contig1	0.092184	-3.43934	9.82992e-06	0.00033288
CL109Contig2	0.37588	-1.41166	0.1298	0.452821
CL109Contig3	4.48629	2.16552	0.557123	0.875122
CL10Contig1	0.850604	-0.23344	0.802473	0.976324	GO:0005737;GO:0005829;GO:0005634;GO:0030687;GO:0043234;GO:0051082;GO:0000027;GO:0042273	cytoplasm|cytosol|nucleus|preribosome, large subunit precursor|protein complex|unfolded protein binding|ribosomal large subunit assembly|ribosomal large subunit biogenesis
CL10Contig2	4.09023	2.03218	0.00397068	0.0436596	GO:0005737;GO:0016021;GO:0004806;GO:0016042;GO:0006642	cytoplasm|integral component of membrane|triglyceride lipase activity|lipid catabolic process|triglyceride mobilization
CL10Contig3	7.74497	2.95326	0.00832582	0.0756107	GO:0005789;GO:0012507;GO:0000139;GO:0005525;GO:0016787;GO:0006886;GO:0016192	endoplasmic reticulum membrane|ER to Golgi transport vesicle membrane|Golgi membrane|GTP binding|hydrolase activity|intracellular protein transport|vesicle-mediated transport
CL10Contig4	9.81718	3.29531	0.0237997	0.157564	GO:0005737;GO:0070062;GO:0016020;GO:0043227;GO:0070290;GO:0004620;GO:0008270;GO:0007568;GO:1903999;GO:0009395;GO:0006644;GO:0035900	cytoplasm|extracellular exosome|membrane|membrane-bounded organelle|N-acylphosphatidylethanolamine-specific phospholipase D activity|phospholipase activity|zinc ion binding|aging|negative regulation of eating behavior|phospholipid catabolic process|phospholipid metabolic process|response to isolation stress
CL1100Contig1	1.18372	0.243334	0.958453	1
CL1101Contig1	2.07519	1.05324	0.637094	0.914967	GO:0005739;GO:0005840	mitochondrion|ribosome
CL1102Contig1	1.59665	0.675045	0.354394	0.733484	GO:0005856;GO:0005829;GO:0003993;GO:0005524;GO:0033857;GO:0000829;GO:0052723;GO:0052724;GO:0000830;GO:0000832;GO:0000831;GO:0006020;GO:0032958;GO:0051516;GO:0001558;GO:0070507	cytoskeleton|cytosol|acid phosphatase activity|ATP binding|diphosphoinositol-pentakisphosphate kinase activity|inositol heptakisphosphate kinase activity|inositol hexakisphosphate 1-kinase activity|inositol hexakisphosphate 3-kinase activity|inositol hexakisphosphate 4-kinase activity|inositol hexakisphosphate 5-kinase activity|inositol hexakisphosphate 6-kinase activity|inositol metabolic proces…
CL1103Contig1	10.947	3.45247	0.0117014	0.0952237	GO:0005887;GO:0005886;GO:0005773;GO:0005524;GO:0005388;GO:0046872;GO:0008556;GO:0070588;GO:0097623;GO:0051208	integral component of plasma membrane|plasma membrane|vacuole|ATP binding|calcium-transporting ATPase activity|metal ion binding|potassium-transporting ATPase activity|calcium ion transmembrane transport|potassium ion export across plasma membrane|sequestering of calcium ion
CL1104Contig1	0.79683	-0.327656	0.636682	0.914797
CL1105Contig1	3.45826	1.79005	0.195966	0.563868	GO:0016021;GO:0005886;GO:0008519;GO:0015696	integral component of membrane|plasma membrane|ammonium transmembrane transporter activity|ammonium transport
CL1106Contig1	1.44087	0.526943	0.669552	0.929814
CL1107Contig1	0.222527	-2.16795	0.0581005	0.282776	GO:0005737;GO:0005759;GO:0005634;GO:0005524;GO:0052929;GO:0052928;GO:0052927;GO:0003723;GO:0004810;GO:0001680	cytoplasm|mitochondrial matrix|nucleus|ATP binding|ATP:3'-cytidine-cytidine-tRNA adenylyltransferase activity|CTP:3'-cytidine-tRNA cytidylyltransferase activity|CTP:tRNA cytidylyltransferase activity|RNA binding|tRNA adenylyltransferase activity|tRNA 3'-terminal CCA addition
CL1108Contig1	0.131399	-2.92798	0.0562608	0.277941
CL1109Contig1	1.36791	0.451975	0.481595	0.830133	GO:0005789;GO:0005785;GO:0005525;GO:0005047;GO:0045047;GO:0006614	endoplasmic reticulum membrane|signal recognition particle receptor complex|GTP binding|signal recognition particle binding|protein targeting to ER|SRP-dependent cotranslational protein targeting to membrane
CL110Contig1	1.16027	0.21446	0.720767	0.950457	GO:0009507;GO:0016597;GO:0051287;GO:0004617;GO:0006564	chloroplast|amino acid binding|NAD binding|phosphoglycerate dehydrogenase activity|L-serine biosynthetic process
CL110Contig2	0.801431	-0.31935	0.822925	0.980503	GO:0005737;GO:0005829;GO:0005634;GO:0004462;GO:0008270;GO:1990748;GO:0071470;GO:0006749;GO:0019243	cytoplasm|cytosol|nucleus|lactoylglutathione lyase activity|zinc ion binding|cellular detoxification|cellular response to osmotic stress|glutathione metabolic process|methylglyoxal catabolic process to D-lactate via S-lactoyl-glutathione
CL1110Contig1	2.20579	1.1413	0.445063	0.803598
CL1111Contig1	2.09759	1.06873	0.240682	0.622633
CL1112Contig1	3.39974	1.76542	0.46831	0.820563	GO:0016021;GO:0031966;GO:0004519;GO:0006314	integral component of membrane|mitochondrial membrane|endonuclease activity|intron homing
CL1113Contig1	0.315454	-1.6645	0.00920773	0.0808741	GO:0005794;GO:0005887;GO:0022891	Golgi apparatus|integral component of plasma membrane|substrate-specific transmembrane transporter activity
CL1114Contig1	1.38883	0.473874	0.703258	0.943191	GO:0008180;GO:0005829;GO:0003714;GO:0006974;GO:0010388;GO:0045892;GO:0090052;GO:0090054	COP9 signalosome|cytosol|transcription corepressor activity|cellular response to DNA damage stimulus|cullin deneddylation|negative regulation of transcription, DNA-templated|regulation of chromatin silencing at centromere|regulation of chromatin silencing at silent mating-type cassette
CL1115Contig1	3.26899	1.70884	0.134981	0.463395	GO:0005576;GO:0046872;GO:0030570;GO:0071555;GO:0000272	extracellular region|metal ion binding|pectate lyase activity|cell wall organization|polysaccharide catabolic process
CL1116Contig1	0.509268	-0.973502	0.754722	0.962358	GO:0005737;GO:0004053;GO:0046872;GO:0006525;GO:0000050	cytoplasm|arginase activity|metal ion binding|arginine metabolic process|urea cycle
CL1117Contig1	0.753184	-0.408926	0.94069	1	GO:0016853;GO:0016874;GO:0008168;GO:0031177;GO:0009405	isomerase activity|ligase activity|methyltransferase activity|phosphopantetheine binding|pathogenesis
CL1118Contig1	2.83286	1.50226	0.247511	0.630457
CL1118Contig2	0.747657	-0.419552	0.499705	0.841387	GO:0005829;GO:0005634;GO:0016788	cytosol|nucleus|hydrolase activity, acting on ester bonds
CL1119Contig1	0.635998	-0.652906	0.220184	0.598122	GO:0005789;GO:0016021;GO:0016758;GO:0071555;GO:0006506	endoplasmic reticulum membrane|integral component of membrane|transferase activity, transferring hexosyl groups|cell wall organization|GPI anchor biosynthetic process
CL111Contig1	1.89172	0.919698	0.682949	0.934776	GO:0031595;GO:0005634;GO:0008540;GO:0034515;GO:0005524;GO:0016887;GO:0036402;GO:0019904;GO:0017025;GO:0006338;GO:0030433;GO:0043433;GO:0070651;GO:0006289;GO:0045899;GO:0051091;GO:0032968;GO:0070682;GO:0043161	nuclear proteasome complex|nucleus|proteasome regulatory particle, base subcomplex|proteasome storage granule|ATP binding|ATPase activity|proteasome-activating ATPase activity|protein domain specific binding|TBP-class protein binding|chromatin remodeling|ER-associated ubiquitin-dependent protein catabolic process|negative regulation of sequence-specific DNA binding transcription factor activity|n…
CL1120Contig1	3.18745	1.6724	0.340567	0.723221
CL1121Contig1	2.78496	1.47765	0.14041	0.473789
CL1122Contig1	0.186897	-2.41969	0.135794	0.464495
CL1122Contig2	1.87685	0.908316	0.0900203	0.369422	GO:0035091	phosphatidylinositol binding
CL1123Contig1	1.04767	0.0671806	0.95091	1
CL1124Contig1	0.0241937	-5.36923	8.99755e-11	1.24879e-08	GO:0020037;GO:0005506;GO:0004497;GO:0016705;GO:0045461	heme binding|iron ion binding|monooxygenase activity|oxidoreductase activity, acting on paired donors, with incorporation or reduction of molecular oxygen|sterigmatocystin biosynthetic process
CL1125Contig1	1.38902	0.474068	0.617118	0.905276	GO:0005524;GO:0004674;GO:0030154;GO:0007517;GO:0060537	ATP binding|protein serine/threonine kinase activity|cell differentiation|muscle organ development|muscle tissue development
CL1126Contig1	1.13899	0.187754	1	1	GO:0016021;GO:0020037;GO:0005506;GO:0004497;GO:0016705	integral component of membrane|heme binding|iron ion binding|monooxygenase activity|oxidoreductase activity, acting on paired donors, with incorporation or reduction of molecular oxygen
CL1126Contig2	1.42379	0.509735	0.998861	1	GO:0020037;GO:0005506;GO:0004497;GO:0016705	heme binding|iron ion binding|monooxygenase activity|oxidoreductase activity, acting on paired donors, with incorporation or reduction of molecular oxygen
CL1127Contig1	0.888124	-0.171166	0.732983	0.954826	GO:0005737;GO:0005829;GO:0000790;GO:0005634;GO:0000978;GO:0001077;GO:0071313;GO:0070301;GO:0034599;GO:0045944;GO:0061408;GO:0061404;GO:0036252;GO:0036091;GO:0006357	cytoplasm|cytosol|nuclear chromatin|nucleus|RNA polymerase II core promoter proximal region sequence-specific DNA binding|transcriptional activator activity, RNA polymerase II core promoter proximal region sequence-specific binding|cellular response to caffeine|cellular response to hydrogen peroxide|cellular response to oxidative stress|positive regulation of transcription from RNA polymerase II …
CL1128Contig1	1.10546	0.14465	0.69618	0.93978	GO:0003755;GO:0006457	peptidyl-prolyl cis-trans isomerase activity|protein folding
CL1129Contig1	0.537827	-0.894787	0.139495	0.471889	GO:0005634;GO:0032993;GO:0032131;GO:0003905;GO:0003684;GO:0008725;GO:0052822;GO:0052821;GO:0043916;GO:0006285;GO:0006307	nucleus|protein-DNA complex|alkylated DNA binding|alkylbase DNA N-glycosylase activity|damaged DNA binding|DNA-3-methyladenine glycosylase activity|DNA-3-methylguanine glycosylase activity|DNA-7-methyladenine glycosylase activity|DNA-7-methylguanine glycosylase activity|base-excision repair, AP site formation|DNA dealkylation involved in DNA repair
CL112Contig1	1.85301	0.889871	0.138993	0.471022	GO:0005768;GO:0015031	endosome|protein transport
CL1130Contig1	0	#NAME?	0.836201	0.981741	GO:0005634;GO:0003677;GO:0000982;GO:0008270;GO:0035690;GO:0008204;GO:0045892;GO:0009405;GO:0045944;GO:0016125;GO:0006351	nucleus|DNA binding|transcription factor activity, RNA polymerase II core promoter proximal region sequence-specific binding|zinc ion binding|cellular response to drug|ergosterol metabolic process|negative regulation of transcription, DNA-templated|pathogenesis|positive regulation of transcription from RNA polymerase II promoter|sterol metabolic process|transcription, DNA-templated
CL1130Contig2	2.74894	1.45888	0.528933	0.857822
CL1131Contig1	9.68103	3.27516	0.00376021	0.0418143
CL1131Contig2	0.893499	-0.162462	0.719324	0.949716	GO:0016021;GO:0050613;GO:0050661;GO:0016126	integral component of membrane|delta14-sterol reductase activity|NADP binding|sterol biosynthetic process
CL1132Contig1	1.58357	0.663178	0.241353	0.623382	GO:0005737;GO:0000790;GO:0034399;GO:0005634;GO:0003677;GO:0006974;GO:2000001	cytoplasm|nuclear chromatin|nuclear periphery|nucleus|DNA binding|cellular response to DNA damage stimulus|regulation of DNA damage checkpoint
CL1133Contig1	1.3835	0.468318	0.853863	0.984872
CL1134Contig1	0.572106	-0.805645	0.239242	0.6207	GO:0009898;GO:0030659;GO:0005829;GO:0012505;GO:0033116;GO:0019898;GO:0043231;GO:0005654;GO:0048471;GO:0005886;GO:0012506;GO:0042593;GO:0006886;GO:0061024;GO:0046324	cytoplasmic side of plasma membrane|cytoplasmic vesicle membrane|cytosol|endomembrane system|endoplasmic reticulum-Golgi intermediate compartment membrane|extrinsic component of membrane|intracellular membrane-bounded organelle|nucleoplasm|perinuclear region of cytoplasm|plasma membrane|vesicle membrane|glucose homeostasis|intracellular protein transport|membrane organization|regulation of glucos…
CL1134Contig2	0.683066	-0.549904	0.330916	0.715317	GO:0005840;GO:0003735;GO:0006412	ribosome|structural constituent of ribosome|translation
CL1135Contig1	0.0949871	-3.39612	0.0411214	0.228505	GO:0005737;GO:0005634;GO:0016811;GO:0070403;GO:0008270;GO:0006476;GO:0006355;GO:0006351	cytoplasm|nucleus|hydrolase activity, acting on carbon-nitrogen (but not peptide) bonds, in linear amides|NAD+ binding|zinc ion binding|protein deacetylation|regulation of transcription, DNA-templated|transcription, DNA-templated
CL1136Contig1	1.24772	0.319291	0.696486	0.93978
CL1136Contig2	0.070058	-3.83531	0.0704519	0.319018	GO:0005768;GO:0006810	endosome|transport
CL1137Contig1	0.644101	-0.634641	0.444254	0.80313	GO:0005737;GO:0043130;GO:0031624;GO:0006511	cytoplasm|ubiquitin binding|ubiquitin conjugating enzyme binding|ubiquitin-dependent protein catabolic process
CL1138Contig1	0.580847	-0.783769	0.810241	0.97809	GO:0016021;GO:0005886;GO:0005524;GO:0008559;GO:0009405	integral component of membrane|plasma membrane|ATP binding|xenobiotic-transporting ATPase activity|pathogenesis
CL1139Contig1	1.6191	0.69519	0.542908	0.866885
CL113Contig1	0.441021	-1.18108	0.144658	0.481994
CL113Contig2	2.50333	1.32385	0.377269	0.755242
CL1140Contig1	16.9781	4.0856	1.74178e-05	0.000542905	GO:0005758;GO:0005782;GO:0005777;GO:0003988;GO:0003729;GO:0006635	mitochondrial intermembrane space|peroxisomal matrix|peroxisome|acetyl-CoA C-acyltransferase activity|mRNA binding|fatty acid beta-oxidation
CL1141Contig1	2.08208	1.05803	0.351562	0.731878	GO:0005783;GO:0005789;GO:0005794;GO:0005887;GO:0005886;GO:1901584;GO:0015031;GO:1901583	endoplasmic reticulum|endoplasmic reticulum membrane|Golgi apparatus|integral component of plasma membrane|plasma membrane|tetrapeptide transmembrane transporter activity|protein transport|tetrapeptide transmembrane transport
CL1142Contig1	1.17205	0.229037	0.737274	0.956144	GO:0005634;GO:0046872;GO:0043565;GO:0003700;GO:0000122;GO:0045892;GO:1900376;GO:0019953;GO:0000909;GO:0006351	nucleus|metal ion binding|sequence-specific DNA binding|transcription factor activity, sequence-specific DNA binding|negative regulation of transcription from RNA polymerase II promoter|negative regulation of transcription, DNA-templated|regulation of secondary metabolite biosynthetic process|sexual reproduction|sporocarp development involved in sexual reproduction|transcription, DNA-templated
CL1143Contig1	0.542526	-0.882235	0.387031	0.762045	GO:0005634;GO:0006355;GO:0006351	nucleus|regulation of transcription, DNA-templated|transcription, DNA-templated
CL1144Contig1	1.29733	0.375545	0.819567	0.978916	GO:0005789;GO:0031090;GO:0006869	endoplasmic reticulum membrane|organelle membrane|lipid transport
CL1145Contig1	0.523561	-0.93357	0.13851	0.470295	GO:0005737;GO:0048315;GO:0030448	cytoplasm|conidium formation|hyphal growth
CL1146Contig1	0.19861	-2.33199	5.83072e-05	0.00144901	GO:0016021;GO:0016020;GO:0102597;GO:0020037;GO:0005506;GO:0004497;GO:0016709;GO:0006952;GO:0051502;GO:0055114	integral component of membrane|membrane|3alpha-hydroxy-ent-sandaracopimardiene 9-beta-monooxygenase activity|heme binding|iron ion binding|monooxygenase activity|oxidoreductase activity, acting on paired donors, with incorporation or reduction of molecular oxygen, NAD(P)H as one donor, and incorporation of one atom of oxygen|defense response|diterpene phytoalexin biosynthetic process|oxidation-re…
CL1147Contig1	1.30096	0.379579	0.889474	0.995355	GO:0005739;GO:0005777;GO:0003995;GO:0009055;GO:0000062;GO:0050660;GO:0052890;GO:0033539;GO:0055088	mitochondrion|peroxisome|acyl-CoA dehydrogenase activity|electron carrier activity|fatty-acyl-CoA binding|flavin adenine dinucleotide binding|oxidoreductase activity, acting on the CH-CH group of donors, with a flavin as acceptor|fatty acid beta-oxidation using acyl-CoA dehydrogenase|lipid homeostasis
CL1148Contig1	1.91205	0.935123	0.503492	0.843564	GO:0005634;GO:0003677;GO:0000981;GO:0008270;GO:0006351	nucleus|DNA binding|RNA polymerase II transcription factor activity, sequence-specific DNA binding|zinc ion binding|transcription, DNA-templated
CL1149Contig1	1.51741	0.601611	0.688752	0.937279
CL114Contig1	0.929211	-0.105922	0.907257	0.999136	GO:0005576;GO:0005622;GO:0005777;GO:0008379;GO:0045454;GO:0071470;GO:0034599	extracellular region|intracellular|peroxisome|thioredoxin peroxidase activity|cell redox homeostasis|cellular response to osmotic stress|cellular response to oxidative stress
CL114Contig2	2.16666	1.11547	0.587628	0.891854	GO:0005524;GO:0004638;GO:0004639;GO:0006189;GO:0046084;GO:0006164	ATP binding|phosphoribosylaminoimidazole carboxylase activity|phosphoribosylaminoimidazolesuccinocarboxamide synthase activity|'de novo' IMP biosynthetic process|adenine biosynthetic process|purine nucleotide biosynthetic process
CL114Contig3	0.314352	-1.66955	0.00831111	0.0755238	GO:0005576;GO:0005622;GO:0005777;GO:0008379;GO:0045454;GO:0071470;GO:0034599	extracellular region|intracellular|peroxisome|thioredoxin peroxidase activity|cell redox homeostasis|cellular response to osmotic stress|cellular response to oxidative stress
CL1150Contig1	1.54522	0.627811	0.462658	0.816617	GO:0005634;GO:0003677;GO:0000981;GO:0008270;GO:0006351	nucleus|DNA binding|RNA polymerase II transcription factor activity, sequence-specific DNA binding|zinc ion binding|transcription, DNA-templated
CL1151Contig1	0.473921	-1.07728	0.326784	0.71014	GO:0003755	peptidyl-prolyl cis-trans isomerase activity
CL1152Contig1	1.43205	0.518085	0.756773	0.963207	GO:0016021;GO:0005747;GO:0004519;GO:0008137;GO:0042773;GO:0006314	integral component of membrane|mitochondrial respiratory chain complex I|endonuclease activity|NADH dehydrogenase (ubiquinone) activity|ATP synthesis coupled electron transport|intron homing
CL1153Contig1	0.448902	-1.15553	0.0932737	0.376847	GO:0005507;GO:0052597;GO:0052598;GO:0052599;GO:0008131;GO:0052600;GO:0048038;GO:0009308	copper ion binding|diamine oxidase activity|histamine oxidase activity|methylputrescine oxidase activity|primary amine oxidase activity|propane-1,3-diamine oxidase activity|quinone binding|amine metabolic process
CL1154Contig1	0.75832	-0.399121	0.645292	0.919471	GO:0005737;GO:0005524;GO:0003963;GO:0006396	cytoplasm|ATP binding|RNA-3'-phosphate cyclase activity|RNA processing
CL1155Contig1	1.81382	0.859033	0.487375	0.83351	GO:0005886;GO:0009044;GO:0045493	plasma membrane|xylan 1,4-beta-xylosidase activity|xylan catabolic process
CL1156Contig1	0.794778	-0.331377	0.835675	0.981741	GO:0003824;GO:0042802;GO:0030170;GO:0009058	catalytic activity|identical protein binding|pyridoxal phosphate binding|biosynthetic process
CL1157Contig1	2.72012	1.44367	0.0140709	0.109011	GO:0005849;GO:0005524;GO:0031124	mRNA cleavage factor complex|ATP binding|mRNA 3'-end processing
CL1158Contig1	1.92475	0.944669	0.108653	0.409872	GO:0000166;GO:0016491;GO:0008270	nucleotide binding|oxidoreductase activity|zinc ion binding
CL1159Contig1	4.52263	2.17716	0.00662981	0.063584
CL115Contig1	0.966152	-0.0496781	0.990505	1	GO:0005788;GO:0016021;GO:0003755;GO:0006457	endoplasmic reticulum lumen|integral component of membrane|peptidyl-prolyl cis-trans isomerase activity|protein folding
CL115Contig2	0.27003	-1.88881	0.0023881	0.0294258	GO:0016805;GO:0046872;GO:0008237;GO:0009405	dipeptidase activity|metal ion binding|metallopeptidase activity|pathogenesis
CL115Contig3	1.20559	0.26974	0.627928	0.909671	GO:0005829;GO:0035657;GO:0005634;GO:0043528;GO:0008276;GO:0016435;GO:0004809;GO:0000470;GO:0030490;GO:0018364;GO:0070476;GO:0030488	cytosol|eRF1 methyltransferase complex|nucleus|tRNA (m2G10) methyltransferase complex|protein methyltransferase activity|rRNA (guanine) methyltransferase activity|tRNA (guanine-N2-)-methyltransferase activity|maturation of LSU-rRNA|maturation of SSU-rRNA|peptidyl-glutamine methylation|rRNA (guanine-N7)-methylation|tRNA methylation
CL1160Contig1	0.148329	-2.75313	2.52203e-05	0.000730397	GO:0032153;GO:0005935;GO:0000144;GO:0000131;GO:0005887;GO:0005509;GO:0007120	cell division site|cellular bud neck|cellular bud neck septin ring|incipient cellular bud site|integral component of plasma membrane|calcium ion binding|axial cellular bud site selection
CL1161Contig1	2.99645	1.58325	0.155522	0.500226
CL1162Contig1	1.0453	0.0639204	0.820506	0.979225	GO:0000974;GO:0005681;GO:0046872;GO:0000166;GO:0036002;GO:0017070;GO:0007049;GO:0045292;GO:0045787;GO:0033120;GO:0000387	Prp19 complex|spliceosomal complex|metal ion binding|nucleotide binding|pre-mRNA binding|U6 snRNA binding|cell cycle|mRNA cis splicing, via spliceosome|positive regulation of cell cycle|positive regulation of RNA splicing|spliceosomal snRNP assembly
CL1162Contig2	0.860201	-0.217255	0.790552	0.971726	GO:0000974;GO:0005681;GO:0046872;GO:0000166;GO:0036002;GO:0017070;GO:0007049;GO:0045292;GO:0045787;GO:0033120;GO:0000387	Prp19 complex|spliceosomal complex|metal ion binding|nucleotide binding|pre-mRNA binding|U6 snRNA binding|cell cycle|mRNA cis splicing, via spliceosome|positive regulation of cell cycle|positive regulation of RNA splicing|spliceosomal snRNP assembly
CL1163Contig1	7.7375	2.95187	0.00657215	0.0631957	GO:0005829;GO:0005634;GO:0031593;GO:0030433;GO:0042177	cytosol|nucleus|polyubiquitin binding|ER-associated ubiquitin-dependent protein catabolic process|negative regulation of protein catabolic process
CL1164Contig1	0.048781	-4.35754	9.70264e-12	1.6221e-09
CL1165Contig1	1.05339	0.0750363	0.736604	0.956133
CL1166Contig1	0.426436	-1.2296	0.276992	0.662501	GO:0005829;GO:0005730;GO:0005524;GO:0004386;GO:0003723;GO:0006364	cytosol|nucleolus|ATP binding|helicase activity|RNA binding|rRNA processing
CL1167Contig1	6.63665	2.73045	0.0886641	0.366
CL1167Contig2	0.228175	-2.13179	0.269018	0.654181
CL1168Contig1	0.882113	-0.180965	0.724057	0.952115	GO:0005829;GO:0005850;GO:0043614;GO:0046872;GO:0003743;GO:0002183	cytosol|eukaryotic translation initiation factor 2 complex|multi-eIF complex|metal ion binding|translation initiation factor activity|cytoplasmic translational initiation
CL1169Contig1	1.40929	0.49497	0.40811	0.775426
CL116Contig1	0.479037	-1.06179	0.790965	0.971842
CL116Contig2	0.350216	-1.51368	0.00903215	0.0797621	GO:0048189;GO:0005634;GO:0048188;GO:0046872;GO:0044212;GO:0061630;GO:0070869;GO:0051568;GO:0006357	Lid2 complex|nucleus|Set1C/COMPASS complex|metal ion binding|transcription regulatory region DNA binding|ubiquitin protein ligase activity|heterochromatin assembly involved in chromatin silencing|histone H3-K4 methylation|regulation of transcription from RNA polymerase II promoter
CL1170Contig1	0.158845	-2.6543	7.29956e-06	0.000257533	GO:0005576;GO:0004177;GO:0008236	extracellular region|aminopeptidase activity|serine-type peptidase activity
CL1170Contig2	0.0886422	-3.49586	5.47327e-09	4.73663e-07	GO:0005576;GO:0004177;GO:0008236	extracellular region|aminopeptidase activity|serine-type peptidase activity
CL1171Contig1	2.0711	1.05039	0.0483694	0.254328	GO:0031225;GO:0005576;GO:0005886	anchored component of membrane|extracellular region|plasma membrane
CL1171Contig2	1.45346	0.539492	0.308879	0.691797	GO:0016021;GO:0005743;GO:0005215;GO:0055085	integral component of membrane|mitochondrial inner membrane|transporter activity|transmembrane transport
CL1172Contig1	1.87191	0.904515	0.515377	0.850608
CL1172Contig2	7.37522	2.88269	0.0952987	0.382547
CL1173Contig1	1.63206	0.706698	0.202587	0.573283
CL1174Contig1	1.87852	0.909595	0.497875	0.839705
CL1175Contig1	3.77825	1.91772	0.00157039	0.0212544	GO:0005737;GO:0016021;GO:0035091;GO:0015031;GO:0016192	cytoplasm|integral component of membrane|phosphatidylinositol binding|protein transport|vesicle-mediated transport
CL1176Contig1	6.59188	2.72069	0.26982	0.654955
CL1176Contig2	2.33451	1.22312	0.0505	0.260778
CL1177Contig1	33.1629	5.0515	5.2955e-13	1.19858e-10
CL1178Contig1	1.64554	0.718563	0.503547	0.843564
CL1178Contig2	3.35089	1.74454	0.00256099	0.0310988
CL1179Contig1	0.433485	-1.20595	0.660751	0.927574
CL1179Contig2	1.54907	0.631404	0.206495	0.579983	GO:0005576;GO:0008422;GO:0102483;GO:0030245	extracellular region|beta-glucosidase activity|scopolin beta-glucosidase activity|cellulose catabolic process
CL1179Contig3	0.316342	-1.66044	0.244763	0.628205
CL117Contig1	0.444753	-1.16892	0.1014	0.395023	GO:0005829;GO:0000986;GO:0001141;GO:0045892;GO:0006351	cytosol|bacterial-type RNA polymerase core promoter proximal region sequence-specific DNA binding|transcriptional repressor activity, bacterial-type RNA polymerase core promoter proximal region sequence-specific binding|negative regulation of transcription, DNA-templated|transcription, DNA-templated
CL1180Contig1	0.3431	-1.5433	0.0112207	0.0925327	GO:0032153;GO:0051286;GO:0005737;GO:0005829;GO:0005794;GO:0005634;GO:0006888;GO:0007030	cell division site|cell tip|cytoplasm|cytosol|Golgi apparatus|nucleus|ER to Golgi vesicle-mediated transport|Golgi organization
CL1181Contig1	1.38514	0.470035	0.571398	0.88243	GO:0005826;GO:0005737;GO:0005829;GO:0005547;GO:0070273;GO:0001786;GO:1903475;GO:0007067	actomyosin contractile ring|cytoplasm|cytosol|phosphatidylinositol-3,4,5-trisphosphate binding|phosphatidylinositol-4-phosphate binding|phosphatidylserine binding|mitotic actomyosin contractile ring assembly|mitotic nuclear division
CL1182Contig1	0.39993	-1.32218	0.188757	0.552966	GO:0005829;GO:0005634;GO:0004037;GO:0000256;GO:0006144	cytosol|nucleus|allantoicase activity|allantoin catabolic process|purine nucleobase metabolic process
CL1183Contig1	1.2441	0.315102	0.856302	0.985929	GO:0031305;GO:0034551	integral component of mitochondrial inner membrane|mitochondrial respiratory chain complex III assembly
CL1184Contig1	0.412535	-1.27741	0.140238	0.473677	GO:0016491	oxidoreductase activity
CL1185Contig1	2.29693	1.19971	0.516407	0.850675
CL1186Contig1	0.308394	-1.69715	0.00627948	0.0610196	GO:0048189;GO:0031934;GO:0031618;GO:0005634;GO:0003677;GO:0034647;GO:0016706;GO:0008270;GO:0030702;GO:0030466;GO:0031507;GO:0051567;GO:0000070;GO:0051572;GO:0034630;GO:0006351	Lid2 complex|mating-type region heterochromatin|nuclear pericentric heterochromatin|nucleus|DNA binding|histone demethylase activity (H3-trimethyl-K4 specific)|oxidoreductase activity, acting on paired donors, with incorporation or reduction of molecular oxygen, 2-oxoglutarate as one donor, and incorporation of one atom each of oxygen into both donors|zinc ion binding|chromatin silencing at centr…
CL1187Contig1	0.270591	-1.88581	0.132521	0.458315
CL1188Contig1	0.530763	-0.91386	0.149673	0.489549	GO:0030122;GO:0008289;GO:0008565;GO:0048268;GO:0006897;GO:0006886	AP-2 adaptor complex|lipid binding|protein transporter activity|clathrin coat assembly|endocytosis|intracellular protein transport
CL1189Contig1	46.6678	5.54436	0.00176166	0.0232175
CL118Contig1	1.90976	0.933394	0.590276	0.893521
CL118Contig2	5.24247	2.39025	0.0277161	0.175683	GO:0016020;GO:0047442;GO:0020037;GO:0005506;GO:0004508;GO:0042446;GO:0042448;GO:0007548;GO:0006694;GO:0008202	membrane|17-alpha-hydroxyprogesterone aldolase activity|heme binding|iron ion binding|steroid 17-alpha-monooxygenase activity|hormone biosynthetic process|progesterone metabolic process|sex differentiation|steroid biosynthetic process|steroid metabolic process
CL1190Contig1	25.8983	4.69479	0.0001334	0.0028819	GO:0005829;GO:0030729;GO:0005524;GO:0006631	cytosol|acetoacetate-CoA ligase activity|ATP binding|fatty acid metabolic process
CL1190Contig2	13.0794	3.70922	0.00904317	0.0797621	GO:0005829;GO:0030729;GO:0005524;GO:0006631	cytosol|acetoacetate-CoA ligase activity|ATP binding|fatty acid metabolic process
CL1191Contig1	0.709124	-0.495891	0.704075	0.943214
CL1192Contig1	0.573148	-0.80302	0.619618	0.905988	GO:0016021;GO:0016787	integral component of membrane|hydrolase activity
CL1193Contig1	1.54731	0.62976	0.265647	0.649385	GO:0000139;GO:0016021;GO:0005351;GO:0005459;GO:0097624	Golgi membrane|integral component of membrane|sugar:proton symporter activity|UDP-galactose transmembrane transporter activity|UDP-galactose transmembrane import into Golgi lumen
CL1193Contig2	0.713124	-0.487775	0.456972	0.811618	GO:0046872;GO:0007476	metal ion binding|imaginal disc-derived wing morphogenesis
CL1194Contig1	0.22055	-2.18082	0.00035563	0.00645929	GO:0005789;GO:0016021;GO:0016740;GO:0006506	endoplasmic reticulum membrane|integral component of membrane|transferase activity|GPI anchor biosynthetic process
CL1195Contig1	3.32254	1.73229	0.22389	0.602416	GO:0005887;GO:0008028;GO:0015293;GO:0015349;GO:0005215;GO:0015718;GO:0070327;GO:0006810	integral component of plasma membrane|monocarboxylic acid transmembrane transporter activity|symporter activity|thyroid hormone transmembrane transporter activity|transporter activity|monocarboxylic acid transport|thyroid hormone transport|transport
CL1196Contig1	1.83448	0.875371	0.166781	0.51842	GO:0005737;GO:0005829;GO:0005759;GO:0005634;GO:0052656;GO:0052654;GO:0052655;GO:0030170;GO:0006532;GO:0009097;GO:0009098;GO:0009099	cytoplasm|cytosol|mitochondrial matrix|nucleus|L-isoleucine transaminase activity|L-leucine transaminase activity|L-valine transaminase activity|pyridoxal phosphate binding|aspartate biosynthetic process|isoleucine biosynthetic process|leucine biosynthetic process|valine biosynthetic process
CL1196Contig2	2.75427	1.46167	0.061997	0.294271	GO:0005737;GO:0005829;GO:0005759;GO:0005634;GO:0052656;GO:0052654;GO:0052655;GO:0030170;GO:0006532;GO:0009097;GO:0009098;GO:0009099	cytoplasm|cytosol|mitochondrial matrix|nucleus|L-isoleucine transaminase activity|L-leucine transaminase activity|L-valine transaminase activity|pyridoxal phosphate binding|aspartate biosynthetic process|isoleucine biosynthetic process|leucine biosynthetic process|valine biosynthetic process
CL1197Contig1	2.22982	1.15693	0.0786538	0.341142
CL1197Contig2	0.74824	-0.418428	0.747895	0.960245
CL1198Contig1	1.36318	0.446971	0.411919	0.7785	GO:0005737;GO:0016841;GO:0016853;GO:0009800;GO:0006559;GO:0009405	cytoplasm|ammonia-lyase activity|isomerase activity|cinnamic acid biosynthetic process|L-phenylalanine catabolic process|pathogenesis
CL1199Contig1	1.96889	0.977383	0.585645	0.891575
CL119Contig1	1.07499	0.104324	0.956862	1	GO:0004345;GO:0050661;GO:0006006;GO:0006098	glucose-6-phosphate dehydrogenase activity|NADP binding|glucose metabolic process|pentose-phosphate shunt
CL119Contig2	0.365262	-1.453	0.50415	0.844093
CL11Contig1	0.997528	-0.0035713	0.611916	0.905276	GO:0042597;GO:0008422;GO:0102483;GO:0009251	periplasmic space|beta-glucosidase activity|scopolin beta-glucosidase activity|glucan catabolic process
CL11Contig2	0.678553	-0.559467	0.47018	0.820928
CL11Contig3	0.538497	-0.892989	0.135952	0.464604	GO:0005576;GO:0061634;GO:0030246;GO:0004553;GO:0010411	extracellular region|alpha-D-xyloside xylohydrolase|carbohydrate binding|hydrolase activity, hydrolyzing O-glycosyl compounds|xyloglucan metabolic process
CL11Contig4	0.950645	-0.0730213	0.985122	1	GO:0042597;GO:0008422;GO:0102483;GO:0009251	periplasmic space|beta-glucosidase activity|scopolin beta-glucosidase activity|glucan catabolic process
CL11Contig5	2.9119	1.54196	0.0100766	0.0857842
CL1200Contig1	1.89238	0.9202	0.436679	0.799453	GO:0008720;GO:0051287	D-lactate dehydrogenase activity|NAD binding
CL1201Contig1	0.215304	-2.21555	0.116462	0.425792
CL1202Contig1	0.549042	-0.865012	0.435163	0.799381	GO:0016021;GO:0005886;GO:0055085	integral component of membrane|plasma membrane|transmembrane transport
CL1203Contig1	2.12691	1.08876	0.56068	0.876396
CL1204Contig1	0.700313	-0.513929	0.818856	0.978795	GO:0004339;GO:2001070;GO:0000272	glucan 1,4-alpha-glucosidase activity|starch binding|polysaccharide catabolic process
CL1205Contig1	1.67091	0.740638	0.618323	0.905276
CL1206Contig1	0.743407	-0.427776	0.634422	0.913449	GO:0016021;GO:0005774;GO:0015186;GO:0015188;GO:0005302	integral component of membrane|vacuolar membrane|L-glutamine transmembrane transporter activity|L-isoleucine transmembrane transporter activity|L-tyrosine transmembrane transporter activity
CL1207Contig1	Inf	Inf	0.238733	0.619989
CL1207Contig2	2.40502	1.26605	0.586113	0.891575
CL1208Contig1	0.770916	-0.375354	0.819322	0.978916
CL1209Contig1	0.549822	-0.862964	0.130634	0.454669	GO:0005737;GO:0005730;GO:0003676;GO:0008270	cytoplasm|nucleolus|nucleic acid binding|zinc ion binding
CL120Contig1	0.0339463	-4.8806	0.00197549	0.025381	GO:0005576;GO:0004252	extracellular region|serine-type endopeptidase activity
CL120Contig2	9.38768	3.23077	0.177583	0.534931	GO:0005773;GO:0004252	vacuole|serine-type endopeptidase activity
CL120Contig3	0.016261	-5.94244	0.00200249	0.0256403	GO:0004252	serine-type endopeptidase activity
CL120Contig4	0.128923	-2.95542	0.00536361	0.0542487	GO:0004252	serine-type endopeptidase activity
CL120Contig5	0.0868551	-3.52525	0.00899356	0.0796588	GO:0004252	serine-type endopeptidase activity
CL1210Contig1	1.89697	0.923698	0.243695	0.626272
CL1211Contig1	0	#NAME?	0.144775	0.481994
CL1211Contig2	0.243015	-2.04088	0.0120984	0.0976366	GO:0005737;GO:0005634;GO:0071949;GO:0009881;GO:0032922;GO:0043153;GO:0042754;GO:0045892;GO:0018298;GO:0042752;GO:0006351	cytoplasm|nucleus|FAD binding|photoreceptor activity|circadian regulation of gene expression|entrainment of circadian clock by photoperiod|negative regulation of circadian rhythm|negative regulation of transcription, DNA-templated|protein-chromophore linkage|regulation of circadian rhythm|transcription, DNA-templated
CL1212Contig1	0.57636	-0.794957	0.359079	0.73792	GO:0005829;GO:0005634;GO:0004476;GO:0008270;GO:0005975;GO:0000032;GO:0009298;GO:0006486	cytosol|nucleus|mannose-6-phosphate isomerase activity|zinc ion binding|carbohydrate metabolic process|cell wall mannoprotein biosynthetic process|GDP-mannose biosynthetic process|protein glycosylation
CL1213Contig1	1.29407	0.371918	0.560885	0.876396	GO:0051537;GO:0009055;GO:0046872;GO:0016491;GO:0019439	2 iron, 2 sulfur cluster binding|electron carrier activity|metal ion binding|oxidoreductase activity|aromatic compound catabolic process
CL1213Contig2	0.304862	-1.71377	0.00655846	0.063188	GO:0005829;GO:0003824;GO:0030151;GO:0030170;GO:0009636	cytosol|catalytic activity|molybdenum ion binding|pyridoxal phosphate binding|response to toxic substance
CL1214Contig1	1.88734	0.916354	0.515919	0.850608	GO:0005737;GO:0005634;GO:0003677;GO:0046872;GO:0000981;GO:0060963;GO:0045944;GO:0008361;GO:0006351	cytoplasm|nucleus|DNA binding|metal ion binding|RNA polymerase II transcription factor activity, sequence-specific DNA binding|positive regulation of ribosomal protein gene transcription from RNA polymerase II promoter|positive regulation of transcription from RNA polymerase II promoter|regulation of cell size|transcription, DNA-templated
CL1215Contig1	1.0074	0.0106353	0.917021	1	GO:0016491;GO:0006740	oxidoreductase activity|NADPH regeneration
CL1216Contig1	0.22149	-2.17469	0.529757	0.858195	GO:0003884;GO:0071949;GO:0046436;GO:0046416;GO:1902114	D-amino-acid oxidase activity|FAD binding|D-alanine metabolic process|D-amino acid metabolic process|D-valine metabolic process
CL1217Contig1	0.756426	-0.402729	0.428274	0.794048	GO:0005576;GO:0005615;GO:0046557;GO:0004348;GO:0016798;GO:0005976;GO:0006665	extracellular region|extracellular space|glucan endo-1,6-beta-glucosidase activity|glucosylceramidase activity|hydrolase activity, acting on glycosyl bonds|polysaccharide metabolic process|sphingolipid metabolic process
CL1218Contig1	0.838063	-0.254869	0.84337	0.983402
CL1219Contig1	3.21584	1.68519	0.00463266	0.0489273	GO:0032541;GO:0016021;GO:0005262;GO:0005509;GO:0006884;GO:0006874	cortical endoplasmic reticulum|integral component of membrane|calcium channel activity|calcium ion binding|cell volume homeostasis|cellular calcium ion homeostasis
CL121Contig1	2.75121	1.46007	0.281563	0.666575	GO:0005634;GO:0051301;GO:0007067	nucleus|cell division|mitotic nuclear division
CL121Contig2	1.46304	0.54897	0.275509	0.661044	GO:0016021;GO:0005524;GO:0055085	integral component of membrane|ATP binding|transmembrane transport
CL1220Contig1	3.04818	1.60795	0.0389989	0.220419	GO:0005737;GO:0005829;GO:0005634;GO:0005524;GO:0019200;GO:0046872;GO:0004747;GO:0046835;GO:0019303;GO:0006014	cytoplasm|cytosol|nucleus|ATP binding|carbohydrate kinase activity|metal ion binding|ribokinase activity|carbohydrate phosphorylation|D-ribose catabolic process|D-ribose metabolic process
CL1221Contig1	3.04386	1.6059	0.125467	0.444108	GO:0005634;GO:0005524;GO:0008026;GO:0003677;GO:0016569;GO:0006355;GO:0006351	nucleus|ATP binding|ATP-dependent helicase activity|DNA binding|covalent chromatin modification|regulation of transcription, DNA-templated|transcription, DNA-templated
CL1222Contig1	13.59	3.76447	4.394e-05	0.00114618	GO:0005789;GO:0031090;GO:0020037;GO:0005506;GO:0008396;GO:0035754;GO:0006699;GO:0008203;GO:0007623;GO:0007613;GO:0051591;GO:0042493	endoplasmic reticulum membrane|organelle membrane|heme binding|iron ion binding|oxysterol 7-alpha-hydroxylase activity|B cell chemotaxis|bile acid biosynthetic process|cholesterol metabolic process|circadian rhythm|memory|response to cAMP|response to drug
CL1223Contig1	1.55736	0.639101	0.183207	0.544184	GO:0005829;GO:0005739;GO:0005634;GO:0031422;GO:0035861;GO:0003677;GO:0003916;GO:0003917;GO:0006265;GO:0043007;GO:1902969;GO:0000070;GO:0006301;GO:0000712	cytosol|mitochondrion|nucleus|RecQ helicase-Topo III complex|site of double-strand break|DNA binding|DNA topoisomerase activity|DNA topoisomerase type I activity|DNA topological change|maintenance of rDNA|mitotic DNA replication|mitotic sister chromatid segregation|postreplication repair|resolution of meiotic recombination intermediates
CL1223Contig2	7.58326	2.92282	7.25757e-05	0.00173052	GO:0005829;GO:0005739;GO:0005634;GO:0031422;GO:0035861;GO:0003677;GO:0003916;GO:0003917;GO:0006265;GO:0043007;GO:1902969;GO:0000070;GO:0006301;GO:0000712	cytosol|mitochondrion|nucleus|RecQ helicase-Topo III complex|site of double-strand break|DNA binding|DNA topoisomerase activity|DNA topoisomerase type I activity|DNA topological change|maintenance of rDNA|mitotic DNA replication|mitotic sister chromatid segregation|postreplication repair|resolution of meiotic recombination intermediates
CL1224Contig1	5.84534	2.54729	0.248553	0.631556
CL1225Contig1	0.955568	-0.0655692	0.948448	1	GO:0005737;GO:0003873;GO:0005524;GO:0004331;GO:0006003;GO:0006000;GO:0006110	cytoplasm|6-phosphofructo-2-kinase activity|ATP binding|fructose-2,6-bisphosphate 2-phosphatase activity|fructose 2,6-bisphosphate metabolic process|fructose metabolic process|regulation of glycolytic process
CL1226Contig1	1.76392	0.818784	0.197207	0.565559
CL1227Contig1	1.39692	0.482253	0.764354	0.963927	GO:0009986;GO:0005935;GO:0031160;GO:0007155;GO:0007049;GO:0051301	cell surface|cellular bud neck|spore wall|cell adhesion|cell cycle|cell division
CL1228Contig1	0.544046	-0.878199	0.565883	0.879398	GO:0005829;GO:0005524;GO:0046872;GO:0004702;GO:0000915	cytosol|ATP binding|metal ion binding|signal transducer, downstream of receptor, with serine/threonine kinase activity|actomyosin contractile ring assembly
CL1229Contig1	1.28852	0.365719	0.506246	0.845295	GO:0005737;GO:0005829;GO:0005840;GO:0008469;GO:0046872;GO:0008168;GO:0016274;GO:0035242;GO:0043022;GO:0019919;GO:0006355;GO:0042254	cytoplasm|cytosol|ribosome|histone-arginine N-methyltransferase activity|metal ion binding|methyltransferase activity|protein-arginine N-methyltransferase activity|protein-arginine omega-N asymmetric methyltransferase activity|ribosome binding|peptidyl-arginine methylation, to asymmetrical-dimethyl arginine|regulation of transcription, DNA-templated|ribosome biogenesis
CL1229Contig2	0.459314	-1.12245	0.0424807	0.232506	GO:0005887;GO:0015198;GO:0022857;GO:0006857;GO:0015031	integral component of plasma membrane|oligopeptide transporter activity|transmembrane transporter activity|oligopeptide transport|protein transport
CL122Contig1	0.170882	-2.54893	6.10148e-06	0.000218406	GO:0016021;GO:0020037;GO:0005506;GO:0004497;GO:0016705	integral component of membrane|heme binding|iron ion binding|monooxygenase activity|oxidoreductase activity, acting on paired donors, with incorporation or reduction of molecular oxygen
CL1230Contig1	5.54636	2.47154	0.175167	0.531929	GO:0005829;GO:0022627;GO:0003729;GO:0043022;GO:0003743;GO:0000049;GO:0002183;GO:0006417	cytosol|cytosolic small ribosomal subunit|mRNA binding|ribosome binding|translation initiation factor activity|tRNA binding|cytoplasmic translational initiation|regulation of translation
CL1231Contig1	3.06458	1.61569	0.502425	0.843028	GO:0005737	cytoplasm
CL1232Contig1	0.680489	-0.555357	0.455446	0.810422	GO:0005950;GO:0005829;GO:0004049;GO:0004425;GO:0004640;GO:0016740;GO:0006541;GO:0000162	anthranilate synthase complex|cytosol|anthranilate synthase activity|indole-3-glycerol-phosphate synthase activity|phosphoribosylanthranilate isomerase activity|transferase activity|glutamine metabolic process|tryptophan biosynthetic process
CL1233Contig1	2.23244	1.15862	0.0457767	0.24463	GO:0034388;GO:0032040;GO:0000462;GO:0006364	Pwp2p-containing subcomplex of 90S preribosome|small-subunit processome|maturation of SSU-rRNA from tricistronic rRNA transcript (SSU-rRNA, 5.8S rRNA, LSU-rRNA)|rRNA processing
CL1233Contig2	2.21593	1.14791	0.0253415	0.164516	GO:0016798;GO:0046872;GO:0004730	hydrolase activity, acting on glycosyl bonds|metal ion binding|pseudouridylate synthase activity
CL1234Contig1	0.174464	-2.519	0.154356	0.49833	GO:0000932;GO:0005829;GO:0071004;GO:0003729;GO:0000166;GO:0006402	cytoplasmic mRNA processing body|cytosol|U2-type prespliceosome|mRNA binding|nucleotide binding|mRNA catabolic process
CL1235Contig1	0.600053	-0.736837	0.24707	0.63031	GO:0005737;GO:0005525;GO:0002181;GO:1903833	cytoplasm|GTP binding|cytoplasmic translation|positive regulation of cellular response to amino acid starvation
CL1236Contig1	2.35716	1.23705	0.0766459	0.336501
CL1236Contig2	0.327005	-1.61261	0.00672	0.0642767	GO:0005758;GO:0051537;GO:0046872;GO:0006915;GO:0016226	mitochondrial intermembrane space|2 iron, 2 sulfur cluster binding|metal ion binding|apoptotic process|iron-sulfur cluster assembly
CL1237Contig1	4.50268	2.17079	0.527762	0.857218
CL1238Contig1	0.147274	-2.76342	0.0636115	0.299569	GO:0019005;GO:0030674;GO:0071406;GO:0016567;GO:0031146	SCF ubiquitin ligase complex|protein binding, bridging|cellular response to methylmercury|protein ubiquitination|SCF-dependent proteasomal ubiquitin-dependent protein catabolic process
CL1239Contig1	0.344287	-1.53832	0.313789	0.696567
CL123Contig1	3.1609	1.66034	0.00098758	0.0147258	GO:0005774;GO:0005773;GO:0102203;GO:0102202;GO:0016906;GO:0009813;GO:0052696;GO:0030259;GO:0010214;GO:0009845;GO:0016126;GO:0016125	vacuolar membrane|vacuole|brassicasterol glucosyltransferase activity|soladodine glucosyltransferase activity|sterol 3-beta-glucosyltransferase activity|flavonoid biosynthetic process|flavonoid glucuronidation|lipid glycosylation|seed coat development|seed germination|sterol biosynthetic process|sterol metabolic process
CL123Contig2	3.12484	1.64378	0.009479	0.0820807
CL1240Contig1	0.329334	-1.60238	0.0561344	0.27741	GO:0000257;GO:0006807	nitrilase activity|nitrogen compound metabolic process
CL1241Contig1	1.48042	0.566008	0.290653	0.675634	GO:0005743;GO:0005761;GO:0005525;GO:0003924;GO:0043022;GO:0045727;GO:0006412	mitochondrial inner membrane|mitochondrial ribosome|GTP binding|GTPase activity|ribosome binding|positive regulation of translation|translation
CL1242Contig1	4.36484	2.12593	0.299933	0.68521	GO:0033650;GO:0003723;GO:0003968	host cell mitochondrion|RNA binding|RNA-directed RNA polymerase activity
CL1243Contig1	1.77216	0.825513	0.208017	0.582256	GO:0005829;GO:0005634;GO:0004499;GO:0019290	cytosol|nucleus|N,N-dimethylaniline monooxygenase activity|siderophore biosynthetic process
CL1244Contig1	2.58649	1.371	0.224372	0.602805	GO:0005829;GO:0016021;GO:0005741;GO:0005524;GO:0008641;GO:0061503;GO:0061504	cytosol|integral component of membrane|mitochondrial outer membrane|ATP binding|small protein activating enzyme activity|tRNA threonylcarbamoyladenosine dehydratase|cyclic threonylcarbamoyladenosine biosynthetic process
CL1245Contig1	0.650497	-0.620385	0.560817	0.876396
CL1245Contig2	0.389466	-1.36043	0.0732817	0.325815	GO:0005737;GO:0005829;GO:0005576;GO:0005634;GO:0003871;GO:0008705;GO:0008270;GO:0046084;GO:0006534;GO:0050667;GO:0019280;GO:0006790	cytoplasm|cytosol|extracellular region|nucleus|5-methyltetrahydropteroyltriglutamate-homocysteine S-methyltransferase activity|methionine synthase activity|zinc ion binding|adenine biosynthetic process|cysteine metabolic process|homocysteine metabolic process|L-methionine biosynthetic process from homoserine via O-acetyl-L-homoserine and cystathionine|sulfur compound metabolic process
CL1246Contig1	0.711823	-0.490409	0.787544	0.969908
CL1247Contig1	6.17459	2.62634	0.0275096	0.174825
CL1248Contig1	0.236494	-2.08012	0.0103939	0.0877815	GO:0005737;GO:0005829;GO:0005634;GO:0005524;GO:0046872;GO:0004674;GO:0030490	cytoplasm|cytosol|nucleus|ATP binding|metal ion binding|protein serine/threonine kinase activity|maturation of SSU-rRNA
CL1249Contig1	0.693807	-0.527393	0.923721	1	GO:0005737;GO:0005829;GO:0005739;GO:0005634;GO:0052718;GO:0009982;GO:0008251;GO:0008270;GO:0006382;GO:0006400;GO:0031119	cytoplasm|cytosol|mitochondrion|nucleus|tRNA-specific adenosine-34 deaminase complex|pseudouridine synthase activity|tRNA-specific adenosine deaminase activity|zinc ion binding|adenosine to inosine editing|tRNA modification|tRNA pseudouridine synthesis
CL1249Contig2	2.76748	1.46857	0.0122079	0.0981592	GO:0005737;GO:0005829;GO:0005739;GO:0005634;GO:0052718;GO:0009982;GO:0008251;GO:0008270;GO:0006382;GO:0006400;GO:0031119	cytoplasm|cytosol|mitochondrion|nucleus|tRNA-specific adenosine-34 deaminase complex|pseudouridine synthase activity|tRNA-specific adenosine deaminase activity|zinc ion binding|adenosine to inosine editing|tRNA modification|tRNA pseudouridine synthesis
CL124Contig1	2.40385	1.26535	0.150026	0.490269
CL124Contig2	0.727393	-0.459194	0.557092	0.875122	GO:0044732;GO:0003677;GO:0006355;GO:0006351	mitotic spindle pole body|DNA binding|regulation of transcription, DNA-templated|transcription, DNA-templated
CL124Contig3	8.01356	3.00244	0.000414916	0.00735451	GO:0016021;GO:0005743;GO:0015187;GO:0036233;GO:0006783	integral component of membrane|mitochondrial inner membrane|glycine transmembrane transporter activity|glycine import|heme biosynthetic process
CL124Contig4	2.36745	1.24334	0.408811	0.775855	GO:0044732;GO:0003677;GO:0006355;GO:0006351	mitotic spindle pole body|DNA binding|regulation of transcription, DNA-templated|transcription, DNA-templated
CL124Contig5	0.88756	-0.172083	0.839191	0.98246	GO:0016592;GO:0001104;GO:0006351	mediator complex|RNA polymerase II transcription cofactor activity|transcription, DNA-templated
CL1250Contig1	0.678853	-0.55883	0.420345	0.786587	GO:0005730;GO:0005634;GO:0030687;GO:0003676;GO:0043023;GO:0008270;GO:0000055	nucleolus|nucleus|preribosome, large subunit precursor|nucleic acid binding|ribosomal large subunit binding|zinc ion binding|ribosomal large subunit export from nucleus
CL1251Contig1	0.645851	-0.630726	0.566865	0.880274
CL1251Contig2	0.763548	-0.38921	0.622218	0.906434	GO:0005634;GO:0000978;GO:0000982;GO:0008270;GO:0006357;GO:0006351	nucleus|RNA polymerase II core promoter proximal region sequence-specific DNA binding|transcription factor activity, RNA polymerase II core promoter proximal region sequence-specific binding|zinc ion binding|regulation of transcription from RNA polymerase II promoter|transcription, DNA-templated
CL1252Contig1	2.5069	1.3259	0.275182	0.661044
CL1253Contig1	1.57828	0.658354	0.349845	0.730073	GO:0030690;GO:0030691;GO:0005730;GO:0005654;GO:0042273;GO:0000054;GO:0042254	Noc1p-Noc2p complex|Noc2p-Noc3p complex|nucleolus|nucleoplasm|ribosomal large subunit biogenesis|ribosomal subunit export from nucleus|ribosome biogenesis
CL1253Contig2	0.203381	-2.29774	0.000192295	0.00389676
CL1254Contig1	0.752487	-0.410262	0.537744	0.864029
CL1255Contig1	0.246729	-2.019	0.239098	0.6205
CL1255Contig2	4.71753	2.23803	0.243606	0.626233
CL1256Contig1	1.76382	0.818706	0.379209	0.757079	GO:0016021;GO:0005886;GO:0055085	integral component of membrane|plasma membrane|transmembrane transport
CL1257Contig1	2.62964	1.39487	0.133048	0.458901
CL1258Contig1	0.0311606	-5.00413	0.000134439	0.0029001	GO:0071521;GO:0005938;GO:0051286;GO:0005829;GO:1990463;GO:0005634;GO:0008469;GO:0016274;GO:0034613;GO:0071470;GO:0061246;GO:1903359;GO:0019918;GO:1903360;GO:2000100;GO:0006355	Cdc42 GTPase complex|cell cortex|cell tip|cytosol|lateral cortical node|nucleus|histone-arginine N-methyltransferase activity|protein-arginine N-methyltransferase activity|cellular protein localization|cellular response to osmotic stress|establishment or maintenance of bipolar cell polarity regulating cell shape|lateral cortical node assembly|peptidyl-arginine methylation, to symmetrical-dimethyl…
CL1259Contig1	0.832633	-0.264248	0.718383	0.949219	GO:0004040;GO:0034251	amidase activity|regulation of cellular amide catabolic process
CL1259Contig2	14.6947	3.87722	0.000936985	0.0141239	GO:0005737;GO:0005829;GO:0005634;GO:0008757;GO:0032259	cytoplasm|cytosol|nucleus|S-adenosylmethionine-dependent methyltransferase activity|methylation
CL125Contig1	0.379829	-1.39658	0.727593	0.953192	GO:0032865;GO:0016021;GO:0007005	ERMES complex|integral component of membrane|mitochondrion organization
CL125Contig2	0.958286	-0.0614717	0.825068	0.980503
CL1260Contig1	2.32353	1.21632	0.0571719	0.280278	GO:0016740	transferase activity
CL1261Contig1	0.829955	-0.268895	0.789114	0.970689
CL1262Contig1	2.41886	1.27433	0.113681	0.419817	GO:0000324;GO:0016021;GO:0005774;GO:0005524;GO:0015432;GO:0015721;GO:0006816	fungal-type vacuole|integral component of membrane|vacuolar membrane|ATP binding|bile acid-exporting ATPase activity|bile acid and bile salt transport|calcium ion transport
CL1263Contig1	1.63908	0.712882	0.30069	0.685469	GO:0005737;GO:0005730;GO:0005681;GO:0005524;GO:0004004;GO:0044822;GO:0006397;GO:0042254;GO:0006396	cytoplasm|nucleolus|spliceosomal complex|ATP binding|ATP-dependent RNA helicase activity|poly(A) RNA binding|mRNA processing|ribosome biogenesis|RNA processing
CL1264Contig1	2.59898	1.37794	0.063372	0.298919	GO:0005634	nucleus
CL1265Contig1	0.370964	-1.43065	0.133549	0.45981
CL1265Contig2	0.356254	-1.48902	0.213535	0.589626
CL1266Contig1	5.41182	2.43611	0.000307162	0.00573601	GO:0005634;GO:0000978;GO:0000982;GO:0030154;GO:0031141;GO:0031142;GO:0045944;GO:0010738	nucleus|RNA polymerase II core promoter proximal region sequence-specific DNA binding|transcription factor activity, RNA polymerase II core promoter proximal region sequence-specific binding|cell differentiation|induction of conjugation upon carbon starvation|induction of conjugation upon nitrogen starvation|positive regulation of transcription from RNA polymerase II promoter|regulation of protei…
CL1266Contig2	0.789332	-0.341296	0.37227	0.750458	GO:0005634;GO:0000978;GO:0000982;GO:0030154;GO:0031141;GO:0031142;GO:0045944;GO:0010738	nucleus|RNA polymerase II core promoter proximal region sequence-specific DNA binding|transcription factor activity, RNA polymerase II core promoter proximal region sequence-specific binding|cell differentiation|induction of conjugation upon carbon starvation|induction of conjugation upon nitrogen starvation|positive regulation of transcription from RNA polymerase II promoter|regulation of protei…
CL1267Contig1	0.962553	-0.0550617	0.968823	1	GO:0005912;GO:0005923;GO:0005829;GO:0016328;GO:0005874;GO:0048487;GO:0005096;GO:0034333;GO:0070830;GO:0010812;GO:0031115;GO:0007023;GO:0006457;GO:0007021	adherens junction|bicellular tight junction|cytosol|lateral plasma membrane|microtubule|beta-tubulin binding|GTPase activator activity|adherens junction assembly|bicellular tight junction assembly|negative regulation of cell-substrate adhesion|negative regulation of microtubule polymerization|post-chaperonin tubulin folding pathway|protein folding|tubulin complex assembly
CL1268Contig1	0.587311	-0.767804	0.514127	0.850348
CL1269Contig1	1.52974	0.613284	0.619779	0.905988	GO:0005887;GO:0005352;GO:0005355;GO:0005364;GO:0015574;GO:0000017;GO:0046352;GO:0046323;GO:0035428;GO:0000023;GO:0015768;GO:0015771	integral component of plasma membrane|alpha-glucoside:proton symporter activity|glucose transmembrane transporter activity|maltose:proton symporter activity|trehalose transmembrane transporter activity|alpha-glucoside transport|disaccharide catabolic process|glucose import|hexose transmembrane transport|maltose metabolic process|maltose transport|trehalose transport
CL126Contig1	0.129776	-2.9459	2.4686e-06	0.00010005
CL126Contig2	1.00032	0.000467274	0.973246	1	GO:0005634;GO:0003755;GO:0006457	nucleus|peptidyl-prolyl cis-trans isomerase activity|protein folding
CL1270Contig1	20.722	4.37309	0.222385	0.600492
CL1271Contig1	1.97605	0.982621	0.495202	0.837597	GO:0005737;GO:0005856;GO:0005829;GO:0005634;GO:0051537;GO:0003993;GO:0005524;GO:0033857;GO:0101012;GO:0101011;GO:0000829;GO:0052723;GO:0052724;GO:0000832;GO:0000828;GO:0006020;GO:0032958;GO:0051516;GO:0001558;GO:0070507	cytoplasm|cytoskeleton|cytosol|nucleus|2 iron, 2 sulfur cluster binding|acid phosphatase activity|ATP binding|diphosphoinositol-pentakisphosphate kinase activity|inositol 1,5-bisdiphosphate 2,3,4,6-tetrakisphosphate 1-diphosphatase activity|inositol 1-diphosphate 2,3,4,5,6-pentakisphosphate 1-diphosphatase activity|inositol heptakisphosphate kinase activity|inositol hexakisphosphate 1-kinase acti…
CL1272Contig1	1.65094	0.72329	0.612353	0.905276
CL1273Contig1	0.230988	-2.11411	0.216333	0.594195
CL1273Contig2	0.431722	-1.21183	0.559073	0.875623
CL1274Contig1	0.237934	-2.07136	0.0565219	0.278315
CL1275Contig1	4.40672	2.1397	0.000175005	0.00360093	GO:0016021;GO:0005741;GO:0015450;GO:0006886	integral component of membrane|mitochondrial outer membrane|P-P-bond-hydrolysis-driven protein transmembrane transporter activity|intracellular protein transport
CL1276Contig1	2.33938	1.22613	0.259266	0.643535	GO:0016829;GO:0006520	lyase activity|cellular amino acid metabolic process
CL1276Contig2	1.16316	0.218048	0.717482	0.948818
CL1277Contig1	3.43386	1.77983	0.112179	0.41691
CL1278Contig1	0.203701	-2.29547	0.076693	0.336524
CL1278Contig2	0.0135006	-6.21084	1.25722e-06	5.72641e-05
CL1279Contig1	3.60672	1.85069	0.0208969	0.143975	GO:0003723;GO:0003968;GO:0031047	RNA binding|RNA-directed RNA polymerase activity|gene silencing by RNA
CL127Contig1	2.12989	1.09078	0.0564254	0.278287	GO:0005576;GO:0004034;GO:0030246;GO:0019318	extracellular region|aldose 1-epimerase activity|carbohydrate binding|hexose metabolic process
CL1280Contig1	12.7193	3.66895	8.00096e-06	0.000278274
CL1281Contig1	0.593239	-0.753314	0.112547	0.417585	GO:0005622;GO:0005886;GO:0005525;GO:0007264	intracellular|plasma membrane|GTP binding|small GTPase mediated signal transduction
CL1282Contig1	0.531359	-0.91224	0.506043	0.845254	GO:0016021;GO:0004310;GO:0016767;GO:0016872;GO:0051996;GO:0016117;GO:0006696	integral component of membrane|farnesyl-diphosphate farnesyltransferase activity|geranylgeranyl-diphosphate geranylgeranyltransferase activity|intramolecular lyase activity|squalene synthase activity|carotenoid biosynthetic process|ergosterol biosynthetic process
CL1283Contig1	1.10356	0.142166	0.927327	1
CL1284Contig1	3.01507	1.59219	0.165056	0.514582	GO:0005826;GO:0030674;GO:0051764;GO:0030036;GO:0051017;GO:1903475	actomyosin contractile ring|protein binding, bridging|actin crosslink formation|actin cytoskeleton organization|actin filament bundle assembly|mitotic actomyosin contractile ring assembly
CL1284Contig2	0.500564	-0.998373	0.0713424	0.321529	GO:0005826;GO:0030674;GO:0051764;GO:0030036;GO:0051017;GO:1903475	actomyosin contractile ring|protein binding, bridging|actin crosslink formation|actin cytoskeleton organization|actin filament bundle assembly|mitotic actomyosin contractile ring assembly
CL1285Contig1	2.13875	1.09677	0.436655	0.799453
CL1286Contig1	0.676953	-0.562873	0.351228	0.731699	GO:0005829;GO:0005635;GO:0005643;GO:0005634;GO:0005525;GO:0008565;GO:0006406;GO:0006606;GO:0007165	cytosol|nuclear envelope|nuclear pore|nucleus|GTP binding|protein transporter activity|mRNA export from nucleus|protein import into nucleus|signal transduction
CL1287Contig1	0.481626	-1.05401	0.27953	0.664988	GO:0016021;GO:0005774;GO:0015098	integral component of membrane|vacuolar membrane|molybdate ion transmembrane transporter activity
CL1288Contig1	5.73468	2.51971	0.000654585	0.0107361	GO:0005737;GO:0003855;GO:0003856;GO:0003866;GO:0005524;GO:0046872;GO:0004764;GO:0004765;GO:0009073;GO:0009423	cytoplasm|3-dehydroquinate dehydratase activity|3-dehydroquinate synthase activity|3-phosphoshikimate 1-carboxyvinyltransferase activity|ATP binding|metal ion binding|shikimate 3-dehydrogenase (NADP+) activity|shikimate kinase activity|aromatic amino acid family biosynthetic process|chorismate biosynthetic process
CL1289Contig1					GO:0005886;GO:0009506;GO:0005244;GO:0006813	plasma membrane|plasmodesma|voltage-gated ion channel activity|potassium ion transport
CL1289Contig2	32.8138	5.03623	1.1664e-09	1.23454e-07	GO:0005886;GO:0009506;GO:0005244;GO:0006813	plasma membrane|plasmodesma|voltage-gated ion channel activity|potassium ion transport
CL128Contig1	1.64626	0.719195	0.182473	0.543148
CL128Contig2	12.838	3.68235	0.000754554	0.0119752
CL1290Contig1	0.332849	-1.58706	0.126859	0.446388	GO:0005634;GO:0006355;GO:0006351	nucleus|regulation of transcription, DNA-templated|transcription, DNA-templated
CL1290Contig2	0.469857	-1.08971	0.0455818	0.243854	GO:0005634;GO:0006355;GO:0006351	nucleus|regulation of transcription, DNA-templated|transcription, DNA-templated
CL1291Contig1	1.2663	0.340615	0.606295	0.903488	GO:0047038;GO:0051161;GO:0005975	D-arabinitol 2-dehydrogenase activity|arabitol metabolic process|carbohydrate metabolic process
CL1292Contig1	0.195279	-2.35639	0.0580792	0.282776
CL1293Contig1	0.386995	-1.36961	0.0443296	0.239507
CL1294Contig1	4.6241	2.20917	0.0778905	0.339132	GO:0005829;GO:0000118;GO:0005634;GO:0034967;GO:0003677;GO:0016575;GO:0045835;GO:0032874;GO:0006355	cytosol|histone deacetylase complex|nucleus|Set3 complex|DNA binding|histone deacetylation|negative regulation of meiotic nuclear division|positive regulation of stress-activated MAPK cascade|regulation of transcription, DNA-templated
CL1295Contig1	0.853632	-0.228313	0.705401	0.943871
CL1296Contig1	1.96476	0.974356	0.377305	0.755242	GO:0016021;GO:0005739;GO:0031965;GO:0005634	integral component of membrane|mitochondrion|nuclear membrane|nucleus
CL1297Contig1	44.4905	5.47542	0.033264	0.19837	GO:0031261;GO:0042555;GO:0000790;GO:0000784;GO:0005656;GO:0043596;GO:0005634;GO:0005524;GO:0003678;GO:0003688;GO:0046872;GO:1902975;GO:0051097;GO:0006279	DNA replication preinitiation complex|MCM complex|nuclear chromatin|nuclear chromosome, telomeric region|nuclear pre-replicative complex|nuclear replication fork|nucleus|ATP binding|DNA helicase activity|DNA replication origin binding|metal ion binding|mitotic DNA replication initiation|negative regulation of helicase activity|premeiotic DNA replication
CL1298Contig1	0.0634173	-3.97898	0.109991	0.412382	GO:0016021	integral component of membrane
CL1299Contig1	0.333918	-1.58244	0.0548933	0.273898
CL1299Contig2	0.301228	-1.73107	0.0435171	0.236769	GO:0005737;GO:0005730;GO:0005634	cytoplasm|nucleolus|nucleus
CL129Contig1	1.82299	0.866303	0.585816	0.891575
CL12Contig1	0.590834	-0.759175	0.295163	0.679777
CL12Contig2	0.304352	-1.71619	0.0338508	0.200327	GO:0004338;GO:0071555;GO:0008152	glucan exo-1,3-beta-glucosidase activity|cell wall organization|metabolic process
CL12Contig3	4.41232	2.14154	0.000832007	0.0128577	GO:0016021;GO:0005886;GO:0005774;GO:0005524;GO:0042626	integral component of membrane|plasma membrane|vacuolar membrane|ATP binding|ATPase activity, coupled to transmembrane movement of substances
CL1300Contig1	2.31536	1.21123	0.307189	0.690085	GO:0046872;GO:0008127	metal ion binding|quercetin 2,3-dioxygenase activity
CL1301Contig1	0.449804	-1.15263	0.270411	0.65541	GO:0005576;GO:0046872;GO:0008237	extracellular region|metal ion binding|metallopeptidase activity
CL1302Contig1	1.46424	0.550156	0.335351	0.719236	GO:0005737;GO:0005634;GO:0051260	cytoplasm|nucleus|protein homooligomerization
CL1303Contig1	0.161243	-2.63269	5.14343e-05	0.0013013	GO:0005634;GO:0046872;GO:0004518;GO:0000166;GO:0003723;GO:0006353;GO:0006397;GO:0006355;GO:0006364	nucleus|metal ion binding|nuclease activity|nucleotide binding|RNA binding|DNA-templated transcription, termination|mRNA processing|regulation of transcription, DNA-templated|rRNA processing
CL1304Contig1	1.0984	0.135405	0.732076	0.95443	GO:0005783;GO:0005789;GO:0016021;GO:0031090;GO:0003841;GO:0047184;GO:0046474	endoplasmic reticulum|endoplasmic reticulum membrane|integral component of membrane|organelle membrane|1-acylglycerol-3-phosphate O-acyltransferase activity|1-acylglycerophosphocholine O-acyltransferase activity|glycerophospholipid biosynthetic process
CL1305Contig1	2.72659	1.4471	0.125266	0.443814	GO:0005783;GO:0000329;GO:0016021;GO:0033254;GO:0016237;GO:0006797;GO:0007034;GO:0042144	endoplasmic reticulum|fungal-type vacuole membrane|integral component of membrane|vacuolar transporter chaperone complex|lysosomal microautophagy|polyphosphate metabolic process|vacuolar transport|vacuole fusion, non-autophagic
CL1306Contig1	1.94313	0.958381	0.701271	0.942372	GO:0005737;GO:0005829;GO:0010008;GO:0000938;GO:0005794;GO:0019905;GO:0006896;GO:0015031;GO:0042147;GO:0016192	cytoplasm|cytosol|endosome membrane|GARP complex|Golgi apparatus|syntaxin binding|Golgi to vacuole transport|protein transport|retrograde transport, endosome to Golgi|vesicle-mediated transport
CL1307Contig1	0.448713	-1.15614	0.359863	0.738808	GO:0016021;GO:0016798;GO:0000272	integral component of membrane|hydrolase activity, acting on glycosyl bonds|polysaccharide catabolic process
CL1308Contig1	0.718406	-0.47713	0.378098	0.756093	GO:0005829;GO:0005730;GO:0003723;GO:0000447;GO:0000472;GO:0006461	cytosol|nucleolus|RNA binding|endonucleolytic cleavage in ITS1 to separate SSU-rRNA from 5.8S rRNA and LSU-rRNA from tricistronic rRNA transcript (SSU-rRNA, 5.8S rRNA, LSU-rRNA)|endonucleolytic cleavage to generate mature 5'-end of SSU-rRNA from (SSU-rRNA, 5.8S rRNA, LSU-rRNA)|protein complex assembly
CL1309Contig1	0.939129	-0.0906047	1	1
CL1309Contig2	0.110281	-3.18074	0.0416127	0.229721
CL130Contig1	1.48292	0.568442	0.387269	0.76228	GO:0016021;GO:0055085	integral component of membrane|transmembrane transport
CL130Contig2	0.247965	-2.01179	0.118913	0.430876	GO:0005737;GO:0008270	cytoplasm|zinc ion binding
CL130Contig3	0.532415	-0.909376	0.474726	0.824675	GO:0016021;GO:0055085	integral component of membrane|transmembrane transport
CL1310Contig1	0.00541194	-7.52964	9.29023e-08	6.02105e-06	GO:0016853;GO:0016874;GO:0008168;GO:0031177;GO:0009405	isomerase activity|ligase activity|methyltransferase activity|phosphopantetheine binding|pathogenesis
CL1311Contig1	2.05557	1.03954	0.702241	0.942987	GO:0000329;GO:0031166;GO:1903713;GO:1903400;GO:0089709;GO:1903401;GO:1903785	fungal-type vacuole membrane|integral component of vacuolar membrane|asparagine transmembrane transport|L-arginine transmembrane transport|L-histidine transmembrane transport|L-lysine transmembrane transport|L-valine transmembrane transport
CL1311Contig2	0.993795	-0.00897992	0.931014	1	GO:0000329;GO:0031166;GO:1903713;GO:1903400;GO:0089709;GO:1903401;GO:1903785	fungal-type vacuole membrane|integral component of vacuolar membrane|asparagine transmembrane transport|L-arginine transmembrane transport|L-histidine transmembrane transport|L-lysine transmembrane transport|L-valine transmembrane transport
CL1312Contig1	0.769325	-0.378335	0.421441	0.787332	GO:0005829;GO:0005634;GO:0043234;GO:0051082;GO:0006606;GO:0042273	cytosol|nucleus|protein complex|unfolded protein binding|protein import into nucleus|ribosomal large subunit biogenesis
CL1313Contig1	0.465481	-1.10321	0.562803	0.878138	GO:0016021;GO:0015112;GO:0015513;GO:0022832;GO:0042128;GO:0015706;GO:0015707	integral component of membrane|nitrate transmembrane transporter activity|nitrite uptake transmembrane transporter activity|voltage-gated channel activity|nitrate assimilation|nitrate transport|nitrite transport
CL1314Contig1	1.6406	0.714227	0.616779	0.905276
CL1315Contig1	0.113402	-3.14048	7.26228e-07	3.60955e-05	GO:0009277;GO:0005199;GO:0031505	fungal-type cell wall|structural constituent of cell wall|fungal-type cell wall organization
CL1315Contig2	0.30327	-1.72133	0.575524	0.884569
CL1316Contig1	0.0148561	-6.0728	1.17189e-05	0.000390063	GO:0005622;GO:0035556;GO:0016567	intracellular|intracellular signal transduction|protein ubiquitination
CL1317Contig1	0.592804	-0.754374	0.239057	0.6205	GO:0030686;GO:0005730;GO:0000166;GO:0042134;GO:0000480;GO:0000447;GO:0000472;GO:0034462	90S preribosome|nucleolus|nucleotide binding|rRNA primary transcript binding|endonucleolytic cleavage in 5'-ETS of tricistronic rRNA transcript (SSU-rRNA, 5.8S rRNA, LSU-rRNA)|endonucleolytic cleavage in ITS1 to separate SSU-rRNA from 5.8S rRNA and LSU-rRNA from tricistronic rRNA transcript (SSU-rRNA, 5.8S rRNA, LSU-rRNA)|endonucleolytic cleavage to generate mature 5'-end of SSU-rRNA from (SSU-rR…
CL1317Contig2	0.531477	-0.911921	0.858399	0.986409	GO:0030686;GO:0005730;GO:0000166;GO:0042134;GO:0000480;GO:0000447;GO:0000472;GO:0034462	90S preribosome|nucleolus|nucleotide binding|rRNA primary transcript binding|endonucleolytic cleavage in 5'-ETS of tricistronic rRNA transcript (SSU-rRNA, 5.8S rRNA, LSU-rRNA)|endonucleolytic cleavage in ITS1 to separate SSU-rRNA from 5.8S rRNA and LSU-rRNA from tricistronic rRNA transcript (SSU-rRNA, 5.8S rRNA, LSU-rRNA)|endonucleolytic cleavage to generate mature 5'-end of SSU-rRNA from (SSU-rR…
CL1318Contig1	0.755416	-0.404656	0.862951	0.987178
CL1319Contig1	10.5501	3.39919	0.0286938	0.179969	GO:0005737;GO:0008838;GO:0030170;GO:0009063	cytoplasm|diaminopropionate ammonia-lyase activity|pyridoxal phosphate binding|cellular amino acid catabolic process
CL1319Contig2	1.26607	0.340358	0.629819	0.910743	GO:0005634;GO:0000976;GO:0000281;GO:0010629;GO:1901262;GO:0006355;GO:0031153;GO:0006351	nucleus|transcription regulatory region sequence-specific DNA binding|mitotic cytokinesis|negative regulation of gene expression|negative regulation of sorocarp spore cell differentiation|regulation of transcription, DNA-templated|slug development involved in sorocarp development|transcription, DNA-templated
CL131Contig1	0.439275	-1.1868	0.0318877	0.192804	GO:0031463;GO:0031461;GO:0000139;GO:0005634;GO:0031208;GO:0031625;GO:0030030;GO:0048208;GO:0040016;GO:0006888;GO:0007229;GO:0071630;GO:0032467;GO:0043161;GO:0006513;GO:0000209;GO:0042787;GO:0017145	Cul3-RING ubiquitin ligase complex|cullin-RING ubiquitin ligase complex|Golgi membrane|nucleus|POZ domain binding|ubiquitin protein ligase binding|cell projection organization|COPII vesicle coating|embryonic cleavage|ER to Golgi vesicle-mediated transport|integrin-mediated signaling pathway|nucleus-associated proteasomal ubiquitin-dependent protein catabolic process|positive regulation of cytokin…
CL131Contig2	0.502006	-0.994225	0.160882	0.507596	GO:0016021;GO:0005774;GO:0005262;GO:0009405	integral component of membrane|vacuolar membrane|calcium channel activity|pathogenesis
CL1320Contig1	0.305132	-1.71249	0.182911	0.543922
CL1321Contig1	2.61458	1.38658	0.213183	0.589228
CL1322Contig1	11.0503	3.46601	0.000300333	0.00563584	GO:0005739;GO:0003867;GO:0042802;GO:0030170;GO:0043605;GO:0009450	mitochondrion|4-aminobutyrate transaminase activity|identical protein binding|pyridoxal phosphate binding|cellular amide catabolic process|gamma-aminobutyric acid catabolic process
CL1323Contig1	15.9835	3.99851	0.0049584	0.051408
CL1324Contig1	16.8745	4.07677	0.000170863	0.00354047
CL1324Contig2	0.46844	-1.09406	0.0524137	0.266804
CL1325Contig1	1.6243	0.69982	0.637804	0.915299
CL1325Contig2	5.37905	2.42735	0.44846	0.805699
CL1326Contig1	7.07812	2.82337	0.111432	0.415562	GO:0005524;GO:0016874;GO:0008152	ATP binding|ligase activity|metabolic process
CL1326Contig2	84.3166	6.39774	1.99207e-11	3.11779e-09	GO:0005524;GO:0016874;GO:0008152	ATP binding|ligase activity|metabolic process
CL1327Contig1	1.5037	0.588519	0.511629	0.848776	GO:0009044;GO:0005975	xylan 1,4-beta-xylosidase activity|carbohydrate metabolic process
CL1328Contig1	0.995142	-0.0070252	0.727996	0.953551	GO:0005737;GO:0072686;GO:0000790;GO:0005634;GO:0000978;GO:0001077;GO:0008270;GO:0061414;GO:0006357	cytoplasm|mitotic spindle|nuclear chromatin|nucleus|RNA polymerase II core promoter proximal region sequence-specific DNA binding|transcriptional activator activity, RNA polymerase II core promoter proximal region sequence-specific binding|zinc ion binding|positive regulation of transcription from RNA polymerase II promoter by a nonfermentable carbon source|regulation of transcription from RNA po…
CL1329Contig1	0.559228	-0.838492	0.731731	0.95443	GO:0005829;GO:0016879;GO:1904091;GO:0031177;GO:0031169;GO:0006880	cytosol|ligase activity, forming carbon-nitrogen bonds|peptidyl carrier protein activity involved in nonribosomal peptide biosynthesis|phosphopantetheine binding|ferrichrome biosynthetic process|intracellular sequestering of iron ion
CL1329Contig2	0.876291	-0.190518	0.434202	0.798639
CL132Contig1	3.68165	1.88035	0.0030592	0.0357481	GO:0016021;GO:0071949;GO:0004497	integral component of membrane|FAD binding|monooxygenase activity
CL1330Contig1	2.69771	1.43174	0.0209174	0.143975	GO:0016021;GO:0043231;GO:0005739;GO:0005778;GO:0005777;GO:0005524;GO:0042626;GO:0042803;GO:0006635;GO:0032000;GO:0042760;GO:0000038	integral component of membrane|intracellular membrane-bounded organelle|mitochondrion|peroxisomal membrane|peroxisome|ATP binding|ATPase activity, coupled to transmembrane movement of substances|protein homodimerization activity|fatty acid beta-oxidation|positive regulation of fatty acid beta-oxidation|very long-chain fatty acid catabolic process|very long-chain fatty acid metabolic process
CL1331Contig1	Inf	Inf	0.684244	0.934776	GO:0005829;GO:0005783;GO:0030134;GO:0005794;GO:0000137;GO:0000139;GO:0016021;GO:0006888;GO:0015031;GO:0042147	cytosol|endoplasmic reticulum|ER to Golgi transport vesicle|Golgi apparatus|Golgi cis cisterna|Golgi membrane|integral component of membrane|ER to Golgi vesicle-mediated transport|protein transport|retrograde transport, endosome to Golgi
CL1331Contig2	0.517829	-0.949453	0.0812318	0.347582	GO:0030479;GO:0051285;GO:0005829;GO:0005937;GO:0031097;GO:0005634;GO:0003785;GO:0005085;GO:0044396;GO:0030041;GO:1903475;GO:1903477;GO:0032220;GO:0042989	actin cortical patch|cell cortex of cell tip|cytosol|mating projection|medial cortex|nucleus|actin monomer binding|guanyl-nucleotide exchange factor activity|actin cortical patch organization|actin filament polymerization|mitotic actomyosin contractile ring assembly|mitotic contractile ring actin filament bundle assembly|plasma membrane fusion involved in cytogamy|sequestering of actin monomers
CL1332Contig1	1.80807	0.854448	0.45309	0.808375
CL1333Contig1	3.56542	1.83407	0.314907	0.697765	GO:0032153;GO:0005829;GO:0000923;GO:0000930;GO:0008275;GO:0031021;GO:0005874;GO:0044732;GO:0005634;GO:0000922;GO:0043015;GO:0005200;GO:1990734;GO:0000917;GO:0031122;GO:0071963;GO:0051415;GO:0007126;GO:0090307;GO:0098863	cell division site|cytosol|equatorial microtubule organizing center|gamma-tubulin complex|gamma-tubulin small complex|interphase microtubule organizing center|microtubule|mitotic spindle pole body|nucleus|spindle pole|gamma-tubulin binding|structural constituent of cytoskeleton|astral microtubule anchoring at mitotic spindle pole body|barrier septum assembly|cytoplasmic microtubule organization|e…
CL1334Contig1	0.434347	-1.20308	0.335295	0.719236
CL1335Contig1	0.188743	-2.4055	0.090252	0.36981
CL1336Contig1	1.70351	0.768508	0.347631	0.728764
CL1337Contig1	0.0808483	-3.62864	0.00783166	0.0721022	GO:0005737;GO:0005829;GO:0005759;GO:0004451;GO:0046421;GO:0046912;GO:0006097;GO:0006567	cytoplasm|cytosol|mitochondrial matrix|isocitrate lyase activity|methylisocitrate lyase activity|transferase activity, transferring acyl groups, acyl groups converted into alkyl on transfer|glyoxylate cycle|threonine catabolic process
CL1338Contig1	0.23421	-2.09412	0.000493199	0.00856663	GO:0051213;GO:0046872;GO:0009267	dioxygenase activity|metal ion binding|cellular response to starvation
CL1339Contig1	0.732658	-0.448788	0.864163	0.987385
CL1339Contig2	0.320033	-1.64371	0.037134	0.213822	GO:0099053;GO:0005634;GO:0006355;GO:0006351	activating signal cointegrator 1 complex|nucleus|regulation of transcription, DNA-templated|transcription, DNA-templated
CL133Contig1	1.65944	0.730692	0.589466	0.893031	GO:0016491;GO:0031177;GO:0008757;GO:0016747;GO:2001293;GO:0032259;GO:0070995;GO:0030639;GO:0046500	oxidoreductase activity|phosphopantetheine binding|S-adenosylmethionine-dependent methyltransferase activity|transferase activity, transferring acyl groups other than amino-acyl groups|malonyl-CoA metabolic process|methylation|NADPH oxidation|polyketide biosynthetic process|S-adenosylmethionine metabolic process
CL133Contig2	1.84903	0.886767	0.354067	0.733484	GO:0008168;GO:0016491;GO:0031177;GO:0016746	methyltransferase activity|oxidoreductase activity|phosphopantetheine binding|transferase activity, transferring acyl groups
CL133Contig3	0.187709	-2.41343	0.746638	0.959849	GO:0008168;GO:0016491;GO:0031177;GO:0016746	methyltransferase activity|oxidoreductase activity|phosphopantetheine binding|transferase activity, transferring acyl groups
CL1340Contig1	1.26745	0.341924	0.573279	0.884006
CL1340Contig2	0.1843	-2.43988	0.0694178	0.316086
CL1341Contig1	2.86979	1.52094	0.0139285	0.108135
CL1342Contig1	1.94431	0.959261	0.19717	0.565559	GO:0005680;GO:0051301;GO:0007067	anaphase-promoting complex|cell division|mitotic nuclear division
CL1343Contig1	0.32683	-1.61339	0.00382661	0.0424883	GO:0005737;GO:0004766;GO:0008295	cytoplasm|spermidine synthase activity|spermidine biosynthetic process
CL1344Contig1	0.804349	-0.314106	0.701422	0.942404	GO:0016021;GO:0022891;GO:0015293;GO:0008643	integral component of membrane|substrate-specific transmembrane transporter activity|symporter activity|carbohydrate transport
CL1344Contig2	2.44204	1.28809	0.83501	0.981741	GO:0016021;GO:0022891;GO:0015293;GO:0008643	integral component of membrane|substrate-specific transmembrane transporter activity|symporter activity|carbohydrate transport
CL1345Contig1	1.92148	0.942219	0.211442	0.587597	GO:0005759;GO:0005739;GO:0071949;GO:0004657;GO:0097054;GO:0006562;GO:0010133	mitochondrial matrix|mitochondrion|FAD binding|proline dehydrogenase activity|L-glutamate biosynthetic process|proline catabolic process|proline catabolic process to glutamate
CL1346Contig1	2.06434	1.04568	0.322704	0.704764	GO:0009044;GO:0045493	xylan 1,4-beta-xylosidase activity|xylan catabolic process
CL1347Contig1	0.289657	-1.78758	0.0864624	0.360758	GO:0016021;GO:0005628;GO:0005275;GO:0015837;GO:0030476;GO:0055085	integral component of membrane|prospore membrane|amine transmembrane transporter activity|amine transport|ascospore wall assembly|transmembrane transport
CL1348Contig1	0.243376	-2.03874	0.300243	0.68521	GO:0005759;GO:0005524;GO:0004004;GO:0003723;GO:0006397;GO:0010501;GO:0008380	mitochondrial matrix|ATP binding|ATP-dependent RNA helicase activity|RNA binding|mRNA processing|RNA secondary structure unwinding|RNA splicing
CL1349Contig1	7.56499	2.91934	5.9939e-06	0.000216133
CL134Contig1	Inf	Inf	0.058406	0.2834	GO:0005967;GO:0004742;GO:0006086;GO:0006096	mitochondrial pyruvate dehydrogenase complex|dihydrolipoyllysine-residue acetyltransferase activity|acetyl-CoA biosynthetic process from pyruvate|glycolytic process
CL134Contig2	26.2264	4.71295	1.26043e-11	2.06038e-09	GO:0005967;GO:0004742;GO:0006086;GO:0006096	mitochondrial pyruvate dehydrogenase complex|dihydrolipoyllysine-residue acetyltransferase activity|acetyl-CoA biosynthetic process from pyruvate|glycolytic process
CL1350Contig1	5.87188	2.55382	0.0711169	0.320844	GO:0000781;GO:0031934;GO:0000790;GO:0031618;GO:1990707;GO:0030874;GO:0005634;GO:0033553;GO:0070824;GO:0004407;GO:0031078;GO:0032041;GO:0030702;GO:0000183;GO:0030466;GO:0006348;GO:0016575;GO:0035391;GO:0000122;GO:0016584;GO:0006351	chromosome, telomeric region|mating-type region heterochromatin|nuclear chromatin|nuclear pericentric heterochromatin|nuclear subtelomeric heterochromatin|nucleolar chromatin|nucleus|rDNA heterochromatin|SHREC complex|histone deacetylase activity|histone deacetylase activity (H3-K14 specific)|NAD-dependent histone deacetylase activity (H3-K14 specific)|chromatin silencing at centromere|chromatin …
CL1351Contig1	0.0972234	-3.36255	0.0643173	0.301646	GO:0005634;GO:0003677;GO:0000982;GO:0008270;GO:0035690;GO:0008204;GO:0045892;GO:0009405;GO:0045944;GO:0016125;GO:0006351	nucleus|DNA binding|transcription factor activity, RNA polymerase II core promoter proximal region sequence-specific binding|zinc ion binding|cellular response to drug|ergosterol metabolic process|negative regulation of transcription, DNA-templated|pathogenesis|positive regulation of transcription from RNA polymerase II promoter|sterol metabolic process|transcription, DNA-templated
CL1352Contig1	5.04755	2.33558	0.121437	0.435937	GO:0005576;GO:0004252	extracellular region|serine-type endopeptidase activity
CL1353Contig1	0.878662	-0.18662	0.752223	0.961241
CL1353Contig2	3.50322	1.80868	0.00138355	0.0192027	GO:0005739;GO:0005525;GO:0003924;GO:0003746;GO:0070125	mitochondrion|GTP binding|GTPase activity|translation elongation factor activity|mitochondrial translational elongation
CL1354Contig1	0.602903	-0.730002	0.705386	0.943871
CL1355Contig1	0.303986	-1.71792	0.141314	0.475865	GO:0008168;GO:0016491;GO:0031177;GO:0016746	methyltransferase activity|oxidoreductase activity|phosphopantetheine binding|transferase activity, transferring acyl groups
CL1356Contig1	27.717	4.7927	2.31094e-11	3.50501e-09	GO:0005737;GO:0005829;GO:0005634;GO:0005524;GO:0004711;GO:0038202	cytoplasm|cytosol|nucleus|ATP binding|ribosomal protein S6 kinase activity|TORC1 signaling
CL1357Contig1	2.95796	1.5646	0.0696102	0.316452
CL1357Contig2	0.427403	-1.22633	0.0359118	0.208663	GO:0005759;GO:0005739;GO:0004300;GO:0006635	mitochondrial matrix|mitochondrion|enoyl-CoA hydratase activity|fatty acid beta-oxidation
CL1358Contig1	1.01429	0.0204684	0.974236	1	GO:0005737;GO:0005773;GO:0043130;GO:0008270;GO:0006914;GO:0051258;GO:0015031	cytoplasm|vacuole|ubiquitin binding|zinc ion binding|autophagy|protein polymerization|protein transport
CL1358Contig2	1.30034	0.378888	0.472843	0.82317	GO:0031965;GO:0005643;GO:0046907;GO:0051028;GO:0015031	nuclear membrane|nuclear pore|intracellular transport|mRNA transport|protein transport
CL1359Contig1	1.08	0.111025	0.852734	0.984872	GO:0016021;GO:0005886;GO:0055085	integral component of membrane|plasma membrane|transmembrane transport
CL135Contig1	0.776955	-0.364097	0.665804	0.928835	GO:0016021;GO:0022891;GO:0008643	integral component of membrane|substrate-specific transmembrane transporter activity|carbohydrate transport
CL1360Contig1	1.2295	0.29807	0.58853	0.892164
CL1360Contig2	1.21991	0.286777	0.767799	0.96516
CL1361Contig1	0.288843	-1.79164	0.0523695	0.26678
CL1362Contig1	0.222542	-2.16785	0.282031	0.666866
CL1363Contig1	1.26694	0.341347	0.587647	0.891854	GO:0030479;GO:0032153;GO:0030428;GO:0051286;GO:0005856;GO:0005829;GO:0043332;GO:0005634;GO:0000147;GO:0044397;GO:0006897;GO:0044379;GO:0060583	actin cortical patch|cell division site|cell septum|cell tip|cytoskeleton|cytosol|mating projection tip|nucleus|actin cortical patch assembly|actin cortical patch internalization|endocytosis|protein localization to actin cortical patch|regulation of actin cortical patch localization
CL1364Contig1	1.83617	0.876702	0.309126	0.691879
CL1365Contig1	1.17275	0.22989	0.959557	1
CL1365Contig2	1.49532	0.580453	0.960826	1
CL1366Contig1	3.26232	1.7059	0.5296	0.858195	GO:0070062;GO:0005794;GO:0005739;GO:0034831;GO:0051990;GO:0043713;GO:0018453;GO:0034840;GO:0048258;GO:0018452;GO:0019152;GO:0000252;GO:0033709;GO:0052677;GO:0032866;GO:0035410;GO:0018451;GO:0008875;GO:0004448;GO:0044103;GO:0032867;GO:0044105;GO:0004495;GO:0019119;GO:0032442;GO:0033765;GO:0035380;GO:0044597;GO:0044598	extracellular exosome|Golgi apparatus|mitochondrion|(R)-(-)-1,2,3,4-tetrahydronaphthol dehydrogenase activity|(R)-2-hydroxyglutarate dehydrogenase activity|(R)-2-hydroxyisocaproate dehydrogenase activity|2-hydroxytetrahydrofuran dehydrogenase activity|3-hydroxymenthone dehydrogenase activity|3-ketoglucose-reductase activity|5-exo-hydroxycamphor dehydrogenase activity|acetoin dehydrogenase activit…
CL1367Contig1	0.432937	-1.20777	0.125082	0.443637
CL1368Contig1	0.386173	-1.37268	0.1335	0.459752
CL1368Contig2	1.78998	0.83994	0.339977	0.723221
CL1369Contig1	1.45751	0.543508	0.627727	0.909671
CL136Contig1	0.938042	-0.0922754	1	1	GO:0005829;GO:0022627;GO:0015935;GO:0019843;GO:0003735;GO:0002181;GO:0000447;GO:0006407;GO:0006412	cytosol|cytosolic small ribosomal subunit|small ribosomal subunit|rRNA binding|structural constituent of ribosome|cytoplasmic translation|endonucleolytic cleavage in ITS1 to separate SSU-rRNA from 5.8S rRNA and LSU-rRNA from tricistronic rRNA transcript (SSU-rRNA, 5.8S rRNA, LSU-rRNA)|rRNA export from nucleus|translation
CL1370Contig1	0.221363	-2.17551	0.15474	0.499125
CL1370Contig2	0.199936	-2.32239	0.0757144	0.333547
CL1371Contig1	3.0324	1.60046	0.0473957	0.251183	GO:0005829;GO:0005634;GO:0000978;GO:0043565;GO:0000982;GO:0003700;GO:0044212;GO:0008270;GO:0006357;GO:0006351	cytosol|nucleus|RNA polymerase II core promoter proximal region sequence-specific DNA binding|sequence-specific DNA binding|transcription factor activity, RNA polymerase II core promoter proximal region sequence-specific binding|transcription factor activity, sequence-specific DNA binding|transcription regulatory region DNA binding|zinc ion binding|regulation of transcription from RNA polymerase …
CL1371Contig2	5.14589	2.36342	0.028717	0.179969	GO:0016829;GO:0006520	lyase activity|cellular amino acid metabolic process
CL1372Contig1	0.855184	-0.225693	0.961519	1
CL1372Contig2	0.913273	-0.130882	0.910448	1	GO:0070062;GO:0005654;GO:0016805;GO:0006508;GO:0032268	extracellular exosome|nucleoplasm|dipeptidase activity|proteolysis|regulation of cellular protein metabolic process
CL1373Contig1	0.945992	-0.0801004	0.929456	1	GO:0005747;GO:0008137;GO:0022900	mitochondrial respiratory chain complex I|NADH dehydrogenase (ubiquinone) activity|electron transport chain
CL1374Contig1	2.45354	1.29486	0.111261	0.415048	GO:0005737;GO:0005829;GO:0005634;GO:0004073;GO:0003942;GO:0051287;GO:0050661;GO:0006531;GO:0019877;GO:0009097;GO:0009089;GO:0009086;GO:0009088	cytoplasm|cytosol|nucleus|aspartate-semialdehyde dehydrogenase activity|N-acetyl-gamma-glutamyl-phosphate reductase activity|NAD binding|NADP binding|aspartate metabolic process|diaminopimelate biosynthetic process|isoleucine biosynthetic process|lysine biosynthetic process via diaminopimelate|methionine biosynthetic process|threonine biosynthetic process
CL1375Contig1	17.5674	4.13483	2.6943e-07	1.49579e-05	GO:0005829;GO:0004108;GO:0006097	cytosol|citrate (Si)-synthase activity|glyoxylate cycle
CL1375Contig2	1.49538	0.580513	0.371815	0.750342
CL1376Contig1	1.19137	0.252624	0.742041	0.957916	GO:0005622;GO:0004334;GO:0046872;GO:0006559;GO:0006572	intracellular|fumarylacetoacetase activity|metal ion binding|L-phenylalanine catabolic process|tyrosine catabolic process
CL1377Contig1	1.10589	0.14521	0.638924	0.915718	GO:0005737;GO:0004019;GO:0005525;GO:0046872;GO:0044208	cytoplasm|adenylosuccinate synthase activity|GTP binding|metal ion binding|'de novo' AMP biosynthetic process
CL1378Contig1	1.66398	0.734635	0.738728	0.956521
CL1379Contig1	0.435871	-1.19803	0.0335663	0.199285	GO:0005737;GO:0005622;GO:0003949;GO:0000107;GO:0000105;GO:0000162	cytoplasm|intracellular|1-(5-phosphoribosyl)-5-[(5-phosphoribosylamino)methylideneamino]imidazole-4-carboxamide isomerase activity|imidazoleglycerol-phosphate synthase activity|histidine biosynthetic process|tryptophan biosynthetic process
CL1379Contig2	2.70638	1.43636	0.709938	0.945084
CL137Contig1	4.07044	2.02518	0.0736473	0.326847	GO:0005525;GO:0004845;GO:0044206;GO:0006223	GTP binding|uracil phosphoribosyltransferase activity|UMP salvage|uracil salvage
CL137Contig2	0.406002	-1.30044	0.0299704	0.18437	GO:0005737;GO:0032807;GO:0000790;GO:0005730;GO:0005524;GO:0003677;GO:0003910;GO:0046872;GO:0071897;GO:0051103;GO:0006310;GO:0006260;GO:0006303;GO:0006297	cytoplasm|DNA ligase IV complex|nuclear chromatin|nucleolus|ATP binding|DNA binding|DNA ligase (ATP) activity|metal ion binding|DNA biosynthetic process|DNA ligation involved in DNA repair|DNA recombination|DNA replication|double-strand break repair via nonhomologous end joining|nucleotide-excision repair, DNA gap filling
CL1380Contig1	26.028	4.70199	1.27642e-11	2.06359e-09	GO:0005777;GO:0052895;GO:0052894;GO:0046592;GO:0052901;GO:0006598	peroxisome|N1-acetylspermine:oxygen oxidoreductase (N1-acetylspermidine-forming) activity|norspermine:oxygen oxidoreductase activity|polyamine oxidase activity|spermine:oxygen oxidoreductase (spermidine-forming) activity|polyamine catabolic process
CL1381Contig1	0.522027	-0.937803	0.412727	0.779246
CL1382Contig1	0.908381	-0.138631	0.722994	0.951604	GO:0005829;GO:0016020;GO:0016787;GO:0008152	cytosol|membrane|hydrolase activity|metabolic process
CL1383Contig1					GO:0000324;GO:0031301;GO:0005774;GO:0005773;GO:0015809;GO:0015819;GO:0051453;GO:0007034;GO:0007033	fungal-type vacuole|integral component of organelle membrane|vacuolar membrane|vacuole|arginine transport|lysine transport|regulation of intracellular pH|vacuolar transport|vacuole organization
CL1383Contig2	0.524079	-0.932144	0.520944	0.854234	GO:0000324;GO:0031301;GO:0005774;GO:0005773;GO:0015809;GO:0015819;GO:0051453;GO:0007034;GO:0007033	fungal-type vacuole|integral component of organelle membrane|vacuolar membrane|vacuole|arginine transport|lysine transport|regulation of intracellular pH|vacuolar transport|vacuole organization
CL1384Contig1	1.76301	0.818039	0.252962	0.637616	GO:0050608	vanillin dehydrogenase activity
CL1384Contig2	1.27735	0.353157	0.616042	0.905276	GO:0050608	vanillin dehydrogenase activity
CL1385Contig1	1.35149	0.434549	0.76692	0.965063	GO:0016021;GO:0005811;GO:0004622;GO:0044255;GO:0016042;GO:0055088	integral component of membrane|lipid particle|lysophospholipase activity|cellular lipid metabolic process|lipid catabolic process|lipid homeostasis
CL1386Contig1	Inf	Inf	0.0611488	0.291422	GO:0016491	oxidoreductase activity
CL1386Contig2	11.3177	3.5005	0.000766451	0.0121248
CL1387Contig1	2.14321	1.09977	0.305488	0.688533
CL1387Contig2	0.538517	-0.892937	0.468745	0.820563
CL1388Contig1	4.17888	2.06312	0.0104945	0.0883707	GO:0005576;GO:0004252	extracellular region|serine-type endopeptidase activity
CL1389Contig1	1.01157	0.0166009	0.757921	0.963207	GO:0004558;GO:0032450	alpha-1,4-glucosidase activity|maltose alpha-glucosidase activity
CL138Contig1	0.599557	-0.738031	0.519153	0.853002	GO:0005737;GO:0016021	cytoplasm|integral component of membrane
CL138Contig2	3.08141	1.62359	0.0750529	0.331486	GO:0016021;GO:0020037;GO:0005506;GO:0004497;GO:0016705	integral component of membrane|heme binding|iron ion binding|monooxygenase activity|oxidoreductase activity, acting on paired donors, with incorporation or reduction of molecular oxygen
CL138Contig3	0.0345197	-4.85644	2.05915e-05	0.000619513	GO:0016021;GO:0020037;GO:0005506;GO:0004497;GO:0016705	integral component of membrane|heme binding|iron ion binding|monooxygenase activity|oxidoreductase activity, acting on paired donors, with incorporation or reduction of molecular oxygen
CL1390Contig1	1.0397	0.0561637	0.890487	0.995465
CL1390Contig2	1.37564	0.460104	0.278643	0.663871
CL1391Contig1	1.21384	0.279576	0.85361	0.984872
CL1392Contig1	0.885783	-0.174975	0.822654	0.980503
CL1393Contig1	0.22291	-2.16546	0.16605	0.517021	GO:0005737;GO:0005829;GO:0031966;GO:0005886;GO:0009506;GO:0003939;GO:0008270	cytoplasm|cytosol|mitochondrial membrane|plasma membrane|plasmodesma|L-iditol 2-dehydrogenase activity|zinc ion binding
CL1393Contig2					GO:0050019;GO:0008270;GO:0019569	L-arabinitol 4-dehydrogenase activity|zinc ion binding|L-arabinose catabolic process to xylulose 5-phosphate
CL1394Contig1	1.69017	0.757168	0.875947	0.991633
CL1395Contig1	0.538808	-0.892157	0.454394	0.809818
CL1396Contig1	0.561812	-0.831841	0.277135	0.662533	GO:0048046;GO:0009941;GO:0009570;GO:0010319;GO:0009579;GO:0035798;GO:0035671;GO:0008270;GO:0009409	apoplast|chloroplast envelope|chloroplast stroma|stromule|thylakoid|2-alkenal reductase (NADP+) activity|enone reductase activity|zinc ion binding|response to cold
CL1397Contig1	0.400677	-1.31949	0.264089	0.647985	GO:0005576;GO:0008061;GO:0004568;GO:0006032;GO:0009405;GO:0000272	extracellular region|chitin binding|chitinase activity|chitin catabolic process|pathogenesis|polysaccharide catabolic process
CL1398Contig1	0.440169	-1.18387	0.317276	0.6996
CL1399Contig1	0.126378	-2.98418	0.00407735	0.0445
CL139Contig1	0.480965	-1.056	0.132927	0.458901
CL13Contig1	0.723366	-0.467202	0.822016	0.980117	GO:0016853;GO:0016874;GO:0031177;GO:0008152;GO:0009405	isomerase activity|ligase activity|phosphopantetheine binding|metabolic process|pathogenesis
CL1400Contig1	0.502924	-0.991587	0.21462	0.590847
CL1401Contig1	4.11467	2.04078	0.471386	0.82185	GO:0016787;GO:0050150;GO:0043640	hydrolase activity|o-pyrocatechuate decarboxylase activity|benzoate catabolic process via hydroxylation
CL1402Contig1	1.06428	0.089871	0.998673	1	GO:0005852;GO:0043022;GO:0003743;GO:0006446	eukaryotic translation initiation factor 3 complex|ribosome binding|translation initiation factor activity|regulation of translational initiation
CL1402Contig2	0.776907	-0.364186	0.529133	0.857822	GO:0005852;GO:0043022;GO:0003743;GO:0006446	eukaryotic translation initiation factor 3 complex|ribosome binding|translation initiation factor activity|regulation of translational initiation
CL1403Contig1	0.354501	-1.49614	0.343901	0.725408
CL1404Contig1	0.188346	-2.40855	0.352995	0.732891
CL1405Contig1	1.42425	0.510201	0.438763	0.800978	GO:0005737;GO:0005634;GO:0042254	cytoplasm|nucleus|ribosome biogenesis
CL1406Contig1	15.9235	3.99308	6.58703e-08	4.4865e-06
CL1406Contig2	0.174134	-2.52173	0.177083	0.533971
CL1407Contig1	2.65631	1.40942	0.568209	0.881139	GO:0005737;GO:0005829;GO:0005634;GO:0005509;GO:0004435;GO:0004871;GO:0034644;GO:0035556;GO:0016042;GO:0019220;GO:0007165	cytoplasm|cytosol|nucleus|calcium ion binding|phosphatidylinositol phospholipase C activity|signal transducer activity|cellular response to UV|intracellular signal transduction|lipid catabolic process|regulation of phosphate metabolic process|signal transduction
CL1408Contig1	0.886353	-0.174047	0.979097	1
CL1409Contig1	0.185516	-2.43038	6.83373e-05	0.00164009
CL140Contig1	0.162911	-2.61784	0.0818916	0.348864	GO:0050559;GO:0016829;GO:0046872	copalyl diphosphate synthase activity|lyase activity|metal ion binding
CL140Contig2	0.896434	-0.157731	1	1
CL140Contig3	0.0294039	-5.08785	0.0329303	0.196939	GO:0050559;GO:0016829;GO:0046872	copalyl diphosphate synthase activity|lyase activity|metal ion binding
CL140Contig4	1.42306	0.508997	0.547415	0.870635
CL1410Contig1	1.16269	0.217467	0.785033	0.968691	GO:0005741;GO:0005739;GO:0005777;GO:0030151;GO:0016491;GO:0030170	mitochondrial outer membrane|mitochondrion|peroxisome|molybdenum ion binding|oxidoreductase activity|pyridoxal phosphate binding
CL1411Contig1	0.224354	-2.15615	0.252975	0.637616	GO:0005743;GO:0071470	mitochondrial inner membrane|cellular response to osmotic stress
CL1412Contig1	1.44641	0.532477	0.555416	0.874228	GO:0055114	oxidation-reduction process
CL1413Contig1	2.19706	1.13557	0.39885	0.767868
CL1414Contig1	0.322925	-1.63073	0.351337	0.731699	GO:0005739;GO:0005524;GO:0016884;GO:0006412	mitochondrion|ATP binding|carbon-nitrogen ligase activity, with glutamine as amido-N-donor|translation
CL1415Contig1	0.517153	-0.951337	0.468227	0.820563
CL1416Contig1	2.01975	1.01418	0.0781314	0.339689	GO:0034457;GO:0005654;GO:0032040;GO:0030515;GO:0042274;GO:0031167;GO:0006364	Mpp10 complex|nucleoplasm|small-subunit processome|snoRNA binding|ribosomal small subunit biogenesis|rRNA methylation|rRNA processing
CL1417Contig1	1.18581	0.24587	0.703604	0.943191	GO:0097311;GO:0005737;GO:0004022;GO:0008270	biofilm matrix|cytoplasm|alcohol dehydrogenase (NAD) activity|zinc ion binding
CL1418Contig1	0.740363	-0.433695	0.666809	0.929379	GO:0005681;GO:0003723;GO:0045292	spliceosomal complex|RNA binding|mRNA cis splicing, via spliceosome
CL1418Contig2	0.996546	-0.00499167	0.963885	1	GO:0005681;GO:0003723;GO:0045292	spliceosomal complex|RNA binding|mRNA cis splicing, via spliceosome
CL1419Contig1	3.74702	1.90575	0.123616	0.440883
CL141Contig1	0.533829	-0.905551	0.462816	0.816617	GO:0005829;GO:0005634;GO:0004791;GO:0019430	cytosol|nucleus|thioredoxin-disulfide reductase activity|removal of superoxide radicals
CL141Contig2	1.06586	0.0920172	0.779273	0.966693	GO:0005829;GO:0005634;GO:0004791;GO:0019430	cytosol|nucleus|thioredoxin-disulfide reductase activity|removal of superoxide radicals
CL1420Contig1	2.41088	1.26956	0.0142741	0.110161	GO:0005739;GO:0004806;GO:0019433	mitochondrion|triglyceride lipase activity|triglyceride catabolic process
CL1421Contig1	0.741465	-0.431549	0.843165	0.983402
CL1422Contig1	0.701661	-0.511154	0.662019	0.928088
CL1423Contig1	1.32716	0.408338	0.806131	0.977372	GO:0031314;GO:0005743;GO:0005758;GO:0008289;GO:1990050;GO:0032048;GO:0045332;GO:0015914;GO:2001247	extrinsic component of mitochondrial inner membrane|mitochondrial inner membrane|mitochondrial intermembrane space|lipid binding|phosphatidic acid transporter activity|cardiolipin metabolic process|phospholipid translocation|phospholipid transport|positive regulation of phosphatidylcholine biosynthetic process
CL1424Contig1	0.0360769	-4.79278	2.15422e-07	1.24286e-05	GO:0016021;GO:0020037;GO:0005506;GO:0004497;GO:0016705	integral component of membrane|heme binding|iron ion binding|monooxygenase activity|oxidoreductase activity, acting on paired donors, with incorporation or reduction of molecular oxygen
CL1425Contig1	0.712588	-0.488861	0.510202	0.848142
CL1426Contig1	4.52579	2.17817	0.476696	0.826495
CL1427Contig1	2.29326	1.1974	0.171273	0.526709	GO:0071627;GO:0005886;GO:0005215;GO:0034220	integral component of fungal-type vacuolar membrane|plasma membrane|transporter activity|ion transmembrane transport
CL1427Contig2	1.33503	0.416871	0.478188	0.827272	GO:0042645;GO:0009353;GO:0004149;GO:0006103;GO:0033512;GO:0000002;GO:0006099	mitochondrial nucleoid|mitochondrial oxoglutarate dehydrogenase complex|dihydrolipoyllysine-residue succinyltransferase activity|2-oxoglutarate metabolic process|L-lysine catabolic process to acetyl-CoA via saccharopine|mitochondrial genome maintenance|tricarboxylic acid cycle
CL1428Contig1	0.0842206	-3.56968	0.128192	0.448932
CL1429Contig1	0.456243	-1.13213	0.118263	0.429912	GO:0005737;GO:0005634;GO:0005524;GO:0003677;GO:0003910;GO:0071897;GO:0051103;GO:0006310;GO:0006273	cytoplasm|nucleus|ATP binding|DNA binding|DNA ligase (ATP) activity|DNA biosynthetic process|DNA ligation involved in DNA repair|DNA recombination|lagging strand elongation
CL142Contig1	1.33157	0.413125	0.471415	0.82185	GO:0016021;GO:0016020;GO:0005743;GO:0005746;GO:0005739;GO:0051287;GO:0008750;GO:0003957;GO:0008746;GO:0050661;GO:0045454;GO:0006740;GO:0055114;GO:0015992;GO:0072593;GO:0006099	integral component of membrane|membrane|mitochondrial inner membrane|mitochondrial respiratory chain|mitochondrion|NAD binding|NAD(P)+ transhydrogenase (AB-specific) activity|NAD(P)+ transhydrogenase (B-specific) activity|NAD(P)+ transhydrogenase activity|NADP binding|cell redox homeostasis|NADPH regeneration|oxidation-reduction process|proton transport|reactive oxygen species metabolic process|t…
CL1430Contig1	0.780588	-0.357366	0.403389	0.771838
CL1430Contig2	0.136805	-2.86981	0.000170158	0.00353084
CL1431Contig1	1.02397	0.0341693	0.829673	0.981202
CL1432Contig1	7.32962	2.87374	0.497229	0.839142	GO:0005737;GO:0005524;GO:0004828;GO:0097056;GO:0006434	cytoplasm|ATP binding|serine-tRNA ligase activity|selenocysteinyl-tRNA(Sec) biosynthetic process|seryl-tRNA aminoacylation
CL1432Contig2	0.608616	-0.716397	0.282876	0.667654	GO:0005737;GO:0005634;GO:0046872;GO:0035529;GO:0047429;GO:0000166;GO:0009143;GO:0009117	cytoplasm|nucleus|metal ion binding|NADH pyrophosphatase activity|nucleoside-triphosphate diphosphatase activity|nucleotide binding|nucleoside triphosphate catabolic process|nucleotide metabolic process
CL1433Contig1	1.36191	0.445635	0.453235	0.808535	GO:0030691;GO:0005656;GO:0005730;GO:0005654;GO:0005634;GO:0003682;GO:0051301;GO:0006270;GO:0006267;GO:0006364	Noc2p-Noc3p complex|nuclear pre-replicative complex|nucleolus|nucleoplasm|nucleus|chromatin binding|cell division|DNA replication initiation|pre-replicative complex assembly involved in nuclear cell cycle DNA replication|rRNA processing
CL1434Contig1	1.81303	0.858402	0.703881	0.943191	GO:0016021;GO:0005886;GO:0052851;GO:0000293;GO:0046872;GO:0015677;GO:0055072;GO:0006826	integral component of membrane|plasma membrane|ferric-chelate reductase (NADPH) activity|ferric-chelate reductase activity|metal ion binding|copper ion import|iron ion homeostasis|iron ion transport
CL1435Contig1	6.74078	2.75292	0.0477164	0.252157
CL1436Contig1	0.890303	-0.167631	0.838223	0.98246
CL1437Contig1	0.580601	-0.78438	0.633262	0.912705
CL1438Contig1	1.79448	0.843569	0.138118	0.469372	GO:0046872;GO:0050270	metal ion binding|S-adenosylhomocysteine deaminase activity
CL1439Contig1	2.02232	1.01601	0.0754148	0.332784	GO:0016021;GO:0005743;GO:0015228;GO:0015880	integral component of membrane|mitochondrial inner membrane|coenzyme A transmembrane transporter activity|coenzyme A transport
CL143Contig1	0.175899	-2.50718	2.4847e-05	0.00072243	GO:0050660;GO:0004499;GO:0050661;GO:0016709;GO:0055114	flavin adenine dinucleotide binding|N,N-dimethylaniline monooxygenase activity|NADP binding|oxidoreductase activity, acting on paired donors, with incorporation or reduction of molecular oxygen, NAD(P)H as one donor, and incorporation of one atom of oxygen|oxidation-reduction process
CL143Contig2	0.99067	-0.0135234	0.95789	1	GO:0016021;GO:0005774;GO:0055085	integral component of membrane|vacuolar membrane|transmembrane transport
CL1440Contig1	1.48103	0.566602	0.726915	0.952979
CL1441Contig1	2.77954	1.47485	0.157417	0.502478	GO:0050660;GO:0103075;GO:0004497;GO:0004499;GO:0050661;GO:0009851;GO:0048825;GO:0010229;GO:0055114;GO:0048827;GO:0009911	flavin adenine dinucleotide binding|indole-3-pyruvate monooxygenase activity|monooxygenase activity|N,N-dimethylaniline monooxygenase activity|NADP binding|auxin biosynthetic process|cotyledon development|inflorescence development|oxidation-reduction process|phyllome development|positive regulation of flower development
CL1442Contig1	0.403238	-1.3103	0.0318981	0.192804	GO:0005643;GO:0051028;GO:0015031	nuclear pore|mRNA transport|protein transport
CL1443Contig1	0.523798	-0.932918	0.119601	0.432115
CL1443Contig2	0.604869	-0.725305	0.321974	0.704232
CL1444Contig1	0.758221	-0.39931	0.490294	0.834765
CL1445Contig1	37.182	5.21653	6.84971e-09	5.85889e-07
CL1446Contig1	0.933911	-0.0986431	0.949518	1	GO:0050038;GO:0050085;GO:0006006;GO:0051289;GO:0005997	L-xylulose reductase (NADP+) activity|mannitol 2-dehydrogenase (NADP+) activity|glucose metabolic process|protein homotetramerization|xylulose metabolic process
CL1447Contig1	0.390421	-1.3569	0.0421259	0.231425	GO:0016021;GO:0005886;GO:0005215;GO:0055085	integral component of membrane|plasma membrane|transporter activity|transmembrane transport
CL1448Contig1	0.960303	-0.058439	0.962149	1	GO:0016021;GO:0005886;GO:0055085	integral component of membrane|plasma membrane|transmembrane transport
CL1448Contig2	1.83026	0.872049	0.153518	0.496824	GO:0016021;GO:0005886;GO:0055085	integral component of membrane|plasma membrane|transmembrane transport
CL1449Contig1	1.07726	0.107373	0.846097	0.983402	GO:0003978;GO:0006012	UDP-glucose 4-epimerase activity|galactose metabolic process
CL144Contig1	24.638	4.62281	6.08329e-12	1.06544e-09	GO:0005739;GO:0004042;GO:0034618;GO:0005524;GO:0016301;GO:0003942;GO:0051287;GO:0006526	mitochondrion|acetyl-CoA:L-glutamate N-acetyltransferase activity|arginine binding|ATP binding|kinase activity|N-acetyl-gamma-glutamyl-phosphate reductase activity|NAD binding|arginine biosynthetic process
CL144Contig2	2.42083	1.2755	0.0241626	0.158909	GO:0005737;GO:0005829;GO:0005634	cytoplasm|cytosol|nucleus
CL1450Contig1	0.0888813	-3.49198	0.190971	0.556128	GO:0005773;GO:0004185	vacuole|serine-type carboxypeptidase activity
CL1451Contig1	10.8954	3.44565	0.0151914	0.115249	GO:0005737;GO:0016787;GO:0001896;GO:0048315;GO:0006807;GO:0075307;GO:0010914;GO:1900376;GO:0010913;GO:0000905;GO:0030435;GO:0045461	cytoplasm|hydrolase activity|autolysis|conidium formation|nitrogen compound metabolic process|positive regulation of conidium formation|positive regulation of sterigmatocystin biosynthetic process|regulation of secondary metabolite biosynthetic process|regulation of sterigmatocystin biosynthetic process|sporocarp development involved in asexual reproduction|sporulation resulting in formation of a…
CL1452Contig1	2.60828	1.3831	0.247291	0.63031
CL1453Contig1	Inf	Inf	0.100482	0.392641
CL1453Contig2	0.23077	-2.11548	0.466488	0.819362
CL1454Contig1	0.484104	-1.04661	0.482692	0.830299	GO:0005829;GO:0005634;GO:0016491	cytosol|nucleus|oxidoreductase activity
CL1455Contig1	0.43457	-1.20234	0.0399562	0.224108	GO:0005737;GO:0005096;GO:0043087;GO:0007165	cytoplasm|GTPase activator activity|regulation of GTPase activity|signal transduction
CL1456Contig1	0.357177	-1.48529	0.254503	0.638816
CL1457Contig1	0.710252	-0.493597	0.669651	0.929833
CL1458Contig1	2.2118	1.14522	0.6326	0.912538
CL1459Contig1	1.10488	0.143887	0.817651	0.978413
CL145Contig1	6.53643	2.7085	0.000470589	0.00822245	GO:0005634;GO:0003677;GO:0000981;GO:0008270;GO:0006351	nucleus|DNA binding|RNA polymerase II transcription factor activity, sequence-specific DNA binding|zinc ion binding|transcription, DNA-templated
CL1460Contig1	1.21889	0.285572	0.612103	0.905276	GO:0005524;GO:0004693;GO:0008353;GO:0051301;GO:0007067	ATP binding|cyclin-dependent protein serine/threonine kinase activity|RNA polymerase II carboxy-terminal domain kinase activity|cell division|mitotic nuclear division
CL1461Contig1	1.07218	0.100552	1	1	GO:0016491;GO:0008270;GO:0019439;GO:0009636	oxidoreductase activity|zinc ion binding|aromatic compound catabolic process|response to toxic substance
CL1461Contig2	0.653155	-0.614502	0.296729	0.681467	GO:0016491;GO:0008270;GO:0019439;GO:0009636	oxidoreductase activity|zinc ion binding|aromatic compound catabolic process|response to toxic substance
CL1462Contig1	2.08858	1.06252	0.0639193	0.300441	GO:0005743;GO:0016491	mitochondrial inner membrane|oxidoreductase activity
CL1463Contig1	3.29816	1.72166	0.143224	0.479323
CL1464Contig1	1.46303	0.548963	0.945249	1
CL1464Contig2	0.744062	-0.426505	0.62592	0.908893
CL1465Contig1	0.840791	-0.25018	0.624739	0.908263	GO:0000307;GO:0005675;GO:0070985;GO:0016538;GO:0070816;GO:0045737;GO:1901409;GO:0045944;GO:0006366	cyclin-dependent protein kinase holoenzyme complex|holo TFIIH complex|TFIIK complex|cyclin-dependent protein serine/threonine kinase regulator activity|phosphorylation of RNA polymerase II C-terminal domain|positive regulation of cyclin-dependent protein serine/threonine kinase activity|positive regulation of phosphorylation of RNA polymerase II C-terminal domain|positive regulation of transcript…
CL1466Contig1	1.14568	0.196207	0.909066	1
CL1466Contig2	1.59972	0.677824	0.792498	0.97274	GO:0031225;GO:0005576;GO:0009277;GO:0005886;GO:0004553;GO:0019863;GO:0005975;GO:0071555	anchored component of membrane|extracellular region|fungal-type cell wall|plasma membrane|hydrolase activity, hydrolyzing O-glycosyl compounds|IgE binding|carbohydrate metabolic process|cell wall organization
CL1467Contig1	0.618934	-0.692142	0.227187	0.605222	GO:0005634;GO:0006355;GO:0006351	nucleus|regulation of transcription, DNA-templated|transcription, DNA-templated
CL1468Contig1	0.636564	-0.651623	0.669692	0.929833
CL1468Contig2	0.111964	-3.15889	0.159503	0.505394	GO:0016021;GO:0005622;GO:0005524;GO:0000155	integral component of membrane|intracellular|ATP binding|phosphorelay sensor kinase activity
CL1469Contig1	1.09668	0.133141	0.692067	0.938575	GO:0005829;GO:0005634;GO:0005886;GO:0005525;GO:0003924;GO:0015031;GO:0007264	cytosol|nucleus|plasma membrane|GTP binding|GTPase activity|protein transport|small GTPase mediated signal transduction
CL146Contig1	0.518014	-0.948937	0.161096	0.507722	GO:0005783;GO:0016021;GO:0022857	endoplasmic reticulum|integral component of membrane|transmembrane transporter activity
CL146Contig2	1.62184	0.697634	0.565402	0.879398
CL1470Contig1	0.631974	-0.662063	0.551869	0.871915
CL1471Contig1	0.631209	-0.663811	0.444366	0.803133	GO:0016021;GO:0005743;GO:0015031	integral component of membrane|mitochondrial inner membrane|protein transport
CL1472Contig1	0.645631	-0.631218	0.458237	0.812161
CL1473Contig1	4.46464	2.15854	0.0587507	0.284322	GO:0032153;GO:0051286;GO:0005783;GO:0005794;GO:0016021;GO:0022857;GO:0006820;GO:0035442;GO:0055085	cell division site|cell tip|endoplasmic reticulum|Golgi apparatus|integral component of membrane|transmembrane transporter activity|anion transport|dipeptide transmembrane transport|transmembrane transport
CL1474Contig1	1.47301	0.558768	0.202219	0.573171
CL1475Contig1	1.0358	0.0507448	0.877665	0.991633
CL1476Contig1	1.68138	0.749648	0.246652	0.629989
CL1477Contig1	1.53957	0.622526	0.294725	0.679556	GO:0009507;GO:0009570;GO:0034831;GO:0051990;GO:0043713;GO:0018453;GO:0034840;GO:0048258;GO:0018452;GO:0019152;GO:0000252;GO:0033709;GO:0052677;GO:0032866;GO:0035410;GO:0018451;GO:0008875;GO:0030267;GO:0004448;GO:0044103;GO:0032867;GO:0044105;GO:0004495;GO:0051287;GO:0032442;GO:0004616;GO:0033765;GO:0035380	chloroplast|chloroplast stroma|(R)-(-)-1,2,3,4-tetrahydronaphthol dehydrogenase activity|(R)-2-hydroxyglutarate dehydrogenase activity|(R)-2-hydroxyisocaproate dehydrogenase activity|2-hydroxytetrahydrofuran dehydrogenase activity|3-hydroxymenthone dehydrogenase activity|3-ketoglucose-reductase activity|5-exo-hydroxycamphor dehydrogenase activity|acetoin dehydrogenase activity|C-3 sterol dehydrog…
CL1478Contig1	2.25574	1.1736	0.375601	0.753455
CL1479Contig1	6.4093	2.68017	0.409651	0.776299
CL147Contig1	2.38954	1.25673	0.0474838	0.251288	GO:0005524;GO:0016787;GO:0007049;GO:0015031	ATP binding|hydrolase activity|cell cycle|protein transport
CL1480Contig1	1.00388	0.00557983	0.814696	0.978272
CL1481Contig1	4.35573	2.12291	0.220024	0.598115
CL1482Contig1	0.200255	-2.32009	0.00484425	0.0505809	GO:0008622;GO:0008408;GO:0051539;GO:0003677;GO:0003887;GO:0000166;GO:0008270;GO:0006281;GO:0006260	epsilon DNA polymerase complex|3'-5' exonuclease activity|4 iron, 4 sulfur cluster binding|DNA binding|DNA-directed DNA polymerase activity|nucleotide binding|zinc ion binding|DNA repair|DNA replication
CL1483Contig1	0.796413	-0.328412	0.868693	0.98902	GO:0010181;GO:0016491	FMN binding|oxidoreductase activity
CL1484Contig1	0	#NAME?	0.757894	0.963207
CL1484Contig2	0.135748	-2.881	3.52784e-06	0.000137306
CL1485Contig1	0.297401	-1.74952	0.426923	0.793041	GO:0005618;GO:0005576	cell wall|extracellular region
CL1486Contig1	0.824191	-0.278949	0.793391	0.97274
CL1486Contig2	0.217257	-2.20252	0.0283076	0.178432
CL1487Contig1	2.024	1.01721	0.570086	0.882018	GO:0061759;GO:0016597;GO:0042802;GO:0051287;GO:0004617;GO:0006564;GO:0009070	alpha-ketoglutarate reductase activity|amino acid binding|identical protein binding|NAD binding|phosphoglycerate dehydrogenase activity|L-serine biosynthetic process|serine family amino acid biosynthetic process
CL1488Contig1	Inf	Inf	0.242029	0.624376
CL1488Contig2	10.1204	3.33919	0.19815	0.566934	GO:0032153;GO:0060187;GO:0051286;GO:0035838;GO:0005634;GO:0005628;GO:0008525;GO:0008526;GO:0030437;GO:0031322;GO:0048193;GO:0015031;GO:0010570	cell division site|cell pole|cell tip|growing cell tip|nucleus|prospore membrane|phosphatidylcholine transporter activity|phosphatidylinositol transporter activity|ascospore formation|ascospore-type prospore-specific spindle pole body remodeling|Golgi vesicle transport|protein transport|regulation of filamentous growth
CL1489Contig1	0.518798	-0.946754	0.551293	0.871915
CL148Contig1	2.17907	1.12371	0.103159	0.398454	GO:0016021;GO:0070867;GO:0005802;GO:0030140;GO:0005524;GO:0000287;GO:0004012;GO:0006886;GO:0045332;GO:0000749	integral component of membrane|mating projection tip membrane|trans-Golgi network|trans-Golgi network transport vesicle|ATP binding|magnesium ion binding|phospholipid-translocating ATPase activity|intracellular protein transport|phospholipid translocation|response to pheromone involved in conjugation with cellular fusion
CL148Contig2	0.117352	-3.09108	9.93164e-08	6.40852e-06	GO:0005789;GO:0016021;GO:0004310;GO:0016491;GO:0051996;GO:0006696;GO:0045338;GO:0008299	endoplasmic reticulum membrane|integral component of membrane|farnesyl-diphosphate farnesyltransferase activity|oxidoreductase activity|squalene synthase activity|ergosterol biosynthetic process|farnesyl diphosphate metabolic process|isoprenoid biosynthetic process
CL1490Contig1	2.09539	1.06722	0.476214	0.826209
CL1491Contig1	1.03493	0.0495273	0.63302	0.91268	GO:0031305;GO:0050833;GO:1902361;GO:0006850	integral component of mitochondrial inner membrane|pyruvate transmembrane transporter activity|mitochondrial pyruvate transmembrane transport|mitochondrial pyruvate transport
CL1492Contig1	1.13386	0.181238	0.711313	0.945584	GO:0005634;GO:0003677;GO:0000981;GO:0008270;GO:0006351	nucleus|DNA binding|RNA polymerase II transcription factor activity, sequence-specific DNA binding|zinc ion binding|transcription, DNA-templated
CL1493Contig1	0.0481896	-4.37513	3.54396e-09	3.21844e-07
CL1494Contig1	0.970902	-0.0426019	0.98813	1
CL1495Contig1	3.69264	1.88465	0.00122533	0.0174511
CL1496Contig1	12.3603	3.62764	0.0118163	0.096011	GO:0005783;GO:0016021;GO:0005886;GO:0046943;GO:0022857;GO:0006820;GO:1905039;GO:0055085	endoplasmic reticulum|integral component of membrane|plasma membrane|carboxylic acid transmembrane transporter activity|transmembrane transporter activity|anion transport|carboxylic acid transmembrane transport|transmembrane transport
CL1496Contig2	6.50489	2.70153	0.108921	0.410358	GO:0005783;GO:0016021;GO:0005886;GO:0046943;GO:0022857;GO:0006820;GO:1905039;GO:0055085	endoplasmic reticulum|integral component of membrane|plasma membrane|carboxylic acid transmembrane transporter activity|transmembrane transporter activity|anion transport|carboxylic acid transmembrane transport|transmembrane transport
CL1497Contig1	2.24053	1.16384	0.554059	0.873338
CL1498Contig1	0.352671	-1.50361	0.155815	0.500627	GO:0008061;GO:0004568;GO:0006032;GO:0000272	chitin binding|chitinase activity|chitin catabolic process|polysaccharide catabolic process
CL1499Contig1	0.420982	-1.24817	0.00910504	0.0802116	GO:0016021;GO:0005743;GO:0005739;GO:0043022;GO:0006875;GO:0051204	integral component of membrane|mitochondrial inner membrane|mitochondrion|ribosome binding|cellular metal ion homeostasis|protein insertion into mitochondrial membrane
CL149Contig1	1.55915	0.64076	0.716085	0.947863	GO:0005634;GO:0006281;GO:0051321;GO:0048478	nucleus|DNA repair|meiotic cell cycle|replication fork protection
CL149Contig2	0.477485	-1.06647	0.0486024	0.254825	GO:0005634;GO:0006281;GO:0051321;GO:0048478	nucleus|DNA repair|meiotic cell cycle|replication fork protection
CL14Contig1	1.95882	0.969985	0.592712	0.895201	GO:0005739;GO:0004519;GO:0006314;GO:0006397;GO:0008380	mitochondrion|endonuclease activity|intron homing|mRNA processing|RNA splicing
CL14Contig2	1.71742	0.780241	0.676568	0.933083	GO:0016021;GO:0005743;GO:0009055;GO:0004519;GO:0016491;GO:0003723;GO:0006397;GO:0022904;GO:0008380	integral component of membrane|mitochondrial inner membrane|electron carrier activity|endonuclease activity|oxidoreductase activity|RNA binding|mRNA processing|respiratory electron transport chain|RNA splicing
CL1500Contig1	1.11142	0.1524	0.814481	0.978272	GO:0016491	oxidoreductase activity
CL1501Contig1	1.79528	0.844208	0.144737	0.481994	GO:0071013;GO:0071011;GO:0005681;GO:0005686;GO:0005684;GO:0000384;GO:0000166;GO:0003723;GO:0045292;GO:0000398	catalytic step 2 spliceosome|precatalytic spliceosome|spliceosomal complex|U2 snRNP|U2-type spliceosomal complex|first spliceosomal transesterification activity|nucleotide binding|RNA binding|mRNA cis splicing, via spliceosome|mRNA splicing, via spliceosome
CL1501Contig2	2.92445	1.54816	0.02964	0.183327	GO:0071013;GO:0071011;GO:0005681;GO:0005686;GO:0005684;GO:0000384;GO:0000166;GO:0003723;GO:0045292;GO:0000398	catalytic step 2 spliceosome|precatalytic spliceosome|spliceosomal complex|U2 snRNP|U2-type spliceosomal complex|first spliceosomal transesterification activity|nucleotide binding|RNA binding|mRNA cis splicing, via spliceosome|mRNA splicing, via spliceosome
CL1502Contig1	0.849972	-0.234513	0.793306	0.97274
CL1503Contig1	1.12626	0.171536	0.869179	0.98902
CL1504Contig1	4.10494	2.03736	0.182097	0.542529	GO:0022625;GO:0003735;GO:0006412	cytosolic large ribosomal subunit|structural constituent of ribosome|translation
CL1505Contig1	2.27967	1.18882	0.127428	0.447639	GO:0005737;GO:0005829;GO:0005634;GO:0000287;GO:0016791;GO:1990738;GO:0016075	cytoplasm|cytosol|nucleus|magnesium ion binding|phosphatase activity|pseudouridine 5'-phosphatase activity|rRNA catabolic process
CL1506Contig1	0.136142	-2.87681	2.45239e-06	9.96674e-05	GO:0016021;GO:0005774;GO:0015186;GO:0015188;GO:0005302	integral component of membrane|vacuolar membrane|L-glutamine transmembrane transporter activity|L-isoleucine transmembrane transporter activity|L-tyrosine transmembrane transporter activity
CL1506Contig2	3.56726	1.83482	0.194461	0.560963	GO:0016021;GO:0005774;GO:0015186;GO:0015188;GO:0005302	integral component of membrane|vacuolar membrane|L-glutamine transmembrane transporter activity|L-isoleucine transmembrane transporter activity|L-tyrosine transmembrane transporter activity
CL1507Contig1	0.314794	-1.66752	0.571703	0.882756	GO:0047527;GO:0031177;GO:0008152	2,3-dihydroxybenzoate-serine ligase activity|phosphopantetheine binding|metabolic process
CL1508Contig1	0.569988	-0.810995	0.763303	0.963676
CL1509Contig1	2.53248	1.34055	0.00495565	0.051408
CL150Contig1	0.887511	-0.172164	0.823995	0.980503
CL150Contig2	0.899719	-0.152453	0.790219	0.971637	GO:0005789;GO:0016021;GO:0016788;GO:0015031	endoplasmic reticulum membrane|integral component of membrane|hydrolase activity, acting on ester bonds|protein transport
CL150Contig3	0.996202	-0.00548936	0.782261	0.96768	GO:0032541;GO:0005783;GO:0005794;GO:0000139;GO:0030176;GO:0016021;GO:0006696;GO:0032366;GO:0097036;GO:0006665;GO:0016125	cortical endoplasmic reticulum|endoplasmic reticulum|Golgi apparatus|Golgi membrane|integral component of endoplasmic reticulum membrane|integral component of membrane|ergosterol biosynthetic process|intracellular sterol transport|regulation of plasma membrane sterol distribution|sphingolipid metabolic process|sterol metabolic process
CL1510Contig1	2.21369	1.14646	0.656055	0.926329
CL1511Contig1	1.28394	0.360574	0.763796	0.963676	GO:0071013;GO:0071011;GO:0005689;GO:0005686;GO:0000398	catalytic step 2 spliceosome|precatalytic spliceosome|U12-type spliceosomal complex|U2 snRNP|mRNA splicing, via spliceosome
CL1512Contig1	0.649076	-0.623541	0.292595	0.676625	GO:0005886;GO:0031201;GO:0005484;GO:0019905;GO:0006887;GO:0015031;GO:0006906	plasma membrane|SNARE complex|SNAP receptor activity|syntaxin binding|exocytosis|protein transport|vesicle fusion
CL1513Contig1	1.20425	0.268131	0.965556	1
CL1514Contig1	1.81557	0.860422	0.220666	0.598602	GO:0005737;GO:0005829;GO:0005524;GO:0000287;GO:0004652;GO:0003723;GO:0050265;GO:0002134;GO:0036450;GO:0071076	cytoplasm|cytosol|ATP binding|magnesium ion binding|polynucleotide adenylyltransferase activity|RNA binding|RNA uridylyltransferase activity|UTP binding|polyuridylation-dependent decapping of nuclear-transcribed mRNA|RNA 3' uridylation
CL1514Contig2					GO:0005737;GO:0005829;GO:0005524;GO:0000287;GO:0004652;GO:0003723;GO:0050265;GO:0002134;GO:0036450;GO:0071076	cytoplasm|cytosol|ATP binding|magnesium ion binding|polynucleotide adenylyltransferase activity|RNA binding|RNA uridylyltransferase activity|UTP binding|polyuridylation-dependent decapping of nuclear-transcribed mRNA|RNA 3' uridylation
CL1515Contig1	0.437315	-1.19325	0.472523	0.82279
CL1516Contig1	2.04527	1.03229	0.300207	0.68521
CL1517Contig1	1.83894	0.878872	0.3327	0.716854
CL1518Contig1	2.22963	1.1568	0.0387186	0.219764	GO:0005737;GO:0005762;GO:0003735;GO:0032543	cytoplasm|mitochondrial large ribosomal subunit|structural constituent of ribosome|mitochondrial translation
CL1519Contig1	0.25341	-1.98045	0.080288	0.344875
CL151Contig1	0.67622	-0.564435	0.486567	0.833144	GO:0005829;GO:0005739;GO:0051539;GO:0003994;GO:0046872;GO:0006101;GO:0006536;GO:0006099	cytosol|mitochondrion|4 iron, 4 sulfur cluster binding|aconitate hydratase activity|metal ion binding|citrate metabolic process|glutamate metabolic process|tricarboxylic acid cycle
CL151Contig2	1.02351	0.0335315	0.941603	1	GO:0005829;GO:0005739;GO:0051539;GO:0003994;GO:0046872;GO:0006101;GO:0006536;GO:0006099	cytosol|mitochondrion|4 iron, 4 sulfur cluster binding|aconitate hydratase activity|metal ion binding|citrate metabolic process|glutamate metabolic process|tricarboxylic acid cycle
CL1520Contig1	1.39782	0.483182	0.636519	0.914797
CL1521Contig1	1.19983	0.262825	0.820029	0.979225	GO:0005778;GO:0005524;GO:0042623;GO:0006625	peroxisomal membrane|ATP binding|ATPase activity, coupled|protein targeting to peroxisome
CL1522Contig1	0.929705	-0.105155	1	1
CL1523Contig1	1.06088	0.0852603	0.978852	1	GO:0005829;GO:0005634;GO:0032866;GO:0032867;GO:0019568;GO:0042843	cytosol|nucleus|D-xylose:NADP reductase activity|L-arabinose:NADP reductase activity|arabinose catabolic process|D-xylose catabolic process
CL1524Contig1	1.17664	0.234671	0.931771	1	GO:0005576;GO:0046556;GO:0046373;GO:0045493	extracellular region|alpha-L-arabinofuranosidase activity|L-arabinose metabolic process|xylan catabolic process
CL1525Contig1	1.04698	0.0662352	0.909571	1
CL1526Contig1	7.18241	2.84447	0.00189987	0.0246699
CL1527Contig1	0.708566	-0.497025	0.47727	0.826699
CL1528Contig1	3.57202	1.83674	0.0533819	0.269603
CL1529Contig1	2.28557	1.19255	0.0204972	0.142663
CL152Contig1	1.10351	0.1421	0.660676	0.927557
CL152Contig2	1.23187	0.300845	0.427907	0.793786	GO:0005739;GO:0004300;GO:0004490;GO:0003730;GO:0006635;GO:0006552	mitochondrion|enoyl-CoA hydratase activity|methylglutaconyl-CoA hydratase activity|mRNA 3'-UTR binding|fatty acid beta-oxidation|leucine catabolic process
CL152Contig3	0.218542	-2.19402	0.360265	0.739163	GO:0030170;GO:0008483;GO:0006527;GO:0019545;GO:0009058	pyridoxal phosphate binding|transaminase activity|arginine catabolic process|arginine catabolic process to succinate|biosynthetic process
CL1530Contig1	2.06257	1.04444	0.171812	0.527122
CL1531Contig1	3.27857	1.71307	0.200154	0.570032	GO:0005737;GO:0005634;GO:0033745;GO:0070191;GO:0034599	cytoplasm|nucleus|L-methionine-(R)-S-oxide reductase activity|methionine-R-sulfoxide reductase activity|cellular response to oxidative stress
CL1532Contig1	0.448949	-1.15538	0.467151	0.819572	GO:0042995;GO:0033709;GO:0052677;GO:0008270;GO:0005975;GO:0055114;GO:0009405	cell projection|D-arabinitol dehydrogenase, D-ribulose forming (NADP+) activity|D-arabinitol dehydrogenase, D-xylulose forming (NADP+) activity|zinc ion binding|carbohydrate metabolic process|oxidation-reduction process|pathogenesis
CL1533Contig1	1.50654	0.591243	0.965602	1
CL1534Contig1	16.7466	4.0658	0.122683	0.438516
CL1535Contig1	4.34902	2.12069	0.209143	0.584297
CL1536Contig1	1.21715	0.28351	0.89317	0.996508
CL1537Contig1	2.86558	1.51883	0.00239221	0.0294266	GO:0005737;GO:0003755;GO:0006457	cytoplasm|peptidyl-prolyl cis-trans isomerase activity|protein folding
CL1538Contig1	0.0116432	-6.42436	1.66026e-20	1.74469e-17
CL1539Contig1	0.719367	-0.4752	0.485589	0.833074	GO:0005789;GO:0005634;GO:0019774;GO:0034515;GO:0005774;GO:0004175;GO:0004298;GO:0010499;GO:0043161;GO:0010363;GO:0009651;GO:0010043	endoplasmic reticulum membrane|nucleus|proteasome core complex, beta-subunit complex|proteasome storage granule|vacuolar membrane|endopeptidase activity|threonine-type endopeptidase activity|proteasomal ubiquitin-independent protein catabolic process|proteasome-mediated ubiquitin-dependent protein catabolic process|regulation of plant-type hypersensitive response|response to salt stress|response …
CL153Contig1	0.848436	-0.237123	0.612117	0.905276	GO:0016021;GO:0020037;GO:0005506;GO:0004497;GO:0016705;GO:1902086	integral component of membrane|heme binding|iron ion binding|monooxygenase activity|oxidoreductase activity, acting on paired donors, with incorporation or reduction of molecular oxygen|fumagillin biosynthetic process
CL153Contig2	3.02804	1.59838	0.0315937	0.191436	GO:0047527;GO:0031177;GO:0008152	2,3-dihydroxybenzoate-serine ligase activity|phosphopantetheine binding|metabolic process
CL153Contig3	Inf	Inf	1.32945e-18	9.31375e-16
CL1540Contig1	9.25604	3.2104	0.0297603	0.183809	GO:0061638;GO:0031618;GO:1902377;GO:1990707;GO:0030915;GO:0006310;GO:0006281;GO:0051321	CENP-A containing chromatin|nuclear pericentric heterochromatin|nuclear rDNA heterochromatin|nuclear subtelomeric heterochromatin|Smc5-Smc6 complex|DNA recombination|DNA repair|meiotic cell cycle
CL1541Contig1	0.520573	-0.941828	0.0541086	0.271792	GO:0016021	integral component of membrane
CL1541Contig2	0.545985	-0.873067	0.107214	0.406988	GO:0008180;GO:0005829	COP9 signalosome|cytosol
CL1542Contig1	1.55681	0.638594	0.468301	0.820563
CL1543Contig1	0.584067	-0.775793	0.387466	0.76228
CL1544Contig1	1.06527	0.0912243	0.737089	0.956144	GO:0005576;GO:0008800	extracellular region|beta-lactamase activity
CL1545Contig1	1.71345	0.776903	0.51914	0.853002
CL1546Contig1	0.194244	-2.36406	0.000654315	0.0107361
CL1547Contig1	0.855894	-0.224495	0.802787	0.976324	GO:0005737;GO:0005871;GO:0035371;GO:0005524;GO:0016887;GO:0003777;GO:0007018;GO:0006810	cytoplasm|kinesin complex|microtubule plus-end|ATP binding|ATPase activity|microtubule motor activity|microtubule-based movement|transport
CL1548Contig1	0.798588	-0.324476	0.556138	0.874228	GO:0000329;GO:0005765;GO:0005634;GO:0000220;GO:0008553;GO:0046961;GO:0015991;GO:0007035;GO:0007034	fungal-type vacuole membrane|lysosomal membrane|nucleus|vacuolar proton-transporting V-type ATPase, V0 domain|hydrogen-exporting ATPase activity, phosphorylative mechanism|proton-transporting ATPase activity, rotational mechanism|ATP hydrolysis coupled proton transport|vacuolar acidification|vacuolar transport
CL1549Contig1	0.572016	-0.805872	0.141761	0.476489	GO:0005832;GO:0005737;GO:0005856;GO:0005829;GO:0005634;GO:0005524;GO:0044183;GO:0051082;GO:0006458;GO:0061077;GO:0006457	chaperonin-containing T-complex|cytoplasm|cytoskeleton|cytosol|nucleus|ATP binding|protein binding involved in protein folding|unfolded protein binding|'de novo' protein folding|chaperone-mediated protein folding|protein folding
CL154Contig1	1.07854	0.109075	0.741349	0.957766	GO:0005829;GO:0005634;GO:0005524;GO:0004672;GO:0004674;GO:0004712;GO:0004713;GO:0051301;GO:0007067;GO:0051984;GO:0006468;GO:0033047	cytosol|nucleus|ATP binding|protein kinase activity|protein serine/threonine kinase activity|protein serine/threonine/tyrosine kinase activity|protein tyrosine kinase activity|cell division|mitotic nuclear division|positive regulation of chromosome segregation|protein phosphorylation|regulation of mitotic sister chromatid segregation
CL154Contig2	0.496819	-1.00921	0.100452	0.392641	GO:0005829;GO:0030529;GO:0072686;GO:0005845;GO:0005846;GO:0005634;GO:0048471;GO:0003729;GO:0000339;GO:0045292;GO:0006406;GO:0000398;GO:0000184;GO:0031053	cytosol|intracellular ribonucleoprotein complex|mitotic spindle|mRNA cap binding complex|nuclear cap binding complex|nucleus|perinuclear region of cytoplasm|mRNA binding|RNA cap binding|mRNA cis splicing, via spliceosome|mRNA export from nucleus|mRNA splicing, via spliceosome|nuclear-transcribed mRNA catabolic process, nonsense-mediated decay|primary miRNA processing
CL1550Contig1	0.519129	-0.945835	0.338561	0.721877
CL1551Contig1	0.0124525	-6.32743	1.70026e-06	7.33554e-05
CL1552Contig1	3.69882	1.88706	0.0399187	0.22406
CL1553Contig1	4.24856	2.08698	0.0131443	0.103535	GO:0000942;GO:0005881;GO:0005829;GO:0015630;GO:0072686;GO:0044732;GO:0005634;GO:0099070;GO:0070850;GO:0008017;GO:0051010;GO:0051315;GO:0051301;GO:0071963;GO:0030951;GO:0000226;GO:0046785;GO:0000070;GO:0007051	condensed nuclear chromosome outer kinetochore|cytoplasmic microtubule|cytosol|microtubule cytoskeleton|mitotic spindle|mitotic spindle pole body|nucleus|static microtubule bundle|TACC/TOG complex|microtubule binding|microtubule plus-end binding|attachment of mitotic spindle microtubules to kinetochore|cell division|establishment or maintenance of cell polarity regulating cell shape|establishment…
CL1554Contig1	5.65978	2.50075	0.00578098	0.0573112
CL1555Contig1	0.312297	-1.67901	0.039558	0.222644
CL1556Contig1	0.342225	-1.54698	0.430876	0.795862
CL1557Contig1	3.79349	1.92352	0.0251434	0.163532	GO:0005829;GO:0005524;GO:0008902;GO:0008972;GO:0009228;GO:0009229	cytosol|ATP binding|hydroxymethylpyrimidine kinase activity|phosphomethylpyrimidine kinase activity|thiamine biosynthetic process|thiamine diphosphate biosynthetic process
CL1558Contig1	0.375917	-1.41151	0.019948	0.13995	GO:0008180;GO:0005737;GO:0046872;GO:0008237	COP9 signalosome|cytoplasm|metal ion binding|metallopeptidase activity
CL1559Contig1	0.514595	-0.95849	0.52149	0.854646
CL155Contig1	4.47841	2.16299	0.304512	0.688404	GO:0016021;GO:0005524;GO:0042626;GO:0010329;GO:0010540	integral component of membrane|ATP binding|ATPase activity, coupled to transmembrane movement of substances|auxin efflux transmembrane transporter activity|basipetal auxin transport
CL155Contig2	18.5722	4.21507	9.90005e-11	1.33623e-08	GO:0016021;GO:0005886;GO:0005773;GO:0005524;GO:0042626;GO:0006855;GO:0046677	integral component of membrane|plasma membrane|vacuole|ATP binding|ATPase activity, coupled to transmembrane movement of substances|drug transmembrane transport|response to antibiotic
CL1560Contig1	0.996473	-0.00509672	0.94383	1	GO:0005743;GO:0005759;GO:0005739;GO:0004324;GO:0050660;GO:0050661;GO:0015039;GO:0006879;GO:0006744	mitochondrial inner membrane|mitochondrial matrix|mitochondrion|ferredoxin-NADP+ reductase activity|flavin adenine dinucleotide binding|NADP binding|NADPH-adrenodoxin reductase activity|cellular iron ion homeostasis|ubiquinone biosynthetic process
CL1561Contig1	0.0759345	-3.7191	1.89281e-07	1.11388e-05	GO:0005525	GTP binding
CL1562Contig1	0.0288821	-5.11368	4.0126e-07	2.11589e-05	GO:0005829;GO:0016021;GO:0031965;GO:0005634	cytosol|integral component of membrane|nuclear membrane|nucleus
CL1563Contig1	2.57365	1.36381	0.0620569	0.29432
CL1564Contig1	0.546607	-0.871423	0.248067	0.630974	GO:0005737;GO:0005829;GO:0005634;GO:0071885;GO:0008276;GO:0008757;GO:0002181;GO:0071891;GO:0006480	cytoplasm|cytosol|nucleus|N-terminal protein N-methyltransferase activity|protein methyltransferase activity|S-adenosylmethionine-dependent methyltransferase activity|cytoplasmic translation|N-terminal peptidyl-proline dimethylation involved in translation|N-terminal protein amino acid methylation
CL1565Contig1	1.07329	0.102034	1	1
CL1566Contig1	3.40294	1.76678	0.223814	0.602406	GO:0032153;GO:0051286;GO:0005737;GO:0005829;GO:0044732;GO:0005634;GO:0043234;GO:0061161;GO:0007165	cell division site|cell tip|cytoplasm|cytosol|mitotic spindle pole body|nucleus|protein complex|positive regulation of establishment of bipolar cell polarity regulating cell shape|signal transduction
CL1567Contig1	2.31353	1.21009	0.548929	0.870804
CL1567Contig2	1.2409	0.311388	0.812366	0.978268
CL1568Contig1	49.092	5.61742	1.58684e-09	1.64406e-07
CL1569Contig1	1.20138	0.26469	0.781261	0.967326	GO:0018742;GO:0016787;GO:0042803;GO:0009636	epoxide hydrolase B activity|hydrolase activity|protein homodimerization activity|response to toxic substance
CL156Contig1	0.744346	-0.425955	0.871465	0.989775
CL156Contig2	1.46074	0.546702	0.32085	0.702851	GO:0005829;GO:0016021;GO:0005743;GO:0005758;GO:0005524;GO:0016887;GO:0008320;GO:0051131;GO:0034551;GO:0032979;GO:0006626	cytosol|integral component of membrane|mitochondrial inner membrane|mitochondrial intermembrane space|ATP binding|ATPase activity|protein transmembrane transporter activity|chaperone-mediated protein complex assembly|mitochondrial respiratory chain complex III assembly|protein insertion into mitochondrial membrane from inner side|protein targeting to mitochondrion
CL156Contig3	1.18984	0.250768	0.346792	0.728025	GO:0005829;GO:0005739;GO:0005634;GO:0004332;GO:0008270;GO:0006094;GO:0006096	cytosol|mitochondrion|nucleus|fructose-bisphosphate aldolase activity|zinc ion binding|gluconeogenesis|glycolytic process
CL1570Contig1	2.44045	1.28715	0.0187249	0.134536
CL1571Contig1	0.734659	-0.444853	0.565361	0.879398
CL1572Contig1	0.304496	-1.7155	0.114763	0.422202	GO:0016021;GO:0020037;GO:0005506;GO:0004497;GO:0016705	integral component of membrane|heme binding|iron ion binding|monooxygenase activity|oxidoreductase activity, acting on paired donors, with incorporation or reduction of molecular oxygen
CL1572Contig2	0.591986	-0.756365	0.162509	0.50988	GO:0005634;GO:0000978;GO:0001077;GO:0008270;GO:0061414	nucleus|RNA polymerase II core promoter proximal region sequence-specific DNA binding|transcriptional activator activity, RNA polymerase II core promoter proximal region sequence-specific binding|zinc ion binding|positive regulation of transcription from RNA polymerase II promoter by a nonfermentable carbon source
CL1573Contig1	0.628108	-0.670915	0.256834	0.640936
CL1573Contig2	0.576105	-0.795597	0.209031	0.584206	GO:0031225;GO:0005576;GO:0005886;GO:0046872;GO:0055114	anchored component of membrane|extracellular region|plasma membrane|metal ion binding|oxidation-reduction process
CL1574Contig1	2.48368	1.31248	0.247216	0.63031
CL1574Contig2	20.234	4.33871	0.0765235	0.336265
CL1575Contig1	0.347899	-1.52326	0.667239	0.929379
CL1576Contig1	11.1352	3.47706	0.130277	0.454008	GO:0005829;GO:0005851;GO:0005634;GO:0005085;GO:0003743;GO:0002183;GO:0006446	cytosol|eukaryotic translation initiation factor 2B complex|nucleus|guanyl-nucleotide exchange factor activity|translation initiation factor activity|cytoplasmic translational initiation|regulation of translational initiation
CL1577Contig1	0.915898	-0.126741	0.84405	0.983402	GO:0016021;GO:0020037;GO:0005506;GO:0004497;GO:0016705	integral component of membrane|heme binding|iron ion binding|monooxygenase activity|oxidoreductase activity, acting on paired donors, with incorporation or reduction of molecular oxygen
CL1578Contig1	2.11705	1.08205	0.280108	0.665527
CL1579Contig1	0.653382	-0.614002	0.292597	0.676625	GO:0005840;GO:0003735;GO:0046677;GO:0046898;GO:0006412	ribosome|structural constituent of ribosome|response to antibiotic|response to cycloheximide|translation
CL157Contig1	4.11522	2.04097	0.00807216	0.0736002	GO:0032153;GO:0051286;GO:0005737;GO:0005829;GO:0005634;GO:0005524;GO:0004674;GO:0007049;GO:0035556;GO:0000122;GO:1900417;GO:0006808	cell division site|cell tip|cytoplasm|cytosol|nucleus|ATP binding|protein serine/threonine kinase activity|cell cycle|intracellular signal transduction|negative regulation of transcription from RNA polymerase II promoter|negative regulation of transmembrane transport by negative regulation of transcription from RNA polymerase II promoter|regulation of nitrogen utilization
CL157Contig2	15.3631	3.94139	0.00186675	0.0243473
CL1580Contig1	0.77365	-0.370246	0.611622	0.905276	GO:0005576;GO:0016977;GO:0000272	extracellular region|chitosanase activity|polysaccharide catabolic process
CL1581Contig1	1.39119	0.476316	0.715576	0.94783	GO:0005576;GO:0031176;GO:0045493	extracellular region|endo-1,4-beta-xylanase activity|xylan catabolic process
CL1582Contig1	0.150347	-2.73364	3.60599e-06	0.000138515	GO:0000786;GO:0005634;GO:0003677;GO:0006281	nucleosome|nucleus|DNA binding|DNA repair
CL1583Contig1	0.149506	-2.74173	0.0249143	0.162401	GO:0005829;GO:0005634;GO:0004164;GO:0017183	cytosol|nucleus|diphthine synthase activity|peptidyl-diphthamide biosynthetic process from peptidyl-histidine
CL1584Contig1	0.248677	-2.00765	0.0175203	0.12843	GO:0005634;GO:0046872;GO:0043565;GO:0003700;GO:0043161;GO:0006357;GO:0006351	nucleus|metal ion binding|sequence-specific DNA binding|transcription factor activity, sequence-specific DNA binding|proteasome-mediated ubiquitin-dependent protein catabolic process|regulation of transcription from RNA polymerase II promoter|transcription, DNA-templated
CL1584Contig2	0.877925	-0.18783	0.986164	1	GO:0005634;GO:0046872;GO:0043565;GO:0003700;GO:0043161;GO:0006357;GO:0006351	nucleus|metal ion binding|sequence-specific DNA binding|transcription factor activity, sequence-specific DNA binding|proteasome-mediated ubiquitin-dependent protein catabolic process|regulation of transcription from RNA polymerase II promoter|transcription, DNA-templated
CL1585Contig1	1.32237	0.403131	0.765737	0.964636
CL1586Contig1	5.48089	2.45441	0.0119275	0.0965223	GO:0005938;GO:0016021;GO:0022857	cell cortex|integral component of membrane|transmembrane transporter activity
CL1587Contig1	0.763071	-0.390111	0.590063	0.893521	GO:0016020;GO:0005743;GO:0008137;GO:0032981	membrane|mitochondrial inner membrane|NADH dehydrogenase (ubiquinone) activity|mitochondrial respiratory chain complex I assembly
CL1588Contig1	Inf	Inf	0.00270705	0.0325111	GO:0005737;GO:0005829;GO:0005634;GO:0035861;GO:0000151;GO:0031624;GO:0061630;GO:0008270;GO:0036205;GO:0016574;GO:0007127;GO:0032436;GO:0043161;GO:0000209;GO:0042787	cytoplasm|cytosol|nucleus|site of double-strand break|ubiquitin ligase complex|ubiquitin conjugating enzyme binding|ubiquitin protein ligase activity|zinc ion binding|histone catabolic process|histone ubiquitination|meiosis I|positive regulation of proteasomal ubiquitin-dependent protein catabolic process|proteasome-mediated ubiquitin-dependent protein catabolic process|protein polyubiquitination…
CL1589Contig1	1.7158	0.778883	0.479091	0.828053	GO:0005789;GO:0016021;GO:0000033;GO:0004378;GO:0102704;GO:0006490;GO:0033577	endoplasmic reticulum membrane|integral component of membrane|alpha-1,3-mannosyltransferase activity|GDP-Man:Man1GlcNAc2-PP-Dol alpha-1,3-mannosyltransferase activity|GDP-Man:Man2GlcNAc2-PP-dolichol alpha-1,6-mannosyltransferase activity|oligosaccharide-lipid intermediate biosynthetic process|protein glycosylation in endoplasmic reticulum
CL158Contig1	1.65941	0.73067	0.805168	0.97712
CL158Contig2	0.321145	-1.6387	0.00525745	0.0535648	GO:0005829;GO:0005739;GO:0034399;GO:0030060;GO:0016615;GO:0006094;GO:0006108;GO:0016558;GO:0006099	cytosol|mitochondrion|nuclear periphery|L-malate dehydrogenase activity|malate dehydrogenase activity|gluconeogenesis|malate metabolic process|protein import into peroxisome matrix|tricarboxylic acid cycle
CL158Contig3	1.06606	0.0922875	0.986393	1	GO:0005789;GO:0016021;GO:0000248;GO:0005506;GO:0006696;GO:0006633	endoplasmic reticulum membrane|integral component of membrane|C-5 sterol desaturase activity|iron ion binding|ergosterol biosynthetic process|fatty acid biosynthetic process
CL1590Contig1	1.42436	0.510313	1	1	GO:0005737;GO:0004065;GO:0046872;GO:0008081;GO:0008152	cytoplasm|arylsulfatase activity|metal ion binding|phosphoric diester hydrolase activity|metabolic process
CL1590Contig2	0.234378	-2.09309	0.0415068	0.229273	GO:0005737;GO:0004065;GO:0046872;GO:0008081;GO:0008152	cytoplasm|arylsulfatase activity|metal ion binding|phosphoric diester hydrolase activity|metabolic process
CL1591Contig1	3.6054	1.85016	0.0402058	0.225062
CL1592Contig1	1.55656	0.638358	0.266746	0.650699	GO:0016491	oxidoreductase activity
CL1593Contig1	4.02376	2.00855	0.0326127	0.195597
CL1594Contig1	0.816364	-0.292715	0.905614	0.999021
CL1595Contig1	13.7738	3.78385	2.0954e-08	1.6225e-06
CL1596Contig1					GO:0031225;GO:0005576;GO:0009277;GO:0005199;GO:0031505;GO:0010447	anchored component of membrane|extracellular region|fungal-type cell wall|structural constituent of cell wall|fungal-type cell wall organization|response to acidic pH
CL1596Contig2	0.603389	-0.72884	0.257067	0.641028	GO:0031225;GO:0005576;GO:0009277;GO:0005199;GO:0031505;GO:0010447	anchored component of membrane|extracellular region|fungal-type cell wall|structural constituent of cell wall|fungal-type cell wall organization|response to acidic pH
CL1597Contig1	0.554587	-0.850515	0.54784	0.870635	GO:0005737;GO:0005829;GO:0005811;GO:0031430;GO:0030018;GO:0003723;GO:0019730;GO:0051298;GO:0001751;GO:0007005;GO:0043066;GO:1903147;GO:0046427;GO:0019233;GO:0007169	cytoplasm|cytosol|lipid particle|M band|Z disc|RNA binding|antimicrobial humoral response|centrosome duplication|compound eye photoreceptor cell differentiation|mitochondrion organization|negative regulation of apoptotic process|negative regulation of mitophagy|positive regulation of JAK-STAT cascade|sensory perception of pain|transmembrane receptor protein tyrosine kinase signaling pathway
CL1597Contig2	0	#NAME?	0.178357	0.536603
CL1598Contig1	2.69289	1.42916	0.252732	0.637332
CL1598Contig2	0.93885	-0.0910335	0.814118	0.978272
CL1599Contig1	Inf	Inf	1	1	GO:0005737;GO:0005829;GO:0005768;GO:0061685;GO:0051723;GO:0032456;GO:0017183	cytoplasm|cytosol|endosome|diphthine methylesterase activity|protein methylesterase activity|endocytic recycling|peptidyl-diphthamide biosynthetic process from peptidyl-histidine
CL1599Contig2	5.10069	2.35069	0.328376	0.712337	GO:0005737;GO:0005829;GO:0005768;GO:0061685;GO:0051723;GO:0032456;GO:0017183	cytoplasm|cytosol|endosome|diphthine methylesterase activity|protein methylesterase activity|endocytic recycling|peptidyl-diphthamide biosynthetic process from peptidyl-histidine
CL159Contig1	2.3917	1.25803	0.0289871	0.180956	GO:0005737;GO:0005874;GO:0000922;GO:0051301;GO:0007067;GO:0006810	cytoplasm|microtubule|spindle pole|cell division|mitotic nuclear division|transport
CL159Contig2	0.614395	-0.702762	0.194187	0.560392	GO:0005737;GO:0005874;GO:0000922;GO:0051301;GO:0007067;GO:0006810	cytoplasm|microtubule|spindle pole|cell division|mitotic nuclear division|transport
CL15Contig1	1.76488	0.819568	0.807072	0.977486
CL15Contig2	0.917714	-0.123884	0.818307	0.978413	GO:0043625;GO:0000784;GO:0043596;GO:0005634;GO:0008408;GO:0008296;GO:0051539;GO:0003677;GO:0003887;GO:0046872;GO:0000166;GO:0006287;GO:0045004;GO:0006271;GO:1904161;GO:1903459;GO:0006297	delta DNA polymerase complex|nuclear chromosome, telomeric region|nuclear replication fork|nucleus|3'-5' exonuclease activity|3'-5'-exodeoxyribonuclease activity|4 iron, 4 sulfur cluster binding|DNA binding|DNA-directed DNA polymerase activity|metal ion binding|nucleotide binding|base-excision repair, gap-filling|DNA replication proofreading|DNA strand elongation involved in DNA replication|DNA s…
CL15Contig3	1.04991	0.0702695	0.955491	1	GO:0022625;GO:0003729;GO:0003735;GO:0006412	cytosolic large ribosomal subunit|mRNA binding|structural constituent of ribosome|translation
CL15Contig4	1.93171	0.949879	0.689016	0.937315
CL1600Contig1	0.605153	-0.724629	0.228771	0.607744	GO:0005783;GO:0030176;GO:0102344;GO:0102345;GO:0018812;GO:0030497;GO:0030148;GO:0042761	endoplasmic reticulum|integral component of endoplasmic reticulum membrane|3-hydroxy-behenoyl-CoA dehydratase activity|3-hydroxy-lignoceroyl-CoA dehydratase activity|3-hydroxyacyl-CoA dehydratase activity|fatty acid elongation|sphingolipid biosynthetic process|very long-chain fatty acid biosynthetic process
CL1601Contig1	1.44247	0.528546	0.688436	0.937242	GO:0000778;GO:0005737;GO:0000799;GO:0005730;GO:0005634;GO:0035327;GO:0003682;GO:0003690;GO:0042393;GO:0003697;GO:0051301;GO:0051304;GO:0010032;GO:0007076	condensed nuclear chromosome kinetochore|cytoplasm|nuclear condensin complex|nucleolus|nucleus|transcriptionally active chromatin|chromatin binding|double-stranded DNA binding|histone binding|single-stranded DNA binding|cell division|chromosome separation|meiotic chromosome condensation|mitotic chromosome condensation
CL1602Contig1	0.796835	-0.327647	0.91793	1	GO:0030121;GO:0005829;GO:0005768;GO:0005794;GO:0005634;GO:0030276;GO:0008565;GO:0016197;GO:0006886;GO:0016192	AP-1 adaptor complex|cytosol|endosome|Golgi apparatus|nucleus|clathrin binding|protein transporter activity|endosomal transport|intracellular protein transport|vesicle-mediated transport
CL1603Contig1	1.80471	0.851764	0.639859	0.916344
CL1604Contig1	0.604836	-0.725383	0.467019	0.819572
CL1605Contig1	0.437008	-1.19427	0.617096	0.905276
CL1606Contig1	0.225803	-2.14686	0.0695575	0.316352
CL1607Contig1	0.190599	-2.39139	0.0264183	0.169403
CL1607Contig2	0.45787	-1.12699	0.037859	0.216809
CL1608Contig1	0.52202	-0.937823	0.102512	0.397196
CL1609Contig1	Inf	Inf	0.467654	0.820039
CL160Contig1	0.363497	-1.45999	0.428552	0.794163
CL160Contig2	0.00266945	-8.54924	6.6758e-12	1.14203e-09
CL160Contig3	0.263034	-1.92668	0.120263	0.433656	GO:0016853;GO:0016874;GO:0031177;GO:0008152;GO:0009405	isomerase activity|ligase activity|phosphopantetheine binding|metabolic process|pathogenesis
CL1610Contig1	0.228792	-2.12789	0.0156527	0.117973	GO:0004022;GO:0008270	alcohol dehydrogenase (NAD) activity|zinc ion binding
CL1611Contig1	1.9044	0.929336	0.132316	0.45814
CL1612Contig1	0.719061	-0.475814	0.664639	0.928465	GO:0032153;GO:0051286;GO:0005794;GO:0016021;GO:0046943;GO:0022857;GO:0006820;GO:1905039;GO:0055085	cell division site|cell tip|Golgi apparatus|integral component of membrane|carboxylic acid transmembrane transporter activity|transmembrane transporter activity|anion transport|carboxylic acid transmembrane transport|transmembrane transport
CL1613Contig1	0.23494	-2.08963	5.28168e-05	0.00132828
CL1614Contig1	2.0906	1.06392	0.162171	0.509611
CL1615Contig1	0.533029	-0.907713	0.148959	0.488196	GO:0031390;GO:0005829;GO:0005663;GO:0031391;GO:0000790;GO:0043599;GO:0043596;GO:0005634;GO:0031389;GO:0005524;GO:0003677;GO:0006271;GO:1903460;GO:0070914	Ctf18 RFC-like complex|cytosol|DNA replication factor C complex|Elg1 RFC-like complex|nuclear chromatin|nuclear DNA replication factor C complex|nuclear replication fork|nucleus|Rad17 RFC-like complex|ATP binding|DNA binding|DNA strand elongation involved in DNA replication|mitotic DNA replication leading strand elongation|UV-damage excision repair
CL1616Contig1	0.830069	-0.268697	0.773427	0.965206	GO:0005829;GO:0031261;GO:0042555;GO:0000790;GO:0005656;GO:0043596;GO:0005634;GO:0005524;GO:0003678;GO:0003688;GO:1902975;GO:0051097	cytosol|DNA replication preinitiation complex|MCM complex|nuclear chromatin|nuclear pre-replicative complex|nuclear replication fork|nucleus|ATP binding|DNA helicase activity|DNA replication origin binding|mitotic DNA replication initiation|negative regulation of helicase activity
CL1617Contig1	2.04021	1.02872	0.261182	0.644742	GO:0071627;GO:0015174;GO:0034488	integral component of fungal-type vacuolar membrane|basic amino acid transmembrane transporter activity|basic amino acid transmembrane export from vacuole
CL1617Contig2	2.65611	1.40931	0.0103525	0.0875325	GO:0071627;GO:0015174;GO:0034488	integral component of fungal-type vacuolar membrane|basic amino acid transmembrane transporter activity|basic amino acid transmembrane export from vacuole
CL1618Contig1	2.02729	1.01955	0.235661	0.616803	GO:0016491	oxidoreductase activity
CL1619Contig1	1.25727	0.330295	0.87472	0.991189	GO:0000139;GO:0016021;GO:0005774;GO:0008375;GO:0006487	Golgi membrane|integral component of membrane|vacuolar membrane|acetylglucosaminyltransferase activity|protein N-linked glycosylation
CL161Contig1	7.56087	2.91855	0.362236	0.740478
CL161Contig2	1.1194	0.162727	0.725508	0.952447	GO:0005739;GO:0070469;GO:0051539;GO:0046872;GO:0008137	mitochondrion|respiratory chain|4 iron, 4 sulfur cluster binding|metal ion binding|NADH dehydrogenase (ubiquinone) activity
CL161Contig3	3.13654	1.64917	0.105501	0.403153	GO:0005829;GO:0005739;GO:0070469;GO:0000036;GO:0000035;GO:0031177;GO:0009245;GO:0009107;GO:0055114	cytosol|mitochondrion|respiratory chain|ACP phosphopantetheine attachment site binding involved in fatty acid biosynthetic process|acyl binding|phosphopantetheine binding|lipid A biosynthetic process|lipoate biosynthetic process|oxidation-reduction process
CL1620Contig1	0.0792717	-3.65705	6.55547e-07	3.28041e-05
CL1621Contig1	7.21867	2.85173	0.0529796	0.268678	GO:0005737;GO:0005829;GO:0030529;GO:0005634;GO:0004521;GO:0046872;GO:0003729;GO:0003723;GO:0009955;GO:0048830;GO:0009850;GO:0051607;GO:0035195;GO:0031047;GO:0045087;GO:0009965;GO:0010589;GO:0010305;GO:0007275;GO:0016441;GO:0006355;GO:0006417;GO:0009733;GO:0010218;GO:0048864;GO:0006351;GO:0060145;GO:0009616	cytoplasm|cytosol|intracellular ribonucleoprotein complex|nucleus|endoribonuclease activity|metal ion binding|mRNA binding|RNA binding|adaxial/abaxial pattern specification|adventitious root development|auxin metabolic process|defense response to virus|gene silencing by miRNA|gene silencing by RNA|innate immune response|leaf morphogenesis|leaf proximal/distal pattern formation|leaf vascular tissu…
CL1622Contig1	0.3242	-1.62504	0.00137463	0.0190969
CL1623Contig1	0.840266	-0.251082	0.736525	0.956133	GO:0005622;GO:0005085;GO:0007264	intracellular|guanyl-nucleotide exchange factor activity|small GTPase mediated signal transduction
CL1624Contig1	1.08221	0.113974	0.970403	1
CL1625Contig1	2.91655	1.54426	0.0152219	0.115316	GO:0005576;GO:0030600;GO:0046872;GO:0045493	extracellular region|feruloyl esterase activity|metal ion binding|xylan catabolic process
CL1626Contig1	0.720378	-0.473174	0.721245	0.950593
CL1627Contig1	25.3459	4.66368	8.04957e-10	8.95873e-08	GO:0005737;GO:0005615;GO:0005634;GO:0005886;GO:0031072;GO:0032781;GO:0035176	cytoplasm|extracellular space|nucleus|plasma membrane|heat shock protein binding|positive regulation of ATPase activity|social behavior
CL1628Contig1	1.58035	0.660248	0.306901	0.689847
CL1628Contig2	2.03124	1.02236	0.0787558	0.341266	GO:0005737;GO:0033588;GO:0005654;GO:0005634;GO:0008017;GO:0015031;GO:0032447;GO:0006357;GO:0006351;GO:0002098	cytoplasm|Elongator holoenzyme complex|nucleoplasm|nucleus|microtubule binding|protein transport|protein urmylation|regulation of transcription from RNA polymerase II promoter|transcription, DNA-templated|tRNA wobble uridine modification
CL1629Contig1	2.32636	1.21807	0.145599	0.482966
CL162Contig1	0.959228	-0.060054	0.940803	1	GO:0005737;GO:0008168	cytoplasm|methyltransferase activity
CL1630Contig1	0.206922	-2.27284	0.0531003	0.268737	GO:0016491	oxidoreductase activity
CL1631Contig1	1.03643	0.0516179	1	1
CL1632Contig1	0.758183	-0.399383	0.828849	0.981157
CL1633Contig1	0.870907	-0.19941	0.747641	0.960134	GO:0005783;GO:0005789;GO:0016021	endoplasmic reticulum|endoplasmic reticulum membrane|integral component of membrane
CL1634Contig1	0.619612	-0.690564	0.652299	0.923543
CL1634Contig2	0.836816	-0.257018	0.92323	1
CL1635Contig1	4.33984	2.11764	0.29937	0.68454
CL1636Contig1	0.653904	-0.612849	0.914942	1
CL1636Contig2	1.85834	0.894017	0.139014	0.471022
CL1637Contig1	2.06685	1.04743	0.543803	0.867842
CL1638Contig1	2.36707	1.2431	0.575643	0.884569	GO:0005763;GO:0003735;GO:0000462;GO:0006412	mitochondrial small ribosomal subunit|structural constituent of ribosome|maturation of SSU-rRNA from tricistronic rRNA transcript (SSU-rRNA, 5.8S rRNA, LSU-rRNA)|translation
CL1639Contig1	0.357829	-1.48266	0.0768955	0.336793
CL163Contig1	0.387401	-1.3681	0.108438	0.409191	GO:0016602;GO:0005634;GO:0000978;GO:0000979;GO:0043565;GO:0001077;GO:0006109;GO:0033217	CCAAT-binding factor complex|nucleus|RNA polymerase II core promoter proximal region sequence-specific DNA binding|RNA polymerase II core promoter sequence-specific DNA binding|sequence-specific DNA binding|transcriptional activator activity, RNA polymerase II core promoter proximal region sequence-specific binding|regulation of carbohydrate metabolic process|regulation of transcription from RNA …
CL163Contig2	2.22686	1.15501	0.212683	0.589228
CL163Contig3	1.18527	0.24521	0.63392	0.913351
CL1640Contig1	0.951291	-0.0720418	0.991212	1	GO:0005737;GO:0000932;GO:0010494;GO:0005829;GO:0005874;GO:0048471;GO:0004534;GO:0000287;GO:0004540;GO:0003723;GO:0000741;GO:0000184;GO:0006364	cytoplasm|cytoplasmic mRNA processing body|cytoplasmic stress granule|cytosol|microtubule|perinuclear region of cytoplasm|5'-3' exoribonuclease activity|magnesium ion binding|ribonuclease activity|RNA binding|karyogamy|nuclear-transcribed mRNA catabolic process, nonsense-mediated decay|rRNA processing
CL1641Contig1	3.16088	1.66033	0.0549769	0.274084
CL1642Contig1	0.51598	-0.954612	0.610016	0.905006	GO:0005737;GO:0046872;GO:0004784	cytoplasm|metal ion binding|superoxide dismutase activity
CL1643Contig1	0.321103	-1.63889	0.00659424	0.0633254	GO:0000324;GO:0005887;GO:0005886;GO:0005774;GO:0080139;GO:0046715;GO:0005452;GO:0035445;GO:0046713;GO:0051453	fungal-type vacuole|integral component of plasma membrane|plasma membrane|vacuolar membrane|borate efflux transmembrane transporter activity|borate transmembrane transporter activity|inorganic anion exchanger activity|borate transmembrane transport|borate transport|regulation of intracellular pH
CL1644Contig1	0.123816	-3.01373	0.0127282	0.101111
CL1644Contig2	0.536832	-0.897457	0.656277	0.926329
CL1645Contig1	0.775259	-0.367249	0.487159	0.833375	GO:0033167;GO:0034507;GO:0005737;GO:0005829;GO:0005634;GO:0008428;GO:0030702;GO:1990141;GO:0031048;GO:0033168;GO:0031047;GO:0051570	ARC complex|chromosome, centromeric outer repeat region|cytoplasm|cytosol|nucleus|ribonuclease inhibitor activity|chromatin silencing at centromere|chromatin silencing at centromere outer repeat region|chromatin silencing by small RNA|conversion of ds siRNA to ss siRNA involved in RNA interference|gene silencing by RNA|regulation of histone H3-K9 methylation
CL1646Contig1	0.265934	-1.91086	0.000151241	0.00321935
CL1646Contig2	0.229681	-2.1223	2.10736e-05	0.000631435
CL1647Contig1	1.72008	0.782478	0.112349	0.417139	GO:0016207;GO:0005524;GO:0009698	4-coumarate-CoA ligase activity|ATP binding|phenylpropanoid metabolic process
CL1648Contig1	1.26549	0.339691	0.852576	0.984853
CL1649Contig1	1.00061	0.000884427	0.872324	0.990192	GO:0005829;GO:0022625;GO:0005634;GO:0070180;GO:0003735;GO:0002181	cytosol|cytosolic large ribosomal subunit|nucleus|large ribosomal subunit rRNA binding|structural constituent of ribosome|cytoplasmic translation
CL164Contig1	0.134991	-2.88907	0.00815664	0.0743037
CL164Contig2	1.35905	0.4426	0.805522	0.977328
CL1650Contig1	0.237452	-2.07429	0.55012	0.871915	GO:0016853;GO:0016874;GO:0008168;GO:0031177;GO:0009405	isomerase activity|ligase activity|methyltransferase activity|phosphopantetheine binding|pathogenesis
CL1651Contig1	1.21147	0.276764	0.888244	0.994585	GO:0005622;GO:0007256	intracellular|activation of JNKK activity
CL1652Contig1	2.08636	1.06099	0.348676	0.729654	GO:0005576;GO:0008061;GO:0004568;GO:0006032;GO:0009405;GO:0000272	extracellular region|chitin binding|chitinase activity|chitin catabolic process|pathogenesis|polysaccharide catabolic process
CL1653Contig1	0.526996	-0.924135	0.795091	0.973322
CL1654Contig1	1.42187	0.507787	0.318049	0.700364	GO:0005759;GO:0005750;GO:0004222;GO:0008270;GO:0009060;GO:0006122;GO:0016485	mitochondrial matrix|mitochondrial respiratory chain complex III|metalloendopeptidase activity|zinc ion binding|aerobic respiration|mitochondrial electron transport, ubiquinol to cytochrome c|protein processing
CL1655Contig1	2.0874	1.0617	0.943029	1	GO:0004146;GO:0050661;GO:0006545;GO:0009165;GO:0006730;GO:0046654	dihydrofolate reductase activity|NADP binding|glycine biosynthetic process|nucleotide biosynthetic process|one-carbon metabolic process|tetrahydrofolate biosynthetic process
CL1655Contig2	1.00177	0.00255477	0.706015	0.94398	GO:0005743;GO:0033108	mitochondrial inner membrane|mitochondrial respiratory chain complex assembly
CL1656Contig1	1.1032	0.141694	0.994326	1	GO:0000214;GO:0016829;GO:0003676;GO:0000213;GO:0000379	tRNA-intron endonuclease complex|lyase activity|nucleic acid binding|tRNA-intron endonuclease activity|tRNA-type intron splice site recognition and cleavage
CL1657Contig1	1.58156	0.661347	0.726171	0.952772
CL1658Contig1	1.28	0.356141	0.960623	1
CL1659Contig1	3.08393	1.62477	0.00745393	0.0694945	GO:0050660;GO:0016614	flavin adenine dinucleotide binding|oxidoreductase activity, acting on CH-OH group of donors
CL1659Contig2	2.22687	1.15502	0.130992	0.455536
CL165Contig1	2.67182	1.41782	0.169963	0.524677
CL1660Contig1	1.39003	0.475116	1	1	GO:0005829;GO:0003985;GO:0046872;GO:0006696;GO:0006635	cytosol|acetyl-CoA C-acetyltransferase activity|metal ion binding|ergosterol biosynthetic process|fatty acid beta-oxidation
CL1661Contig1	3.41919	1.77366	0.286014	0.670522	GO:0005694;GO:0035101;GO:0044732;GO:0006338;GO:0006281;GO:0006260;GO:0034724;GO:0006355;GO:0006351	chromosome|FACT complex|mitotic spindle pole body|chromatin remodeling|DNA repair|DNA replication|DNA replication-independent nucleosome organization|regulation of transcription, DNA-templated|transcription, DNA-templated
CL1662Contig1	1.5502	0.632456	0.76696	0.965063
CL1663Contig1	0.558603	-0.840104	0.626651	0.909201	GO:0005737;GO:0022625;GO:0005525;GO:0003924;GO:0030437;GO:0000747;GO:0015031;GO:0000027;GO:0000054	cytoplasm|cytosolic large ribosomal subunit|GTP binding|GTPase activity|ascospore formation|conjugation with cellular fusion|protein transport|ribosomal large subunit assembly|ribosomal subunit export from nucleus
CL1664Contig1	1.58265	0.66234	0.409678	0.776299	GO:0005576;GO:0004252	extracellular region|serine-type endopeptidase activity
CL1665Contig1	1.83698	0.877339	0.407261	0.775012
CL1666Contig1	0.946177	-0.0798184	0.933706	1	GO:0005759;GO:0004042;GO:0004358;GO:0006526	mitochondrial matrix|acetyl-CoA:L-glutamate N-acetyltransferase activity|glutamate N-acetyltransferase activity|arginine biosynthetic process
CL1667Contig1	0.48383	-1.04743	0.135622	0.46434	GO:0005759;GO:0001405;GO:0000774;GO:0051082;GO:0030150;GO:0042026	mitochondrial matrix|presequence translocase-associated import motor|adenyl-nucleotide exchange factor activity|unfolded protein binding|protein import into mitochondrial matrix|protein refolding
CL1668Contig1	0.956744	-0.0637948	0.859195	0.986409	GO:0005737;GO:0000932;GO:0005829;GO:0003723;GO:0033962;GO:0000290;GO:0006397;GO:0006417	cytoplasm|cytoplasmic mRNA processing body|cytosol|RNA binding|cytoplasmic mRNA processing body assembly|deadenylation-dependent decapping of nuclear-transcribed mRNA|mRNA processing|regulation of translation
CL1669Contig1	0.488614	-1.03323	0.211329	0.587412
CL166Contig1	0.424329	-1.23675	0.0827909	0.350711
CL1670Contig1	1.91065	0.934061	0.516902	0.851161
CL1671Contig1	0.631844	-0.662359	0.341075	0.723441	GO:0005829;GO:0005634;GO:0030435	cytosol|nucleus|sporulation resulting in formation of a cellular spore
CL1672Contig1	0.973387	-0.0389142	0.972881	1	GO:0005737;GO:0000131;GO:0043332;GO:0005634;GO:0005524;GO:0044025;GO:0008349;GO:0007121;GO:0007118;GO:0034605;GO:0001403;GO:1990872;GO:0007232;GO:0000750;GO:0043065;GO:0007124;GO:0007096;GO:0001402;GO:0035376;GO:0034063;GO:0000011	cytoplasm|incipient cellular bud site|mating projection tip|nucleus|ATP binding|histone kinase activity (H2B-S14 specific)|MAP kinase kinase kinase kinase activity|bipolar cellular bud site selection|budding cell apical bud growth|cellular response to heat|invasive growth in response to glucose limitation|negative regulation of sterol import by negative regulation of transcription from RNA polyme…
CL1672Contig2	6.37138	2.67161	0.44977	0.805971
CL1673Contig1	6.11722	2.61288	0.0027961	0.0334713
CL1674Contig1	0.814008	-0.296885	0.573867	0.884569	GO:0016853;GO:0016874;GO:0031177;GO:0019184;GO:0009405;GO:0019748;GO:0009847	isomerase activity|ligase activity|phosphopantetheine binding|nonribosomal peptide biosynthetic process|pathogenesis|secondary metabolic process|spore germination
CL1674Contig2	0.2159	-2.21156	0.0497175	0.258187	GO:0016853;GO:0016874;GO:0008168;GO:0031177;GO:0009405	isomerase activity|ligase activity|methyltransferase activity|phosphopantetheine binding|pathogenesis
CL1675Contig1	Inf	Inf	0.0162443	0.121622	GO:0000775;GO:0005737;GO:0005829;GO:0031965;GO:0005634;GO:0048471;GO:0005096;GO:0030702;GO:0051383;GO:0000070;GO:0006913;GO:0046827;GO:0043087	chromosome, centromeric region|cytoplasm|cytosol|nuclear membrane|nucleus|perinuclear region of cytoplasm|GTPase activator activity|chromatin silencing at centromere|kinetochore organization|mitotic sister chromatid segregation|nucleocytoplasmic transport|positive regulation of protein export from nucleus|regulation of GTPase activity
CL1676Contig1	1.28605	0.362946	0.694374	0.93978
CL1677Contig1	0.764175	-0.388025	0.629392	0.910409	GO:0016021;GO:0043231;GO:0005524;GO:0042626;GO:0006869;GO:0006810	integral component of membrane|intracellular membrane-bounded organelle|ATP binding|ATPase activity, coupled to transmembrane movement of substances|lipid transport|transport
CL1678Contig1	1.75222	0.809183	0.438142	0.800477
CL1678Contig2	1.49682	0.581905	0.264069	0.647985	GO:0051301;GO:0007067;GO:0030435	cell division|mitotic nuclear division|sporulation resulting in formation of a cellular spore
CL1679Contig1	3.71031	1.89154	0.349703	0.730073	GO:0005737;GO:0004044;GO:0046872;GO:0006189;GO:0046083;GO:0006541;GO:0009116;GO:0009113	cytoplasm|amidophosphoribosyltransferase activity|metal ion binding|'de novo' IMP biosynthetic process|adenine metabolic process|glutamine metabolic process|nucleoside metabolic process|purine nucleobase biosynthetic process
CL167Contig1	0.194336	-2.36338	0.572388	0.883496	GO:0008168;GO:0016491;GO:0031177;GO:0016746	methyltransferase activity|oxidoreductase activity|phosphopantetheine binding|transferase activity, transferring acyl groups
CL167Contig2	0.478455	-1.06355	0.770713	0.96516	GO:0008168;GO:0016491;GO:0031177;GO:0016746	methyltransferase activity|oxidoreductase activity|phosphopantetheine binding|transferase activity, transferring acyl groups
CL1680Contig1	0.46832	-1.09443	0.616823	0.905276
CL1681Contig1	0.105255	-3.24804	2.19874e-05	0.000653368
CL1682Contig1	1.13206	0.178949	0.637903	0.915325	GO:0005789;GO:0016021;GO:0071561;GO:0008289	endoplasmic reticulum membrane|integral component of membrane|nucleus-vacuole junction|lipid binding
CL1683Contig1	0.557862	-0.84202	0.549011	0.870841	GO:0005783;GO:0000324;GO:0008783;GO:0030145;GO:0006520	endoplasmic reticulum|fungal-type vacuole|agmatinase activity|manganese ion binding|cellular amino acid metabolic process
CL1684Contig1	0.590859	-0.759114	0.114466	0.42185	GO:0016853;GO:0016874;GO:0031177;GO:0008152;GO:0009405	isomerase activity|ligase activity|phosphopantetheine binding|metabolic process|pathogenesis
CL1685Contig1	1.14485	0.195156	0.604985	0.903001	GO:0032153;GO:0005829;GO:0000329;GO:0016471;GO:0046961;GO:0007035	cell division site|cytosol|fungal-type vacuole membrane|vacuolar proton-transporting V-type ATPase complex|proton-transporting ATPase activity, rotational mechanism|vacuolar acidification
CL1686Contig1	4.34427	2.11912	0.0373863	0.214603
CL1686Contig2	8.07578	3.0136	4.44126e-06	0.000167538
CL1687Contig1	2.56283	1.35774	0.0953767	0.382696	GO:0005737;GO:0005829;GO:0016887;GO:0005525;GO:0003924;GO:0044376;GO:1990114;GO:1990022	cytoplasm|cytosol|ATPase activity|GTP binding|GTPase activity|RNA polymerase II complex import to nucleus|RNA Polymerase II core complex assembly|RNA polymerase III complex localization to nucleus
CL1688Contig1	3.95541	1.98383	0.00491134	0.0511001
CL1689Contig1	0.966091	-0.0497694	0.975012	1
CL168Contig1	0.602384	-0.731245	0.207372	0.581338	GO:0005776;GO:0005829;GO:0010008;GO:0030904;GO:0035612;GO:0005096;GO:0017137;GO:1905394;GO:0090630;GO:0006914;GO:0006886;GO:0010508;GO:0002092;GO:0031338;GO:0042594;GO:0042147	autophagosome|cytosol|endosome membrane|retromer complex|AP-2 adaptor complex binding|GTPase activator activity|Rab GTPase binding|retromer complex binding|activation of GTPase activity|autophagy|intracellular protein transport|positive regulation of autophagy|positive regulation of receptor internalization|regulation of vesicle fusion|response to starvation|retrograde transport, endosome to Golgi
CL168Contig2	0.579375	-0.78743	0.325411	0.708247	GO:0005737;GO:0000324;GO:0000329;GO:0031166;GO:0015182;GO:0015188;GO:0015189;GO:1990591;GO:1903714;GO:0090456	cytoplasm|fungal-type vacuole|fungal-type vacuole membrane|integral component of vacuolar membrane|L-asparagine transmembrane transporter activity|L-isoleucine transmembrane transporter activity|L-lysine transmembrane transporter activity|asparagine transmembrane import into vacuole|isoleucine transmembrane transport|lysine transmembrane import into vacuole
CL1690Contig1	0.165734	-2.59306	0.00293737	0.0346916	GO:0047432;GO:0030170;GO:0008483	2,2-dialkylglycine decarboxylase (pyruvate) activity|pyridoxal phosphate binding|transaminase activity
CL1691Contig1	0.903508	-0.146391	0.827931	0.981157	GO:0005737;GO:0005829;GO:0005634;GO:0005524;GO:0061631;GO:0061630;GO:0031625;GO:0031145;GO:0051301;GO:1902426;GO:0007067;GO:0045842;GO:0000209;GO:0042787	cytoplasm|cytosol|nucleus|ATP binding|ubiquitin conjugating enzyme activity|ubiquitin protein ligase activity|ubiquitin protein ligase binding|anaphase-promoting complex-dependent catabolic process|cell division|deactivation of mitotic spindle assembly checkpoint|mitotic nuclear division|positive regulation of mitotic metaphase/anaphase transition|protein polyubiquitination|protein ubiquitination…
CL1691Contig2	0.390806	-1.35548	0.0112987	0.0930195	GO:0005737;GO:0005829;GO:0000790;GO:0005654;GO:0005634;GO:0035861;GO:0005524;GO:0016301;GO:0004674;GO:0044773;GO:0007095;GO:0010972;GO:1990260;GO:0018105;GO:0018107;GO:1902402	cytoplasm|cytosol|nuclear chromatin|nucleoplasm|nucleus|site of double-strand break|ATP binding|kinase activity|protein serine/threonine kinase activity|mitotic DNA damage checkpoint|mitotic G2 DNA damage checkpoint|negative regulation of G2/M transition of mitotic cell cycle|negative regulation of transcription from RNA polymerase II promoter by transcription factor localization involved in resp…
CL1692Contig1	1.0842	0.116632	0.922908	1	GO:0005829;GO:0005739;GO:0005634;GO:0033617	cytosol|mitochondrion|nucleus|mitochondrial respiratory chain complex IV assembly
CL1693Contig1	0.295268	-1.7599	0.0175304	0.12844
CL1694Contig1	2.25317	1.17195	0.454453	0.809824
CL1695Contig1	0.591059	-0.758626	0.154901	0.499431	GO:0005634;GO:0003677;GO:0001077;GO:0001078;GO:0008270;GO:0009098;GO:0000122;GO:2001278;GO:0045944	nucleus|DNA binding|transcriptional activator activity, RNA polymerase II core promoter proximal region sequence-specific binding|transcriptional repressor activity, RNA polymerase II core promoter proximal region sequence-specific binding|zinc ion binding|leucine biosynthetic process|negative regulation of transcription from RNA polymerase II promoter|positive regulation of leucine biosynthetic …
CL1696Contig1	1.6728	0.742265	0.18641	0.549685	GO:0005737;GO:0005762;GO:0000048;GO:0003735;GO:0032543	cytoplasm|mitochondrial large ribosomal subunit|peptidyltransferase activity|structural constituent of ribosome|mitochondrial translation
CL1697Contig1	0.560678	-0.834755	0.128328	0.4493	GO:0008180;GO:0005737;GO:0010387;GO:0010388	COP9 signalosome|cytoplasm|COP9 signalosome assembly|cullin deneddylation
CL1698Contig1	10.1206	3.33922	0.00960089	0.0829409
CL1699Contig1	9.61247	3.26491	9.4751e-05	0.00215786	GO:0000781;GO:0005634;GO:0005524;GO:0003677;GO:0004386;GO:0046872;GO:0016569;GO:0006281;GO:0006355;GO:0006351	chromosome, telomeric region|nucleus|ATP binding|DNA binding|helicase activity|metal ion binding|covalent chromatin modification|DNA repair|regulation of transcription, DNA-templated|transcription, DNA-templated
CL169Contig1	0.534824	-0.902865	0.253894	0.638806	GO:0016491;GO:0017000	oxidoreductase activity|antibiotic biosynthetic process
CL169Contig2	3.53435	1.82144	0.145887	0.483361
CL169Contig3	1.3916	0.476746	0.804888	0.977022	GO:0102132;GO:0004316;GO:0051287;GO:0006633	3-oxo-pimeloyl-[acp] methyl ester reductase activity|3-oxoacyl-[acyl-carrier-protein] reductase (NADPH) activity|NAD binding|fatty acid biosynthetic process
CL16Contig1	1.12488	0.169773	0.846607	0.983402	GO:0071949;GO:0004497;GO:0009405	FAD binding|monooxygenase activity|pathogenesis
CL16Contig2	5.06514	2.3406	0.0111145	0.0918689	GO:0032153;GO:0051286;GO:0005794;GO:0016021;GO:0046943;GO:0022857;GO:0006820;GO:1905039;GO:0055085	cell division site|cell tip|Golgi apparatus|integral component of membrane|carboxylic acid transmembrane transporter activity|transmembrane transporter activity|anion transport|carboxylic acid transmembrane transport|transmembrane transport
CL16Contig3	0.080964	-3.62658	8.67173e-05	0.00200595	GO:0032153;GO:0051286;GO:0005794;GO:0016021;GO:0046943;GO:0022857;GO:0006820;GO:1905039;GO:0055085	cell division site|cell tip|Golgi apparatus|integral component of membrane|carboxylic acid transmembrane transporter activity|transmembrane transporter activity|anion transport|carboxylic acid transmembrane transport|transmembrane transport
CL1700Contig1	0.81915	-0.2878	0.720599	0.950449	GO:0016491;GO:0031177;GO:0016746;GO:0008270	oxidoreductase activity|phosphopantetheine binding|transferase activity, transferring acyl groups|zinc ion binding
CL1701Contig1	4.86037	2.28106	0.363888	0.742426
CL1702Contig1	0.690673	-0.533925	0.377569	0.755423	GO:0046526;GO:0008270;GO:0042732;GO:0019569	D-xylulose reductase activity|zinc ion binding|D-xylose metabolic process|L-arabinose catabolic process to xylulose 5-phosphate
CL1703Contig1	1.3777	0.462265	0.75118	0.960904
CL1703Contig2	4.27067	2.09446	0.000278534	0.00527386
CL1704Contig1	0.744028	-0.426572	0.626494	0.909124	GO:0005887;GO:0043231;GO:0001750;GO:0005524;GO:0016887;GO:0042626;GO:0090555;GO:0005548;GO:0004012;GO:0006649;GO:0045332;GO:0045494;GO:0050896;GO:0007601	integral component of plasma membrane|intracellular membrane-bounded organelle|photoreceptor outer segment|ATP binding|ATPase activity|ATPase activity, coupled to transmembrane movement of substances|phosphatidylethanolamine-translocating ATPase activity|phospholipid transporter activity|phospholipid-translocating ATPase activity|phospholipid transfer to membrane|phospholipid translocation|photor…
CL1704Contig2	0.662315	-0.594411	0.85304	0.984872	GO:0031410;GO:0005768;GO:0010008;GO:0016021;GO:0005765;GO:0005764;GO:0005815;GO:0005524;GO:0016887;GO:0042626;GO:0033344;GO:0042632;GO:0033700;GO:0032383;GO:0006357;GO:0048545;GO:0006810	cytoplasmic vesicle|endosome|endosome membrane|integral component of membrane|lysosomal membrane|lysosome|microtubule organizing center|ATP binding|ATPase activity|ATPase activity, coupled to transmembrane movement of substances|cholesterol efflux|cholesterol homeostasis|phospholipid efflux|regulation of intracellular cholesterol transport|regulation of transcription from RNA polymerase II promot…
CL1705Contig1	5.56117	2.47539	0.0298909	0.183998
CL1706Contig1	0.911856	-0.133122	0.890665	0.995477
CL1707Contig1	0.821737	-0.283251	0.898429	0.998019
CL1708Contig1	0.129136	-2.95304	8.6064e-06	0.000297224	GO:0005525	GTP binding
CL1709Contig1	3.01519	1.59225	0.0379427	0.217034
CL1709Contig2	1.56263	0.643972	0.230298	0.609752	GO:0016021;GO:0005743;GO:0005739;GO:0005371;GO:1990541	integral component of membrane|mitochondrial inner membrane|mitochondrion|tricarboxylate secondary active transmembrane transporter activity|mitochondrial citrate transmembrane transport
CL170Contig1	0.804767	-0.313357	0.688076	0.937067	GO:0005634;GO:0005777;GO:0046872;GO:0000210;GO:0035529;GO:0019677;GO:0006742	nucleus|peroxisome|metal ion binding|NAD+ diphosphatase activity|NADH pyrophosphatase activity|NAD catabolic process|NADP catabolic process
CL170Contig2	1.87027	0.903248	0.103128	0.398454	GO:0005634;GO:0005777;GO:0046872;GO:0000210;GO:0035529;GO:0019677;GO:0006742	nucleus|peroxisome|metal ion binding|NAD+ diphosphatase activity|NADH pyrophosphatase activity|NAD catabolic process|NADP catabolic process
CL170Contig3	9.54932	3.2554	0.221301	0.598964	GO:0070209;GO:0005737;GO:0031932;GO:0006338	ASTRA complex|cytoplasm|TORC2 complex|chromatin remodeling
CL1710Contig1	1.09459	0.130392	0.949684	1
CL1710Contig2	0.0731017	-3.77395	0.292826	0.67673	GO:0016021	integral component of membrane
CL1711Contig1	9.70878	3.27929	0.00232602	0.0288293	GO:0033167;GO:0000781;GO:0005829;GO:0031934;GO:0031618;GO:1990707;GO:0030958;GO:0016891;GO:0003723;GO:0003727;GO:0007049;GO:0030702;GO:0031048;GO:0007059;GO:0033562;GO:0033168;GO:0070924;GO:0070868;GO:0000122;GO:0070919;GO:0051570;GO:0090502	ARC complex|chromosome, telomeric region|cytosol|mating-type region heterochromatin|nuclear pericentric heterochromatin|nuclear subtelomeric heterochromatin|RITS complex|endoribonuclease activity, producing 5'-phosphomonoesters|RNA binding|single-stranded RNA binding|cell cycle|chromatin silencing at centromere|chromatin silencing by small RNA|chromosome segregation|co-transcriptional gene silenc…
CL1712Contig1	1.1356	0.183459	0.743575	0.958845	GO:0005737;GO:0005856;GO:0007275;GO:0016055	cytoplasm|cytoskeleton|multicellular organism development|Wnt signaling pathway
CL1713Contig1	0.603222	-0.729238	0.248978	0.632198	GO:0005783;GO:0000324;GO:0016021;GO:0000220;GO:0046961;GO:0015991;GO:0007035	endoplasmic reticulum|fungal-type vacuole|integral component of membrane|vacuolar proton-transporting V-type ATPase, V0 domain|proton-transporting ATPase activity, rotational mechanism|ATP hydrolysis coupled proton transport|vacuolar acidification
CL1714Contig1	0.300549	-1.73433	0.21939	0.597716	GO:0052588;GO:0045150	diacetyl reductase ((S)-acetoin forming) activity|acetoin catabolic process
CL1715Contig1	0.436339	-1.19648	0.40064	0.769479	GO:0005634;GO:0003677;GO:0000981;GO:0008270;GO:0000025;GO:1900189;GO:0010811;GO:0006357;GO:0044011;GO:0006351	nucleus|DNA binding|RNA polymerase II transcription factor activity, sequence-specific DNA binding|zinc ion binding|maltose catabolic process|positive regulation of cell adhesion involved in single-species biofilm formation|positive regulation of cell-substrate adhesion|regulation of transcription from RNA polymerase II promoter|single-species biofilm formation on inanimate substrate|transcriptio…
CL1716Contig1	1.68388	0.751786	0.0940117	0.378724	GO:0005737;GO:0012505;GO:0016021;GO:0016874;GO:0004842;GO:0008270;GO:0045786;GO:0000209	cytoplasm|endomembrane system|integral component of membrane|ligase activity|ubiquitin-protein transferase activity|zinc ion binding|negative regulation of cell cycle|protein polyubiquitination
CL1717Contig1	0.872368	-0.196991	0.566301	0.879584	GO:0005634;GO:0008408;GO:0003676;GO:0000467;GO:0006396;GO:0034415;GO:0034476	nucleus|3'-5' exonuclease activity|nucleic acid binding|exonucleolytic trimming to generate mature 3'-end of 5.8S rRNA from tricistronic rRNA transcript (SSU-rRNA, 5.8S rRNA, LSU-rRNA)|RNA processing|tRNA 3'-trailer cleavage, exonucleolytic|U5 snRNA 3'-end processing
CL1718Contig1	0.790053	-0.33998	0.669518	0.929814	GO:0005829;GO:0005634;GO:0051321	cytosol|nucleus|meiotic cell cycle
CL1719Contig1	1.16172	0.216267	0.52363	0.855391
CL171Contig1	0.276303	-1.85567	0.00261856	0.0316292	GO:0005783;GO:0005634;GO:0003714;GO:0030968;GO:0008654;GO:0006357	endoplasmic reticulum|nucleus|transcription corepressor activity|endoplasmic reticulum unfolded protein response|phospholipid biosynthetic process|regulation of transcription from RNA polymerase II promoter
CL171Contig2	4.47367	2.16146	0.0259459	0.166911
CL1720Contig1	0.758775	-0.398256	0.444134	0.803015	GO:0031618;GO:0032777;GO:0010485;GO:0044016;GO:0046872;GO:0034508;GO:0000183;GO:0006354;GO:0006302;GO:0001207;GO:0031452;GO:0031453;GO:0016239;GO:0032968;GO:0051726;GO:0048478	nuclear pericentric heterochromatin|Piccolo NuA4 histone acetyltransferase complex|H4 histone acetyltransferase activity|histone acetyltransferase activity (H3-K4 specific)|metal ion binding|centromere complex assembly|chromatin silencing at rDNA|DNA-templated transcription, elongation|double-strand break repair|histone displacement|negative regulation of heterochromatin assembly|positive regulat…
CL1721Contig1	2.37251	1.24641	0.471504	0.821857	GO:0010494;GO:0005829;GO:0016282;GO:0005852;GO:0071540;GO:0071541;GO:0043614;GO:0003743;GO:0031369;GO:0006413	cytoplasmic stress granule|cytosol|eukaryotic 43S preinitiation complex|eukaryotic translation initiation factor 3 complex|eukaryotic translation initiation factor 3 complex, eIF3e|eukaryotic translation initiation factor 3 complex, eIF3m|multi-eIF complex|translation initiation factor activity|translation initiation factor binding|translational initiation
CL1722Contig1	1.65508	0.726904	0.533966	0.859957	GO:0005576;GO:0046872;GO:0004222	extracellular region|metal ion binding|metalloendopeptidase activity
CL1723Contig1	1.10656	0.146086	0.804406	0.97684	GO:0032153;GO:0051286;GO:0005737;GO:0005829;GO:0005634;GO:0005524;GO:0004708;GO:0004713;GO:0004702;GO:0071507;GO:0000751	cell division site|cell tip|cytoplasm|cytosol|nucleus|ATP binding|MAP kinase kinase activity|protein tyrosine kinase activity|signal transducer, downstream of receptor, with serine/threonine kinase activity|MAPK cascade involved in conjugation with cellular fusion|mitotic cell cycle G1 arrest in response to pheromone
CL1723Contig2	1.4427	0.528769	0.392116	0.765501	GO:0032153;GO:0051286;GO:0005737;GO:0005829;GO:0005634;GO:0005524;GO:0004708;GO:0004713;GO:0004702;GO:0071507;GO:0000751	cell division site|cell tip|cytoplasm|cytosol|nucleus|ATP binding|MAP kinase kinase activity|protein tyrosine kinase activity|signal transducer, downstream of receptor, with serine/threonine kinase activity|MAPK cascade involved in conjugation with cellular fusion|mitotic cell cycle G1 arrest in response to pheromone
CL1724Contig1	1.90202	0.927531	0.771407	0.96516
CL1725Contig1	1.1289	0.174916	0.613613	0.905276	GO:0005739;GO:0005524;GO:0051536;GO:0046872	mitochondrion|ATP binding|iron-sulfur cluster binding|metal ion binding
CL1726Contig1	1.1115	0.152513	0.77969	0.966776
CL1727Contig1	0.362411	-1.4643	0.0929157	0.37637	GO:0005634;GO:0000981;GO:0043565;GO:0003700;GO:0008270;GO:0006145;GO:0010468;GO:0006355;GO:0006351	nucleus|RNA polymerase II transcription factor activity, sequence-specific DNA binding|sequence-specific DNA binding|transcription factor activity, sequence-specific DNA binding|zinc ion binding|purine nucleobase catabolic process|regulation of gene expression|regulation of transcription, DNA-templated|transcription, DNA-templated
CL1728Contig1	0.864512	-0.210043	0.95421	1
CL1729Contig1	1.37854	0.463142	0.494247	0.837233
CL172Contig1	0.853447	-0.228627	1	1	GO:0005737;GO:0005874;GO:0005525;GO:0003924;GO:0005200;GO:0007017	cytoplasm|microtubule|GTP binding|GTPase activity|structural constituent of cytoskeleton|microtubule-based process
CL172Contig2	1.347	0.429753	0.466403	0.819362	GO:0005730;GO:0000166;GO:0003723;GO:0006364	nucleolus|nucleotide binding|RNA binding|rRNA processing
CL172Contig3	0.197649	-2.33898	0.000132645	0.00287403	GO:0005737;GO:0005874;GO:0005525;GO:0003924;GO:0005200;GO:0007017	cytoplasm|microtubule|GTP binding|GTPase activity|structural constituent of cytoskeleton|microtubule-based process
CL1730Contig1	0.737731	-0.438834	0.675267	0.932248
CL1730Contig2	0.483056	-1.04974	0.113913	0.42042
CL1731Contig1	0.836264	-0.25797	0.811992	0.978263	GO:0042175;GO:0005634;GO:0019773;GO:0034515;GO:0004298;GO:0010499;GO:0080129;GO:0043161	nuclear outer membrane-endoplasmic reticulum membrane network|nucleus|proteasome core complex, alpha-subunit complex|proteasome storage granule|threonine-type endopeptidase activity|proteasomal ubiquitin-independent protein catabolic process|proteasome core complex assembly|proteasome-mediated ubiquitin-dependent protein catabolic process
CL1731Contig2	0.651395	-0.618396	0.303119	0.68751	GO:0005829;GO:0005634;GO:0019773;GO:0004298;GO:0045842;GO:0043161	cytosol|nucleus|proteasome core complex, alpha-subunit complex|threonine-type endopeptidase activity|positive regulation of mitotic metaphase/anaphase transition|proteasome-mediated ubiquitin-dependent protein catabolic process
CL1732Contig1	2.47625	1.30816	0.0227838	0.153265	GO:0005834;GO:0031683;GO:0001664;GO:0005525;GO:0003924;GO:0046872;GO:0004871;GO:0007188	heterotrimeric G-protein complex|G-protein beta/gamma-subunit complex binding|G-protein coupled receptor binding|GTP binding|GTPase activity|metal ion binding|signal transducer activity|adenylate cyclase-modulating G-protein coupled receptor signaling pathway
CL1733Contig1	1.01521	0.0217819	1	1	GO:0005576;GO:0004181;GO:0008270;GO:0009405	extracellular region|metallocarboxypeptidase activity|zinc ion binding|pathogenesis
CL1734Contig1	1.51624	0.6005	0.69661	0.93978
CL1735Contig1	1.03862	0.0546644	0.968995	1	GO:0005794;GO:0000139;GO:0016020;GO:0005524;GO:0017050;GO:0008481;GO:0019722;GO:0009408;GO:0006665	Golgi apparatus|Golgi membrane|membrane|ATP binding|D-erythro-sphingosine kinase activity|sphinganine kinase activity|calcium-mediated signaling|response to heat|sphingolipid metabolic process
CL1736Contig1	0.510214	-0.970826	0.0762241	0.335149	GO:0005739;GO:0051539;GO:0004160;GO:0046872;GO:0009082;GO:0009097;GO:0006551;GO:0009099	mitochondrion|4 iron, 4 sulfur cluster binding|dihydroxy-acid dehydratase activity|metal ion binding|branched-chain amino acid biosynthetic process|isoleucine biosynthetic process|leucine metabolic process|valine biosynthetic process
CL1736Contig2	1.35429	0.437539	0.578391	0.886731	GO:0005783;GO:0005789;GO:0005794;GO:0000139;GO:0016021;GO:0005811;GO:0003841;GO:0042171;GO:0006641	endoplasmic reticulum|endoplasmic reticulum membrane|Golgi apparatus|Golgi membrane|integral component of membrane|lipid particle|1-acylglycerol-3-phosphate O-acyltransferase activity|lysophosphatidic acid acyltransferase activity|triglyceride metabolic process
CL1737Contig1	0.808061	-0.307464	0.644424	0.918759	GO:0005783;GO:0005635;GO:0015031	endoplasmic reticulum|nuclear envelope|protein transport
CL1737Contig2	Inf	Inf	0.118663	0.430418	GO:0005783;GO:0005635;GO:0015031	endoplasmic reticulum|nuclear envelope|protein transport
CL1738Contig1	1.79484	0.843855	0.68155	0.934776
CL1738Contig2	3.54655	1.82642	0.160014	0.505721	GO:0005887;GO:0015301;GO:0015106;GO:0005254;GO:0019531;GO:0008271;GO:0015116;GO:0015701;GO:1902476;GO:0051453;GO:0042391	integral component of plasma membrane|anion:anion antiporter activity|bicarbonate transmembrane transporter activity|chloride channel activity|oxalate transmembrane transporter activity|secondary active sulfate transmembrane transporter activity|sulfate transmembrane transporter activity|bicarbonate transport|chloride transmembrane transport|regulation of intracellular pH|regulation of membrane p…
CL1739Contig1	3.17479	1.66666	0.394983	0.766433
CL173Contig1	0.379456	-1.39799	0.185174	0.547483
CL173Contig2	1.04588	0.0647229	1	1
CL173Contig3	0.720135	-0.473662	0.465212	0.81859	GO:0005737;GO:0005829;GO:0005634;GO:0046872;GO:0008479;GO:0008616;GO:0006400	cytoplasm|cytosol|nucleus|metal ion binding|queuine tRNA-ribosyltransferase activity|queuosine biosynthetic process|tRNA modification
CL173Contig4	0.152403	-2.71404	4.69799e-06	0.000174979
CL1740Contig1	2.73611	1.45213	0.617773	0.905276	GO:0005634;GO:0000978;GO:0001077;GO:0008270;GO:0031047;GO:0045944;GO:0045893;GO:1900382	nucleus|RNA polymerase II core promoter proximal region sequence-specific DNA binding|transcriptional activator activity, RNA polymerase II core promoter proximal region sequence-specific binding|zinc ion binding|gene silencing by RNA|positive regulation of transcription from RNA polymerase II promoter|positive regulation of transcription, DNA-templated|regulation of thiamine biosynthetic process…
CL1741Contig1	2.92094	1.54643	0.23419	0.614811	GO:0005737;GO:0005829;GO:0005794;GO:0005797;GO:0000138;GO:0016020;GO:0006886;GO:0070647	cytoplasm|cytosol|Golgi apparatus|Golgi medial cisterna|Golgi trans cisterna|membrane|intracellular protein transport|protein modification by small protein conjugation or removal
CL1742Contig1	1.29461	0.372519	0.881203	0.992842	GO:0032153;GO:0005737;GO:0005829;GO:0005634;GO:0005524;GO:0004672;GO:0004674;GO:0004713;GO:0006281;GO:0006897;GO:0045143;GO:0030999;GO:0036289;GO:1990443;GO:0038083;GO:0018108;GO:0008360;GO:0006282;GO:0016055	cell division site|cytoplasm|cytosol|nucleus|ATP binding|protein kinase activity|protein serine/threonine kinase activity|protein tyrosine kinase activity|DNA repair|endocytosis|homologous chromosome segregation|linear element assembly|peptidyl-serine autophosphorylation|peptidyl-threonine autophosphorylation|peptidyl-tyrosine autophosphorylation|peptidyl-tyrosine phosphorylation|regulation of ce…
CL1743Contig1	4.39645	2.13634	0.367774	0.746405
CL1744Contig1	0.526131	-0.926507	0.17271	0.528696	GO:0005737;GO:0005829;GO:0030529;GO:0005634;GO:0005506;GO:0031418;GO:0031543;GO:0071455;GO:0071456;GO:0043433;GO:1901487;GO:0010620;GO:2000678;GO:0018188;GO:0032436;GO:2000679;GO:0006449;GO:0006351	cytoplasm|cytosol|intracellular ribonucleoprotein complex|nucleus|iron ion binding|L-ascorbic acid binding|peptidyl-proline dioxygenase activity|cellular response to hyperoxia|cellular response to hypoxia|negative regulation of sequence-specific DNA binding transcription factor activity|negative regulation of SREBP signaling pathway by positive regulation of transcription factor catabolic process…
CL1745Contig1	3.33026	1.73563	0.00987364	0.084405	GO:0072686;GO:0005634;GO:0032221;GO:0003682;GO:0042393;GO:0000977;GO:0003712;GO:0008270;GO:0006338;GO:0016575;GO:0006355	mitotic spindle|nucleus|Rpd3S complex|chromatin binding|histone binding|RNA polymerase II regulatory region sequence-specific DNA binding|transcription cofactor activity|zinc ion binding|chromatin remodeling|histone deacetylation|regulation of transcription, DNA-templated
CL1746Contig1	0.725072	-0.463803	0.830951	0.981741	GO:0005737;GO:0005869;GO:0005524	cytoplasm|dynactin complex|ATP binding
CL1747Contig1	1.244	0.314987	0.983895	1	GO:0005886;GO:0050660;GO:0004499;GO:0050661	plasma membrane|flavin adenine dinucleotide binding|N,N-dimethylaniline monooxygenase activity|NADP binding
CL1748Contig1	0.2822	-1.82521	0.0197064	0.139184	GO:0016491;GO:0055114	oxidoreductase activity|oxidation-reduction process
CL1749Contig1	0.112751	-3.14878	0.0035113	0.0398824	GO:0005829;GO:0005634;GO:0004145;GO:0008080	cytosol|nucleus|diamine N-acetyltransferase activity|N-acetyltransferase activity
CL174Contig1	0.478265	-1.06412	0.246247	0.629722	GO:0005794;GO:0000139;GO:0016021;GO:0005345	Golgi apparatus|Golgi membrane|integral component of membrane|purine nucleobase transmembrane transporter activity
CL174Contig2	0.14135	-2.82266	1.78242e-06	7.66752e-05	GO:0005794;GO:0000139;GO:0016021;GO:0005345	Golgi apparatus|Golgi membrane|integral component of membrane|purine nucleobase transmembrane transporter activity
CL1750Contig1	0.978735	-0.0310095	0.845144	0.983402	GO:0005634;GO:0000981;GO:0043565;GO:0003700;GO:0044212;GO:0008270;GO:0006338;GO:0042128;GO:0016584;GO:0006808;GO:0006357;GO:0006351	nucleus|RNA polymerase II transcription factor activity, sequence-specific DNA binding|sequence-specific DNA binding|transcription factor activity, sequence-specific DNA binding|transcription regulatory region DNA binding|zinc ion binding|chromatin remodeling|nitrate assimilation|nucleosome positioning|regulation of nitrogen utilization|regulation of transcription from RNA polymerase II promoter|…
CL1751Contig1	3.77641	1.91702	0.676843	0.933235
CL1752Contig1	1.43939	0.52546	0.77068	0.96516	GO:0045179;GO:0005829;GO:0005739;GO:0005730;GO:0043234;GO:0005524;GO:0009887;GO:0043623;GO:0034613;GO:0007566;GO:0009566;GO:0001701;GO:0070997;GO:0031647;GO:0043487	apical cortex|cytosol|mitochondrion|nucleolus|protein complex|ATP binding|animal organ morphogenesis|cellular protein complex assembly|cellular protein localization|embryo implantation|fertilization|in utero embryonic development|neuron death|regulation of protein stability|regulation of RNA stability
CL1753Contig1	0.734637	-0.444897	0.749797	0.960252	GO:0031261;GO:0000784;GO:0005664;GO:0005656;GO:0003688;GO:0006270;GO:0006267	DNA replication preinitiation complex|nuclear chromosome, telomeric region|nuclear origin of replication recognition complex|nuclear pre-replicative complex|DNA replication origin binding|DNA replication initiation|pre-replicative complex assembly involved in nuclear cell cycle DNA replication
CL1754Contig1	1.02097	0.0299454	0.980511	1	GO:0016021;GO:0005886;GO:0015248	integral component of membrane|plasma membrane|sterol transporter activity
CL1755Contig1	0.649021	-0.623662	0.217997	0.595906	GO:0016810	hydrolase activity, acting on carbon-nitrogen (but not peptide) bonds
CL1755Contig2	3.29716	1.72122	0.0412521	0.228674	GO:0016810	hydrolase activity, acting on carbon-nitrogen (but not peptide) bonds
CL1756Contig1	0.828912	-0.270709	0.725819	0.95265	GO:0005758	mitochondrial intermembrane space
CL1757Contig1	0.363355	-1.46055	0.243805	0.626416	GO:0005737;GO:0016021	cytoplasm|integral component of membrane
CL1758Contig1	2.35528	1.2359	0.0197888	0.139565	GO:0015506;GO:0015858	nucleoside:proton symporter activity|nucleoside transport
CL1758Contig2	0.5674	-0.817562	0.606317	0.903488	GO:0055085	transmembrane transport
CL1759Contig1	1.16216	0.216807	0.782359	0.96772	GO:0005768;GO:0010008;GO:0019898;GO:0035091;GO:0006914;GO:0006897;GO:0015031;GO:0016050	endosome|endosome membrane|extrinsic component of membrane|phosphatidylinositol binding|autophagy|endocytosis|protein transport|vesicle organization
CL175Contig1	3.11834	1.64078	0.00468393	0.0493972	GO:0016021;GO:0005886;GO:0006882;GO:0006631;GO:0000122;GO:0009636	integral component of membrane|plasma membrane|cellular zinc ion homeostasis|fatty acid metabolic process|negative regulation of transcription from RNA polymerase II promoter|response to toxic substance
CL175Contig2	0.416149	-1.26483	0.302882	0.68751
CL175Contig3	0.612259	-0.707786	0.276366	0.66158	GO:0016021;GO:0005886;GO:0046872;GO:0006882;GO:0006631;GO:0000122	integral component of membrane|plasma membrane|metal ion binding|cellular zinc ion homeostasis|fatty acid metabolic process|negative regulation of transcription from RNA polymerase II promoter
CL1760Contig1	0.404508	-1.30576	0.0181078	0.131362	GO:0016021;GO:0005886;GO:0022891;GO:0019630	integral component of membrane|plasma membrane|substrate-specific transmembrane transporter activity|quinate metabolic process
CL1761Contig1	3.95511	1.98372	0.0806046	0.345743	GO:0072686;GO:0005634;GO:0032040;GO:0034455;GO:0030515;GO:0030490;GO:0006351	mitotic spindle|nucleus|small-subunit processome|t-UTP complex|snoRNA binding|maturation of SSU-rRNA|transcription, DNA-templated
CL1762Contig1	2.30921	1.2074	0.137538	0.468393	GO:0005681;GO:0006397;GO:0008380	spliceosomal complex|mRNA processing|RNA splicing
CL1763Contig1	0.15991	-2.64467	0.0703801	0.318974
CL1763Contig2	0.833413	-0.262896	0.668924	0.929556
CL1764Contig1	13.4469	3.7492	0.33289	0.717054	GO:0005730;GO:0005524;GO:0051731;GO:0006364	nucleolus|ATP binding|polynucleotide 5'-hydroxyl-kinase activity|rRNA processing
CL1765Contig1	1.20949	0.274404	0.891329	0.99584	GO:0061638;GO:0000796;GO:0005737;GO:0005829;GO:0000790;GO:0000799;GO:0005634;GO:0033553;GO:0003682;GO:0072587;GO:0044547;GO:0003690;GO:0003697;GO:0051315;GO:0051301;GO:0006281;GO:0007076	CENP-A containing chromatin|condensin complex|cytoplasm|cytosol|nuclear chromatin|nuclear condensin complex|nucleus|rDNA heterochromatin|chromatin binding|DNA topoisomerase (ATP-hydrolyzing) activator activity|DNA topoisomerase binding|double-stranded DNA binding|single-stranded DNA binding|attachment of mitotic spindle microtubules to kinetochore|cell division|DNA repair|mitotic chromosome conde…
CL1766Contig1	1.19606	0.258295	1	1	GO:0005524	ATP binding
CL1766Contig2	0.454829	-1.1366	0.607791	0.904037	GO:0048046;GO:0005618;GO:0005829;GO:0005794;GO:0005739;GO:0005634;GO:0005886;GO:0005774;GO:0005524;GO:0031625;GO:0016567;GO:0006355;GO:0009617;GO:0046686;GO:0009408;GO:0009644;GO:0042542;GO:0009266;GO:0009615;GO:0006351	apoplast|cell wall|cytosol|Golgi apparatus|mitochondrion|nucleus|plasma membrane|vacuolar membrane|ATP binding|ubiquitin protein ligase binding|protein ubiquitination|regulation of transcription, DNA-templated|response to bacterium|response to cadmium ion|response to heat|response to high light intensity|response to hydrogen peroxide|response to temperature stimulus|response to virus|transcriptio…
CL1767Contig1	1.75723	0.813303	0.316784	0.6996
CL1767Contig2	1.07243	0.10088	0.835387	0.981741
CL1768Contig1	0.302923	-1.72298	0.00732346	0.0684515
CL1769Contig1	8.55868	3.09739	0.000352357	0.00641568
CL176Contig1	2.09074	1.06402	0.0720729	0.322879	GO:0005794;GO:0005795;GO:0034831;GO:0051990;GO:0043713;GO:0018453;GO:0034840;GO:0048258;GO:0018452;GO:0019152;GO:0004032;GO:0004033;GO:0000252;GO:0033709;GO:0052677;GO:0032866;GO:0035410;GO:0018451;GO:0008875;GO:0004448;GO:0044103;GO:0032867;GO:0044105;GO:0004495;GO:0032442;GO:0033765;GO:0035380	Golgi apparatus|Golgi stack|(R)-(-)-1,2,3,4-tetrahydronaphthol dehydrogenase activity|(R)-2-hydroxyglutarate dehydrogenase activity|(R)-2-hydroxyisocaproate dehydrogenase activity|2-hydroxytetrahydrofuran dehydrogenase activity|3-hydroxymenthone dehydrogenase activity|3-ketoglucose-reductase activity|5-exo-hydroxycamphor dehydrogenase activity|acetoin dehydrogenase activity|alditol:NADP+ 1-oxidor…
CL176Contig2	1.34179	0.424158	0.430356	0.795551	GO:0005739;GO:0004519;GO:0003723;GO:0009451	mitochondrion|endonuclease activity|RNA binding|RNA modification
CL1770Contig1	2.90508	1.53858	0.0607407	0.290137
CL1771Contig1	2.244	1.16607	0.186175	0.549459	GO:0004871	signal transducer activity
CL1772Contig1	0.260491	-1.9407	0.355719	0.735123	GO:0016740	transferase activity
CL1773Contig1	3.77471	1.91637	0.273654	0.658761	GO:0005789;GO:0016021;GO:0005319;GO:0008643;GO:0034203	endoplasmic reticulum membrane|integral component of membrane|lipid transporter activity|carbohydrate transport|glycolipid translocation
CL1774Contig1	0.460148	-1.11983	0.687413	0.936766	GO:0005739;GO:0043596;GO:0005634;GO:0005524;GO:0003677;GO:0003910;GO:0003909;GO:0046872;GO:0006284;GO:0051301;GO:0071897;GO:0006266;GO:0006310;GO:0006281;GO:0006289;GO:1903461	mitochondrion|nuclear replication fork|nucleus|ATP binding|DNA binding|DNA ligase (ATP) activity|DNA ligase activity|metal ion binding|base-excision repair|cell division|DNA biosynthetic process|DNA ligation|DNA recombination|DNA repair|nucleotide-excision repair|Okazaki fragment processing involved in mitotic DNA replication
CL1775Contig1	3.15017	1.65543	0.285688	0.670128
CL1776Contig1	1.83685	0.877234	0.121958	0.437087
CL1777Contig1	1.68439	0.752228	0.0910299	0.371771	GO:0016021;GO:0005743;GO:0005739;GO:0051724;GO:0005477;GO:0005215;GO:0006850;GO:0035352;GO:0006810	integral component of membrane|mitochondrial inner membrane|mitochondrion|NAD transporter activity|pyruvate secondary active transmembrane transporter activity|transporter activity|mitochondrial pyruvate transport|NAD transmembrane transport|transport
CL1778Contig1	1.07358	0.102435	0.900689	0.998338	GO:0005634;GO:0016605;GO:0000166;GO:0004842;GO:0008270;GO:0051301;GO:0007093;GO:0007067;GO:0019941;GO:0000209;GO:0006511	nucleus|PML body|nucleotide binding|ubiquitin-protein transferase activity|zinc ion binding|cell division|mitotic cell cycle checkpoint|mitotic nuclear division|modification-dependent protein catabolic process|protein polyubiquitination|ubiquitin-dependent protein catabolic process
CL1779Contig1	1.11487	0.156871	0.922129	1	GO:0005730;GO:0005634;GO:0005524;GO:0016887;GO:0000055	nucleolus|nucleus|ATP binding|ATPase activity|ribosomal large subunit export from nucleus
CL177Contig1					GO:0070692;GO:0000790;GO:0019908;GO:0005730;GO:0005634;GO:0005524;GO:0030332;GO:0004693;GO:0008353;GO:0008134;GO:0044212;GO:0006397;GO:0071619;GO:1904788;GO:0036278;GO:1904789;GO:0006368	CTDK-1 complex|nuclear chromatin|nuclear cyclin-dependent protein kinase holoenzyme complex|nucleolus|nucleus|ATP binding|cyclin binding|cyclin-dependent protein serine/threonine kinase activity|RNA polymerase II carboxy-terminal domain kinase activity|transcription factor binding|transcription regulatory region DNA binding|mRNA processing|phosphorylation of RNA polymerase II C-terminal domain se…
CL177Contig2	0.0595808	-4.06901	0.286227	0.670854
CL177Contig3	0.478949	-1.06206	0.101163	0.394881	GO:0070692;GO:0000790;GO:0019908;GO:0005730;GO:0005634;GO:0005524;GO:0030332;GO:0004693;GO:0008353;GO:0008134;GO:0044212;GO:0006397;GO:0071619;GO:1904788;GO:0036278;GO:1904789;GO:0006368	CTDK-1 complex|nuclear chromatin|nuclear cyclin-dependent protein kinase holoenzyme complex|nucleolus|nucleus|ATP binding|cyclin binding|cyclin-dependent protein serine/threonine kinase activity|RNA polymerase II carboxy-terminal domain kinase activity|transcription factor binding|transcription regulatory region DNA binding|mRNA processing|phosphorylation of RNA polymerase II C-terminal domain se…
CL1780Contig1	0.422246	-1.24384	0.821615	0.979944	GO:0005634;GO:0003677;GO:0009734;GO:0006355;GO:0006351	nucleus|DNA binding|auxin-activated signaling pathway|regulation of transcription, DNA-templated|transcription, DNA-templated
CL1781Contig1	0.686945	-0.541733	0.322146	0.704303	GO:0005789;GO:0016021;GO:0005509;GO:0006457	endoplasmic reticulum membrane|integral component of membrane|calcium ion binding|protein folding
CL1782Contig1	0.636811	-0.651063	0.237584	0.618863	GO:0005737;GO:0005829;GO:0042555;GO:0043596;GO:0005634;GO:0005524;GO:0003682;GO:0003678;GO:0003688;GO:1902975;GO:0051097	cytoplasm|cytosol|MCM complex|nuclear replication fork|nucleus|ATP binding|chromatin binding|DNA helicase activity|DNA replication origin binding|mitotic DNA replication initiation|negative regulation of helicase activity
CL1783Contig1	4.1972	2.06943	0.0784235	0.340474	GO:0005829;GO:0016282;GO:0005852;GO:0005634;GO:0003743	cytosol|eukaryotic 43S preinitiation complex|eukaryotic translation initiation factor 3 complex|nucleus|translation initiation factor activity
CL1784Contig1	0.986209	-0.0200343	0.938466	1
CL1785Contig1	1.0646	0.09031	0.736671	0.956133	GO:0016021;GO:0005524;GO:0042626	integral component of membrane|ATP binding|ATPase activity, coupled to transmembrane movement of substances
CL1786Contig1	0.536349	-0.898756	0.819388	0.978916	GO:0004029;GO:0006068	aldehyde dehydrogenase (NAD) activity|ethanol catabolic process
CL1787Contig1	0.14136	-2.82255	7.75039e-07	3.81891e-05	GO:0016021;GO:0020037;GO:0005506;GO:0004497;GO:0016705	integral component of membrane|heme binding|iron ion binding|monooxygenase activity|oxidoreductase activity, acting on paired donors, with incorporation or reduction of molecular oxygen
CL1788Contig1	10.8686	3.4421	0.102314	0.396849	GO:0032153;GO:0051286;GO:0005794;GO:0016021;GO:0046943;GO:0022857;GO:0006820;GO:1905039;GO:0055085	cell division site|cell tip|Golgi apparatus|integral component of membrane|carboxylic acid transmembrane transporter activity|transmembrane transporter activity|anion transport|carboxylic acid transmembrane transport|transmembrane transport
CL1788Contig2	0.324045	-1.62573	0.0500505	0.25955	GO:0032153;GO:0051286;GO:0005794;GO:0016021;GO:0046943;GO:0022857;GO:0006820;GO:1905039;GO:0055085	cell division site|cell tip|Golgi apparatus|integral component of membrane|carboxylic acid transmembrane transporter activity|transmembrane transporter activity|anion transport|carboxylic acid transmembrane transport|transmembrane transport
CL1789Contig1	0.164915	-2.6002	0.310344	0.693045
CL1789Contig2	0.921393	-0.118112	0.863456	0.987241
CL178Contig1	2.51015	1.32777	0.335796	0.719277	GO:0032153;GO:0005737;GO:0005768;GO:0000329;GO:0005794;GO:0000139;GO:0005765;GO:0016020;GO:0005886;GO:0005802;GO:0004430;GO:0005524;GO:0046872;GO:0007015;GO:0007032;GO:0007030;GO:0046854	cell division site|cytoplasm|endosome|fungal-type vacuole membrane|Golgi apparatus|Golgi membrane|lysosomal membrane|membrane|plasma membrane|trans-Golgi network|1-phosphatidylinositol 4-kinase activity|ATP binding|metal ion binding|actin filament organization|endosome organization|Golgi organization|phosphatidylinositol phosphorylation
CL178Contig2	0.973468	-0.0387939	0.911801	1	GO:0032153;GO:0005737;GO:0005768;GO:0000329;GO:0005794;GO:0000139;GO:0005765;GO:0016020;GO:0005886;GO:0005802;GO:0004430;GO:0005524;GO:0046872;GO:0007015;GO:0007032;GO:0007030;GO:0046854	cell division site|cytoplasm|endosome|fungal-type vacuole membrane|Golgi apparatus|Golgi membrane|lysosomal membrane|membrane|plasma membrane|trans-Golgi network|1-phosphatidylinositol 4-kinase activity|ATP binding|metal ion binding|actin filament organization|endosome organization|Golgi organization|phosphatidylinositol phosphorylation
CL178Contig3	3.47531	1.79714	0.141977	0.476888	GO:0005634;GO:0008168;GO:0006355;GO:0030435;GO:0006351	nucleus|methyltransferase activity|regulation of transcription, DNA-templated|sporulation resulting in formation of a cellular spore|transcription, DNA-templated
CL1790Contig1	1.10774	0.147622	0.687218	0.936766	GO:0016021;GO:0005743;GO:0004152;GO:0006207;GO:0044205	integral component of membrane|mitochondrial inner membrane|dihydroorotate dehydrogenase activity|'de novo' pyrimidine nucleobase biosynthetic process|'de novo' UMP biosynthetic process
CL1791Contig1	0.13567	-2.88183	0.013821	0.10747
CL1791Contig2	0.350117	-1.51409	0.0150298	0.11451	GO:0030246;GO:0016798;GO:0005975	carbohydrate binding|hydrolase activity, acting on glycosyl bonds|carbohydrate metabolic process
CL1792Contig1	0.195448	-2.35514	0.000201682	0.00406459	GO:0005658;GO:0005737;GO:0000790;GO:0043596;GO:0005634;GO:0003896;GO:0046872;GO:0003697;GO:0006269;GO:1902981	alpha DNA polymerase:primase complex|cytoplasm|nuclear chromatin|nuclear replication fork|nucleus|DNA primase activity|metal ion binding|single-stranded DNA binding|DNA replication, synthesis of RNA primer|synthesis of RNA primer involved in mitotic DNA replication
CL1793Contig1	1.08121	0.112644	0.961655	1	GO:0005730;GO:0006364	nucleolus|rRNA processing
CL1794Contig1	0.730779	-0.452493	0.836602	0.982066
CL1795Contig1	0.742472	-0.429592	0.863707	0.987241	GO:0005739;GO:0005524;GO:0004386;GO:0003723	mitochondrion|ATP binding|helicase activity|RNA binding
CL1796Contig1	10.4204	3.38133	0.108008	0.408382
CL1797Contig1	0.929536	-0.105417	0.676602	0.933083	GO:0000790;GO:0005634;GO:0035064;GO:0006974;GO:0006338;GO:0016569	nuclear chromatin|nucleus|methylated histone binding|cellular response to DNA damage stimulus|chromatin remodeling|covalent chromatin modification
CL1798Contig1	0.392392	-1.34963	0.271623	0.656717
CL1798Contig2	0.78493	-0.349363	0.503094	0.843382	GO:0008106	alcohol dehydrogenase (NADP+) activity
CL1799Contig1	5.87189	2.55383	0.0131021	0.103366	GO:0000329;GO:0031166;GO:1903713;GO:1903400;GO:0089709;GO:1903401;GO:1903785	fungal-type vacuole membrane|integral component of vacuolar membrane|asparagine transmembrane transport|L-arginine transmembrane transport|L-histidine transmembrane transport|L-lysine transmembrane transport|L-valine transmembrane transport
CL179Contig1	0.362951	-1.46215	0.0561101	0.277383	GO:0016787	hydrolase activity
CL179Contig2	4.17046	2.06021	0.148004	0.486173
CL179Contig3	0.0233067	-5.42311	9.51955e-05	0.00216129	GO:0016787	hydrolase activity
CL17Contig1	0.538401	-0.893246	0.11937	0.431737	GO:0005737;GO:0005634;GO:0046523;GO:0019509	cytoplasm|nucleus|S-methyl-5-thioribose-1-phosphate isomerase activity|L-methionine biosynthetic process from methylthioadenosine
CL17Contig2	1.19573	0.257897	0.804703	0.976886	GO:0005829;GO:1990071;GO:0034498;GO:0006891	cytosol|TRAPPII protein complex|early endosome to Golgi transport|intra-Golgi vesicle-mediated transport
CL1800Contig1	0.879171	-0.185784	0.94052	1	GO:0008270	zinc ion binding
CL1801Contig1	2.61961	1.38935	0.213067	0.589228
CL1801Contig2	1.13947	0.188365	0.829613	0.981202	GO:0005887;GO:0005355;GO:0005351;GO:0046323;GO:0035428	integral component of plasma membrane|glucose transmembrane transporter activity|sugar:proton symporter activity|glucose import|hexose transmembrane transport
CL1802Contig1	0.493187	-1.01979	0.490559	0.834834
CL1803Contig1	4.71445	2.23709	0.00103572	0.0153141
CL1804Contig1	2.95261	1.56199	0.0125399	0.100053	GO:0072686;GO:0005634;GO:0035861;GO:0051908;GO:0003690;GO:0046872;GO:0000729;GO:0043570;GO:0000706;GO:0000710;GO:0006298;GO:0006312;GO:0000723	mitotic spindle|nucleus|site of double-strand break|double-stranded DNA 5'-3' exodeoxyribonuclease activity|double-stranded DNA binding|metal ion binding|DNA double-strand break processing|maintenance of DNA repeat elements|meiotic DNA double-strand break processing|meiotic mismatch repair|mismatch repair|mitotic recombination|telomere maintenance
CL1804Contig2	0.0724908	-3.78606	4.13611e-09	3.71039e-07	GO:0072686;GO:0005634;GO:0035861;GO:0051908;GO:0003690;GO:0046872;GO:0000729;GO:0043570;GO:0000706;GO:0000710;GO:0006298;GO:0006312;GO:0000723	mitotic spindle|nucleus|site of double-strand break|double-stranded DNA 5'-3' exodeoxyribonuclease activity|double-stranded DNA binding|metal ion binding|DNA double-strand break processing|maintenance of DNA repeat elements|meiotic DNA double-strand break processing|meiotic mismatch repair|mismatch repair|mitotic recombination|telomere maintenance
CL1805Contig1	4.39223	2.13495	0.000496176	0.00860575	GO:0005737;GO:0005524;GO:0004592;GO:0015940	cytoplasm|ATP binding|pantoate-beta-alanine ligase activity|pantothenate biosynthetic process
CL1806Contig1	11.4675	3.51947	6.09183e-06	0.000218406
CL1806Contig2	0.598867	-0.739693	0.258521	0.642442
CL1807Contig1	0.327015	-1.61257	0.0534461	0.26971	GO:0000166;GO:0003723;GO:0003968;GO:0006952;GO:0060148;GO:0030422;GO:0009751;GO:0009615;GO:0010025	nucleotide binding|RNA binding|RNA-directed RNA polymerase activity|defense response|positive regulation of posttranscriptional gene silencing|production of siRNA involved in RNA interference|response to salicylic acid|response to virus|wax biosynthetic process
CL1808Contig1	2.5196	1.3332	0.120407	0.433681
CL1809Contig1	0.909074	-0.13753	0.677385	0.933235	GO:0005829;GO:0005634;GO:0031510;GO:0008641;GO:0006974;GO:0016925;GO:0007346	cytosol|nucleus|SUMO activating enzyme complex|small protein activating enzyme activity|cellular response to DNA damage stimulus|protein sumoylation|regulation of mitotic cell cycle
CL180Contig1	2.20281	1.13935	0.851213	0.984539
CL180Contig2	0.943034	-0.0846188	0.897138	0.997663	GO:0005829;GO:0030139;GO:0005794;GO:0005634;GO:0043234;GO:0006897;GO:0042147	cytosol|endocytic vesicle|Golgi apparatus|nucleus|protein complex|endocytosis|retrograde transport, endosome to Golgi
CL1810Contig1	4.44486	2.15214	0.270431	0.65541	GO:0016021;GO:0055085	integral component of membrane|transmembrane transport
CL1811Contig1	1.81219	0.857734	0.157516	0.502537	GO:0071013;GO:0031048;GO:0016246	catalytic step 2 spliceosome|chromatin silencing by small RNA|RNA interference
CL1812Contig1	0.465273	-1.10385	0.397978	0.767715	GO:0005789;GO:0016021;GO:0005741;GO:0005886;GO:0010181;GO:0003958;GO:0016126	endoplasmic reticulum membrane|integral component of membrane|mitochondrial outer membrane|plasma membrane|FMN binding|NADPH-hemoprotein reductase activity|sterol biosynthetic process
CL1812Contig2	0.559923	-0.836699	0.073923	0.327675	GO:0005789;GO:0016021;GO:0005741;GO:0005886;GO:0010181;GO:0003958;GO:0016126	endoplasmic reticulum membrane|integral component of membrane|mitochondrial outer membrane|plasma membrane|FMN binding|NADPH-hemoprotein reductase activity|sterol biosynthetic process
CL1813Contig1	5.51181	2.46253	0.0793695	0.342804	GO:0030479;GO:0051015;GO:0030674;GO:0007015;GO:0001300	actin cortical patch|actin filament binding|protein binding, bridging|actin filament organization|chronological cell aging
CL1814Contig1	0.930047	-0.104624	1	1
CL1815Contig1	0.494095	-1.01714	0.848373	0.98425
CL1816Contig1	1.60653	0.68395	0.563113	0.878364
CL1816Contig2	0.305569	-1.71043	0.00271481	0.0325777	GO:0005935;GO:0005934;GO:0005737;GO:0000131;GO:0043332;GO:0030427;GO:0005094;GO:0008270;GO:0030011;GO:0035023	cellular bud neck|cellular bud tip|cytoplasm|incipient cellular bud site|mating projection tip|site of polarized growth|Rho GDP-dissociation inhibitor activity|zinc ion binding|maintenance of cell polarity|regulation of Rho protein signal transduction
CL1817Contig1	0.607553	-0.718918	0.38621	0.76121	GO:0005829;GO:0000790;GO:0000228;GO:0043596;GO:0005730;GO:0043234;GO:1990421;GO:0005524;GO:0004672;GO:0004674;GO:0071897;GO:0006975;GO:0006281;GO:1990853;GO:0031573;GO:0033314;GO:0007095;GO:0045739;GO:1904514;GO:1904291;GO:0000723	cytosol|nuclear chromatin|nuclear chromosome|nuclear replication fork|nucleolus|protein complex|subtelomeric heterochromatin|ATP binding|protein kinase activity|protein serine/threonine kinase activity|DNA biosynthetic process|DNA damage induced protein phosphorylation|DNA repair|histone H2A SQE motif phosphorylation|intra-S DNA damage checkpoint|mitotic DNA replication checkpoint|mitotic G2 DNA …
CL1818Contig1	0.623437	-0.681685	0.285369	0.6697	GO:0005768;GO:0010008;GO:0000329;GO:0016021;GO:0006878;GO:0016197;GO:0001403;GO:0006811;GO:0007124;GO:0007034	endosome|endosome membrane|fungal-type vacuole membrane|integral component of membrane|cellular copper ion homeostasis|endosomal transport|invasive growth in response to glucose limitation|ion transport|pseudohyphal growth|vacuolar transport
CL1819Contig1	0.982292	-0.0257768	0.922102	1	GO:0005634;GO:0009405;GO:0006355;GO:0006351	nucleus|pathogenesis|regulation of transcription, DNA-templated|transcription, DNA-templated
CL181Contig1	0.474102	-1.07673	0.361098	0.739576	GO:0016021;GO:0006113;GO:0051604	integral component of membrane|fermentation|protein maturation
CL1820Contig1	0.565515	-0.822362	0.265521	0.649385	GO:0005783;GO:0030176;GO:0052926;GO:0052918;GO:0000030;GO:0006488;GO:0006487	endoplasmic reticulum|integral component of endoplasmic reticulum membrane|dol-P-Man:Man(6)GlcNAc(2)-PP-Dol alpha-1,2-mannosyltransferase activity|dol-P-Man:Man(8)GlcNAc(2)-PP-Dol alpha-1,2-mannosyltransferase activity|mannosyltransferase activity|dolichol-linked oligosaccharide biosynthetic process|protein N-linked glycosylation
CL1821Contig1	0.871996	-0.197607	0.83097	0.981741	GO:0005737;GO:0005829;GO:0005634;GO:0004033;GO:0016491;GO:0050236;GO:0042821;GO:0042820	cytoplasm|cytosol|nucleus|aldo-keto reductase (NADP) activity|oxidoreductase activity|pyridoxine:NADP 4-dehydrogenase activity|pyridoxal biosynthetic process|vitamin B6 catabolic process
CL1822Contig1	0.922302	-0.11669	0.815871	0.97841	GO:0005783;GO:0005768;GO:0005794;GO:0000139;GO:0016021;GO:0005802;GO:0004559;GO:0005509;GO:0004571;GO:0006491	endoplasmic reticulum|endosome|Golgi apparatus|Golgi membrane|integral component of membrane|trans-Golgi network|alpha-mannosidase activity|calcium ion binding|mannosyl-oligosaccharide 1,2-alpha-mannosidase activity|N-glycan processing
CL1823Contig1	1.06498	0.0908307	1	1	GO:0005737;GO:0005829;GO:0005635;GO:0031965;GO:0005643;GO:0005634;GO:0008139;GO:0008565;GO:0006606;GO:0006404	cytoplasm|cytosol|nuclear envelope|nuclear membrane|nuclear pore|nucleus|nuclear localization sequence binding|protein transporter activity|protein import into nucleus|RNA import into nucleus
CL1824Contig1	0.167361	-2.57897	2.01706e-05	0.000610597	GO:0030686;GO:0022627;GO:0032040;GO:0003735;GO:0042274;GO:0006364;GO:0006412	90S preribosome|cytosolic small ribosomal subunit|small-subunit processome|structural constituent of ribosome|ribosomal small subunit biogenesis|rRNA processing|translation
CL1825Contig1	0.382432	-1.38673	0.102205	0.396555	GO:0005739;GO:0004449;GO:0000287;GO:0051287;GO:0006099	mitochondrion|isocitrate dehydrogenase (NAD+) activity|magnesium ion binding|NAD binding|tricarboxylic acid cycle
CL1826Contig1	1.50352	0.588346	0.450454	0.806405
CL1827Contig1	0.570985	-0.808476	0.15585	0.500627	GO:0005737;GO:0005829;GO:0005739;GO:0005524;GO:0004819;GO:0003723;GO:0002181;GO:0006425	cytoplasm|cytosol|mitochondrion|ATP binding|glutamine-tRNA ligase activity|RNA binding|cytoplasmic translation|glutaminyl-tRNA aminoacylation
CL1828Contig1	0.423854	-1.23836	0.0423738	0.232093	GO:0005634;GO:0044822;GO:0003700;GO:0008270	nucleus|poly(A) RNA binding|transcription factor activity, sequence-specific DNA binding|zinc ion binding
CL1829Contig1	0.787136	-0.345316	0.772591	0.965182	GO:0005737;GO:0005634;GO:0043565;GO:0000432	cytoplasm|nucleus|sequence-specific DNA binding|positive regulation of transcription from RNA polymerase II promoter by glucose
CL182Contig1	13.2971	3.73303	1.10018e-07	6.91706e-06	GO:0047011;GO:0004033;GO:0042180	2-dehydropantolactone reductase (A-specific) activity|aldo-keto reductase (NADP) activity|cellular ketone metabolic process
CL1830Contig1	0.147	-2.76611	0.240663	0.622633	GO:0005783;GO:0016021;GO:0005886;GO:0046943;GO:0022857;GO:0006820;GO:1905039;GO:0055085	endoplasmic reticulum|integral component of membrane|plasma membrane|carboxylic acid transmembrane transporter activity|transmembrane transporter activity|anion transport|carboxylic acid transmembrane transport|transmembrane transport
CL1831Contig1	1.21658	0.28283	0.980156	1	GO:0033961;GO:0004301;GO:0019439	cis-stilbene-oxide hydrolase activity|epoxide hydrolase activity|aromatic compound catabolic process
CL1832Contig1	1.69101	0.757884	0.285235	0.669534	GO:0016021;GO:0022891;GO:0019630	integral component of membrane|substrate-specific transmembrane transporter activity|quinate metabolic process
CL1833Contig1	1.13543	0.183243	0.671954	0.930913	GO:0005887;GO:0005315;GO:0015319	integral component of plasma membrane|inorganic phosphate transmembrane transporter activity|sodium:inorganic phosphate symporter activity
CL1834Contig1	0.553469	-0.853427	0.818281	0.978413	GO:0005634;GO:0008168;GO:0006355;GO:0030435;GO:0006351	nucleus|methyltransferase activity|regulation of transcription, DNA-templated|sporulation resulting in formation of a cellular spore|transcription, DNA-templated
CL1835Contig1	2.03536	1.02529	0.201277	0.57199	GO:0005730;GO:0032040;GO:0034455;GO:0030515;GO:0030490;GO:0006351	nucleolus|small-subunit processome|t-UTP complex|snoRNA binding|maturation of SSU-rRNA|transcription, DNA-templated
CL1835Contig2	1.54103	0.623895	0.303378	0.687735	GO:0005730;GO:0032040;GO:0034455;GO:0030515;GO:0030490;GO:0006351	nucleolus|small-subunit processome|t-UTP complex|snoRNA binding|maturation of SSU-rRNA|transcription, DNA-templated
CL1836Contig1	1.93775	0.954379	0.133814	0.460399
CL1837Contig1	7.37725	2.88308	0.000560863	0.00952819
CL1838Contig1	0.00868106	-6.84791	3.3053e-07	1.79437e-05	GO:0005576;GO:0004252	extracellular region|serine-type endopeptidase activity
CL1839Contig1	0.261682	-1.93411	0.0521911	0.266055	GO:0005739;GO:0006417;GO:0006412	mitochondrion|regulation of translation|translation
CL183Contig1	1.11954	0.16291	0.508456	0.846545
CL183Contig2	0.884558	-0.176971	0.780706	0.967326
CL183Contig3	1.26368	0.337631	0.507621	0.846438	GO:0022627;GO:0003729;GO:0003735;GO:0006412	cytosolic small ribosomal subunit|mRNA binding|structural constituent of ribosome|translation
CL1840Contig1	4.01638	2.00589	0.496539	0.83855	GO:0005737;GO:0005639;GO:1990862;GO:0005634;GO:0003677;GO:0051301;GO:0070197;GO:0044820	cytoplasm|integral component of nuclear inner membrane|nuclear membrane complex Bqt3-Bqt4|nucleus|DNA binding|cell division|meiotic attachment of telomere to nuclear envelope|mitotic telomere tethering at nuclear periphery
CL1841Contig1	0.0158258	-5.98158	4.42886e-07	2.31877e-05	GO:0005829;GO:0005576;GO:0005634;GO:0050660;GO:0050031;GO:0051699;GO:0019477	cytosol|extracellular region|nucleus|flavin adenine dinucleotide binding|L-pipecolate oxidase activity|proline oxidase activity|L-lysine catabolic process
CL1842Contig1	0.407502	-1.29512	0.531858	0.859304	GO:0008824;GO:0003677;GO:0009439	cyanate hydratase activity|DNA binding|cyanate metabolic process
CL1843Contig1	1.05325	0.0748472	0.980272	1
CL1844Contig1	1.15131	0.203277	0.961277	1	GO:0016491	oxidoreductase activity
CL1845Contig1	0.578481	-0.78966	0.358912	0.737782	GO:0047816;GO:0045290;GO:0070485	D-arabinose 1-dehydrogenase (NAD) activity|D-arabinose 1-dehydrogenase [NAD(P)+] activity|dehydro-D-arabinono-1,4-lactone biosynthetic process
CL1846Contig1	1.07379	0.102705	0.796312	0.973561
CL1846Contig2	1.02293	0.0327119	0.92241	1
CL1847Contig1	1.0052	0.00748784	0.915704	1
CL1848Contig1	1.6768	0.745709	0.126244	0.445402	GO:0005737;GO:0050660;GO:0004362;GO:0050661;GO:0045454;GO:0006749	cytoplasm|flavin adenine dinucleotide binding|glutathione-disulfide reductase activity|NADP binding|cell redox homeostasis|glutathione metabolic process
CL1849Contig1	1.45845	0.54444	0.531739	0.859304	GO:0005801;GO:0005789;GO:0005887;GO:0005524;GO:0015662;GO:0019829;GO:0046872;GO:0006874;GO:0030026;GO:0016036;GO:0048867;GO:0055092;GO:0055085	cis-Golgi network|endoplasmic reticulum membrane|integral component of plasma membrane|ATP binding|ATPase activity, coupled to transmembrane movement of ions, phosphorylative mechanism|cation-transporting ATPase activity|metal ion binding|cellular calcium ion homeostasis|cellular manganese ion homeostasis|cellular response to phosphate starvation|stem cell fate determination|sterol homeostasis|tr…
CL184Contig1	1.02813	0.04002	0.607865	0.904055	GO:0005634;GO:0003677;GO:0000981;GO:0008270;GO:0006351	nucleus|DNA binding|RNA polymerase II transcription factor activity, sequence-specific DNA binding|zinc ion binding|transcription, DNA-templated
CL184Contig2	2.06527	1.04633	0.891664	0.995873	GO:0005634;GO:0003677;GO:0000981;GO:0008270;GO:0006351	nucleus|DNA binding|RNA polymerase II transcription factor activity, sequence-specific DNA binding|zinc ion binding|transcription, DNA-templated
CL184Contig3	3.30928	1.72652	0.0446185	0.240186	GO:0000139;GO:0016021	Golgi membrane|integral component of membrane
CL1850Contig1	13.3303	3.73663	1.02613e-08	8.34057e-07	GO:0005743;GO:0005739;GO:0008812;GO:0050660;GO:0019285	mitochondrial inner membrane|mitochondrion|choline dehydrogenase activity|flavin adenine dinucleotide binding|glycine betaine biosynthetic process from choline
CL1851Contig1	2.35615	1.23643	0.339989	0.723221	GO:0005789;GO:0016021;GO:0019706	endoplasmic reticulum membrane|integral component of membrane|protein-cysteine S-palmitoyltransferase activity
CL1852Contig1	0.00355712	-8.13507	8.98405e-07	4.33355e-05
CL1853Contig1	6.08651	2.60562	0.00331707	0.0380661	GO:0046872;GO:0008127	metal ion binding|quercetin 2,3-dioxygenase activity
CL1854Contig1	2.45425	1.29528	0.055833	0.276735
CL1855Contig1	0.54951	-0.863783	0.348923	0.729792	GO:0005576;GO:0003847;GO:0016042	extracellular region|1-alkyl-2-acetylglycerophosphocholine esterase activity|lipid catabolic process
CL1856Contig1	1.52243	0.606378	0.282235	0.667121
CL1857Contig1	3.14059	1.65104	0.734423	0.955521
CL1858Contig1	1.99241	0.994515	0.67179	0.930813
CL1859Contig1	2.37725	1.2493	0.554547	0.873688
CL185Contig1	10.7253	3.42295	0.151687	0.493291
CL185Contig2	0.887611	-0.172001	0.636827	0.914837
CL185Contig3	6.25039	2.64395	0.583343	0.890263
CL185Contig4	0.604499	-0.726188	0.309573	0.692331	GO:0016021;GO:0005743;GO:0000095;GO:1990543	integral component of membrane|mitochondrial inner membrane|S-adenosyl-L-methionine transmembrane transporter activity|mitochondrial S-adenosyl-L-methionine transmembrane transport
CL1860Contig1	0.955637	-0.0654647	0.81798	0.978413	GO:0005829;GO:0031597;GO:0000790;GO:0031595;GO:0005634;GO:0008540;GO:0005524;GO:0016887;GO:0036402;GO:0017025;GO:0030433;GO:0045899;GO:0006508	cytosol|cytosolic proteasome complex|nuclear chromatin|nuclear proteasome complex|nucleus|proteasome regulatory particle, base subcomplex|ATP binding|ATPase activity|proteasome-activating ATPase activity|TBP-class protein binding|ER-associated ubiquitin-dependent protein catabolic process|positive regulation of RNA polymerase II transcriptional preinitiation complex assembly|proteolysis
CL1861Contig1	1.28085	0.357106	0.652082	0.923421
CL1861Contig2	1.24444	0.315499	0.664088	0.928216
CL1862Contig1	0.341347	-1.55069	0.247244	0.63031
CL1863Contig1	0.762577	-0.391044	0.449155	0.805851	GO:0005829;GO:0005622;GO:0005634;GO:0016491;GO:1901575	cytosol|intracellular|nucleus|oxidoreductase activity|organic substance catabolic process
CL1864Contig1	0.440524	-1.18271	0.648925	0.921625
CL1865Contig1	0.823449	-0.280249	0.724876	0.952358	GO:0005737;GO:0005829;GO:0031930;GO:0000122;GO:0006808	cytoplasm|cytosol|mitochondria-nucleus signaling pathway|negative regulation of transcription from RNA polymerase II promoter|regulation of nitrogen utilization
CL1866Contig1	1.43609	0.522148	0.896537	0.997569	GO:0005730;GO:0030688;GO:0000462	nucleolus|preribosome, small subunit precursor|maturation of SSU-rRNA from tricistronic rRNA transcript (SSU-rRNA, 5.8S rRNA, LSU-rRNA)
CL1867Contig1	3.69981	1.88745	0.0567621	0.279014
CL1868Contig1	16.3587	4.03199	0.00065133	0.0107066
CL1869Contig1	3.80235	1.92689	0.168927	0.522771	GO:0009535;GO:0005783;GO:0016021;GO:0005634;GO:0005886;GO:0020037;GO:0005496	chloroplast thylakoid membrane|endoplasmic reticulum|integral component of membrane|nucleus|plasma membrane|heme binding|steroid binding
CL186Contig1	0.365847	-1.45069	0.10246	0.397099	GO:0005524;GO:0046872	ATP binding|metal ion binding
CL186Contig2	0.581347	-0.782529	0.524005	0.855567	GO:0016021;GO:0005886;GO:0042936;GO:0015197;GO:0042937;GO:0042938;GO:0015833;GO:0015031;GO:0042939	integral component of membrane|plasma membrane|dipeptide transporter activity|peptide transporter activity|tripeptide transporter activity|dipeptide transport|peptide transport|protein transport|tripeptide transport
CL1870Contig1	0.908505	-0.138434	0.906905	0.999136	GO:0005737;GO:0005829;GO:0004040;GO:0016810;GO:0043864;GO:0009684	cytoplasm|cytosol|amidase activity|hydrolase activity, acting on carbon-nitrogen (but not peptide) bonds|indoleacetamide hydrolase activity|indoleacetic acid biosynthetic process
CL1871Contig1	0.630681	-0.665017	0.728819	0.953587
CL1872Contig1	0.2287	-2.12847	0.28217	0.667086
CL1873Contig1	0.556114	-0.846548	0.147405	0.485259	GO:0005829;GO:0005634;GO:0071014;GO:0005681;GO:0005684;GO:0045292	cytosol|nucleus|post-mRNA release spliceosomal complex|spliceosomal complex|U2-type spliceosomal complex|mRNA cis splicing, via spliceosome
CL1874Contig1	2.04704	1.03354	0.0451639	0.242324	GO:0017172;GO:0005506;GO:0009405;GO:0042412	cysteine dioxygenase activity|iron ion binding|pathogenesis|taurine biosynthetic process
CL1874Contig2	2.46687	1.30268	0.0138332	0.107509	GO:0016021;GO:0005886;GO:0055085	integral component of membrane|plasma membrane|transmembrane transport
CL1875Contig1	0.312373	-1.67866	0.578308	0.886718
CL1876Contig1	1.07426	0.103338	1	1
CL1877Contig1	0	#NAME?	8.33968e-05	0.00194443
CL1878Contig1	0.668157	-0.581742	0.715832	0.947832
CL1879Contig1	8.91743	3.15663	0.000669461	0.0109313
CL187Contig1	1.19038	0.251422	1	1	GO:0005737;GO:0005634;GO:0004121;GO:0004123;GO:0003962;GO:0030170;GO:0071266;GO:0019343;GO:0006790;GO:0019346	cytoplasm|nucleus|cystathionine beta-lyase activity|cystathionine gamma-lyase activity|cystathionine gamma-synthase activity|pyridoxal phosphate binding|'de novo' L-methionine biosynthetic process|cysteine biosynthetic process via cystathionine|sulfur compound metabolic process|transsulfuration
CL187Contig2	2.17345	1.11999	0.565055	0.879398	GO:0005737;GO:0005634;GO:0004121;GO:0004123;GO:0003962;GO:0030170;GO:0071266;GO:0019343;GO:0006790;GO:0019346	cytoplasm|nucleus|cystathionine beta-lyase activity|cystathionine gamma-lyase activity|cystathionine gamma-synthase activity|pyridoxal phosphate binding|'de novo' L-methionine biosynthetic process|cysteine biosynthetic process via cystathionine|sulfur compound metabolic process|transsulfuration
CL187Contig3	2.23733	1.16178	0.0626859	0.296253	GO:0005737;GO:0005634;GO:0004121;GO:0004123;GO:0003962;GO:0030170;GO:0071266;GO:0019343;GO:0006790;GO:0019346	cytoplasm|nucleus|cystathionine beta-lyase activity|cystathionine gamma-lyase activity|cystathionine gamma-synthase activity|pyridoxal phosphate binding|'de novo' L-methionine biosynthetic process|cysteine biosynthetic process via cystathionine|sulfur compound metabolic process|transsulfuration
CL1880Contig1	0.477625	-1.06605	0.0754515	0.332846	GO:0005737;GO:0005829;GO:0005720;GO:0005634;GO:0005524;GO:0016874;GO:0061656;GO:0019789;GO:0006974;GO:0016925	cytoplasm|cytosol|nuclear heterochromatin|nucleus|ATP binding|ligase activity|SUMO conjugating enzyme activity|SUMO transferase activity|cellular response to DNA damage stimulus|protein sumoylation
CL1881Contig1	12.0294	3.5885	0.051503	0.264288
CL1882Contig1	1.72259	0.784581	0.391099	0.76463	GO:0032153;GO:0051286;GO:0005829;GO:0005509;GO:1990651;GO:1990649;GO:0052659;GO:0052658;GO:1990650;GO:1990640;GO:1990648;GO:0030487;GO:0034485;GO:0043813;GO:0004439;GO:0006897;GO:0046856;GO:0015031	cell division site|cell tip|cytosol|calcium ion binding|inositol-1,2,4,5,6-pentakisphosphate 5-phosphatase activity|inositol-1,2,4,5-tetrakisphosphate 5-phosphatase activity|inositol-1,3,4,5-tetrakisphosphate 5-phosphatase activity|inositol-1,4,5-trisphosphate 5-phosphatase activity|inositol-2,4,5,6-tetrakisphosphate 5-phosphatase activity|inositol-2,4,5-triphosphate 5-phosphatase activity|inosit…
CL1883Contig1	2.10457	1.07352	0.0543865	0.272417
CL1884Contig1	0.457718	-1.12747	0.476729	0.826495
CL1885Contig1	1.80529	0.852232	0.645655	0.919814
CL1886Contig1	4.12355	2.04389	0.539015	0.86497
CL1887Contig1	0.457894	-1.12692	0.0624726	0.295625	GO:0005829;GO:0005768;GO:0005634;GO:0030904;GO:0016787;GO:0006886;GO:0042147	cytosol|endosome|nucleus|retromer complex|hydrolase activity|intracellular protein transport|retrograde transport, endosome to Golgi
CL1887Contig2	0.2546	-1.9737	0.00495832	0.051408
CL1888Contig1	0.811335	-0.301631	0.626007	0.908894	GO:0016021;GO:0005634	integral component of membrane|nucleus
CL1889Contig1	1.9374	0.954122	0.115969	0.424414	GO:0005829;GO:0005634;GO:0050278	cytosol|nucleus|sedoheptulose-bisphosphatase activity
CL188Contig1	1.08121	0.112642	0.9597	1
CL1890Contig1	1.64602	0.718978	0.900495	0.998198
CL1891Contig1	1.60484	0.68243	0.977504	1	GO:0016021;GO:0005774;GO:0005262;GO:0009405	integral component of membrane|vacuolar membrane|calcium channel activity|pathogenesis
CL1891Contig2	3.17927	1.6687	0.398825	0.767868	GO:0016021;GO:0005774;GO:0005262;GO:0009405	integral component of membrane|vacuolar membrane|calcium channel activity|pathogenesis
CL1892Contig1	1.25701	0.329995	1	1	GO:0016021;GO:0020037;GO:0005506;GO:0004497;GO:0016705	integral component of membrane|heme binding|iron ion binding|monooxygenase activity|oxidoreductase activity, acting on paired donors, with incorporation or reduction of molecular oxygen
CL1893Contig1	3.33481	1.7376	0.287372	0.672256
CL1894Contig1	0.123113	-3.02195	0.0264261	0.169403	GO:0005576;GO:0004181;GO:0008270;GO:0009405	extracellular region|metallocarboxypeptidase activity|zinc ion binding|pathogenesis
CL1895Contig1	1.52302	0.606935	0.299937	0.68521
CL1896Contig1	8.37014	3.06525	0.264967	0.649275	GO:0033650;GO:0003723;GO:0003968	host cell mitochondrion|RNA binding|RNA-directed RNA polymerase activity
CL1897Contig1	0.831799	-0.265692	0.749268	0.960245
CL1898Contig1	0.268393	-1.89758	0.155134	0.499962
CL1899Contig1	2.19889	1.13677	0.746272	0.959849	GO:0005743;GO:0070469;GO:0016651;GO:0022904	mitochondrial inner membrane|respiratory chain|oxidoreductase activity, acting on NAD(P)H|respiratory electron transport chain
CL189Contig1	0.701208	-0.512085	0.845023	0.983402
CL189Contig2	0.989165	-0.0157171	0.837281	0.982146
CL18Contig1	0.987076	-0.0187664	0.953674	1
CL18Contig2	1.07182	0.100058	0.513325	0.849784	GO:0000329;GO:0005794;GO:0005887;GO:0015151;GO:0005364;GO:0008506;GO:1904981;GO:1904982	fungal-type vacuole membrane|Golgi apparatus|integral component of plasma membrane|alpha-glucoside transmembrane transporter activity|maltose:proton symporter activity|sucrose:proton symporter activity|maltose transmembrane transport|sucrose transmembrane transport
CL1900Contig1	40.6106	5.34379	2.42016e-09	2.38516e-07	GO:0005789;GO:0016021;GO:0034736;GO:0004772;GO:0008203	endoplasmic reticulum membrane|integral component of membrane|cholesterol O-acyltransferase activity|sterol O-acyltransferase activity|cholesterol metabolic process
CL1901Contig1	0.89993	-0.152115	0.913685	1	GO:0016491;GO:0008270	oxidoreductase activity|zinc ion binding
CL1902Contig1	10.1186	3.33894	0.00938671	0.081768
CL1903Contig1	0.729733	-0.454559	0.578147	0.886624
CL1904Contig1	1.0686	0.0957241	0.85143	0.984539	GO:0030196;GO:0016810;GO:0006807	cyanide hydratase activity|hydrolase activity, acting on carbon-nitrogen (but not peptide) bonds|nitrogen compound metabolic process
CL1905Contig1	0.731016	-0.452025	0.470207	0.820928	GO:0009507;GO:0005524	chloroplast|ATP binding
CL1906Contig1	0.904555	-0.144721	0.961206	1
CL1907Contig1	0.677704	-0.561273	0.605344	0.903044	GO:0016021;GO:0005751;GO:0004129;GO:0006123	integral component of membrane|mitochondrial respiratory chain complex IV|cytochrome-c oxidase activity|mitochondrial electron transport, cytochrome c to oxygen
CL1908Contig1	0.031782	-4.97565	0.00297085	0.034958	GO:0005576;GO:0004177;GO:0046872;GO:0009405	extracellular region|aminopeptidase activity|metal ion binding|pathogenesis
CL1909Contig1	0.919085	-0.12173	0.819622	0.978916	GO:0016491;GO:0008270	oxidoreductase activity|zinc ion binding
CL190Contig1	1.05256	0.0739054	0.90365	0.998668	GO:0046872;GO:0050270	metal ion binding|S-adenosylhomocysteine deaminase activity
CL190Contig2	1.32609	0.40718	0.433133	0.798011	GO:0005829;GO:0000139;GO:0016020;GO:0043234;GO:0034066;GO:0017137;GO:0017112;GO:1903363;GO:0043547;GO:0042147	cytosol|Golgi membrane|membrane|protein complex|RIC1-RGP1 guanyl-nucleotide exchange factor complex|Rab GTPase binding|Rab guanyl-nucleotide exchange factor activity|negative regulation of cellular protein catabolic process|positive regulation of GTPase activity|retrograde transport, endosome to Golgi
CL1910Contig1	0.963845	-0.0531272	1	1
CL1911Contig1	2.79587	1.48329	0.749124	0.960245	GO:0030660;GO:0071458;GO:0071556;GO:0005765;GO:1990578;GO:0042500;GO:0009267;GO:0033619;GO:0051603;GO:0006465	Golgi-associated vesicle membrane|integral component of cytoplasmic side of endoplasmic reticulum membrane|integral component of lumenal side of endoplasmic reticulum membrane|lysosomal membrane|perinuclear endoplasmic reticulum membrane|aspartic endopeptidase activity, intramembrane cleaving|cellular response to starvation|membrane protein proteolysis|proteolysis involved in cellular protein cat…
CL1912Contig1	0.68574	-0.544266	0.333062	0.717214	GO:0005832;GO:0005737;GO:0005856;GO:0005829;GO:0005634;GO:0005524;GO:0044183;GO:0051082;GO:0006458;GO:0061077;GO:0006457	chaperonin-containing T-complex|cytoplasm|cytoskeleton|cytosol|nucleus|ATP binding|protein binding involved in protein folding|unfolded protein binding|'de novo' protein folding|chaperone-mediated protein folding|protein folding
CL1913Contig1	3.71576	1.89366	0.473179	0.823349	GO:0005783;GO:0005789;GO:0005887;GO:0005886;GO:0005891;GO:0005262;GO:0005261;GO:0005245;GO:0098703;GO:0086010;GO:1901196	endoplasmic reticulum|endoplasmic reticulum membrane|integral component of plasma membrane|plasma membrane|voltage-gated calcium channel complex|calcium channel activity|cation channel activity|voltage-gated calcium channel activity|calcium ion import across plasma membrane|membrane depolarization during action potential|positive regulation of calcium-mediated signaling involved in cellular respo…
CL1914Contig1	0.963275	-0.0539806	0.937239	1
CL1915Contig1	1.50481	0.58958	0.802053	0.976094	GO:0005887;GO:0005886;GO:0005353;GO:0005355;GO:0015578;GO:0005351;GO:0046323;GO:0008645;GO:0055085	integral component of plasma membrane|plasma membrane|fructose transmembrane transporter activity|glucose transmembrane transporter activity|mannose transmembrane transporter activity|sugar:proton symporter activity|glucose import|hexose transport|transmembrane transport
CL1916Contig1	1.45686	0.542859	0.42097	0.786779	GO:0016491;GO:0019439;GO:0009636	oxidoreductase activity|aromatic compound catabolic process|response to toxic substance
CL1917Contig1	1.92664	0.946089	0.663126	0.928088	GO:0005635;GO:0005634;GO:0000127;GO:0001002;GO:0001003;GO:0001007;GO:0042791;GO:1990892;GO:0006384;GO:0009304	nuclear envelope|nucleus|transcription factor TFIIIC complex|RNA polymerase III type 1 promoter sequence-specific DNA binding|RNA polymerase III type 2 promoter sequence-specific DNA binding|transcription factor activity, RNA polymerase III transcription factor binding|5S class rRNA transcription from RNA polymerase III type 1 promoter|mitotic chromosome arm chromatin condensation|transcription i…
CL1918Contig1	0.510554	-0.969865	0.627706	0.909671
CL1919Contig1	0.848914	-0.23631	1	1
CL191Contig1	0.814691	-0.295675	0.810375	0.978114	GO:0005576;GO:0004566	extracellular region|beta-glucuronidase activity
CL191Contig2	0.57723	-0.792783	0.785654	0.968864
CL1920Contig1	0.972856	-0.0397017	0.801058	0.975651	GO:0009349;GO:0016740;GO:0009231	riboflavin synthase complex|transferase activity|riboflavin biosynthetic process
CL1921Contig1	5.23517	2.38824	0.000239024	0.00465787
CL1922Contig1	2.01603	1.01152	0.0503146	0.260214	GO:0005789;GO:0000139;GO:0006914;GO:0048208;GO:0015031	endoplasmic reticulum membrane|Golgi membrane|autophagy|COPII vesicle coating|protein transport
CL1922Contig2	0.726451	-0.461063	0.346534	0.727587	GO:0030896;GO:0005829;GO:0044732;GO:0005730;GO:0005634;GO:0035861;GO:1990421;GO:0051301;GO:0000724;GO:0031573;GO:0044778;GO:0033314;GO:0007067;GO:0006289;GO:0000723	checkpoint clamp complex|cytosol|mitotic spindle pole body|nucleolus|nucleus|site of double-strand break|subtelomeric heterochromatin|cell division|double-strand break repair via homologous recombination|intra-S DNA damage checkpoint|meiotic DNA integrity checkpoint|mitotic DNA replication checkpoint|mitotic nuclear division|nucleotide-excision repair|telomere maintenance
CL1923Contig1	1.54483	0.627444	0.674555	0.932197	GO:0009507;GO:0004455;GO:0000287;GO:0070402;GO:0042803;GO:0009097;GO:0009099	chloroplast|ketol-acid reductoisomerase activity|magnesium ion binding|NADPH binding|protein homodimerization activity|isoleucine biosynthetic process|valine biosynthetic process
CL1924Contig1	1.3543	0.437544	0.774524	0.965403	GO:0005737;GO:0005524;GO:0000155;GO:0071588;GO:0010972;GO:0010515;GO:0000160;GO:0031098	cytoplasm|ATP binding|phosphorelay sensor kinase activity|hydrogen peroxide mediated signaling pathway|negative regulation of G2/M transition of mitotic cell cycle|negative regulation of induction of conjugation with cellular fusion|phosphorelay signal transduction system|stress-activated protein kinase signaling cascade
CL1925Contig1	2.13434	1.09379	0.12595	0.444659	GO:0005737;GO:0008080;GO:0017198	cytoplasm|N-acetyltransferase activity|N-terminal peptidyl-serine acetylation
CL1926Contig1	0.940615	-0.088323	1	1
CL1926Contig2	6.22431	2.63791	0.555651	0.874228
CL1927Contig1	0.364103	-1.45758	0.338506	0.721877
CL1928Contig1	3.02988	1.59926	0.226229	0.605201
CL1929Contig1	0.581105	-0.78313	0.107552	0.407589
CL192Contig1	0.914393	-0.129114	0.824274	0.980503	GO:0005829;GO:0012505;GO:0005622;GO:0005634;GO:0005096;GO:0017137;GO:0090630;GO:0006886;GO:0032889;GO:0031338;GO:0016192	cytosol|endomembrane system|intracellular|nucleus|GTPase activator activity|Rab GTPase binding|activation of GTPase activity|intracellular protein transport|regulation of vacuole fusion, non-autophagic|regulation of vesicle fusion|vesicle-mediated transport
CL192Contig2	3.16248	1.66106	0.0216424	0.147698
CL1930Contig1	1.06411	0.0896496	0.880258	0.992484
CL1931Contig1	44.3558	5.47105	2.36524e-13	5.99956e-11	GO:0005829;GO:0005634;GO:0016746;GO:0019290	cytosol|nucleus|transferase activity, transferring acyl groups|siderophore biosynthetic process
CL1932Contig1	0.87664	-0.189944	0.855503	0.985788
CL1933Contig1	0.64988	-0.621754	0.330888	0.715317	GO:0005829;GO:0005634;GO:0000502;GO:0008540;GO:0031593;GO:0005198;GO:0043248;GO:0043161;GO:0006511	cytosol|nucleus|proteasome complex|proteasome regulatory particle, base subcomplex|polyubiquitin binding|structural molecule activity|proteasome assembly|proteasome-mediated ubiquitin-dependent protein catabolic process|ubiquitin-dependent protein catabolic process
CL1934Contig1	1.38877	0.473811	0.335407	0.719236	GO:0005759;GO:0006121;GO:0018293	mitochondrial matrix|mitochondrial electron transport, succinate to ubiquinone|protein-FAD linkage
CL1935Contig1	0.823092	-0.280875	0.749619	0.960245
CL1936Contig1	1.26793	0.34247	0.593118	0.89552	GO:0016021;GO:0005886;GO:0055085	integral component of membrane|plasma membrane|transmembrane transport
CL1937Contig1	0.617438	-0.695633	0.193046	0.559266	GO:0005783;GO:0000506;GO:0017176;GO:0008194;GO:0006506	endoplasmic reticulum|glycosylphosphatidylinositol-N-acetylglucosaminyltransferase (GPI-GnT) complex|phosphatidylinositol N-acetylglucosaminyltransferase activity|UDP-glycosyltransferase activity|GPI anchor biosynthetic process
CL1938Contig1	1.86192	0.896788	0.661567	0.928053	GO:0005576;GO:0046555;GO:0045493	extracellular region|acetylxylan esterase activity|xylan catabolic process
CL1939Contig1	Inf	Inf	0.429548	0.794707	GO:0005737;GO:0005634;GO:0016569;GO:0006281;GO:0006355;GO:0006351	cytoplasm|nucleus|covalent chromatin modification|DNA repair|regulation of transcription, DNA-templated|transcription, DNA-templated
CL193Contig1	1.54	0.62293	0.395818	0.766433
CL193Contig2	3.52376	1.81712	0.00944874	0.08203	GO:0005777;GO:0004096;GO:0020037;GO:0046872;GO:0042744;GO:0006979	peroxisome|catalase activity|heme binding|metal ion binding|hydrogen peroxide catabolic process|response to oxidative stress
CL193Contig3	0.172294	-2.53706	1.91467e-05	0.000585625	GO:0005759;GO:0005739;GO:0005782;GO:0005777;GO:0004096;GO:0020037;GO:0046872;GO:0034599;GO:0042744;GO:0042542	mitochondrial matrix|mitochondrion|peroxisomal matrix|peroxisome|catalase activity|heme binding|metal ion binding|cellular response to oxidative stress|hydrogen peroxide catabolic process|response to hydrogen peroxide
CL1940Contig1	0.812922	-0.298811	0.744956	0.959215	GO:0005789;GO:0005739;GO:0050660;GO:0004497;GO:0004499;GO:0050661;GO:0055114;GO:0006457	endoplasmic reticulum membrane|mitochondrion|flavin adenine dinucleotide binding|monooxygenase activity|N,N-dimethylaniline monooxygenase activity|NADP binding|oxidation-reduction process|protein folding
CL1941Contig1	0.53127	-0.912482	0.463239	0.816928
CL1942Contig1	2.58879	1.37228	0.937402	1	GO:0005783;GO:0030176;GO:0006506;GO:0051321	endoplasmic reticulum|integral component of endoplasmic reticulum membrane|GPI anchor biosynthetic process|meiotic cell cycle
CL1943Contig1	1.36639	0.450369	1	1
CL1944Contig1	0.665874	-0.58668	0.801571	0.975733
CL1945Contig1	1.76939	0.823255	0.661825	0.928053
CL1946Contig1	1.6989	0.764605	0.788839	0.970689
CL1947Contig1	1.11908	0.162312	0.526587	0.856417
CL1948Contig1	0.219722	-2.18625	0.00370329	0.0414318	GO:0050019;GO:0000166;GO:0008270;GO:0019569	L-arabinitol 4-dehydrogenase activity|nucleotide binding|zinc ion binding|L-arabinose catabolic process to xylulose 5-phosphate
CL1949Contig1	1.31532	0.395413	0.740208	0.957442	GO:0005737;GO:0005634;GO:0008233	cytoplasm|nucleus|peptidase activity
CL194Contig1	0.894486	-0.160869	0.963645	1	GO:0005737;GO:0005634;GO:0043161	cytoplasm|nucleus|proteasome-mediated ubiquitin-dependent protein catabolic process
CL194Contig2					GO:0005829;GO:0005634;GO:0000127;GO:0003677;GO:0006359;GO:0006384	cytosol|nucleus|transcription factor TFIIIC complex|DNA binding|regulation of transcription from RNA polymerase III promoter|transcription initiation from RNA polymerase III promoter
CL194Contig3	1.28736	0.364417	0.434585	0.799002	GO:0005829;GO:0005634;GO:0000127;GO:0003677;GO:0006359;GO:0006384	cytosol|nucleus|transcription factor TFIIIC complex|DNA binding|regulation of transcription from RNA polymerase III promoter|transcription initiation from RNA polymerase III promoter
CL1950Contig1	0.599175	-0.73895	0.71113	0.945517	GO:0005829;GO:0005634;GO:0055087;GO:0051321;GO:0006402;GO:0070478;GO:0070481	cytosol|nucleus|Ski complex|meiotic cell cycle|mRNA catabolic process|nuclear-transcribed mRNA catabolic process, 3'-5' exonucleolytic nonsense-mediated decay|nuclear-transcribed mRNA catabolic process, non-stop decay
CL1951Contig1	1.13381	0.181184	0.968742	1
CL1952Contig1	1.55809	0.639782	1	1
CL1952Contig2	1.56383	0.645081	0.807063	0.977486
CL1953Contig1	1.40225	0.487742	0.832763	0.981741
CL1954Contig1	0.929892	-0.104864	0.989894	1
CL1955Contig1	0.484601	-1.04513	0.248316	0.631282	GO:0004063;GO:0004064;GO:0019439	aryldialkylphosphatase activity|arylesterase activity|aromatic compound catabolic process
CL1955Contig2	1.35055	0.433543	0.99694	1	GO:0004063;GO:0004064;GO:0019439	aryldialkylphosphatase activity|arylesterase activity|aromatic compound catabolic process
CL1956Contig1	1.84196	0.881239	0.1799	0.539576	GO:0031307;GO:0005811;GO:0018484;GO:0004030;GO:0047770;GO:0046185;GO:0016117;GO:0006665;GO:0032180	integral component of mitochondrial outer membrane|lipid particle|4-hydroxybenzaldehyde dehydrogenase activity|aldehyde dehydrogenase [NAD(P)+] activity|carboxylate reductase activity|aldehyde catabolic process|carotenoid biosynthetic process|sphingolipid metabolic process|ubiquinone biosynthetic process from tyrosine
CL1957Contig1	2.09571	1.06744	0.949597	1	GO:0016853;GO:0016874;GO:0008168;GO:0016491;GO:0031177;GO:0016746	isomerase activity|ligase activity|methyltransferase activity|oxidoreductase activity|phosphopantetheine binding|transferase activity, transferring acyl groups
CL1958Contig1	0.147196	-2.76418	0.000214392	0.00426233	GO:0016021;GO:0016020;GO:0005774;GO:0005385;GO:0061088;GO:0010043	integral component of membrane|membrane|vacuolar membrane|zinc ion transmembrane transporter activity|regulation of sequestering of zinc ion|response to zinc ion
CL1959Contig1	26.6804	4.73771	0.132242	0.457989
CL195Contig1	0.63606	-0.652766	0.304538	0.688404	GO:0005737;GO:0005829;GO:0005739;GO:0005524;GO:0004821;GO:0002181;GO:0006427;GO:0032543	cytoplasm|cytosol|mitochondrion|ATP binding|histidine-tRNA ligase activity|cytoplasmic translation|histidyl-tRNA aminoacylation|mitochondrial translation
CL1960Contig1	0.0325536	-4.94104	0.203593	0.575459	GO:0005794;GO:0005739	Golgi apparatus|mitochondrion
CL1961Contig1	0	#NAME?	0.283384	0.667654
CL1962Contig1	0.646126	-0.630113	0.280772	0.666416
CL1963Contig1	Inf	Inf	0.238245	0.619925
CL1964Contig1	1.25995	0.333369	0.620442	0.905988
CL1964Contig2	19.886	4.31368	0.0279332	0.176483
CL1965Contig1	Inf	Inf	0.0494005	0.257632
CL1966Contig1	0.570107	-0.810695	0.199746	0.56951	GO:0005737;GO:0042175;GO:0005634;GO:0019773;GO:0034515;GO:0005774;GO:0003729;GO:0004298;GO:0010499;GO:0043161;GO:0046686;GO:0009409	cytoplasm|nuclear outer membrane-endoplasmic reticulum membrane network|nucleus|proteasome core complex, alpha-subunit complex|proteasome storage granule|vacuolar membrane|mRNA binding|threonine-type endopeptidase activity|proteasomal ubiquitin-independent protein catabolic process|proteasome-mediated ubiquitin-dependent protein catabolic process|response to cadmium ion|response to cold
CL1967Contig1	1.33531	0.417174	0.531242	0.859185	GO:0016491;GO:0008270	oxidoreductase activity|zinc ion binding
CL1968Contig1	2.86878	1.52044	0.00656826	0.0631957	GO:0005737;GO:0000932;GO:1990726;GO:0005845;GO:0005634;GO:0003682;GO:0003729;GO:0000339;GO:0000290;GO:0006397;GO:0000288	cytoplasm|cytoplasmic mRNA processing body|Lsm1-7-Pat1 complex|mRNA cap binding complex|nucleus|chromatin binding|mRNA binding|RNA cap binding|deadenylation-dependent decapping of nuclear-transcribed mRNA|mRNA processing|nuclear-transcribed mRNA catabolic process, deadenylation-dependent decay
CL1969Contig1	0.712516	-0.489006	0.655763	0.926299	GO:0016021;GO:0052617;GO:0052616;GO:0052615;GO:0020037;GO:0005506;GO:0010241;GO:0009686	integral component of membrane|ent-kaur-16-en-19-al oxidase activity|ent-kaur-16-en-19-ol oxidase activity|ent-kaurene oxidase activity|heme binding|iron ion binding|ent-kaurene oxidation to kaurenoic acid|gibberellin biosynthetic process
CL196Contig1	1.1921	0.25351	0.773911	0.965305
CL196Contig2	Inf	Inf	0.0560901	0.277377
CL196Contig3	1.32078	0.40139	0.801839	0.975978	GO:0005509	calcium ion binding
CL1970Contig1	0.182915	-2.45075	0.00309276	0.0359804
CL1971Contig1	0.886054	-0.174534	0.970432	1	GO:0005829;GO:0005634;GO:0051575;GO:0003677;GO:0003896;GO:0003887;GO:0046872;GO:0006287;GO:0006303;GO:0042276;GO:0061674;GO:1990506	cytosol|nucleus|5'-deoxyribose-5-phosphate lyase activity|DNA binding|DNA primase activity|DNA-directed DNA polymerase activity|metal ion binding|base-excision repair, gap-filling|double-strand break repair via nonhomologous end joining|error-prone translesion synthesis|gap filling involved in double-strand break repair via nonhomologous end joining|mitotic DNA-dependent DNA replication
CL1972Contig1	1.51118	0.595671	0.559897	0.875623	GO:0003824;GO:0031177;GO:1900557;GO:0019748	catalytic activity|phosphopantetheine binding|emericellamide biosynthetic process|secondary metabolic process
CL1973Contig1	0.447614	-1.15967	0.0280413	0.177057
CL1974Contig1	2.50287	1.32358	0.517567	0.851538	GO:0005576;GO:0030246;GO:0102210;GO:0071555;GO:0000272	extracellular region|carbohydrate binding|rhamnogalacturonan endolyase activity|cell wall organization|polysaccharide catabolic process
CL1975Contig1	0.150886	-2.72847	0.00860779	0.0775017
CL1976Contig1	0.704246	-0.505849	0.516712	0.850987	GO:0016021;GO:0005787;GO:0008236;GO:0045047;GO:0006465	integral component of membrane|signal peptidase complex|serine-type peptidase activity|protein targeting to ER|signal peptide processing
CL1977Contig1	0.316344	-1.66043	0.538878	0.864933
CL1978Contig1	0.966303	-0.049453	0.970127	1
CL1979Contig1	0.636225	-0.65239	0.283175	0.667654	GO:0005737;GO:0005829;GO:0002161;GO:0005524;GO:0004822;GO:0000049;GO:0002181;GO:0006428	cytoplasm|cytosol|aminoacyl-tRNA editing activity|ATP binding|isoleucine-tRNA ligase activity|tRNA binding|cytoplasmic translation|isoleucyl-tRNA aminoacylation
CL197Contig1	0.500915	-0.997363	0.249799	0.632834	GO:0005887;GO:0015301;GO:0015106;GO:0005254;GO:0019531;GO:0008271;GO:0015116;GO:0015701;GO:1902476;GO:0051453;GO:0042391	integral component of plasma membrane|anion:anion antiporter activity|bicarbonate transmembrane transporter activity|chloride channel activity|oxalate transmembrane transporter activity|secondary active sulfate transmembrane transporter activity|sulfate transmembrane transporter activity|bicarbonate transport|chloride transmembrane transport|regulation of intracellular pH|regulation of membrane p…
CL1980Contig1	0.684884	-0.546068	0.349516	0.730073	GO:0005747;GO:0008137;GO:0045333	mitochondrial respiratory chain complex I|NADH dehydrogenase (ubiquinone) activity|cellular respiration
CL1981Contig1	0.191711	-2.38299	0.0364807	0.211301
CL1981Contig2	0.393364	-1.34606	0.0286255	0.179758	GO:0000778;GO:0005829;GO:0042729;GO:1990941;GO:1990537;GO:0044732;GO:0005880;GO:0005634;GO:0051010;GO:0051301;GO:0043622;GO:0071963;GO:0051321;GO:1990758	condensed nuclear chromosome kinetochore|cytosol|DASH complex|mitotic spindle kinetochore microtubule|mitotic spindle polar microtubule|mitotic spindle pole body|nuclear microtubule|nucleus|microtubule plus-end binding|cell division|cortical microtubule organization|establishment or maintenance of cell polarity regulating cell shape|meiotic cell cycle|mitotic sister chromatid biorientation
CL1982Contig1	0.900731	-0.150832	0.887857	0.994585
CL1983Contig1	3.03955	1.60386	0.222351	0.600492	GO:0031251;GO:0003676;GO:0004535;GO:0006397;GO:0000289	PAN complex|nucleic acid binding|poly(A)-specific ribonuclease activity|mRNA processing|nuclear-transcribed mRNA poly(A) tail shortening
CL1984Contig1	2.08438	1.05962	0.0825071	0.350121	GO:0000250;GO:0006694	lanosterol synthase activity|steroid biosynthetic process
CL1985Contig1	0.7267	-0.460568	0.419282	0.785893	GO:0004766;GO:0016765;GO:0006596;GO:0008295	spermidine synthase activity|transferase activity, transferring alkyl or aryl (other than methyl) groups|polyamine biosynthetic process|spermidine biosynthetic process
CL1986Contig1	1.83849	0.878521	0.797985	0.974059	GO:0005576;GO:0046556;GO:0030246;GO:0046872;GO:0045493	extracellular region|alpha-L-arabinofuranosidase activity|carbohydrate binding|metal ion binding|xylan catabolic process
CL1987Contig1	1.28982	0.367172	0.636368	0.914729	GO:0005737;GO:0005829;GO:0005634;GO:0005524;GO:0004674;GO:0030003;GO:0071473;GO:0035556	cytoplasm|cytosol|nucleus|ATP binding|protein serine/threonine kinase activity|cellular cation homeostasis|cellular response to cation stress|intracellular signal transduction
CL1988Contig1	1.27462	0.350072	0.961104	1
CL1989Contig1	0.176188	-2.50481	0.179471	0.538633	GO:0005525	GTP binding
CL198Contig1	0.330963	-1.59526	0.53673	0.862708	GO:0031966;GO:0020037;GO:0005506;GO:0004497;GO:0016705	mitochondrial membrane|heme binding|iron ion binding|monooxygenase activity|oxidoreductase activity, acting on paired donors, with incorporation or reduction of molecular oxygen
CL198Contig2	6.65516	2.73447	0.0512551	0.263524
CL1990Contig1	1.96558	0.974958	0.0727886	0.324603
CL1991Contig1	0.443754	-1.17217	0.0536567	0.270249	GO:0005840;GO:0003743	ribosome|translation initiation factor activity
CL1992Contig1	0.195844	-2.35222	0.105407	0.403105	GO:0000123;GO:0006281;GO:0016573;GO:0006355;GO:0006351	histone acetyltransferase complex|DNA repair|histone acetylation|regulation of transcription, DNA-templated|transcription, DNA-templated
CL1993Contig1	3.04221	1.60512	0.825574	0.980503	GO:0005634;GO:0000124;GO:0003713;GO:0003712;GO:0006338;GO:0016573;GO:0043966;GO:0006357;GO:0006366	nucleus|SAGA complex|transcription coactivator activity|transcription cofactor activity|chromatin remodeling|histone acetylation|histone H3 acetylation|regulation of transcription from RNA polymerase II promoter|transcription from RNA polymerase II promoter
CL1994Contig1	5.73721	2.52035	3.17038e-05	0.000886741
CL1995Contig1	1.49638	0.581478	0.873655	0.990766
CL1996Contig1	0.38014	-1.3954	0.0420355	0.231274	GO:0000790;GO:0043599;GO:0043596;GO:0005730;GO:0005634;GO:0005524;GO:0003682;GO:0003677;GO:0003689;GO:0051301;GO:0006271;GO:1903460;GO:0070914	nuclear chromatin|nuclear DNA replication factor C complex|nuclear replication fork|nucleolus|nucleus|ATP binding|chromatin binding|DNA binding|DNA clamp loader activity|cell division|DNA strand elongation involved in DNA replication|mitotic DNA replication leading strand elongation|UV-damage excision repair
CL1997Contig1	0.131007	-2.93228	0.052779	0.267938
CL1998Contig1	3.09703	1.63089	0.0192599	0.137084
CL1999Contig1	1.16726	0.223123	0.512081	0.848776
CL199Contig1	0.735899	-0.44242	0.496546	0.83855	GO:0005829;GO:0005634;GO:0004416;GO:0046872;GO:1990748;GO:0019243;GO:0006790	cytosol|nucleus|hydroxyacylglutathione hydrolase activity|metal ion binding|cellular detoxification|methylglyoxal catabolic process to D-lactate via S-lactoyl-glutathione|sulfur compound metabolic process
CL199Contig2	1.82118	0.864873	0.445219	0.803688	GO:0005737;GO:0005845;GO:0003743;GO:0006417	cytoplasm|mRNA cap binding complex|translation initiation factor activity|regulation of translation
CL19Contig1	3.08095	1.62337	0.114318	0.421515	GO:0016021;GO:0031965;GO:0005643;GO:0051028;GO:0015031	integral component of membrane|nuclear membrane|nuclear pore|mRNA transport|protein transport
CL19Contig2	1.09882	0.135954	0.958726	1	GO:0005813;GO:0000781;GO:0000784;GO:0035312;GO:0008409;GO:0003684;GO:0000075;GO:0006303;GO:0036297;GO:0031848;GO:0000723;GO:0031860;GO:0031627	centrosome|chromosome, telomeric region|nuclear chromosome, telomeric region|5'-3' exodeoxyribonuclease activity|5'-3' exonuclease activity|damaged DNA binding|cell cycle checkpoint|double-strand break repair via nonhomologous end joining|interstrand cross-link repair|protection from non-homologous end joining at telomere|telomere maintenance|telomeric 3' overhang formation|telomeric loop formati…
CL19Contig3	0.811109	-0.302032	0.707136	0.944018	GO:0016021;GO:0031902;GO:0000325;GO:0009705;GO:0031201;GO:0005773;GO:0000149;GO:0009660;GO:0006886;GO:0009959;GO:0010118;GO:0048278;GO:0006906	integral component of membrane|late endosome membrane|plant-type vacuole|plant-type vacuole membrane|SNARE complex|vacuole|SNARE binding|amyloplast organization|intracellular protein transport|negative gravitropism|stomatal movement|vesicle docking|vesicle fusion
CL19Contig4	0.386067	-1.37308	0.0205368	0.142668	GO:0005938;GO:0016021;GO:0022857	cell cortex|integral component of membrane|transmembrane transporter activity
CL19Contig5	0.258456	-1.95201	0.599275	0.899095	GO:0005813;GO:0000781;GO:0000784;GO:0035312;GO:0008409;GO:0003684;GO:0000075;GO:0006303;GO:0036297;GO:0031848;GO:0000723;GO:0031860;GO:0031627	centrosome|chromosome, telomeric region|nuclear chromosome, telomeric region|5'-3' exodeoxyribonuclease activity|5'-3' exonuclease activity|damaged DNA binding|cell cycle checkpoint|double-strand break repair via nonhomologous end joining|interstrand cross-link repair|protection from non-homologous end joining at telomere|telomere maintenance|telomeric 3' overhang formation|telomeric loop formati…
CL1Contig1	4.21811	2.0766	0.00148159	0.0203331
CL1Contig10	2.56022	1.35627	0.0544791	0.272618	GO:0016021;GO:0031966;GO:0005739	integral component of membrane|mitochondrial membrane|mitochondrion
CL1Contig100	4.06445	2.02306	0.00164026	0.0219776	GO:0005634;GO:0003677;GO:0000981;GO:0008270;GO:0006351	nucleus|DNA binding|RNA polymerase II transcription factor activity, sequence-specific DNA binding|zinc ion binding|transcription, DNA-templated
CL1Contig1000	2.1308	1.0914	0.0899741	0.369336
CL1Contig1001	1.87883	0.909837	0.415132	0.782
CL1Contig1002	1.62184	0.697633	0.464856	0.818351	GO:0016021;GO:0015031	integral component of membrane|protein transport
CL1Contig1003	1.11003	0.150603	1	1
CL1Contig1004	0.0562128	-4.15296	0.00422422	0.0457282
CL1Contig1005	0.180356	-2.47108	0.0658689	0.305988	GO:0050660;GO:0004497;GO:0004499;GO:0050661;GO:0045461	flavin adenine dinucleotide binding|monooxygenase activity|N,N-dimethylaniline monooxygenase activity|NADP binding|sterigmatocystin biosynthetic process
CL1Contig1006	1.06815	0.0951094	0.795491	0.973479	GO:0016021;GO:0005886;GO:0042936;GO:0015197;GO:0042937;GO:0042938;GO:0015833;GO:0015031;GO:0042939	integral component of membrane|plasma membrane|dipeptide transporter activity|peptide transporter activity|tripeptide transporter activity|dipeptide transport|peptide transport|protein transport|tripeptide transport
CL1Contig1007	1.52966	0.613212	0.583182	0.890203	GO:0005576;GO:0030570;GO:0071555;GO:0000272	extracellular region|pectate lyase activity|cell wall organization|polysaccharide catabolic process
CL1Contig1008	0.88921	-0.169403	0.859397	0.986409	GO:0005737;GO:0005829;GO:0005634;GO:0004057;GO:0016598	cytoplasm|cytosol|nucleus|arginyltransferase activity|protein arginylation
CL1Contig1009	0.316358	-1.66037	0.487665	0.833539
CL1Contig101	0.369691	-1.43561	0.0288023	0.180161	GO:0005737;GO:0005730;GO:0031422;GO:0005524;GO:0043140;GO:0004003;GO:0003677;GO:0009378;GO:0051276;GO:0000729;GO:0032508;GO:0006265;GO:0006268;GO:0000724;GO:0031292;GO:0031573;GO:0045132;GO:0000706;GO:0000070;GO:0010947;GO:0010520;GO:0001302;GO:0000723;GO:0000722;GO:0031860	cytoplasm|nucleolus|RecQ helicase-Topo III complex|ATP binding|ATP-dependent 3'-5' DNA helicase activity|ATP-dependent DNA helicase activity|DNA binding|four-way junction helicase activity|chromosome organization|DNA double-strand break processing|DNA duplex unwinding|DNA topological change|DNA unwinding involved in DNA replication|double-strand break repair via homologous recombination|gene conv…
CL1Contig1010	0.798673	-0.324324	0.865556	0.988209
CL1Contig1011	0.216747	-2.20592	0.0935803	0.377606
CL1Contig1012	0.452704	-1.14336	0.618647	0.905625	GO:0005634;GO:0017005;GO:0003690;GO:0004527;GO:0003697;GO:0006281;GO:0006302;GO:0000012	nucleus|3'-tyrosyl-DNA phosphodiesterase activity|double-stranded DNA binding|exonuclease activity|single-stranded DNA binding|DNA repair|double-strand break repair|single strand break repair
CL1Contig1013	9.04195	3.17663	0.000557392	0.00948018	GO:0032791;GO:0004655;GO:0008270;GO:0006783;GO:0006782	lead ion binding|porphobilinogen synthase activity|zinc ion binding|heme biosynthetic process|protoporphyrinogen IX biosynthetic process
CL1Contig1014	0.258608	-1.95116	0.540255	0.865944
CL1Contig1015	1.17839	0.236823	0.949159	1
CL1Contig1016	3.34611	1.74248	0.0851664	0.357276
CL1Contig1017	1.62662	0.701879	0.639983	0.916344
CL1Contig1018	1.17607	0.23398	0.746643	0.959849	GO:0005829;GO:0005730;GO:0005634;GO:0043234;GO:0006364	cytosol|nucleolus|nucleus|protein complex|rRNA processing
CL1Contig1019	27.1159	4.76107	5.52368e-13	1.23128e-10
CL1Contig102	1.89268	0.920429	0.0689785	0.314963
CL1Contig1020	1.50088	0.585811	0.735679	0.955883	GO:0032153;GO:0051286;GO:0005794;GO:0016021;GO:0046943;GO:0022857;GO:0006820;GO:1905039;GO:0055085	cell division site|cell tip|Golgi apparatus|integral component of membrane|carboxylic acid transmembrane transporter activity|transmembrane transporter activity|anion transport|carboxylic acid transmembrane transport|transmembrane transport
CL1Contig1021	1.53712	0.62023	0.735258	0.955661
CL1Contig1022	1.34553	0.428172	0.329461	0.714058	GO:0005852;GO:0003743;GO:0002183	eukaryotic translation initiation factor 3 complex|translation initiation factor activity|cytoplasmic translational initiation
CL1Contig1023	6.41149	2.68066	0.240539	0.622592
CL1Contig1024	12.2225	3.61147	3.41781e-07	1.84186e-05
CL1Contig1025	7.36508	2.8807	0.00196342	0.0253163
CL1Contig1026	2.46956	1.30425	0.0469341	0.249433
CL1Contig1027	1.77621	0.828806	0.431522	0.796517
CL1Contig1028	1.02404	0.0342741	0.570313	0.882131
CL1Contig1029	1.36401	0.447856	0.235477	0.61643	GO:0005576	extracellular region
CL1Contig103	2.0528	1.0376	0.854579	0.985156
CL1Contig1030	1.37408	0.458462	0.807567	0.977522	GO:0043565;GO:0003700;GO:0008270	sequence-specific DNA binding|transcription factor activity, sequence-specific DNA binding|zinc ion binding
CL1Contig1031	3.75542	1.90897	0.0080223	0.0733524	GO:0042645;GO:0003690;GO:0004455;GO:0046872;GO:0009097;GO:0000002;GO:0009099	mitochondrial nucleoid|double-stranded DNA binding|ketol-acid reductoisomerase activity|metal ion binding|isoleucine biosynthetic process|mitochondrial genome maintenance|valine biosynthetic process
CL1Contig1032	2.21653	1.1483	0.0496223	0.258073	GO:0070062;GO:0005739;GO:0005654;GO:0035641	extracellular exosome|mitochondrion|nucleoplasm|locomotory exploration behavior
CL1Contig1033	3.59051	1.84419	0.0612126	0.291538	GO:0009331;GO:0004367;GO:0051287;GO:0005975;GO:0046168	glycerol-3-phosphate dehydrogenase complex|glycerol-3-phosphate dehydrogenase [NAD+] activity|NAD binding|carbohydrate metabolic process|glycerol-3-phosphate catabolic process
CL1Contig1034	0.49609	-1.01133	0.419878	0.786371
CL1Contig1035	0.949988	-0.0740192	0.910639	1	GO:0005623;GO:0005524;GO:0005536;GO:0004396;GO:0001678;GO:0006096;GO:0019318	cell|ATP binding|glucose binding|hexokinase activity|cellular glucose homeostasis|glycolytic process|hexose metabolic process
CL1Contig1036	0.265945	-1.9108	0.0159643	0.11983
CL1Contig1037	0.521775	-0.938499	0.621003	0.905988	GO:0005634;GO:0003677;GO:0001128;GO:0000981;GO:0001135;GO:0001190;GO:0008270;GO:0001080;GO:1901717;GO:0045848;GO:1901714	nucleus|DNA binding|RNA polymerase II transcription coactivator activity involved in preinitiation complex assembly|RNA polymerase II transcription factor activity, sequence-specific DNA binding|transcription factor activity, RNA polymerase II transcription factor recruiting|transcriptional activator activity, RNA polymerase II transcription factor binding|zinc ion binding|nitrogen catabolite act…
CL1Contig1038	0.114336	-3.12865	7.98326e-07	3.91499e-05
CL1Contig1039	0.324539	-1.62353	0.00153101	0.0208558
CL1Contig104	5.33191	2.41465	0.00304014	0.0355537
CL1Contig1040	0.0152928	-6.03101	1.29715e-15	4.77091e-13	GO:0016021;GO:0102289;GO:0102290;GO:0020037;GO:0005506	integral component of membrane|beta-amyrin 11-oxidase activity|beta-amyrin monooxygenase activity|heme binding|iron ion binding
CL1Contig1041	0.702592	-0.509241	0.696523	0.93978	GO:0005737;GO:0005634;GO:0005524;GO:0005516;GO:0004683;GO:0035556;GO:0018105;GO:0018107;GO:0045860	cytoplasm|nucleus|ATP binding|calmodulin binding|calmodulin-dependent protein kinase activity|intracellular signal transduction|peptidyl-serine phosphorylation|peptidyl-threonine phosphorylation|positive regulation of protein kinase activity
CL1Contig1042	0.476663	-1.06896	0.36809	0.746568
CL1Contig1043	0.759617	-0.396655	0.771409	0.96516
CL1Contig1044	1.73973	0.798866	0.191395	0.556704	GO:0000777;GO:0005634;GO:0051301;GO:0007067	condensed chromosome kinetochore|nucleus|cell division|mitotic nuclear division
CL1Contig1045	0.882809	-0.179827	0.834699	0.981741	GO:0005730;GO:0005634;GO:0000166;GO:0003723;GO:0006364	nucleolus|nucleus|nucleotide binding|RNA binding|rRNA processing
CL1Contig1046	1.04103	0.0580092	0.978103	1	GO:0000775;GO:0005737;GO:0044732;GO:0005720;GO:0005634;GO:0097344;GO:0000922;GO:0030702;GO:0000027;GO:0006364;GO:0006351	chromosome, centromeric region|cytoplasm|mitotic spindle pole body|nuclear heterochromatin|nucleus|Rix1 complex|spindle pole|chromatin silencing at centromere|ribosomal large subunit assembly|rRNA processing|transcription, DNA-templated
CL1Contig1047	13.6349	3.76923	0.0237142	0.157297
CL1Contig1048	0.0736438	-3.76329	1.55559e-09	1.62311e-07	GO:0032133;GO:0000775;GO:0000939;GO:0000777;GO:0000778;GO:0005737;GO:0072687;GO:1990385;GO:1990023;GO:0005876;GO:0005524;GO:0035174;GO:0004674;GO:0051316;GO:0090699;GO:0098783;GO:2000775;GO:0033316;GO:0007076;GO:0000281;GO:1990758;GO:0000070;GO:0007094;GO:0007052;GO:0034501;GO:0034503;GO:0000320;GO:0032465	chromosome passenger complex|chromosome, centromeric region|condensed chromosome inner kinetochore|condensed chromosome kinetochore|condensed nuclear chromosome kinetochore|cytoplasm|meiotic spindle|meiotic spindle midzone|mitotic spindle midzone|spindle microtubule|ATP binding|histone serine kinase activity|protein serine/threonine kinase activity|attachment of spindle microtubules to kinetochor…
CL1Contig1049	2.10891	1.07649	0.118984	0.430943	GO:0005829;GO:0004066;GO:0005524;GO:0042803;GO:0006529;GO:0006541;GO:0070981	cytosol|asparagine synthase (glutamine-hydrolyzing) activity|ATP binding|protein homodimerization activity|asparagine biosynthetic process|glutamine metabolic process|L-asparagine biosynthetic process
CL1Contig105	0.289827	-1.78673	0.763481	0.963676	GO:0030529;GO:0005634;GO:0003729;GO:0000166;GO:0006355;GO:0006396;GO:0006351	intracellular ribonucleoprotein complex|nucleus|mRNA binding|nucleotide binding|regulation of transcription, DNA-templated|RNA processing|transcription, DNA-templated
CL1Contig1050	2.90341	1.53775	0.0287303	0.179969	GO:0005635;GO:0005730;GO:0005634;GO:0008139;GO:0000166;GO:0003723;GO:0043047;GO:0000028;GO:0006364	nuclear envelope|nucleolus|nucleus|nuclear localization sequence binding|nucleotide binding|RNA binding|single-stranded telomeric DNA binding|ribosomal small subunit assembly|rRNA processing
CL1Contig1051	1.75937	0.815057	0.85879	0.986409	GO:0005739;GO:0016491;GO:0008270	mitochondrion|oxidoreductase activity|zinc ion binding
CL1Contig1052	11.3184	3.5006	3.59627e-06	0.000138504
CL1Contig1053	5.13554	2.36052	0.000183957	0.00373809	GO:0005730;GO:0005524;GO:0004004;GO:0003723;GO:0000480;GO:0000447;GO:0000472	nucleolus|ATP binding|ATP-dependent RNA helicase activity|RNA binding|endonucleolytic cleavage in 5'-ETS of tricistronic rRNA transcript (SSU-rRNA, 5.8S rRNA, LSU-rRNA)|endonucleolytic cleavage in ITS1 to separate SSU-rRNA from 5.8S rRNA and LSU-rRNA from tricistronic rRNA transcript (SSU-rRNA, 5.8S rRNA, LSU-rRNA)|endonucleolytic cleavage to generate mature 5'-end of SSU-rRNA from (SSU-rRNA, 5.8…
CL1Contig1054	1.57191	0.652515	0.354439	0.733484	GO:0005739;GO:0008379;GO:0045454;GO:0034599;GO:0046686	mitochondrion|thioredoxin peroxidase activity|cell redox homeostasis|cellular response to oxidative stress|response to cadmium ion
CL1Contig1055	22.9055	4.51762	1.75661e-09	1.80722e-07
CL1Contig1056	1.75579	0.81212	0.185502	0.548179
CL1Contig1057	1.26291	0.33675	0.768049	0.96516	GO:0005634;GO:0000166;GO:0003723	nucleus|nucleotide binding|RNA binding
CL1Contig1058	28.2432	4.81983	1.56352e-13	4.1076e-11	GO:0030123;GO:0030136;GO:0033263;GO:0005829;GO:0005769;GO:0010008;GO:0005798;GO:0030897;GO:0031902;GO:0005765;GO:0016020;GO:0015630;GO:0051020;GO:0042802;GO:0008270;GO:0006914;GO:0034058;GO:0008333;GO:0048193;GO:1902774;GO:0006623;GO:0045055;GO:0035542;GO:0042144	AP-3 adaptor complex|clathrin-coated vesicle|CORVET complex|cytosol|early endosome|endosome membrane|Golgi-associated vesicle|HOPS complex|late endosome membrane|lysosomal membrane|membrane|microtubule cytoskeleton|GTPase binding|identical protein binding|zinc ion binding|autophagy|endosomal vesicle fusion|endosome to lysosome transport|Golgi vesicle transport|late endosome to lysosome transport|…
CL1Contig1059	Inf	Inf	0.686517	0.936749
CL1Contig106	1.08577	0.118721	0.932069	1
CL1Contig1060	0	#NAME?	0.757894	0.963207
CL1Contig1061	5.52324	2.46552	0.121953	0.437087
CL1Contig1062	0.793767	-0.333213	0.700709	0.941962
CL1Contig1063	8.66807	3.11571	0.000530557	0.00907285	GO:0016021;GO:0005741;GO:0003677;GO:0016491;GO:0006915	integral component of membrane|mitochondrial outer membrane|DNA binding|oxidoreductase activity|apoptotic process
CL1Contig1064	1.64531	0.71836	0.292249	0.676625
CL1Contig1065	4.50862	2.17268	0.301809	0.686268
CL1Contig1066	0.46111	-1.11682	0.131921	0.457203	GO:0005576;GO:0070573;GO:0008237;GO:0008270;GO:0043171	extracellular region|metallodipeptidase activity|metallopeptidase activity|zinc ion binding|peptide catabolic process
CL1Contig1067	0.204334	-2.291	0.0625175	0.295735
CL1Contig1068	6.13942	2.6181	1.60626e-05	0.000506184	GO:0005789;GO:0016021;GO:0019706	endoplasmic reticulum membrane|integral component of membrane|protein-cysteine S-palmitoyltransferase activity
CL1Contig1069	0.455093	-1.13577	1	1	GO:0016021;GO:0005886;GO:0009405;GO:0055085	integral component of membrane|plasma membrane|pathogenesis|transmembrane transport
CL1Contig107	0.719697	-0.474539	0.63074	0.911125	GO:0005789;GO:0031090;GO:0020037;GO:0005506;GO:0004497;GO:0016705	endoplasmic reticulum membrane|organelle membrane|heme binding|iron ion binding|monooxygenase activity|oxidoreductase activity, acting on paired donors, with incorporation or reduction of molecular oxygen
CL1Contig1070	0.234001	-2.09541	0.00139798	0.0193664
CL1Contig1071	0.810625	-0.302893	0.811062	0.978263
CL1Contig1072	7.23511	2.85501	0.016954	0.125026
CL1Contig1073	0.608924	-0.715665	0.322656	0.704764	GO:0005829;GO:0005773;GO:0003729;GO:0003727;GO:0061158;GO:0051607;GO:0009819;GO:0006970;GO:0009651	cytosol|vacuole|mRNA binding|single-stranded RNA binding|3'-UTR-mediated mRNA destabilization|defense response to virus|drought recovery|response to osmotic stress|response to salt stress
CL1Contig1074	0.496598	-1.00985	0.0888811	0.366588
CL1Contig1075	0.599655	-0.737796	0.305594	0.688533	GO:0016829;GO:0046872	lyase activity|metal ion binding
CL1Contig1076	2.24234	1.16501	0.033474	0.199138
CL1Contig1077	3.38111	1.7575	0.00246832	0.0302113	GO:0005945;GO:0005737;GO:0005829;GO:0003872;GO:0005524;GO:0070095;GO:0046872;GO:0061621;GO:0030388;GO:0006002	6-phosphofructokinase complex|cytoplasm|cytosol|6-phosphofructokinase activity|ATP binding|fructose-6-phosphate binding|metal ion binding|canonical glycolysis|fructose 1,6-bisphosphate metabolic process|fructose 6-phosphate metabolic process
CL1Contig1078	2.60781	1.38284	0.0293444	0.182389
CL1Contig1079	0.433594	-1.20558	0.136986	0.466946
CL1Contig108	1.41858	0.504446	0.266923	0.651022	GO:0005694;GO:0005634;GO:0046975;GO:0006354;GO:0006355	chromosome|nucleus|histone methyltransferase activity (H3-K36 specific)|DNA-templated transcription, elongation|regulation of transcription, DNA-templated
CL1Contig1080	0.588576	-0.764699	0.26417	0.648068
CL1Contig1081	0.40153	-1.31642	0.0274792	0.174708	GO:0071944;GO:0030428;GO:0030659;GO:0016021;GO:0005886;GO:0004100;GO:0003677;GO:0034221;GO:0031505	cell periphery|cell septum|cytoplasmic vesicle membrane|integral component of membrane|plasma membrane|chitin synthase activity|DNA binding|fungal-type cell wall chitin biosynthetic process|fungal-type cell wall organization
CL1Contig1082	0.273863	-1.86847	0.21659	0.594258
CL1Contig1083	2.31139	1.20876	0.10235	0.396881	GO:0005737;GO:0005524;GO:0016874;GO:0019788;GO:0045116	cytoplasm|ATP binding|ligase activity|NEDD8 transferase activity|protein neddylation
CL1Contig1084	0	#NAME?	0.757894	0.963207	GO:0018576;GO:0008199;GO:0005506;GO:0016702;GO:0019615;GO:0019614;GO:0009712	catechol 1,2-dioxygenase activity|ferric iron binding|iron ion binding|oxidoreductase activity, acting on single donors with incorporation of molecular oxygen, incorporation of two atoms of oxygen|catechol catabolic process, ortho-cleavage|catechol-containing compound catabolic process|catechol-containing compound metabolic process
CL1Contig1085	4.89415	2.29106	0.0032344	0.0372045	GO:0005576;GO:0052689;GO:0046274	extracellular region|carboxylic ester hydrolase activity|lignin catabolic process
CL1Contig1086	1.45165	0.537699	0.623261	0.907323
CL1Contig1087	2.484	1.31266	0.044711	0.240596	GO:0005634;GO:0006355;GO:0006351	nucleus|regulation of transcription, DNA-templated|transcription, DNA-templated
CL1Contig1088	1.25186	0.324077	0.719767	0.949876
CL1Contig1089	12.5078	3.64476	0.24173	0.624015
CL1Contig109	1.68384	0.751757	0.407731	0.775315
CL1Contig1090	2.06684	1.04742	0.810289	0.97809	GO:0005576;GO:0008800	extracellular region|beta-lactamase activity
CL1Contig1091	0.746737	-0.421328	0.577526	0.886174	GO:0005737;GO:0008757;GO:0032259	cytoplasm|S-adenosylmethionine-dependent methyltransferase activity|methylation
CL1Contig1092	3.70627	1.88997	0.0678218	0.311811	GO:0016787;GO:0046872;GO:0008152	hydrolase activity|metal ion binding|metabolic process
CL1Contig1093	0.604246	-0.726793	0.795466	0.973479	GO:0030176;GO:0030173;GO:0070774;GO:0006672;GO:0071602;GO:0008284;GO:0046512	integral component of endoplasmic reticulum membrane|integral component of Golgi membrane|phytoceramidase activity|ceramide metabolic process|phytosphingosine biosynthetic process|positive regulation of cell proliferation|sphingosine biosynthetic process
CL1Contig1094	6.44505	2.68819	0.019758	0.139482
CL1Contig1095	3.42197	1.77483	0.020392	0.142386
CL1Contig1096	0.268713	-1.89586	0.0221414	0.150374
CL1Contig1097	Inf	Inf	0.932911	1	GO:0000262;GO:0042645;GO:0005634;GO:0003690;GO:0003697;GO:0006281;GO:0000733;GO:0000002	mitochondrial chromosome|mitochondrial nucleoid|nucleus|double-stranded DNA binding|single-stranded DNA binding|DNA repair|DNA strand renaturation|mitochondrial genome maintenance
CL1Contig1098	1.10334	0.141881	0.962837	1	GO:0016021;GO:0055085	integral component of membrane|transmembrane transport
CL1Contig1099	3.23522	1.69386	0.0182192	0.13178	GO:0005576;GO:0004806;GO:0016042	extracellular region|triglyceride lipase activity|lipid catabolic process
CL1Contig11	1.29743	0.375654	0.936379	1	GO:0016021;GO:0005887;GO:0015254;GO:0015168;GO:0005215;GO:0015250;GO:0009992;GO:0034220;GO:0055085;GO:0006833	integral component of membrane|integral component of plasma membrane|glycerol channel activity|glycerol transmembrane transporter activity|transporter activity|water channel activity|cellular water homeostasis|ion transmembrane transport|transmembrane transport|water transport
CL1Contig110	1.41463	0.50042	0.970231	1
CL1Contig1100	0.943691	-0.0836136	1	1	GO:0005737;GO:0005643;GO:0005634;GO:0005525;GO:0003924;GO:0008017;GO:0051607;GO:0045087;GO:0048285;GO:0051726;GO:0046822;GO:0035455;GO:0009615	cytoplasm|nuclear pore|nucleus|GTP binding|GTPase activity|microtubule binding|defense response to virus|innate immune response|organelle fission|regulation of cell cycle|regulation of nucleocytoplasmic transport|response to interferon-alpha|response to virus
CL1Contig1101	0.628019	-0.67112	0.144211	0.481313	GO:0005783;GO:0016021;GO:0022857;GO:0006820;GO:0035442;GO:0055085	endoplasmic reticulum|integral component of membrane|transmembrane transporter activity|anion transport|dipeptide transmembrane transport|transmembrane transport
CL1Contig1102	0.20371	-2.29541	0.0149122	0.113952	GO:0016021;GO:0005886;GO:0004338;GO:0071555;GO:0000272	integral component of membrane|plasma membrane|glucan exo-1,3-beta-glucosidase activity|cell wall organization|polysaccharide catabolic process
CL1Contig1103	0.593078	-0.753705	0.342609	0.724434
CL1Contig1104	Inf	Inf	0.936408	1
CL1Contig1105	1.03746	0.0530506	0.943586	1	GO:0034707;GO:0005247	chloride channel complex|voltage-gated chloride channel activity
CL1Contig1106	1.98924	0.99222	0.17149	0.52708
CL1Contig1107	0.247337	-2.01545	0.0869056	0.361406
CL1Contig1108	Inf	Inf	1	1	GO:0005829;GO:0005634;GO:1990112;GO:0061630;GO:0008270;GO:0043161;GO:0042787;GO:1990116	cytosol|nucleus|RQC complex|ubiquitin protein ligase activity|zinc ion binding|proteasome-mediated ubiquitin-dependent protein catabolic process|protein ubiquitination involved in ubiquitin-dependent protein catabolic process|ribosome-associated ubiquitin-dependent protein catabolic process
CL1Contig1109	1.05247	0.0737786	0.845295	0.983402
CL1Contig111	1.7328	0.793104	0.208823	0.583848
CL1Contig1110	0.67987	-0.556669	0.350099	0.730278	GO:0005777;GO:0008413;GO:0000287;GO:0030145;GO:0016462;GO:0015936;GO:0006281;GO:0009132	peroxisome|8-oxo-7,8-dihydroguanosine triphosphate pyrophosphatase activity|magnesium ion binding|manganese ion binding|pyrophosphatase activity|coenzyme A metabolic process|DNA repair|nucleoside diphosphate metabolic process
CL1Contig1111	0.753696	-0.407945	0.628875	0.910094
CL1Contig1112	0.367912	-1.44257	0.193214	0.559266
CL1Contig1113	0.473153	-1.07962	0.132504	0.458315
CL1Contig1114	4.84415	2.27624	0.00309785	0.0359996	GO:0000329;GO:0016021;GO:0005215;GO:0055085	fungal-type vacuole membrane|integral component of membrane|transporter activity|transmembrane transport
CL1Contig1115	0.330389	-1.59776	0.445301	0.803738
CL1Contig1116	1.20339	0.26711	0.625502	0.908762
CL1Contig1117	0.424624	-1.23574	0.109335	0.410957
CL1Contig1118	0.70057	-0.513398	0.277033	0.662501	GO:0005576;GO:0004521;GO:0046589;GO:0003723	extracellular region|endoribonuclease activity|ribonuclease T1 activity|RNA binding
CL1Contig1119	0.576772	-0.793928	0.146479	0.483675
CL1Contig112	2.69817	1.43198	0.217444	0.595623	GO:0005524;GO:0004674;GO:0009405	ATP binding|protein serine/threonine kinase activity|pathogenesis
CL1Contig1120	0.832725	-0.264087	0.734467	0.955521
CL1Contig1121	0.5745	-0.799621	0.217259	0.59555	GO:0005634;GO:0005524;GO:0043140;GO:0003677;GO:0032508;GO:0000733;GO:0006289	nucleus|ATP binding|ATP-dependent 3'-5' DNA helicase activity|DNA binding|DNA duplex unwinding|DNA strand renaturation|nucleotide-excision repair
CL1Contig1122	0.699731	-0.515127	0.715237	0.947553	GO:0000781;GO:0005634;GO:0031151;GO:0006348;GO:0000077;GO:0006281;GO:0006351	chromosome, telomeric region|nucleus|histone methyltransferase activity (H3-K79 specific)|chromatin silencing at telomere|DNA damage checkpoint|DNA repair|transcription, DNA-templated
CL1Contig1123	0.311315	-1.68355	0.503706	0.843638	GO:0004020;GO:0005524;GO:0019344;GO:0070814;GO:0009086;GO:0019379;GO:0000096	adenylylsulfate kinase activity|ATP binding|cysteine biosynthetic process|hydrogen sulfide biosynthetic process|methionine biosynthetic process|sulfate assimilation, phosphoadenylyl sulfate reduction by phosphoadenylyl-sulfate reductase (thioredoxin)|sulfur amino acid metabolic process
CL1Contig1124	2.30417	1.20424	0.213788	0.589933
CL1Contig1125	0.900274	-0.151564	0.838228	0.98246
CL1Contig1126	0.260826	-1.93884	0.00194762	0.0251345
CL1Contig1127	4.2449	2.08573	0.000331498	0.00611048
CL1Contig1128	0.74113	-0.432202	0.400535	0.769479	GO:0005829;GO:0005759;GO:0042802;GO:0003992;GO:0030170;GO:0006526	cytosol|mitochondrial matrix|identical protein binding|N2-acetyl-L-ornithine:2-oxoglutarate 5-aminotransferase activity|pyridoxal phosphate binding|arginine biosynthetic process
CL1Contig1129	0.0845094	-3.56474	0.00601665	0.0592483
CL1Contig113	2.66998	1.41683	0.0134092	0.105122	GO:0005762;GO:0005739;GO:0003735;GO:0000002;GO:0032543	mitochondrial large ribosomal subunit|mitochondrion|structural constituent of ribosome|mitochondrial genome maintenance|mitochondrial translation
CL1Contig1130	3.38403	1.75874	0.00343561	0.039182	GO:0005634;GO:0003677;GO:0000730;GO:0045002	nucleus|DNA binding|DNA recombinase assembly|double-strand break repair via single-strand annealing
CL1Contig1131	0.794374	-0.33211	0.609254	0.904819	GO:0008688;GO:0071949;GO:0019622;GO:0019380	3-(3-hydroxyphenyl)propionate hydroxylase activity|FAD binding|3-(3-hydroxy)phenylpropionate catabolic process|3-phenylpropionate catabolic process
CL1Contig1132	3.54242	1.82473	0.00409464	0.0446556	GO:0005783;GO:0005789;GO:0003854;GO:0000252;GO:0047012;GO:0006696	endoplasmic reticulum|endoplasmic reticulum membrane|3-beta-hydroxy-delta5-steroid dehydrogenase activity|C-3 sterol dehydrogenase (C-4 sterol decarboxylase) activity|sterol-4-alpha-carboxylate 3-dehydrogenase (decarboxylating) activity|ergosterol biosynthetic process
CL1Contig1133	1.53548	0.618689	0.255309	0.639271
CL1Contig1134	1.26332	0.337223	0.437892	0.800381	GO:0044732;GO:0005730;GO:0030687;GO:0016435;GO:0008650;GO:0000466;GO:0000463;GO:0031167	mitotic spindle pole body|nucleolus|preribosome, large subunit precursor|rRNA (guanine) methyltransferase activity|rRNA (uridine-2'-O-)-methyltransferase activity|maturation of 5.8S rRNA from tricistronic rRNA transcript (SSU-rRNA, 5.8S rRNA, LSU-rRNA)|maturation of LSU-rRNA from tricistronic rRNA transcript (SSU-rRNA, 5.8S rRNA, LSU-rRNA)|rRNA methylation
CL1Contig1135	0.510563	-0.969838	0.101399	0.395023	GO:0010181;GO:0004733;GO:0008615	FMN binding|pyridoxamine-phosphate oxidase activity|pyridoxine biosynthetic process
CL1Contig1136	0.0714106	-3.80772	0.0305325	0.18662
CL1Contig1137	0.682813	-0.550438	0.237094	0.618623
CL1Contig1138	1.29246	0.370121	0.490054	0.834741	GO:0005794;GO:0016021;GO:0005886;GO:0015233;GO:0044755	Golgi apparatus|integral component of membrane|plasma membrane|pantothenate transmembrane transporter activity|pantothenate import into cell
CL1Contig1139	1.1346	0.182189	0.777889	0.966666	GO:0005622;GO:0004851;GO:0009086;GO:0055114;GO:0019354;GO:0000103	intracellular|uroporphyrin-III C-methyltransferase activity|methionine biosynthetic process|oxidation-reduction process|siroheme biosynthetic process|sulfate assimilation
CL1Contig114	0.588556	-0.764748	0.27172	0.656735	GO:0005835;GO:0005811;GO:0047451;GO:0004313;GO:0004314;GO:0004318;GO:0004319;GO:0004321;GO:0016295;GO:0004320;GO:0016296;GO:0016409;GO:0042759	fatty acid synthase complex|lipid particle|3-hydroxyoctanoyl-[acyl-carrier-protein] dehydratase activity|[acyl-carrier-protein] S-acetyltransferase activity|[acyl-carrier-protein] S-malonyltransferase activity|enoyl-[acyl-carrier-protein] reductase (NADH) activity|enoyl-[acyl-carrier-protein] reductase (NADPH, B-specific) activity|fatty-acyl-CoA synthase activity|myristoyl-[acyl-carrier-protein] …
CL1Contig1140	0.843051	-0.246309	0.753719	0.962052	GO:0032389;GO:0005524;GO:0016887;GO:0030983;GO:0000710;GO:0006298	MutLalpha complex|ATP binding|ATPase activity|mismatched DNA binding|meiotic mismatch repair|mismatch repair
CL1Contig1141	1.03545	0.0502551	0.928356	1	GO:0005852;GO:0003743	eukaryotic translation initiation factor 3 complex|translation initiation factor activity
CL1Contig1142	1.27795	0.353834	0.773019	0.965182
CL1Contig1143	1.97642	0.982889	0.107154	0.40693	GO:0005768;GO:0010008;GO:0005794;GO:0000139;GO:0016021;GO:0005886;GO:0005802;GO:0005524;GO:0015662;GO:0000287;GO:0004012;GO:0006897;GO:0045332;GO:0015031;GO:0006890;GO:0007033	endosome|endosome membrane|Golgi apparatus|Golgi membrane|integral component of membrane|plasma membrane|trans-Golgi network|ATP binding|ATPase activity, coupled to transmembrane movement of ions, phosphorylative mechanism|magnesium ion binding|phospholipid-translocating ATPase activity|endocytosis|phospholipid translocation|protein transport|retrograde vesicle-mediated transport, Golgi to ER|vac…
CL1Contig1144	3.74092	1.90339	0.480839	0.829418	GO:0070062;GO:0005524	extracellular exosome|ATP binding
CL1Contig1145	5.93787	2.56995	1.83155e-05	0.0005649	GO:0016021;GO:0005774;GO:0006865;GO:0006914	integral component of membrane|vacuolar membrane|amino acid transport|autophagy
CL1Contig1146	1.28168	0.358035	0.470416	0.821163
CL1Contig1147	0.49399	-1.01745	0.230199	0.609752	GO:0010494;GO:0005829;GO:0005844;GO:0019003;GO:0005525;GO:0003924;GO:0002181;GO:1903833	cytoplasmic stress granule|cytosol|polysome|GDP binding|GTP binding|GTPase activity|cytoplasmic translation|positive regulation of cellular response to amino acid starvation
CL1Contig1148	1.22503	0.292821	0.794391	0.972788	GO:0071627;GO:0005215;GO:0032974;GO:0006914	integral component of fungal-type vacuolar membrane|transporter activity|amino acid transmembrane export from vacuole|autophagy
CL1Contig1149	1.03395	0.0481692	0.993259	1
CL1Contig115	0.591073	-0.758591	0.618854	0.905833	GO:0018785;GO:0008152	haloacetate dehalogenase activity|metabolic process
CL1Contig1150	0.44882	-1.15579	0.0302986	0.185421	GO:0005829;GO:0043529;GO:0005634;GO:0005524;GO:0016887;GO:0005085;GO:0046872;GO:1990507;GO:0000750;GO:0006620;GO:0045048;GO:0009408;GO:0010038;GO:0006890	cytosol|GET complex|nucleus|ATP binding|ATPase activity|guanyl-nucleotide exchange factor activity|metal ion binding|ATP-independent chaperone mediated protein folding|pheromone-dependent signal transduction involved in conjugation with cellular fusion|posttranslational protein targeting to membrane|protein insertion into ER membrane|response to heat|response to metal ion|retrograde vesicle-media…
CL1Contig1151	0.305993	-1.70843	0.76151	0.96361
CL1Contig1152	3.72395	1.89683	0.0568336	0.279177
CL1Contig1153	1.48516	0.570616	0.22688	0.605222	GO:0031305;GO:0005743;GO:0005739;GO:0051537;GO:0009055;GO:0051536;GO:0046872;GO:0016653;GO:0016627;GO:0022900;GO:0006784;GO:1902600;GO:0008535;GO:0022904	integral component of mitochondrial inner membrane|mitochondrial inner membrane|mitochondrion|2 iron, 2 sulfur cluster binding|electron carrier activity|iron-sulfur cluster binding|metal ion binding|oxidoreductase activity, acting on NAD(P)H, heme protein as acceptor|oxidoreductase activity, acting on the CH-CH group of donors|electron transport chain|heme a biosynthetic process|hydrogen ion tran…
CL1Contig1154	0.471221	-1.08552	0.0689327	0.314963	GO:0000775;GO:0000790;GO:0000228;GO:0043596;GO:0005654;GO:0005634;GO:0043234;GO:0006974;GO:0061641;GO:0030702;GO:0006281;GO:1903461;GO:0006351	chromosome, centromeric region|nuclear chromatin|nuclear chromosome|nuclear replication fork|nucleoplasm|nucleus|protein complex|cellular response to DNA damage stimulus|CENP-A containing chromatin organization|chromatin silencing at centromere|DNA repair|Okazaki fragment processing involved in mitotic DNA replication|transcription, DNA-templated
CL1Contig1155	0.872905	-0.196104	0.702743	0.943191
CL1Contig1156	1.7474	0.80521	0.234294	0.614941	GO:0005634;GO:0000978;GO:0001077;GO:0008270;GO:0061414	nucleus|RNA polymerase II core promoter proximal region sequence-specific DNA binding|transcriptional activator activity, RNA polymerase II core promoter proximal region sequence-specific binding|zinc ion binding|positive regulation of transcription from RNA polymerase II promoter by a nonfermentable carbon source
CL1Contig1157	2.29269	1.19704	0.0538178	0.270875	GO:0005794;GO:0016020;GO:0005635;GO:0005634;GO:0004105;GO:0006657;GO:0006656	Golgi apparatus|membrane|nuclear envelope|nucleus|choline-phosphate cytidylyltransferase activity|CDP-choline pathway|phosphatidylcholine biosynthetic process
CL1Contig1158	1.02321	0.0331057	0.889935	0.995361
CL1Contig1159	2.13039	1.09112	0.138613	0.470311
CL1Contig116	10.5633	3.40099	0.00293813	0.0346916	GO:0032153;GO:0051286;GO:0005794;GO:0016021;GO:0046943;GO:0022857;GO:0006820;GO:1905039;GO:0055085	cell division site|cell tip|Golgi apparatus|integral component of membrane|carboxylic acid transmembrane transporter activity|transmembrane transporter activity|anion transport|carboxylic acid transmembrane transport|transmembrane transport
CL1Contig1160	0.70364	-0.507091	0.907072	0.999136
CL1Contig1161	0.704657	-0.505008	0.298884	0.683748	GO:0031225;GO:0005886;GO:0004190;GO:0009405	anchored component of membrane|plasma membrane|aspartic-type endopeptidase activity|pathogenesis
CL1Contig1162	2.96642	1.56872	0.00939288	0.081768	GO:0016021;GO:0005743;GO:0005509;GO:0055085	integral component of membrane|mitochondrial inner membrane|calcium ion binding|transmembrane transport
CL1Contig1163	1.1691	0.225403	0.927458	1	GO:0005739;GO:0047631;GO:0046872;GO:0019693	mitochondrion|ADP-ribose diphosphatase activity|metal ion binding|ribose phosphate metabolic process
CL1Contig1164	0.8253	-0.27701	0.886236	0.994228	GO:0005829;GO:0005743;GO:0005634;GO:0016532;GO:0015680;GO:0055114;GO:0006801	cytosol|mitochondrial inner membrane|nucleus|superoxide dismutase copper chaperone activity|intracellular copper ion transport|oxidation-reduction process|superoxide metabolic process
CL1Contig1165	0.731579	-0.450915	0.798465	0.974129	GO:0005789;GO:0031965;GO:0005634;GO:0048471;GO:0043130;GO:0031625;GO:0051028;GO:0015031;GO:0006511	endoplasmic reticulum membrane|nuclear membrane|nucleus|perinuclear region of cytoplasm|ubiquitin binding|ubiquitin protein ligase binding|mRNA transport|protein transport|ubiquitin-dependent protein catabolic process
CL1Contig1166	2.44034	1.28708	0.0838505	0.353571	GO:0030686;GO:0005730;GO:0005654;GO:0030687;GO:0005524;GO:0004386;GO:0003723;GO:1902626;GO:0000470;GO:0000027	90S preribosome|nucleolus|nucleoplasm|preribosome, large subunit precursor|ATP binding|helicase activity|RNA binding|assembly of large subunit precursor of preribosome|maturation of LSU-rRNA|ribosomal large subunit assembly
CL1Contig1167	0.892754	-0.163665	0.763324	0.963676	GO:0072562;GO:0005913;GO:0005814;GO:0005737;GO:0005829;GO:0005925;GO:0016234;GO:0005739;GO:0016607;GO:0005634;GO:0048471;GO:0005524;GO:0016887;GO:0042623;GO:0055131;GO:0098641;GO:0019899;GO:0001664;GO:0031072;GO:0042826;GO:0044183;GO:0005102;GO:0001106;GO:0031625;GO:0051082;GO:0006281;GO:0006402;GO:0030308;GO:0008285;GO:0097201;GO:0009408;GO:0006986;GO:0000723	blood microparticle|cell-cell adherens junction|centriole|cytoplasm|cytosol|focal adhesion|inclusion body|mitochondrion|nuclear speck|nucleus|perinuclear region of cytoplasm|ATP binding|ATPase activity|ATPase activity, coupled|C3HC4-type RING finger domain binding|cadherin binding involved in cell-cell adhesion|enzyme binding|G-protein coupled receptor binding|heat shock protein binding|histone d…
CL1Contig1168	0.188176	-2.40985	0.000351886	0.00641506	GO:0005887;GO:0005886;GO:0005355;GO:0015295;GO:0005351;GO:0046323;GO:0015793;GO:0035428;GO:0055085	integral component of plasma membrane|plasma membrane|glucose transmembrane transporter activity|solute:proton symporter activity|sugar:proton symporter activity|glucose import|glycerol transport|hexose transmembrane transport|transmembrane transport
CL1Contig1169	1.6625	0.733354	0.0867224	0.361406	GO:0005634;GO:0003677;GO:0000981;GO:0008270;GO:0006351	nucleus|DNA binding|RNA polymerase II transcription factor activity, sequence-specific DNA binding|zinc ion binding|transcription, DNA-templated
CL1Contig117	5.13019	2.35901	0.000116485	0.00255781
CL1Contig1170	1.12785	0.173579	0.617434	0.905276	GO:0005622;GO:0004602;GO:0004364	intracellular|glutathione peroxidase activity|glutathione transferase activity
CL1Contig1171	2.06675	1.04736	0.212952	0.589228	GO:0005783;GO:0016021	endoplasmic reticulum|integral component of membrane
CL1Contig1172	0.465407	-1.10343	0.0996375	0.391315	GO:0005737;GO:0016807;GO:1990380;GO:0004843	cytoplasm|cysteine-type carboxypeptidase activity|Lys48-specific deubiquitinase activity|thiol-dependent ubiquitin-specific protease activity
CL1Contig1173	1.16867	0.224872	0.717964	0.948963	GO:0009505;GO:0052692;GO:0005975	plant-type cell wall|raffinose alpha-galactosidase activity|carbohydrate metabolic process
CL1Contig1174	0.802383	-0.317637	0.647269	0.920253	GO:0005737;GO:0030544;GO:0051879;GO:0043022;GO:0006457	cytoplasm|Hsp70 protein binding|Hsp90 protein binding|ribosome binding|protein folding
CL1Contig1175	1.92382	0.943972	0.406909	0.775002	GO:0016021;GO:0005774;GO:0000298	integral component of membrane|vacuolar membrane|endopolyphosphatase activity
CL1Contig1176	1.07746	0.107628	0.951602	1	GO:0005840;GO:0003735;GO:0006412	ribosome|structural constituent of ribosome|translation
CL1Contig1177	0.336494	-1.57135	0.340559	0.723221
CL1Contig1178	4.05944	2.02128	0.0180485	0.131135
CL1Contig1179	14.8812	3.89542	0.0167355	0.124042	GO:0016324;GO:0005794;GO:0016021;GO:0016020;GO:0005730;GO:0005634;GO:0030141;GO:0005385;GO:0006882;GO:0006824;GO:0061088;GO:0010043;GO:0006829	apical plasma membrane|Golgi apparatus|integral component of membrane|membrane|nucleolus|nucleus|secretory granule|zinc ion transmembrane transporter activity|cellular zinc ion homeostasis|cobalt ion transport|regulation of sequestering of zinc ion|response to zinc ion|zinc II ion transport
CL1Contig118	1.41282	0.49858	0.388393	0.76228	GO:0033961;GO:0004301;GO:0019439	cis-stilbene-oxide hydrolase activity|epoxide hydrolase activity|aromatic compound catabolic process
CL1Contig1180	1.14955	0.201065	0.667523	0.929379
CL1Contig1181	2.13622	1.09506	0.0884288	0.365337	GO:0005680;GO:0005829;GO:0005634;GO:0031625;GO:0051301;GO:0007067;GO:0042787	anaphase-promoting complex|cytosol|nucleus|ubiquitin protein ligase binding|cell division|mitotic nuclear division|protein ubiquitination involved in ubiquitin-dependent protein catabolic process
CL1Contig1182	2.19781	1.13607	0.5686	0.881139
CL1Contig1183	1.2696	0.344376	1	1	GO:0005829;GO:0033203;GO:0043596;GO:0005634;GO:0005524;GO:0043141;GO:1903459	cytosol|DNA helicase A complex|nuclear replication fork|nucleus|ATP binding|ATP-dependent 5'-3' DNA helicase activity|mitotic DNA replication lagging strand elongation
CL1Contig1184	1.42227	0.508197	0.730401	0.953983
CL1Contig1185	1.45075	0.536794	0.334039	0.718328	GO:0005634;GO:0000981;GO:0043565;GO:0003700;GO:0044212;GO:0008270;GO:0006357;GO:0030435;GO:0006351	nucleus|RNA polymerase II transcription factor activity, sequence-specific DNA binding|sequence-specific DNA binding|transcription factor activity, sequence-specific DNA binding|transcription regulatory region DNA binding|zinc ion binding|regulation of transcription from RNA polymerase II promoter|sporulation resulting in formation of a cellular spore|transcription, DNA-templated
CL1Contig1186	1.3394	0.421588	0.696132	0.93978
CL1Contig1187	3.04799	1.60786	0.209699	0.585156
CL1Contig1188	4.81098	2.26633	0.105571	0.403313	GO:0005739;GO:0004471;GO:0004473;GO:0004470;GO:0046872;GO:0051287;GO:0008948;GO:0006108;GO:0006090	mitochondrion|malate dehydrogenase (decarboxylating) (NAD+) activity|malate dehydrogenase (decarboxylating) (NADP+) activity|malic enzyme activity|metal ion binding|NAD binding|oxaloacetate decarboxylase activity|malate metabolic process|pyruvate metabolic process
CL1Contig1189	0.810291	-0.303488	0.657707	0.926638	GO:0005730;GO:0003723;GO:0006364	nucleolus|RNA binding|rRNA processing
CL1Contig119	12.2286	3.61219	0.000743975	0.0118328
CL1Contig1190	13.066	3.70774	6.6897e-08	4.49472e-06	GO:0016787;GO:0046872;GO:0008152	hydrolase activity|metal ion binding|metabolic process
CL1Contig1191	0.437188	-1.19367	0.37648	0.754704
CL1Contig1192	0.760445	-0.395085	0.274468	0.660221
CL1Contig1193	1.68532	0.75302	0.845073	0.983402	GO:0016021;GO:0046872;GO:0004222;GO:0008237	integral component of membrane|metal ion binding|metalloendopeptidase activity|metallopeptidase activity
CL1Contig1194	0.362185	-1.4652	0.0880155	0.364528
CL1Contig1195	0.701707	-0.511059	0.635922	0.914355
CL1Contig1196	0.837471	-0.255889	0.815173	0.978272	GO:0032153;GO:0051286;GO:0005783;GO:0005794;GO:0016021;GO:0022857;GO:0006820;GO:0035442;GO:0055085	cell division site|cell tip|endoplasmic reticulum|Golgi apparatus|integral component of membrane|transmembrane transporter activity|anion transport|dipeptide transmembrane transport|transmembrane transport
CL1Contig1197	0.478298	-1.06402	0.0632248	0.298512
CL1Contig1198	0.932907	-0.100194	0.663026	0.928088
CL1Contig1199	2.66147	1.41222	0.656216	0.926329
CL1Contig12	0.551081	-0.859662	0.759444	0.96361
CL1Contig120	5.78089	2.53129	0.0408463	0.227367	GO:0016021	integral component of membrane
CL1Contig1200	Inf	Inf	0.0382217	0.217868
CL1Contig1201	15.8695	3.98818	0.0499752	0.259251	GO:0005887;GO:0005886;GO:0015517;GO:0015757	integral component of plasma membrane|plasma membrane|galactose:proton symporter activity|galactose transport
CL1Contig1202	0.691422	-0.532361	0.358152	0.737514	GO:0005576;GO:0004806;GO:0006629	extracellular region|triglyceride lipase activity|lipid metabolic process
CL1Contig1203	2.38243	1.25243	0.338992	0.722371	GO:0005737;GO:0031588;GO:0005886;GO:0042149;GO:0001403;GO:0006468;GO:0043254;GO:0001302;GO:0007165	cytoplasm|nucleotide-activated protein kinase complex|plasma membrane|cellular response to glucose starvation|invasive growth in response to glucose limitation|protein phosphorylation|regulation of protein complex assembly|replicative cell aging|signal transduction
CL1Contig1204	11.2463	3.49138	4.65196e-09	4.09818e-07	GO:0020037;GO:0005506;GO:0004497;GO:0016705	heme binding|iron ion binding|monooxygenase activity|oxidoreductase activity, acting on paired donors, with incorporation or reduction of molecular oxygen
CL1Contig1205	9.98471	3.31972	5.28485e-06	0.000193925	GO:0005576;GO:0008081;GO:0004871;GO:0016042	extracellular region|phosphoric diester hydrolase activity|signal transducer activity|lipid catabolic process
CL1Contig1206	0.567307	-0.8178	0.463815	0.817398	GO:0032153;GO:0005829;GO:0044732;GO:0005634;GO:0005968;GO:0004663;GO:0017137;GO:0006888;GO:0018344;GO:0072661	cell division site|cytosol|mitotic spindle pole body|nucleus|Rab-protein geranylgeranyltransferase complex|Rab geranylgeranyltransferase activity|Rab GTPase binding|ER to Golgi vesicle-mediated transport|protein geranylgeranylation|protein targeting to plasma membrane
CL1Contig1207	1.379	0.463618	0.352007	0.73205
CL1Contig1208	1.4907	0.575987	0.852268	0.984853
CL1Contig1209	1.09577	0.131948	0.901841	0.998668
CL1Contig121	6.05257	2.59755	0.00114003	0.0164755	GO:0005829;GO:0005634;GO:0046404;GO:0004519;GO:0006281	cytosol|nucleus|ATP-dependent polydeoxyribonucleotide 5'-hydroxyl-kinase activity|endonuclease activity|DNA repair
CL1Contig1210	60.1298	5.91001	1.08465e-10	1.42477e-08
CL1Contig1211	0.891753	-0.165283	0.533667	0.859757
CL1Contig1212	2.38933	1.25661	0.92258	1	GO:0005634;GO:0008168;GO:0009405;GO:0006355;GO:0030435;GO:0006351	nucleus|methyltransferase activity|pathogenesis|regulation of transcription, DNA-templated|sporulation resulting in formation of a cellular spore|transcription, DNA-templated
CL1Contig1213	0.449049	-1.15506	0.454891	0.809957
CL1Contig1214	0.47569	-1.07191	0.615379	0.905276
CL1Contig1215	0.339954	-1.55659	0.0841606	0.354472
CL1Contig1216	0.500682	-0.998033	0.0871904	0.362255	GO:0005694;GO:0005634;GO:0018024;GO:0008270	chromosome|nucleus|histone-lysine N-methyltransferase activity|zinc ion binding
CL1Contig1217	1.46177	0.547716	0.330573	0.71505	GO:0005634;GO:0003677;GO:0000982;GO:0008270;GO:0035690;GO:0045944;GO:0006351	nucleus|DNA binding|transcription factor activity, RNA polymerase II core promoter proximal region sequence-specific binding|zinc ion binding|cellular response to drug|positive regulation of transcription from RNA polymerase II promoter|transcription, DNA-templated
CL1Contig1218	0.920338	-0.119764	0.848442	0.984251	GO:0005576;GO:0030246;GO:0016787;GO:0016829;GO:0071555;GO:0000272	extracellular region|carbohydrate binding|hydrolase activity|lyase activity|cell wall organization|polysaccharide catabolic process
CL1Contig1219	0.309759	-1.69078	0.167118	0.51892
CL1Contig122	0.880674	-0.183321	0.997826	1
CL1Contig1220	0.889425	-0.169056	0.725015	0.952358	GO:0016787	hydrolase activity
CL1Contig1221	1.24846	0.32015	0.82887	0.981157
CL1Contig1222	0.69529	-0.524313	0.380343	0.758315	GO:0031314;GO:0005759;GO:0008962;GO:0032049;GO:0046838	extrinsic component of mitochondrial inner membrane|mitochondrial matrix|phosphatidylglycerophosphatase activity|cardiolipin biosynthetic process|phosphorylated carbohydrate dephosphorylation
CL1Contig1223	3.16459	1.66202	0.0648553	0.302809
CL1Contig1224	3.10086	1.63267	0.823967	0.980503
CL1Contig1225	1.09222	0.127265	1	1	GO:0005634;GO:0003677	nucleus|DNA binding
CL1Contig1226	3.03083	1.59971	0.542282	0.866885
CL1Contig1227	0.309387	-1.69251	0.267991	0.652654
CL1Contig1228	0.739259	-0.435849	0.725	0.952358
CL1Contig1229	0.276678	-1.85372	0.64656	0.920096
CL1Contig123	1.49416	0.579333	0.355886	0.735261
CL1Contig1230	3.6319	1.86073	0.86016	0.986667	GO:0048046;GO:0005618;GO:0004553;GO:0016762;GO:0042546;GO:0071555;GO:0010411	apoplast|cell wall|hydrolase activity, hydrolyzing O-glycosyl compounds|xyloglucan:xyloglucosyl transferase activity|cell wall biogenesis|cell wall organization|xyloglucan metabolic process
CL1Contig1231	0.36333	-1.46065	0.350668	0.730948
CL1Contig1232	1.46235	0.548286	0.696413	0.93978
CL1Contig1233	1.84759	0.885648	0.710578	0.945305	GO:0008869;GO:0046872;GO:0009063;GO:0034194	galactonate dehydratase activity|metal ion binding|cellular amino acid catabolic process|D-galactonate catabolic process
CL1Contig1234	1.78039	0.832193	0.666977	0.929379
CL1Contig1235	1.04579	0.0645976	0.960246	1	GO:0000124;GO:0046695;GO:0005669;GO:0003682;GO:0003677;GO:0042802;GO:0032947;GO:0001102;GO:0017025;GO:0006325;GO:0016573;GO:0043966;GO:0006355;GO:0051123;GO:0006366	SAGA complex|SLIK (SAGA-like) complex|transcription factor TFIID complex|chromatin binding|DNA binding|identical protein binding|protein complex scaffold|RNA polymerase II activating transcription factor binding|TBP-class protein binding|chromatin organization|histone acetylation|histone H3 acetylation|regulation of transcription, DNA-templated|RNA polymerase II transcriptional preinitiation comp…
CL1Contig1236	1.32173	0.402423	0.902427	0.998668	GO:0005840;GO:0046872;GO:0003735;GO:0006412	ribosome|metal ion binding|structural constituent of ribosome|translation
CL1Contig1237	5.82536	2.54235	0.000610036	0.0101811
CL1Contig1238	0.187442	-2.41548	0.0519886	0.265221
CL1Contig1239	1.29432	0.372196	0.609086	0.904819
CL1Contig124	0.57847	-0.789686	0.195783	0.563672
CL1Contig1240	0.186185	-2.42519	0.232247	0.612264	GO:0005794;GO:0005887;GO:0015398;GO:0015200;GO:0072488;GO:0001403;GO:0072489;GO:0019740	Golgi apparatus|integral component of plasma membrane|high-affinity secondary active ammonium transmembrane transporter activity|methylammonium transmembrane transporter activity|ammonium transmembrane transport|invasive growth in response to glucose limitation|methylammonium transmembrane transport|nitrogen utilization
CL1Contig1241	0.59447	-0.750325	0.454635	0.809854
CL1Contig1242	3.18091	1.66944	0.218394	0.596302
CL1Contig1243	0.155228	-2.68754	0.371883	0.750342	GO:0005622;GO:0005088;GO:0019933;GO:0051301;GO:0071333;GO:0009267;GO:0030447;GO:0036180;GO:0036170;GO:0007067;GO:0007265	intracellular|Ras guanyl-nucleotide exchange factor activity|cAMP-mediated signaling|cell division|cellular response to glucose stimulus|cellular response to starvation|filamentous growth|filamentous growth of a population of unicellular organisms in response to biotic stimulus|filamentous growth of a population of unicellular organisms in response to starvation|mitotic nuclear division|Ras prote…
CL1Contig1244	2.57753	1.36599	0.0647335	0.302567
CL1Contig1245	0.501658	-0.995224	0.389751	0.763319	GO:0016021;GO:0020037;GO:0005506;GO:0004497;GO:0016705	integral component of membrane|heme binding|iron ion binding|monooxygenase activity|oxidoreductase activity, acting on paired donors, with incorporation or reduction of molecular oxygen
CL1Contig1246	Inf	Inf	0.0210535	0.144738	GO:0005737;GO:0005829;GO:0005654;GO:0005634;GO:0005667;GO:0003677;GO:0046982;GO:0043565;GO:0003705;GO:0001228;GO:0001525;GO:0043010;GO:0030218;GO:0030097;GO:0045944;GO:0045893;GO:0006357;GO:0030217	cytoplasm|cytosol|nucleoplasm|nucleus|transcription factor complex|DNA binding|protein heterodimerization activity|sequence-specific DNA binding|transcription factor activity, RNA polymerase II distal enhancer sequence-specific binding|transcriptional activator activity, RNA polymerase II transcription regulatory region sequence-specific binding|angiogenesis|camera-type eye development|erythrocyt…
CL1Contig1247	1.60221	0.680065	0.305588	0.688533	GO:0005737;GO:0005845;GO:0003743;GO:0006417	cytoplasm|mRNA cap binding complex|translation initiation factor activity|regulation of translation
CL1Contig1248	0.22554	-2.14855	4.73259e-05	0.00121089
CL1Contig1249	0.0691641	-3.85383	0.084679	0.356034
CL1Contig125	3.09068	1.62792	0.139239	0.471565
CL1Contig1250	2.15149	1.10533	0.184686	0.546479	GO:0005737;GO:0004124;GO:0003961;GO:0030170;GO:0071266;GO:0019343;GO:0006534;GO:0019346	cytoplasm|cysteine synthase activity|O-acetylhomoserine aminocarboxypropyltransferase activity|pyridoxal phosphate binding|'de novo' L-methionine biosynthetic process|cysteine biosynthetic process via cystathionine|cysteine metabolic process|transsulfuration
CL1Contig1251	0.603859	-0.727717	0.68254	0.934776
CL1Contig1252	1.84377	0.882661	0.426831	0.792971
CL1Contig1253	0.900439	-0.1513	0.801091	0.975651	GO:0005826;GO:0032153;GO:0051286;GO:0005737;GO:0035838;GO:0005634;GO:0005096;GO:0035024;GO:0043547;GO:0007165	actomyosin contractile ring|cell division site|cell tip|cytoplasm|growing cell tip|nucleus|GTPase activator activity|negative regulation of Rho protein signal transduction|positive regulation of GTPase activity|signal transduction
CL1Contig1254	0.328182	-1.60743	0.631525	0.911686
CL1Contig1255	1.20273	0.266309	1	1
CL1Contig1256	0.541784	-0.884211	0.113935	0.42042	GO:0000275;GO:0046933;GO:0015986	mitochondrial proton-transporting ATP synthase complex, catalytic core F(1)|proton-transporting ATP synthase activity, rotational mechanism|ATP synthesis coupled proton transport
CL1Contig1257	0.979909	-0.0292802	0.95941	1
CL1Contig1258	1.04624	0.0652139	0.935573	1	GO:0005634;GO:0003677;GO:0016569;GO:0006281;GO:0006355;GO:0006351	nucleus|DNA binding|covalent chromatin modification|DNA repair|regulation of transcription, DNA-templated|transcription, DNA-templated
CL1Contig1259	1.53304	0.616398	0.628194	0.909694
CL1Contig126	59.6011	5.89727	1.97422e-06	8.39443e-05	GO:0005758;GO:0005782;GO:0005777;GO:0003988;GO:0003729;GO:0006635	mitochondrial intermembrane space|peroxisomal matrix|peroxisome|acetyl-CoA C-acyltransferase activity|mRNA binding|fatty acid beta-oxidation
CL1Contig1260	0.548189	-0.867256	0.495283	0.837609
CL1Contig1261	1.23555	0.305157	0.483439	0.83091	GO:0032153;GO:0005829;GO:0012505;GO:0005622;GO:0005096;GO:0017137;GO:0090630;GO:0006886;GO:0031338	cell division site|cytosol|endomembrane system|intracellular|GTPase activator activity|Rab GTPase binding|activation of GTPase activity|intracellular protein transport|regulation of vesicle fusion
CL1Contig1262	0.644692	-0.633317	0.169305	0.52339	GO:0072686;GO:0044732;GO:0005634;GO:0005524;GO:0004003;GO:0003677;GO:0034644;GO:0006301;GO:0000725;GO:0031297	mitotic spindle|mitotic spindle pole body|nucleus|ATP binding|ATP-dependent DNA helicase activity|DNA binding|cellular response to UV|postreplication repair|recombinational repair|replication fork processing
CL1Contig1263	1.56038	0.641894	0.811514	0.978263
CL1Contig1264	0.0385861	-4.69577	0.135659	0.464359	GO:0016491;GO:0030573	oxidoreductase activity|bile acid catabolic process
CL1Contig1265	0.789547	-0.340904	0.570001	0.881978	GO:0003677	DNA binding
CL1Contig1266	10.9811	3.45695	0.344104	0.725438
CL1Contig1267	0.274545	-1.86489	0.220429	0.598442	GO:0005730;GO:0005654;GO:0032040;GO:0005524;GO:0000480;GO:0000447;GO:0000472;GO:0031167	nucleolus|nucleoplasm|small-subunit processome|ATP binding|endonucleolytic cleavage in 5'-ETS of tricistronic rRNA transcript (SSU-rRNA, 5.8S rRNA, LSU-rRNA)|endonucleolytic cleavage in ITS1 to separate SSU-rRNA from 5.8S rRNA and LSU-rRNA from tricistronic rRNA transcript (SSU-rRNA, 5.8S rRNA, LSU-rRNA)|endonucleolytic cleavage to generate mature 5'-end of SSU-rRNA from (SSU-rRNA, 5.8S rRNA, LSU…
CL1Contig1268	0.736476	-0.441289	0.76297	0.96361	GO:0005829;GO:0016021;GO:0005634;GO:0004553;GO:0016052;GO:0044264	cytosol|integral component of membrane|nucleus|hydrolase activity, hydrolyzing O-glycosyl compounds|carbohydrate catabolic process|cellular polysaccharide metabolic process
CL1Contig1269	0.718908	-0.476121	0.354316	0.733484	GO:0005783;GO:0005789;GO:0016021;GO:0030544;GO:0006457	endoplasmic reticulum|endoplasmic reticulum membrane|integral component of membrane|Hsp70 protein binding|protein folding
CL1Contig127	0.404867	-1.30448	0.203634	0.575464
CL1Contig1270	0.682734	-0.550604	0.675388	0.932248
CL1Contig1271	0.374631	-1.41646	0.0233222	0.15575
CL1Contig1272	0.788468	-0.342875	0.416105	0.782873	GO:0005737;GO:0005730;GO:0005634;GO:0030688;GO:0005525;GO:0003924;GO:0034511;GO:0000479;GO:0000462;GO:0042254;GO:0006364	cytoplasm|nucleolus|nucleus|preribosome, small subunit precursor|GTP binding|GTPase activity|U3 snoRNA binding|endonucleolytic cleavage of tricistronic rRNA transcript (SSU-rRNA, 5.8S rRNA, LSU-rRNA)|maturation of SSU-rRNA from tricistronic rRNA transcript (SSU-rRNA, 5.8S rRNA, LSU-rRNA)|ribosome biogenesis|rRNA processing
CL1Contig1273	0.551493	-0.858584	0.133066	0.458901
CL1Contig1274	1.62816	0.703242	0.388099	0.76228
CL1Contig1275	0.551898	-0.857527	0.314732	0.697656
CL1Contig1276	0.675119	-0.566786	0.404794	0.773218
CL1Contig1277	1.84814	0.886077	0.645067	0.919239	GO:0031942;GO:0005743;GO:0005524;GO:0004176;GO:0046872;GO:0004222;GO:0008237;GO:0006515;GO:0006457;GO:0045041;GO:0030150;GO:0051604	i-AAA complex|mitochondrial inner membrane|ATP binding|ATP-dependent peptidase activity|metal ion binding|metalloendopeptidase activity|metallopeptidase activity|misfolded or incompletely synthesized protein catabolic process|protein folding|protein import into mitochondrial intermembrane space|protein import into mitochondrial matrix|protein maturation
CL1Contig1278	0.57379	-0.801406	0.623196	0.907323	GO:0000164;GO:0019888;GO:0005977;GO:0006470	protein phosphatase type 1 complex|protein phosphatase regulator activity|glycogen metabolic process|protein dephosphorylation
CL1Contig1279	12.507	3.64466	0.169126	0.523057
CL1Contig128	0.306672	-1.70523	0.438209	0.800477
CL1Contig1280	0.900916	-0.150535	0.928502	1
CL1Contig1281	Inf	Inf	0.0665635	0.308023	GO:0005737;GO:0005654;GO:0005634;GO:0097255;GO:0035035;GO:0003713;GO:0008283;GO:0006397;GO:0045944;GO:2000045;GO:0008380;GO:0006366	cytoplasm|nucleoplasm|nucleus|R2TP complex|histone acetyltransferase binding|transcription coactivator activity|cell proliferation|mRNA processing|positive regulation of transcription from RNA polymerase II promoter|regulation of G1/S transition of mitotic cell cycle|RNA splicing|transcription from RNA polymerase II promoter
CL1Contig1282	2.65455	1.40847	0.503331	0.843395
CL1Contig1283	5.88036	2.55591	0.0284974	0.179168	GO:0005737;GO:0005524;GO:0004349;GO:0003723;GO:0006536;GO:0055129;GO:0006561	cytoplasm|ATP binding|glutamate 5-kinase activity|RNA binding|glutamate metabolic process|L-proline biosynthetic process|proline biosynthetic process
CL1Contig1284	1.25707	0.330063	0.99416	1
CL1Contig1285	2.60437	1.38093	0.196345	0.564405	GO:0005739;GO:0002161;GO:0005524;GO:0004832;GO:0006438	mitochondrion|aminoacyl-tRNA editing activity|ATP binding|valine-tRNA ligase activity|valyl-tRNA aminoacylation
CL1Contig1286	5.78323	2.53188	0.00464833	0.0490575	GO:0005576;GO:0008061;GO:0004568;GO:0006032;GO:0000272	extracellular region|chitin binding|chitinase activity|chitin catabolic process|polysaccharide catabolic process
CL1Contig1287	1.23337	0.302611	0.87449	0.991095
CL1Contig1288	1.43875	0.524821	0.832781	0.981741
CL1Contig1289	3.89709	1.9624	0.442	0.802235
CL1Contig129	0.838247	-0.254552	0.754302	0.962118	GO:0030015;GO:0005737;GO:0000932;GO:0005829;GO:0005634;GO:0032947;GO:0006354;GO:0006402;GO:0017148;GO:0000288;GO:0000289;GO:0006355	CCR4-NOT core complex|cytoplasm|cytoplasmic mRNA processing body|cytosol|nucleus|protein complex scaffold|DNA-templated transcription, elongation|mRNA catabolic process|negative regulation of translation|nuclear-transcribed mRNA catabolic process, deadenylation-dependent decay|nuclear-transcribed mRNA poly(A) tail shortening|regulation of transcription, DNA-templated
CL1Contig1290	2.70807	1.43726	0.313154	0.69594
CL1Contig1291	0.233248	-2.10006	0.550453	0.871915
CL1Contig1292	3.24681	1.69902	0.101112	0.394786	GO:0005737;GO:0030659;GO:0005829;GO:0005789;GO:0030176;GO:0016021;GO:0003882;GO:0071852;GO:0070317;GO:0010512;GO:0006646;GO:0006659	cytoplasm|cytoplasmic vesicle membrane|cytosol|endoplasmic reticulum membrane|integral component of endoplasmic reticulum membrane|integral component of membrane|CDP-diacylglycerol-serine O-phosphatidyltransferase activity|fungal-type cell wall organization or biogenesis|negative regulation of G0 to G1 transition|negative regulation of phosphatidylinositol biosynthetic process|phosphatidylethanol…
CL1Contig1293	0.689123	-0.537166	0.904082	0.998668
CL1Contig1294	4.34233	2.11847	0.422064	0.787831	GO:0016021;GO:0005743;GO:0004129;GO:0019646	integral component of membrane|mitochondrial inner membrane|cytochrome-c oxidase activity|aerobic electron transport chain
CL1Contig1295	0.114659	-3.12457	0.0667542	0.308445
CL1Contig1296	1.49021	0.575515	0.684015	0.934776
CL1Contig1297	0.828794	-0.270914	0.956404	1
CL1Contig1298	1.32547	0.406499	0.533758	0.859811	GO:0005730;GO:0032040;GO:0003723;GO:0042134;GO:0030515;GO:0006397;GO:0006364	nucleolus|small-subunit processome|RNA binding|rRNA primary transcript binding|snoRNA binding|mRNA processing|rRNA processing
CL1Contig1299	1.7136	0.777034	0.809219	0.977762
CL1Contig13	0.469932	-1.08947	0.0777683	0.338699
CL1Contig130	7.39127	2.88582	0.00699778	0.0660966	GO:0005938;GO:0030010;GO:0030448	cell cortex|establishment of cell polarity|hyphal growth
CL1Contig1300	0.150003	-2.73694	0.177313	0.534446
CL1Contig1301	0.722746	-0.468439	0.445538	0.803811	GO:0005730;GO:0005654;GO:0003723;GO:0009383;GO:1902626;GO:0000463;GO:0042273;GO:0070475;GO:0031167	nucleolus|nucleoplasm|RNA binding|rRNA (cytosine-C5-)-methyltransferase activity|assembly of large subunit precursor of preribosome|maturation of LSU-rRNA from tricistronic rRNA transcript (SSU-rRNA, 5.8S rRNA, LSU-rRNA)|ribosomal large subunit biogenesis|rRNA base methylation|rRNA methylation
CL1Contig1302	2.54068	1.34521	0.0621216	0.294342	GO:0005759;GO:0005739;GO:0004816;GO:0005524;GO:0003676;GO:0006421;GO:0070145	mitochondrial matrix|mitochondrion|asparagine-tRNA ligase activity|ATP binding|nucleic acid binding|asparaginyl-tRNA aminoacylation|mitochondrial asparaginyl-tRNA aminoacylation
CL1Contig1303	5.55768	2.47448	0.397974	0.767715
CL1Contig1304	0.315639	-1.66365	0.00744874	0.0694901
CL1Contig1305	1.36828	0.452362	0.785236	0.968691
CL1Contig1306	0.278407	-1.84473	0.674082	0.932057
CL1Contig1307	1.90136	0.927034	0.451137	0.807204
CL1Contig1308	1.14778	0.198848	0.787212	0.96981
CL1Contig1309	1.68868	0.755892	0.364421	0.742983	GO:0000177;GO:0005829;GO:0005622;GO:0016020;GO:0005525;GO:0003924;GO:0044822;GO:0003746;GO:0061014;GO:0006414	cytoplasmic exosome (RNase complex)|cytosol|intracellular|membrane|GTP binding|GTPase activity|poly(A) RNA binding|translation elongation factor activity|positive regulation of mRNA catabolic process|translational elongation
CL1Contig131	1.0814	0.1129	0.803625	0.976659	GO:0005759;GO:0005739;GO:0003995;GO:0009055;GO:0000062;GO:0050660;GO:0016787;GO:0052890;GO:0006635;GO:0033539;GO:0055088	mitochondrial matrix|mitochondrion|acyl-CoA dehydrogenase activity|electron carrier activity|fatty-acyl-CoA binding|flavin adenine dinucleotide binding|hydrolase activity|oxidoreductase activity, acting on the CH-CH group of donors, with a flavin as acceptor|fatty acid beta-oxidation|fatty acid beta-oxidation using acyl-CoA dehydrogenase|lipid homeostasis
CL1Contig1310	0.631511	-0.66312	0.834664	0.981741
CL1Contig1311	13.7974	3.78633	7.48519e-05	0.00177045	GO:0005739;GO:0003867;GO:0042802;GO:0030170;GO:0043605;GO:0009450	mitochondrion|4-aminobutyrate transaminase activity|identical protein binding|pyridoxal phosphate binding|cellular amide catabolic process|gamma-aminobutyric acid catabolic process
CL1Contig1312	4.49893	2.16958	0.000196002	0.00396641	GO:0005759;GO:0005739;GO:0071949;GO:0004657;GO:0097054;GO:0006562;GO:0010133	mitochondrial matrix|mitochondrion|FAD binding|proline dehydrogenase activity|L-glutamate biosynthetic process|proline catabolic process|proline catabolic process to glutamate
CL1Contig1313	2.74311	1.45581	0.134992	0.463395
CL1Contig1314	1.40246	0.487955	0.400743	0.769479
CL1Contig1315	1.19019	0.251189	0.81179	0.978263
CL1Contig1316	4.82909	2.27175	0.00174031	0.0230247	GO:0020037;GO:0005506;GO:0004497;GO:0016705	heme binding|iron ion binding|monooxygenase activity|oxidoreductase activity, acting on paired donors, with incorporation or reduction of molecular oxygen
CL1Contig1317	7.1404	2.836	0.0173346	0.127322
CL1Contig1318	1.53724	0.620347	0.584906	0.891355
CL1Contig1319	0.955762	-0.0652769	0.707402	0.944018	GO:0005576;GO:0046556;GO:0046373	extracellular region|alpha-L-arabinofuranosidase activity|L-arabinose metabolic process
CL1Contig132	4.45769	2.1563	0.0181597	0.131673
CL1Contig1320	2.55325	1.35234	0.0704001	0.318974
CL1Contig1321	4.1828	2.06447	0.00396091	0.0435848	GO:0005759;GO:0005739;GO:0008260;GO:0042803;GO:0060612;GO:0007420;GO:0046950;GO:0007507;GO:0046952;GO:0042182;GO:0035774;GO:0014823;GO:0042493;GO:0045471;GO:0009725;GO:0007584;GO:0042594	mitochondrial matrix|mitochondrion|3-oxoacid CoA-transferase activity|protein homodimerization activity|adipose tissue development|brain development|cellular ketone body metabolic process|heart development|ketone body catabolic process|ketone catabolic process|positive regulation of insulin secretion involved in cellular response to glucose stimulus|response to activity|response to drug|response …
CL1Contig1322	2.26326	1.1784	0.592846	0.895201	GO:0005576;GO:0046556;GO:0031222;GO:0019566;GO:0046373;GO:0045493	extracellular region|alpha-L-arabinofuranosidase activity|arabinan catabolic process|arabinose metabolic process|L-arabinose metabolic process|xylan catabolic process
CL1Contig1323	65.1555	6.02582	0.00755764	0.0702254	GO:0008168;GO:0008033	methyltransferase activity|tRNA processing
CL1Contig1324	0.99858	-0.00204956	0.977564	1	GO:0032153;GO:0005829;GO:0044732;GO:0005634;GO:0005968;GO:0004663;GO:0017137;GO:0006888;GO:0018344;GO:0072661	cell division site|cytosol|mitotic spindle pole body|nucleus|Rab-protein geranylgeranyltransferase complex|Rab geranylgeranyltransferase activity|Rab GTPase binding|ER to Golgi vesicle-mediated transport|protein geranylgeranylation|protein targeting to plasma membrane
CL1Contig1325	1.74454	0.802843	0.620765	0.905988
CL1Contig1326	0.76308	-0.390094	0.591838	0.894231
CL1Contig1327	6.11192	2.61163	0.258443	0.642442	GO:0005622;GO:0004115;GO:0046872;GO:0019933	intracellular|3',5'-cyclic-AMP phosphodiesterase activity|metal ion binding|cAMP-mediated signaling
CL1Contig1328	0.337057	-1.56893	0.471899	0.82195
CL1Contig1329	0.323099	-1.62995	0.00332324	0.0380818	GO:0033185;GO:0005783;GO:0005789;GO:0016020;GO:0005634;GO:0004582;GO:0004169;GO:0019348;GO:0006506;GO:0035268;GO:0006487;GO:0035269	dolichol-phosphate-mannose synthase complex|endoplasmic reticulum|endoplasmic reticulum membrane|membrane|nucleus|dolichyl-phosphate beta-D-mannosyltransferase activity|dolichyl-phosphate-mannose-protein mannosyltransferase activity|dolichol metabolic process|GPI anchor biosynthetic process|protein mannosylation|protein N-linked glycosylation|protein O-linked mannosylation
CL1Contig133	1.1153	0.157435	0.97801	1
CL1Contig1330	1.13633	0.184379	0.826593	0.980902	GO:0005737;GO:0005829;GO:0006888;GO:0051028	cytoplasm|cytosol|ER to Golgi vesicle-mediated transport|mRNA transport
CL1Contig1331	0.447516	-1.15999	0.177312	0.534446	GO:0005829;GO:0022625;GO:0003723;GO:0003735;GO:0002181;GO:0006412	cytosol|cytosolic large ribosomal subunit|RNA binding|structural constituent of ribosome|cytoplasmic translation|translation
CL1Contig1332	5.13962	2.36166	0.041831	0.230407
CL1Contig1333	3.29628	1.72084	0.0259579	0.166911
CL1Contig1334	0.710333	-0.493432	0.38422	0.760183	GO:0005789;GO:0012507;GO:0000139;GO:0016021;GO:0031201;GO:0005484;GO:0000149;GO:0006888;GO:0015031;GO:0006890;GO:0048280	endoplasmic reticulum membrane|ER to Golgi transport vesicle membrane|Golgi membrane|integral component of membrane|SNARE complex|SNAP receptor activity|SNARE binding|ER to Golgi vesicle-mediated transport|protein transport|retrograde vesicle-mediated transport, Golgi to ER|vesicle fusion with Golgi apparatus
CL1Contig1335	0.210518	-2.24799	0.0643458	0.301675
CL1Contig1336	5.38702	2.42949	0.383947	0.760042
CL1Contig1337	1.85708	0.893036	0.53023	0.858546
CL1Contig1338	1.29649	0.374612	0.435666	0.799401	GO:0005737;GO:0005634;GO:0018064;GO:0008757;GO:0042038	cytoplasm|nucleus|protein-histidine N-methyltransferase activity|S-adenosylmethionine-dependent methyltransferase activity|peptidyl-histidine methylation, to form tele-methylhistidine
CL1Contig1339	0.336122	-1.57294	0.693188	0.939289
CL1Contig134	9.4133	3.2347	1.30071e-07	7.97338e-06	GO:0032126;GO:0045121;GO:0005886;GO:0070941	eisosome|membrane raft|plasma membrane|eisosome assembly
CL1Contig1340	1.84935	0.887018	0.248971	0.632198
CL1Contig1341	10.5228	3.39544	6.98522e-09	5.94026e-07	GO:0005737	cytoplasm
CL1Contig1342	0.581624	-0.781841	0.738653	0.956521
CL1Contig1343	1.05007	0.0704814	0.761381	0.96361
CL1Contig1344	1.11885	0.162022	0.656156	0.926329	GO:0005783;GO:0005789;GO:0016021;GO:0003824;GO:0051321	endoplasmic reticulum|endoplasmic reticulum membrane|integral component of membrane|catalytic activity|meiotic cell cycle
CL1Contig1345	1.6746	0.74382	0.89414	0.996937
CL1Contig1346	1.48182	0.567369	0.515727	0.850608	GO:0034338;GO:0009056	short-chain carboxylesterase activity|catabolic process
CL1Contig1347	2.13285	1.09278	0.454206	0.809777	GO:0005634;GO:0008168;GO:0009405;GO:0006355;GO:0030435;GO:0006351	nucleus|methyltransferase activity|pathogenesis|regulation of transcription, DNA-templated|sporulation resulting in formation of a cellular spore|transcription, DNA-templated
CL1Contig1348	1.34291	0.425367	1	1	GO:0005789;GO:0005811;GO:0000253;GO:0006696	endoplasmic reticulum membrane|lipid particle|3-keto sterol reductase activity|ergosterol biosynthetic process
CL1Contig1349	Inf	Inf	1	1	GO:0043621;GO:0061630;GO:0004842;GO:0008270;GO:0006915;GO:1902043;GO:0000209	protein self-association|ubiquitin protein ligase activity|ubiquitin-protein transferase activity|zinc ion binding|apoptotic process|positive regulation of extrinsic apoptotic signaling pathway via death domain receptors|protein polyubiquitination
CL1Contig135	1.48754	0.572928	0.630745	0.911125	GO:0005737;GO:0005829;GO:0005634;GO:0008441;GO:0052829;GO:0004441;GO:0000287;GO:0009086;GO:0046854;GO:0000103	cytoplasm|cytosol|nucleus|3'(2'),5'-bisphosphate nucleotidase activity|inositol-1,3,4-trisphosphate 1-phosphatase activity|inositol-1,4-bisphosphate 1-phosphatase activity|magnesium ion binding|methionine biosynthetic process|phosphatidylinositol phosphorylation|sulfate assimilation
CL1Contig1350	3.37288	1.75398	0.00246821	0.0302113	GO:0005737;GO:0005634;GO:0000978;GO:0000982;GO:0008270;GO:0006357;GO:0006351	cytoplasm|nucleus|RNA polymerase II core promoter proximal region sequence-specific DNA binding|transcription factor activity, RNA polymerase II core promoter proximal region sequence-specific binding|zinc ion binding|regulation of transcription from RNA polymerase II promoter|transcription, DNA-templated
CL1Contig1351	1.18051	0.239405	0.903507	0.998668
CL1Contig1352	2.23939	1.1631	0.199609	0.569404
CL1Contig1353	2.40127	1.2638	0.185363	0.547933
CL1Contig1354	0.795563	-0.329952	0.467165	0.819572	GO:0047661;GO:0006520;GO:0009252	amino-acid racemase activity|cellular amino acid metabolic process|peptidoglycan biosynthetic process
CL1Contig1355	16.3319	4.02962	1.95519e-06	8.3376e-05	GO:0005576;GO:0030246;GO:0016787;GO:0016829;GO:0071555;GO:0000272	extracellular region|carbohydrate binding|hydrolase activity|lyase activity|cell wall organization|polysaccharide catabolic process
CL1Contig1356	1.74881	0.806372	0.242112	0.624376
CL1Contig1357	9.48156	3.24512	0.000217604	0.00431454
CL1Contig1358	Inf	Inf	0.936408	1
CL1Contig1359	0.246885	-2.01809	0.00807441	0.0736002	GO:0010008;GO:0005887;GO:0045121;GO:0005886;GO:0005773;GO:0015297;GO:0015181;GO:0015174;GO:0015179;GO:0015809;GO:0015802;GO:0055085	endosome membrane|integral component of plasma membrane|membrane raft|plasma membrane|vacuole|antiporter activity|arginine transmembrane transporter activity|basic amino acid transmembrane transporter activity|L-amino acid transmembrane transporter activity|arginine transport|basic amino acid transport|transmembrane transport
CL1Contig136	3.3138	1.72848	0.00341232	0.0389465
CL1Contig1360	3.04392	1.60593	0.589243	0.892872
CL1Contig1361	3.36472	1.75048	0.811973	0.978263
CL1Contig1362	2.49643	1.31987	0.617945	0.905276
CL1Contig1363	0.841127	-0.249604	0.565484	0.879398	GO:0000127;GO:0003677;GO:0016791;GO:0042791;GO:0016311;GO:0006359;GO:0000999;GO:0001021;GO:0001041;GO:0001009	transcription factor TFIIIC complex|DNA binding|phosphatase activity|5S class rRNA transcription from RNA polymerase III type 1 promoter|dephosphorylation|regulation of transcription from RNA polymerase III promoter|RNA polymerase III type 1 promoter transcriptional preinitiation complex assembly|RNA polymerase III type 2 promoter transcriptional preinitiation complex assembly|transcription from …
CL1Contig1364	1.39003	0.475116	0.586191	0.891575
CL1Contig1365	1.20126	0.264548	0.850218	0.984494
CL1Contig1366	2.49398	1.31845	0.0917793	0.373515	GO:0005829;GO:0005634;GO:0033063;GO:0005657;GO:0033062;GO:0035861;GO:0005524;GO:0003690;GO:0000400;GO:0033170;GO:0000150;GO:0003697;GO:0000730;GO:0000724;GO:0000707;GO:0006312;GO:0007131;GO:0010212;GO:0042148	cytosol|nucleus|Rad51B-Rad51C-Rad51D-XRCC2 complex|replication fork|Rhp55-Rhp57 complex|site of double-strand break|ATP binding|double-stranded DNA binding|four-way junction DNA binding|protein-DNA loading ATPase activity|recombinase activity|single-stranded DNA binding|DNA recombinase assembly|double-strand break repair via homologous recombination|meiotic DNA recombinase assembly|mitotic recomb…
CL1Contig1367	1.94929	0.962947	0.113044	0.418467
CL1Contig1368	0.309306	-1.69289	0.140711	0.474476	GO:0005829;GO:0005634;GO:1990112;GO:0061630;GO:0008270;GO:0043161;GO:0042787;GO:1990116	cytosol|nucleus|RQC complex|ubiquitin protein ligase activity|zinc ion binding|proteasome-mediated ubiquitin-dependent protein catabolic process|protein ubiquitination involved in ubiquitin-dependent protein catabolic process|ribosome-associated ubiquitin-dependent protein catabolic process
CL1Contig1369	1.6435	0.716771	0.641381	0.917066	GO:0005737;GO:0005829;GO:0005524;GO:0003723;GO:0004829;GO:0002181;GO:0006435	cytoplasm|cytosol|ATP binding|RNA binding|threonine-tRNA ligase activity|cytoplasmic translation|threonyl-tRNA aminoacylation
CL1Contig137	4.46327	2.1581	0.108987	0.410502	GO:0000331;GO:0005789;GO:0005768;GO:0005794;GO:0016021;GO:0031902;GO:0005765;GO:0030670;GO:0031201;GO:0030658;GO:0005484;GO:0000149;GO:0008333;GO:0006887;GO:0015031;GO:0006906	contractile vacuole|endoplasmic reticulum membrane|endosome|Golgi apparatus|integral component of membrane|late endosome membrane|lysosomal membrane|phagocytic vesicle membrane|SNARE complex|transport vesicle membrane|SNAP receptor activity|SNARE binding|endosome to lysosome transport|exocytosis|protein transport|vesicle fusion
CL1Contig1370	2.09564	1.06739	0.147048	0.484429
CL1Contig1371	0.655588	-0.609138	0.308402	0.691542
CL1Contig1372	0.00375362	-8.0575	1.14906e-07	7.14242e-06	GO:0046556;GO:0009044;GO:0045493	alpha-L-arabinofuranosidase activity|xylan 1,4-beta-xylosidase activity|xylan catabolic process
CL1Contig1373	0.647247	-0.627612	0.76839	0.96516
CL1Contig1374	4.53687	2.1817	0.231618	0.611222
CL1Contig1375	1.24506	0.316217	0.399667	0.769017
CL1Contig1376	1.87093	0.903759	0.859608	0.986409	GO:0005681;GO:0046540;GO:0005688;GO:0003723;GO:0000398	spliceosomal complex|U4/U6 x U5 tri-snRNP complex|U6 snRNP|RNA binding|mRNA splicing, via spliceosome
CL1Contig1377	0.342349	-1.54646	0.00583953	0.057736	GO:0005737;GO:0004190;GO:0008081;GO:0006629;GO:0006796	cytoplasm|aspartic-type endopeptidase activity|phosphoric diester hydrolase activity|lipid metabolic process|phosphate-containing compound metabolic process
CL1Contig1378	0.589282	-0.76297	0.94897	1
CL1Contig1379	0.926881	-0.109543	0.638217	0.915508	GO:0016021;GO:0043020;GO:0050660;GO:0020037;GO:0046872;GO:0016175;GO:0042742;GO:0030587;GO:0030435;GO:0042554	integral component of membrane|NADPH oxidase complex|flavin adenine dinucleotide binding|heme binding|metal ion binding|superoxide-generating NADPH oxidase activity|defense response to bacterium|sorocarp development|sporulation resulting in formation of a cellular spore|superoxide anion generation
CL1Contig138	1.13908	0.187869	0.715835	0.947832	GO:0005829;GO:0019898;GO:0031201;GO:0005774;GO:0001671;GO:0005483;GO:0019905;GO:0006914;GO:0006886;GO:0061025;GO:0070317;GO:0035494;GO:0042144;GO:0048280	cytosol|extrinsic component of membrane|SNARE complex|vacuolar membrane|ATPase activator activity|soluble NSF attachment protein activity|syntaxin binding|autophagy|intracellular protein transport|membrane fusion|negative regulation of G0 to G1 transition|SNARE complex disassembly|vacuole fusion, non-autophagic|vesicle fusion with Golgi apparatus
CL1Contig1380	0.499209	-1.00228	0.325419	0.708247	GO:0005576;GO:0050584;GO:0046872	extracellular region|linoleate 11-lipoxygenase activity|metal ion binding
CL1Contig1381	6.80025	2.76559	0.25527	0.639271
CL1Contig1382	2.06946	1.04925	0.280929	0.666416
CL1Contig1383	0.912602	-0.131943	0.508451	0.846545
CL1Contig1384	0.723582	-0.466771	0.570663	0.88215
CL1Contig1385	0.0943644	-3.40561	0.258346	0.642367
CL1Contig1386	0	#NAME?	0.369555	0.748394
CL1Contig1387	5.44685	2.44542	0.00365559	0.0410856	GO:0005834;GO:0031683;GO:0001664;GO:0005525;GO:0003924;GO:0046872;GO:0004871;GO:0007188	heterotrimeric G-protein complex|G-protein beta/gamma-subunit complex binding|G-protein coupled receptor binding|GTP binding|GTPase activity|metal ion binding|signal transducer activity|adenylate cyclase-modulating G-protein coupled receptor signaling pathway
CL1Contig1388	1.67329	0.742687	0.565973	0.879398
CL1Contig1389	0.935252	-0.0965726	0.886446	0.994264	GO:0016829;GO:0016758;GO:0016999	lyase activity|transferase activity, transferring hexosyl groups|antibiotic metabolic process
CL1Contig139	7.5467	2.91585	0.0423309	0.231945	GO:0005730;GO:0051082;GO:0042254;GO:0006364	nucleolus|unfolded protein binding|ribosome biogenesis|rRNA processing
CL1Contig1390	0.76061	-0.394771	0.522916	0.854888
CL1Contig1391	2.40318	1.26494	0.0439293	0.238131	GO:0016491;GO:0031177;GO:0016740	oxidoreductase activity|phosphopantetheine binding|transferase activity
CL1Contig1392	0.837762	-0.255388	0.621001	0.905988	GO:0005576;GO:0046872;GO:0030570;GO:0009405;GO:0045490	extracellular region|metal ion binding|pectate lyase activity|pathogenesis|pectin catabolic process
CL1Contig1393	0.382365	-1.38698	0.336021	0.719479	GO:0005730;GO:0005634;GO:0006364	nucleolus|nucleus|rRNA processing
CL1Contig1394	0.515639	-0.955567	0.359231	0.738041
CL1Contig1395	7.99423	2.99896	0.00417676	0.0453494
CL1Contig1396					GO:0000779;GO:0000941;GO:0031617;GO:0000818;GO:0005634;GO:0000922;GO:0051456;GO:0051301;GO:0000070	condensed chromosome, centromeric region|condensed nuclear chromosome inner kinetochore|NMS complex|nuclear MIS12/MIND complex|nucleus|spindle pole|attachment of spindle microtubules to kinetochore involved in meiotic sister chromatid segregation|cell division|mitotic sister chromatid segregation
CL1Contig1397	1.00297	0.00427704	0.999129	1
CL1Contig1398	0.300341	-1.73532	0.104433	0.400945
CL1Contig1399	0.913425	-0.130641	0.945271	1
CL1Contig14	1.13723	0.185523	0.796811	0.973687	GO:0020037;GO:0033754;GO:0046872;GO:0034354;GO:0019441	heme binding|indoleamine 2,3-dioxygenase activity|metal ion binding|'de novo' NAD biosynthetic process from tryptophan|tryptophan catabolic process to kynurenine
CL1Contig140	1.37932	0.463961	0.325432	0.708247	GO:0032153;GO:0051286;GO:0005829;GO:0090443;GO:0044732;GO:0005634;GO:0061509;GO:0031030	cell division site|cell tip|cytosol|FAR/SIN/STRIPAK complex|mitotic spindle pole body|nucleus|asymmetric protein localization to old mitotic spindle pole body|negative regulation of septation initiation signaling
CL1Contig1400	0.647069	-0.628009	0.312169	0.694642	GO:0000781;GO:0005634;GO:0031151;GO:0006348;GO:0000077;GO:0006281;GO:0006351	chromosome, telomeric region|nucleus|histone methyltransferase activity (H3-K79 specific)|chromatin silencing at telomere|DNA damage checkpoint|DNA repair|transcription, DNA-templated
CL1Contig1401	1.1254	0.170442	0.651255	0.923228	GO:0000775;GO:0005737;GO:0044732;GO:0005635;GO:0005720;GO:0005634;GO:0030687;GO:0000922;GO:0030702;GO:0000478;GO:0000460;GO:0000470;GO:0006351	chromosome, centromeric region|cytoplasm|mitotic spindle pole body|nuclear envelope|nuclear heterochromatin|nucleus|preribosome, large subunit precursor|spindle pole|chromatin silencing at centromere|endonucleolytic cleavage involved in rRNA processing|maturation of 5.8S rRNA|maturation of LSU-rRNA|transcription, DNA-templated
CL1Contig1402	2.13491	1.09418	0.349614	0.730073
CL1Contig1403	1.17277	0.229919	0.637572	0.915233	GO:0016021;GO:0005506;GO:0016491;GO:0006633	integral component of membrane|iron ion binding|oxidoreductase activity|fatty acid biosynthetic process
CL1Contig1404	1.96961	0.977913	0.181853	0.542072
CL1Contig1405	0.532956	-0.90791	0.379938	0.757712
CL1Contig1406	3.12489	1.6438	0.771648	0.96516
CL1Contig1407	0.301051	-1.73192	0.568596	0.881139
CL1Contig1408	1.21815	0.284689	1	1	GO:0005634;GO:0003677;GO:0008270	nucleus|DNA binding|zinc ion binding
CL1Contig1409	0.483883	-1.04727	0.115909	0.424405	GO:0005737;GO:0006044	cytoplasm|N-acetylglucosamine metabolic process
CL1Contig141	0.426311	-1.23002	0.313777	0.696567
CL1Contig1410	0.476337	-1.06995	0.585569	0.891575	GO:0005737;GO:0005096;GO:0016491;GO:0005093;GO:0015031;GO:0007264;GO:0016192	cytoplasm|GTPase activator activity|oxidoreductase activity|Rab GDP-dissociation inhibitor activity|protein transport|small GTPase mediated signal transduction|vesicle-mediated transport
CL1Contig1411	1.09167	0.126536	0.557539	0.875232	GO:0005737;GO:0005887;GO:0016020;GO:0050501;GO:0007155;GO:0036120;GO:0044849;GO:0085029;GO:0045226;GO:0030213;GO:0010764	cytoplasm|integral component of plasma membrane|membrane|hyaluronan synthase activity|cell adhesion|cellular response to platelet-derived growth factor stimulus|estrous cycle|extracellular matrix assembly|extracellular polysaccharide biosynthetic process|hyaluronan biosynthetic process|negative regulation of fibroblast migration
CL1Contig1412	0.858081	-0.220815	0.590891	0.89381	GO:0007049;GO:0051301;GO:0000079	cell cycle|cell division|regulation of cyclin-dependent protein serine/threonine kinase activity
CL1Contig1413	0.48062	-1.05703	0.0225193	0.152044
CL1Contig1414	0.680463	-0.555411	0.72943	0.953587
CL1Contig1415	1.76687	0.8212	0.552723	0.872403
CL1Contig1416	0.44348	-1.17306	0.214311	0.590328
CL1Contig1417	2.19193	1.1322	0.1553	0.50006	GO:0005783;GO:0016021;GO:0022857	endoplasmic reticulum|integral component of membrane|transmembrane transporter activity
CL1Contig1418	1.02369	0.0337733	0.920973	1
CL1Contig1419	0.121562	-3.04024	0.0586662	0.284194	GO:0016586;GO:0003682;GO:0043044;GO:0016569;GO:0006302;GO:0006303;GO:0006337;GO:0042173;GO:0006355;GO:0030435;GO:0006368	RSC complex|chromatin binding|ATP-dependent chromatin remodeling|covalent chromatin modification|double-strand break repair|double-strand break repair via nonhomologous end joining|nucleosome disassembly|regulation of sporulation resulting in formation of a cellular spore|regulation of transcription, DNA-templated|sporulation resulting in formation of a cellular spore|transcription elongation fro…
CL1Contig142	0.456277	-1.13202	0.486309	0.833144
CL1Contig1420	0.492102	-1.02297	0.152031	0.493856
CL1Contig1421	4.69755	2.23191	0.272365	0.657298
CL1Contig1422	1.29113	0.368629	0.677828	0.933549	GO:0005634;GO:0000978;GO:0000982;GO:0008270;GO:0031139;GO:0006357;GO:0006351	nucleus|RNA polymerase II core promoter proximal region sequence-specific DNA binding|transcription factor activity, RNA polymerase II core promoter proximal region sequence-specific binding|zinc ion binding|positive regulation of conjugation with cellular fusion|regulation of transcription from RNA polymerase II promoter|transcription, DNA-templated
CL1Contig1423	1.53565	0.618848	0.764784	0.964327
CL1Contig1424	1.93205	0.950131	0.352192	0.73205	GO:0012505;GO:0016021;GO:0031201;GO:0005484;GO:0000149;GO:0006886;GO:0048278;GO:0006906	endomembrane system|integral component of membrane|SNARE complex|SNAP receptor activity|SNARE binding|intracellular protein transport|vesicle docking|vesicle fusion
CL1Contig1425	1.99278	0.994784	0.765235	0.964459
CL1Contig1426	0.762534	-0.391126	0.765575	0.964636	GO:0005634;GO:0008409;GO:0046872;GO:0004528;GO:0000724;GO:0036297	nucleus|5'-3' exonuclease activity|metal ion binding|phosphodiesterase I activity|double-strand break repair via homologous recombination|interstrand cross-link repair
CL1Contig1427	0.680282	-0.555796	0.466769	0.819544
CL1Contig1428
CL1Contig1429	0.443204	-1.17396	0.0422936	0.231913	GO:0005829;GO:0012505;GO:0044732;GO:0005634;GO:0005096;GO:0017137;GO:0090630;GO:0006886;GO:0010974;GO:0031030;GO:0045737;GO:0031338	cytosol|endomembrane system|mitotic spindle pole body|nucleus|GTPase activator activity|Rab GTPase binding|activation of GTPase activity|intracellular protein transport|negative regulation of barrier septum assembly|negative regulation of septation initiation signaling|positive regulation of cyclin-dependent protein serine/threonine kinase activity|regulation of vesicle fusion
CL1Contig143	0.351341	-1.50906	0.0145727	0.112013	GO:0005829;GO:0005768;GO:0005634;GO:0007034;GO:0016192	cytosol|endosome|nucleus|vacuolar transport|vesicle-mediated transport
CL1Contig1430	1.02423	0.0345395	0.866634	0.988673
CL1Contig1431	1.63462	0.708955	0.185521	0.548179	GO:0016021;GO:0043332;GO:0005886;GO:0032220	integral component of membrane|mating projection tip|plasma membrane|plasma membrane fusion involved in cytogamy
CL1Contig1432	0.854365	-0.227075	0.994126	1	GO:0072686;GO:0044732;GO:0005634;GO:0005524;GO:0004003;GO:0003677;GO:0034644;GO:0006301;GO:0000725;GO:0031297	mitotic spindle|mitotic spindle pole body|nucleus|ATP binding|ATP-dependent DNA helicase activity|DNA binding|cellular response to UV|postreplication repair|recombinational repair|replication fork processing
CL1Contig1433	1.03541	0.0502012	1	1
CL1Contig1434	1.69428	0.760673	0.230703	0.610406	GO:0016021;GO:0005886	integral component of membrane|plasma membrane
CL1Contig1435	1.64612	0.719069	0.42036	0.786587
CL1Contig1436	1.80026	0.848202	0.247471	0.630457
CL1Contig1437	1.9596	0.970558	0.3408	0.723378
CL1Contig1438	0.136984	-2.86792	0.261532	0.645039
CL1Contig1439	1.57002	0.650786	0.188726	0.552966	GO:0005759;GO:0004017;GO:0005524;GO:0005525;GO:0046899	mitochondrial matrix|adenylate kinase activity|ATP binding|GTP binding|nucleoside triphosphate adenylate kinase activity
CL1Contig144	0.634161	-0.65708	0.996318	1	GO:0005739	mitochondrion
CL1Contig1440	0.326785	-1.61358	0.158238	0.503707	GO:0005634;GO:0003677;GO:0006355;GO:0006351	nucleus|DNA binding|regulation of transcription, DNA-templated|transcription, DNA-templated
CL1Contig1441	0.401774	-1.31554	0.172349	0.528035
CL1Contig1442	6.42898	2.68459	0.0392393	0.221353	GO:0005634;GO:0006355;GO:0030435;GO:0006351	nucleus|regulation of transcription, DNA-templated|sporulation resulting in formation of a cellular spore|transcription, DNA-templated
CL1Contig1443	3.86688	1.95117	0.0388354	0.220002	GO:0034045;GO:0006914;GO:0015031	pre-autophagosomal structure membrane|autophagy|protein transport
CL1Contig1444	1.42761	0.513604	0.885046	0.993798	GO:0051301	cell division
CL1Contig1445	0.675113	-0.566798	0.741555	0.957837
CL1Contig1446	0.927258	-0.108957	0.875244	0.991319
CL1Contig1447	1.02769	0.0394024	0.994131	1
CL1Contig1448	1.12597	0.171174	0.888543	0.994791	GO:0005829;GO:0022625;GO:0003735;GO:0002181;GO:0000027;GO:0006412	cytosol|cytosolic large ribosomal subunit|structural constituent of ribosome|cytoplasmic translation|ribosomal large subunit assembly|translation
CL1Contig1449	Inf	Inf	0.00615055	0.0602553
CL1Contig145	5.58669	2.48199	0.00291433	0.0345772
CL1Contig1450	1.08701	0.120359	0.696786	0.93978
CL1Contig1451	0.253181	-1.98176	0.00184921	0.024225	GO:0005737;GO:0070062;GO:0004342;GO:0016787;GO:0005975;GO:0006091;GO:0006043;GO:0006046;GO:0019262;GO:0006048	cytoplasm|extracellular exosome|glucosamine-6-phosphate deaminase activity|hydrolase activity|carbohydrate metabolic process|generation of precursor metabolites and energy|glucosamine catabolic process|N-acetylglucosamine catabolic process|N-acetylneuraminate catabolic process|UDP-N-acetylglucosamine biosynthetic process
CL1Contig1452	0.929246	-0.105867	0.938828	1
CL1Contig1453	2.83598	1.50385	0.125864	0.444659
CL1Contig1454	0.770606	-0.375935	0.93738	1
CL1Contig1455	0.488909	-1.03236	0.0311209	0.189255
CL1Contig1456	3.65594	1.87024	0.388387	0.76228	GO:0005634;GO:0005886;GO:0019784;GO:0004843;GO:0043130;GO:0071108	nucleus|plasma membrane|NEDD8-specific protease activity|thiol-dependent ubiquitin-specific protease activity|ubiquitin binding|protein K48-linked deubiquitination
CL1Contig1457	0.270841	-1.88448	0.304881	0.688474
CL1Contig1458	1.11217	0.153383	0.833359	0.981741
CL1Contig1459	1.51067	0.595192	0.229448	0.608333	GO:0005829;GO:0004602;GO:0003714;GO:0042994;GO:0042128;GO:0032447;GO:0006808;GO:0010044	cytosol|glutathione peroxidase activity|transcription corepressor activity|cytoplasmic sequestering of transcription factor|nitrate assimilation|protein urmylation|regulation of nitrogen utilization|response to aluminum ion
CL1Contig146	4.01676	2.00603	0.0107769	0.0901872	GO:0016021;GO:0016491	integral component of membrane|oxidoreductase activity
CL1Contig1460	6.20522	2.63348	0.397504	0.767408
CL1Contig1461	1.87336	0.905627	0.658908	0.926807
CL1Contig1462	1.08215	0.113897	0.873401	0.990711	GO:0000127;GO:0003677;GO:0016791;GO:0042791;GO:0016311;GO:0006359;GO:0000999;GO:0001021;GO:0001041;GO:0001009	transcription factor TFIIIC complex|DNA binding|phosphatase activity|5S class rRNA transcription from RNA polymerase III type 1 promoter|dephosphorylation|regulation of transcription from RNA polymerase III promoter|RNA polymerase III type 1 promoter transcriptional preinitiation complex assembly|RNA polymerase III type 2 promoter transcriptional preinitiation complex assembly|transcription from …
CL1Contig1463	2.89054	1.53134	0.0119258	0.0965223	GO:0005737;GO:0005634	cytoplasm|nucleus
CL1Contig1464	Inf	Inf	0.611773	0.905276	GO:0005576;GO:0004565;GO:0000272	extracellular region|beta-galactosidase activity|polysaccharide catabolic process
CL1Contig1465	3.49912	1.80699	0.0557661	0.276518
CL1Contig1466	0.886176	-0.174334	0.507689	0.846456	GO:0005634;GO:0003677;GO:0000981;GO:0008270;GO:0006351	nucleus|DNA binding|RNA polymerase II transcription factor activity, sequence-specific DNA binding|zinc ion binding|transcription, DNA-templated
CL1Contig1467	0.88714	-0.172766	0.964968	1	GO:0004373;GO:0005978	glycogen (starch) synthase activity|glycogen biosynthetic process
CL1Contig1468	1.31549	0.395605	0.967858	1
CL1Contig1469	0.76298	-0.390284	0.672316	0.931051
CL1Contig147	2.82178	1.49661	0.0625914	0.295901
CL1Contig1470	4.16373	2.05788	0.0055345	0.0554657	GO:0005634;GO:0046872;GO:0003676;GO:0009405;GO:0006355;GO:0006351	nucleus|metal ion binding|nucleic acid binding|pathogenesis|regulation of transcription, DNA-templated|transcription, DNA-templated
CL1Contig1471	0.926592	-0.109993	1	1
CL1Contig1472	0.710255	-0.49359	0.402954	0.771607	GO:0004115;GO:0006198	3',5'-cyclic-AMP phosphodiesterase activity|cAMP catabolic process
CL1Contig1473	1.70223	0.767423	0.470888	0.821429
CL1Contig1474	8.1797	3.03205	0.00390325	0.0431439
CL1Contig1475	24.1221	4.59229	0.174111	0.530574	GO:0005634;GO:0000978;GO:0001077;GO:0008270;GO:2001158;GO:0045944;GO:0006560;GO:0000972	nucleus|RNA polymerase II core promoter proximal region sequence-specific DNA binding|transcriptional activator activity, RNA polymerase II core promoter proximal region sequence-specific binding|zinc ion binding|positive regulation of proline catabolic process to glutamate|positive regulation of transcription from RNA polymerase II promoter|proline metabolic process|transcription-dependent tethe…
CL1Contig1476	2.26351	1.17856	0.425541	0.791974
CL1Contig1477	0.910534	-0.135216	0.958099	1	GO:0043679;GO:0031410;GO:0005768;GO:0000145;GO:0055037;GO:0017137;GO:0007411;GO:0007298;GO:0022416;GO:0032456;GO:0007269;GO:0042331;GO:0072659;GO:0015031;GO:0016081;GO:0016080;GO:0090522;GO:0016192	axon terminus|cytoplasmic vesicle|endosome|exocyst|recycling endosome|Rab GTPase binding|axon guidance|border follicle cell migration|chaeta development|endocytic recycling|neurotransmitter secretion|phototaxis|protein localization to plasma membrane|protein transport|synaptic vesicle docking|synaptic vesicle targeting|vesicle tethering involved in exocytosis|vesicle-mediated transport
CL1Contig1478	0.445198	-1.16748	0.041516	0.229273	GO:0005615;GO:0004222;GO:0008270	extracellular space|metalloendopeptidase activity|zinc ion binding
CL1Contig1479	1.19847	0.261192	0.920608	1
CL1Contig148	1.88739	0.916393	0.231391	0.611001	GO:0005737;GO:0005829;GO:0005634;GO:0000151;GO:0031624;GO:0061630;GO:0008270;GO:0032436;GO:0000209;GO:0042787;GO:1990580;GO:0007165	cytoplasm|cytosol|nucleus|ubiquitin ligase complex|ubiquitin conjugating enzyme binding|ubiquitin protein ligase activity|zinc ion binding|positive regulation of proteasomal ubiquitin-dependent protein catabolic process|protein polyubiquitination|protein ubiquitination involved in ubiquitin-dependent protein catabolic process|regulation of cytoplasmic translational termination|signal transduction
CL1Contig1480	2.8744	1.52326	0.263695	0.647661
CL1Contig1481	2.91796	1.54496	0.262402	0.646389
CL1Contig1482	0.318693	-1.64976	0.0946779	0.380366
CL1Contig1483	1.71523	0.7784	0.657541	0.926638	GO:0005634;GO:0035861;GO:0003684;GO:0003887;GO:0046872;GO:0052858;GO:0070987;GO:0042276;GO:0034087;GO:0018003;GO:2000720;GO:0019985	nucleus|site of double-strand break|damaged DNA binding|DNA-directed DNA polymerase activity|metal ion binding|peptidyl-lysine acetyltransferase activity|error-free translesion synthesis|error-prone translesion synthesis|establishment of mitotic sister chromatid cohesion|peptidyl-lysine N6-acetylation|positive regulation of maintenance of mitotic sister chromatid cohesion, centromeric|translesion…
CL1Contig1484	0.841579	-0.24883	0.452967	0.808365
CL1Contig1485	5.78522	2.53237	0.183272	0.544235
CL1Contig1486	0.500084	-0.999757	0.0801988	0.344764	GO:0005671;GO:0000775;GO:0005829;GO:0000124;GO:0046695;GO:0010484;GO:0006338;GO:0060358;GO:0000122;GO:0032968;GO:0007131;GO:0006351	Ada2/Gcn5/Ada3 transcription activator complex|chromosome, centromeric region|cytosol|SAGA complex|SLIK (SAGA-like) complex|H3 histone acetyltransferase activity|chromatin remodeling|negative regulation of leucine import|negative regulation of transcription from RNA polymerase II promoter|positive regulation of transcription elongation from RNA polymerase II promoter|reciprocal meiotic recombinat…
CL1Contig1487	0.913586	-0.130388	0.989353	1
CL1Contig1488	2.27199	1.18396	0.192106	0.557777
CL1Contig1489	0.321456	-1.63731	0.112599	0.417585	GO:0005759;GO:0005739;GO:0005782;GO:0005777;GO:0004096;GO:0020037;GO:0046872;GO:0034599;GO:0042744;GO:0042542	mitochondrial matrix|mitochondrion|peroxisomal matrix|peroxisome|catalase activity|heme binding|metal ion binding|cellular response to oxidative stress|hydrogen peroxide catabolic process|response to hydrogen peroxide
CL1Contig149	0.517149	-0.951349	0.159041	0.504841
CL1Contig1490	1.97538	0.982128	0.038622	0.2193
CL1Contig1491	3.879	1.95568	0.00159017	0.0214433
CL1Contig1492	1.27867	0.354647	0.864762	0.987633
CL1Contig1493	1.47095	0.556745	0.846236	0.983402
CL1Contig1494	2.67586	1.42	0.0392757	0.221473
CL1Contig1495	2.7874	1.47892	0.0910455	0.371771
CL1Contig1496	1.63781	0.711772	0.528129	0.857408
CL1Contig1497	1.47031	0.556118	0.528304	0.857409
CL1Contig1498	0.37293	-1.42302	0.320819	0.702851
CL1Contig1499	0.412205	-1.27857	0.0289191	0.180661	GO:0005634;GO:0003677;GO:0000981;GO:0003700;GO:0008270;GO:0043619;GO:0009410;GO:0006351	nucleus|DNA binding|RNA polymerase II transcription factor activity, sequence-specific DNA binding|transcription factor activity, sequence-specific DNA binding|zinc ion binding|regulation of transcription from RNA polymerase II promoter in response to oxidative stress|response to xenobiotic stimulus|transcription, DNA-templated
CL1Contig15	8.79086	3.13601	0.0004804	0.00837399	GO:0016491	oxidoreductase activity
CL1Contig150	1.06724	0.0938825	0.837039	0.982146	GO:0005840;GO:0003735;GO:0006412	ribosome|structural constituent of ribosome|translation
CL1Contig1500	13.281	3.7313	0.0530674	0.268737
CL1Contig1501	1.75308	0.809895	0.303388	0.687735
CL1Contig1502	5.70228	2.51154	0.219343	0.597697	GO:0005789;GO:0016021;GO:0005886;GO:0005215	endoplasmic reticulum membrane|integral component of membrane|plasma membrane|transporter activity
CL1Contig1503	Inf	Inf	0.443101	0.802235	GO:0071627;GO:0005886;GO:0032217;GO:0034220;GO:0032218	integral component of fungal-type vacuolar membrane|plasma membrane|riboflavin transporter activity|ion transmembrane transport|riboflavin transport
CL1Contig1504	0.835752	-0.258853	0.897025	0.997663	GO:0005829;GO:0005634;GO:0000987;GO:0046872;GO:0000982;GO:0000122;GO:0060196;GO:2001043;GO:0045944;GO:0000083;GO:0006351	cytosol|nucleus|core promoter proximal region sequence-specific DNA binding|metal ion binding|transcription factor activity, RNA polymerase II core promoter proximal region sequence-specific binding|negative regulation of transcription from RNA polymerase II promoter|positive regulation of antisense RNA transcription|positive regulation of cell separation after cytokinesis|positive regulation of …
CL1Contig1505	0.861465	-0.215135	0.901002	0.998566
CL1Contig1506	1.16839	0.224524	0.828916	0.981157	GO:0005737;GO:0005634;GO:0009982;GO:0003723;GO:1990481;GO:0031119	cytoplasm|nucleus|pseudouridine synthase activity|RNA binding|mRNA pseudouridine synthesis|tRNA pseudouridine synthesis
CL1Contig1507	1.75521	0.811641	0.594589	0.896724
[truncated: 12,899 more rows]
