# Supplementary material for: Cuminal Inhibits Trichothecium roseum Growth by Triggering Cell Starvation: Transcriptome and Proteome Analysis
Source: Microorganisms. 2020 Feb 14;8(2):256. doi: 10.3390/microorganisms8020256 (PMC7074788; doi:10.3390/microorganisms8020256)
Supplement: Supplementary file 1 [file microorganisms-08-00256-s001.zip › Supplementary files/Table S2. Data of differentially expressed genes of Trichothecium roseum unpon cuminal exposure..xlsx]

## Sheet: Sheet1
Table S2. Data of differentially expressed genes of Trichothecium roseum unpon cuminal exposure.
id	baseMean	baseMean_control_Sample_C	baseMean_case_Sample_T	foldChange	log2FoldChange	pval	padj	up_down	fpkm_Sample_C1	fpkm_Sample_C2	fpkm_Sample_C3	fpkm_Sample_T1	fpkm_Sample_T2	fpkm_Sample_T3	length	NR.id.and.Des	NR.e.value	swiss.id	swiss.e.value	swiss.Des	KOG.id	KOG.e.value	KOG.Des	kegg.id	kegg.term	kegg_hits_numbers	KO_ENTRY	KO_name	KO_Definition	GO.id	GO.term
CL1004Contig1	138.695	236.941	40.4487	0.170712	-2.55036	0.00016535	0.00345054	Down	3.58898	5.70546	7.79098	0.596234	1.51658	0.721607	3886	gi|927752739|gb|KPA36887.1|dead deah box helicase [Fusarium langsethiae]	0	sp|Q9P7T8|YIW2_SCHPO	0	Uncharacterized helicase C694.02	KOG0949	0	Predicted helicase, DEAD-box superfamily							GO:0005829;GO:0005524;GO:0004386;GO:0003676	cytosol|ATP binding|helicase activity|nucleic acid binding
CL1004Contig2	25.5359	46.0642	5.00763	0.10871	-3.20145	0.00257266	0.0312028	Down	1.98624	1.86701	2.18018	0.145595	0.0521867	0.45835	2018	gi|672789728|gb|KFH40463.1|putative helicase-like protein [Acremonium chrysogenum ATCC 11550]	3.82191e-29	sp|Q9P7T8|YIW2_SCHPO	3e-10	Uncharacterized helicase C694.02	KOG0949	7e-11	Predicted helicase, DEAD-box superfamily							GO:0005829;GO:0005524;GO:0004386;GO:0003676	cytosol|ATP binding|helicase activity|nucleic acid binding
CL1005Contig1	275.434	5.83058	545.038	93.4791	6.54657	2.16725e-08	1.66935e-06	Up	0.156683	0.0516734	0.299037	6.8018	14.7415	24.8348	3235	gi|340514795|gb|EGR45054.1|glycoside hydrolase family 76 [Trichoderma reesei QM6a]	1.92936e-177	sp|P36091|DCW1_YEAST	3e-90	Mannan endo-1,6-alpha-mannosidase DCW1										GO:0046658;GO:0008496;GO:0007117;GO:0016052;GO:0071555;GO:0030447;GO:0009272	anchored component of plasma membrane|mannan endo-1,6-alpha-mannosidase activity|budding cell bud growth|carbohydrate catabolic process|cell wall organization|filamentous growth|fungal-type cell wall biogenesis
CL1006Contig1	287.093	111.14	463.046	4.16631	2.05877	0.00215327	0.0271016	Up	1.28494	2.45612	2.46615	9.48527	6.75434	7.40259	5014	gi|672790567|gb|KFH41239.1|Alpha-L-rhamnosidase-like protein [Acremonium chrysogenum ATCC 11550]	3.24789e-157	sp|A2QG68|RGXB_ASPNC	5e-79	Alpha-L-rhamnosidase rgxB										GO:0005576;GO:0030596;GO:0004650;GO:0071555;GO:0000272	extracellular region|alpha-L-rhamnosidase activity|polygalacturonase activity|cell wall organization|polysaccharide catabolic process
CL1013Contig1	46.8267	82.3142	11.3393	0.137756	-2.85981	0.0491274	0.256748	Down	0.0585956	4.43368	3.87394	0	0.705378	0.385315	3046	gi|170945278|emb|CAP71389.1|unnamed protein product [Podospora anserina S mat+]	1.10719e-38
CL1014Contig2	18.6815	35.3426	2.02046	0.0571678	-4.12865	0.023923	0.157828	Down	0	4.66606	3.48336	0	0.430907	0	1354	gi|471565797|gb|EMR66293.1|putative c6 transcription protein [Eutypa lata UCREL1]	1.71689e-73	sp|Q5B8L0|PRTT_EMENI	3e-27	Transcriptional activator of proteases prtT										GO:0005634;GO:0003677;GO:0000981;GO:0008270;GO:0006351	nucleus|DNA binding|RNA polymerase II transcription factor activity, sequence-specific DNA binding|zinc ion binding|transcription, DNA-templated
CL1017Contig2	31.9778	2.98527	60.9703	20.4237	4.35217	6.55399e-05	0.00158851	Up	3.16211e-12	0.317915	8.32247e-09	1.33612	1.64996	2.53982	2959	gi|1032875637|gb|OAQ82353.1|Exocyst complex component Sec3 [Purpureocillium lilacinum]	3.22294e-201	sp|P33332|SEC3_YEAST	8e-17	Exocyst complex component SEC3										GO:0005935;GO:0005934;GO:0000145;GO:0000131;GO:0043332;GO:0005886;GO:0017049;GO:0005546;GO:0048309;GO:0001927;GO:0051601;GO:0006887;GO:0006893;GO:0015031;GO:0090522	cellular bud neck|cellular bud tip|exocyst|incipient cellular bud site|mating projection tip|plasma membrane|GTP-Rho binding|phosphatidylinositol-4,5-bisphosphate binding|endoplasmic reticulum inheritance|exocyst assembly|exocyst localization|exocytosis|Golgi to plasma membrane transport|protein transport|vesicle tethering involved in exocytosis
CL101Contig2	50.9971	93.1745	8.81961	0.0946568	-3.40115	9.20015e-05	0.00211159	Down	7.01997	4.7261	6.84943	0.575438	0.601908	0.569044	1298	gi|408391868|gb|EKJ71235.1|hypothetical protein FPSE_08598 [Fusarium pseudograminearum CS3096]	1.58371e-89
CL1023Contig1	443.516	822.565	64.467	0.0783731	-3.6735	0.00297495	0.034958	Down	12.5625	7.38614	6.68972	0.788681	0.781105	0.604264	7659	gi|114191441|gb|EAU33141.1|hypothetical protein ATEG_06597 [Aspergillus terreus NIH2624]	0	sp|Q9USI6|MYO2_SCHPO	0	Myosin type-2 heavy chain 1	KOG0161	0	Myosin class II heavy chain	ko04530	Tight junction	1	K10352	MYH	myosin heavy chain	GO:0005826;GO:0032153;GO:0036391;GO:0071341;GO:0016460;GO:0005634;GO:0005524;GO:0030899;GO:0000146;GO:1903478	actomyosin contractile ring|cell division site|medial cortex septin ring|medial cortical node|myosin II complex|nucleus|ATP binding|calcium-dependent ATPase activity|microfilament motor activity|actin filament bundle convergence involved in mitotic contractile ring assembly
CL1024Contig1	1788.54	47.5431	3529.53	74.2385	6.2141	3.51673e-08	2.53618e-06	Up	1.64391	1.73112	2.3476	179.753	106.535	110.264	2246	gi|908385810|gb|KND86588.1|Isotrichodermin C-15 hydroxylase, partial [Tolypocladium ophioglossoides CBS 100239]	1.52085e-150	sp|O13317|TRI11_FUSSP	7e-108	Isotrichodermin C-15 hydroxylase	KOG0158	2e-35	Cytochrome P450 CYP3/CYP5/CYP6/CYP9 subfamilies							GO:0020037;GO:0005506;GO:0004497;GO:0016705	heme binding|iron ion binding|monooxygenase activity|oxidoreductase activity, acting on paired donors, with incorporation or reduction of molecular oxygen
CL1028Contig1	6801.73	2242.33	11361.1	5.06666	2.34104	3.28965e-05	0.000911439	Up	34.9426	43.933	61.7316	139.912	251.327	312.652	4389	gi|667729369|gb|KFA70177.1|hypothetical protein S40285_04402 [Stachybotrys chlorohalonata IBT 40285]	8.03794e-221	sp|W7N2B4|FUB11_GIBM7	8e-143	Efflux pump FUB11 {ECO:0000303|PubMed:25372119}	KOG0255	4e-75	Synaptic vesicle transporter SVOP and related transporters (major facilitator superfamily)							GO:0016021;GO:0005886;GO:0055085	integral component of membrane|plasma membrane|transmembrane transport
CL1037Contig2	172.562	263.244	81.88	0.311042	-1.68482	0.00519658	0.0532767	Down	11.7357	20.855	20.4172	5.06234	3.55959	6.77218	1384	gi|672792817|gb|KFH43420.1|hypothetical protein ACRE_058730 [Acremonium chrysogenum ATCC 11550]	5.67284e-107
CL1046Contig1	5.48074	0.248773	10.7127	43.0622	5.42835	0.042836	0.234276	Up	0	0.0102197	0	0.215554	0.0946238	0.285861	4494	gi|302895367|ref|XP_003046564.1|hypothetical protein NECHADRAFT_286 [Nectria haematococca mpVI 77-13-4]	0	sp|Q03516|RSN1_YEAST	3e-69	Uncharacterized protein RSN1	KOG1134	8e-70	Uncharacterized conserved protein							GO:0016021;GO:0016020;GO:0006893;GO:0006811	integral component of membrane|membrane|Golgi to plasma membrane transport|ion transport
CL1047Contig1	62.8622	94.867	30.8574	0.32527	-1.62029	0.0264146	0.169403	Down	2.62082	2.57174	3.07619	1.03528	0.802554	0.773259	3047
CL1048Contig1	27.3942	6.15102	48.6374	7.90721	2.98317	0.0033283	0.0381058	Up	0.0480913	0.139019	0.205555	0.528837	0.763876	1.61883	4532	gi|672789723|gb|KFH40458.1|hypothetical protein ACRE_088710 [Acremonium chrysogenum ATCC 11550]	6.71535e-261
CL1052Contig1	843.655	1250.85	436.457	0.348928	-1.519	0.0111152	0.0918689	Down	16.8054	21.2579	19.6058	5.33628	8.02233	6.63059	5839	gi|672792089|gb|KFH42709.1|Heat shock 70 kDa protein 12A-like protein [Acremonium chrysogenum ATCC 11550]	1.57206e-177
CL1058Contig1	692.294	1095.28	289.31	0.264143	-1.92061	0.000790751	0.0123629	Down	36.0258	119.539	97.1962	11.919	25.8461	25.269	1254	gi|701773507|gb|KGQ07907.1|hypothetical protein BBAD15_g6796 [Beauveria bassiana D1-5]	3.68251e-62
CL1058Contig2	467.838	739.178	196.498	0.265833	-1.91141	0.00366404	0.0410913	Down	36.5381	40.1734	28.4734	5.74621	13.127	10.3335	1842	gi|908392324|gb|KND92942.1|Trans-aconitate 3-methyltransferase [Tolypocladium ophioglossoides CBS 100239]	1.3049e-136	sp|P38892|CRG1_YEAST	1e-28	Probable S-adenosylmethionine-dependent methyltransferase CRG1	KOG3010	3e-29	Methyltransferase							GO:0005737;GO:0008168;GO:0003729;GO:0008757;GO:0055088	cytoplasm|methyltransferase activity|mRNA binding|S-adenosylmethionine-dependent methyltransferase activity|lipid homeostasis
CL1066Contig1	722.703	1038.51	406.899	0.391812	-1.35177	0.0278323	0.176191	Down	26.3387	54.4949	56.1606	6.26228	26.4744	20.614	2142	gi|672792376|gb|KFH42989.1|THO complex subunit-like protein [Acremonium chrysogenum ATCC 11550]	1.66678e-61	sp|Q9P7J4|MFT1_SCHPO	3e-07	THO complex subunit mft1										GO:0000781;GO:0005829;GO:0000446;GO:0005634;GO:0000347;GO:0000445;GO:0003676;GO:0006406;GO:0006397;GO:0006355;GO:0006368	chromosome, telomeric region|cytosol|nucleoplasmic THO complex|nucleus|THO complex|THO complex part of transcription export complex|nucleic acid binding|mRNA export from nucleus|mRNA processing|regulation of transcription, DNA-templated|transcription elongation from RNA polymerase II promoter
CL106Contig1	80.9958	30.9252	131.066	4.23818	2.08344	0.0093469	0.0816092	Up	0.248028	0.827192	0.494235	0.69634	3.4431	2.41038	5648
CL1073Contig1	42.4043	76.3113	8.49737	0.111351	-3.16681	0.000180111	0.00368539	Down	2.26241	6.58075	7.05934	0.510053	0.830678	0.338114	1386	gi|927415182|ref|XP_013953422.1|hypothetical protein TRIVIDRAFT_49212 [Trichoderma virens Gv29-8]	6.75217e-76
CL1076Contig1	910.139	1284.35	535.93	0.417277	-1.26092	0.0486653	0.254903	Down	51.002	41.4785	46.5134	16.7423	25.0981	17.6205	2403	gi|672798363|gb|KFH48897.1|hypothetical protein ACRE_002660 [Acremonium chrysogenum ATCC 11550]	6.45797e-126	sp|Q7RZK5|SYF2_NEUCR	2e-115	Pre-mRNA-splicing factor syf2	KOG4288	3e-54	Predicted oxidoreductase	ko03040	Spliceosome	1	K12868	SYF2	pre-mRNA-splicing factor SYF2	GO:0071012;GO:0071013;GO:0071014;GO:0071010;GO:0000974;GO:0000398	catalytic step 1 spliceosome|catalytic step 2 spliceosome|post-mRNA release spliceosomal complex|prespliceosome|Prp19 complex|mRNA splicing, via spliceosome
CL107Contig1	211.387	347.06	75.7131	0.218156	-2.19657	0.000416722	0.00737763	Down	3.52019	5.41968	6.68311	0.928446	1.20303	1.11684	6175	gi|751352762|gb|KIL90484.1|hypothetical protein FAVG1_06216 [Fusarium avenaceum]	1.20126e-269	sp|P52041|HBD_CLOAB	3e-21	3-hydroxybutyryl-CoA dehydrogenase	KOG2304	3e-17	3-hydroxyacyl-CoA dehydrogenase							GO:0003857;GO:0008691;GO:0070403;GO:0019605	3-hydroxyacyl-CoA dehydrogenase activity|3-hydroxybutyryl-CoA dehydrogenase activity|NAD+ binding|butyrate metabolic process
CL107Contig2	458.199	761.776	154.622	0.202976	-2.30062	0.00032084	0.00594484	Down	10.8061	9.28524	10.4903	1.62185	2.39144	2.34123	6518	gi|342880746|gb|EGU81769.1|hypothetical protein FOXB_07724 [Fusarium oxysporum Fo5176]	1.01993e-205	sp|N4WEA4|LAM1_COCH4	1e-12	3-hydroxyacyl-CoA dehydrogenase-like protein LAM1 {ECO:0000303|PubMed:16529376}	KOG2112	3e-09	Lysophospholipase							GO:0003857;GO:0006631	3-hydroxyacyl-CoA dehydrogenase activity|fatty acid metabolic process
CL1081Contig1	34.4227	12.55	56.2954	4.4857	2.16533	0.0216726	0.147752	Up	0.417585	1.47345	1.59251	3.5843	5.36231	5.26823	1060
CL1082Contig1	39.7422	3.73468	75.7498	20.2828	4.34219	4.07587e-05	0.00107849	Up	9.72106e-16	0.164863	0.467247	1.19301	5.10683	4.79337	1925	gi|1128270075|gb|OLN96453.1|putative CDP-alcohol phosphatidyltransferase class-I family protein C22A12.10-like protein 1 [Colletotrichum chlorophyti]	8.66306e-193	sp|P22140|EPT1_YEAST	1e-58	Choline/ethanolaminephosphotransferase 1	KOG2877	3e-59	sn-1,2-diacylglycerol ethanolamine- and cholinephosphotranferases	ko00564;ko00565;ko00440	Glycerophospholipid metabolism|Ether lipid metabolism|Phosphonate and phosphinate metabolism	3	K00993	EPT1	ethanolaminephosphotransferase	GO:0000139;GO:0016021;GO:0004142;GO:0004307;GO:0006656;GO:0006646	Golgi membrane|integral component of membrane|diacylglycerol cholinephosphotransferase activity|ethanolaminephosphotransferase activity|phosphatidylcholine biosynthetic process|phosphatidylethanolamine biosynthetic process
CL1083Contig1	21.92	8.18963	35.6503	4.3531	2.12204	0.012581	0.100205	Up	0.33651	0.0646539	0.0707242	0.665595	0.722276	1.0021	3979	gi|351646687|gb|EHA54547.1|ubiquitin-activating enzyme E1 1 [Magnaporthe oryzae 70-15]	0	sp|P52495|UBA1_CANAW	0	Ubiquitin-activating enzyme E1 1	KOG2012	0	Ubiquitin activating enzyme UBA1	ko04120	Ubiquitin mediated proteolysis	1	K03178	UBE1, UBA1	ubiquitin-activating enzyme E1	GO:0005737;GO:0005634;GO:0005524;GO:0008641;GO:0016567	cytoplasm|nucleus|ATP binding|small protein activating enzyme activity|protein ubiquitination
CL1088Contig1	322.2	180.171	464.228	2.57659	1.36546	0.0385	0.218861	Up	2.14973	2.52893	4.62379	8.70827	8.41515	5.15966	5380	gi|799241127|gb|KJZ70414.1|hypothetical protein HIM_10182 [Hirsutella minnesotensis 3608]	1.07019e-218	sp|O74737|RID1_SCHPO	4e-40	GTPase-binding protein rid1										GO:0032153;GO:0051286;GO:0005829;GO:0005634;GO:0030036	cell division site|cell tip|cytosol|nucleus|actin cytoskeleton organization
CL1091Contig1	198.327	67.1752	329.479	4.90477	2.29419	0.0068096	0.064918	Up	1.55432	1.00761	1.51211	8.26085	3.22763	7.92988	4290	gi|936414870|gb|KPM43243.1|hypothetical protein AK830_g3327 [Neonectria ditissima]	1.38489e-224	sp|Q9US44|YIZG_SCHPO	5e-24	Uncharacterized transporter C1002.16c	KOG2533	1e-24	Permease of the major facilitator superfamily							GO:0032153;GO:0051286;GO:0005794;GO:0016021;GO:0046943;GO:0022857;GO:0006820;GO:1905039;GO:0055085	cell division site|cell tip|Golgi apparatus|integral component of membrane|carboxylic acid transmembrane transporter activity|transmembrane transporter activity|anion transport|carboxylic acid transmembrane transport|transmembrane transport
CL1094Contig1	1514.18	589.193	2439.17	4.13984	2.04958	0.0029514	0.0347924	Up	19.0747	23.8441	25.1181	44.6877	89.5104	151.296	2345	gi|667719054|gb|KFA61433.1|hypothetical protein S40285_03451 [Stachybotrys chlorohalonata IBT 40285]	9.33458e-54
CL1094Contig2	15.2731	4.15916	26.387	6.34431	2.66546	0.0436852	0.237158	Up	0.175779	0.348457	0.368487	2.03102	0.779415	2.27546	1313	gi|667719054|gb|KFA61433.1|hypothetical protein S40285_03451 [Stachybotrys chlorohalonata IBT 40285]	3.86835e-56
CL1095Contig2	4615.77	2079.6	7151.94	3.43909	1.78202	0.002495	0.0304618	Up	70.6994	129.703	129.391	316.848	347.844	407.501	1762	gi|672790028|gb|KFH40733.1|putative TLC domain-containing protein-like protein [Acremonium chrysogenum ATCC 11550]	1.14775e-130	sp|O13752|YF22_SCHPO	1e-52	Uncharacterized TLC domain-containing protein C17A2.02c	KOG4561	3e-53	Uncharacterized conserved protein, contains TBC domain							GO:0005783;GO:0005789;GO:0016021	endoplasmic reticulum|endoplasmic reticulum membrane|integral component of membrane
CL109Contig1	102.9	188.429	17.3701	0.092184	-3.43934	9.82992e-06	0.00033288	Down	7.89184	10.3469	8.2645	0.222691	1.21653	1.11789	1909
CL10Contig2	166.243	65.3185	267.168	4.09023	2.03218	0.00397068	0.0436596	Up	0.177059	0.528528	0.912133	1.73008	2.51625	1.74521	11862	gi|256732845|gb|EEU46193.1|predicted protein [Nectria haematococca mpVI 77-13-4]	0	sp|P0C584|PLPL_NEUCR	0	Patatin-like phospholipase domain-containing protein NCU11180	KOG2214	5e-147	Predicted esterase of the alpha-beta hydrolase superfamily	ko03060;ko04141	Protein export|Protein processing in endoplasmic reticulum	2	K09540	SEC63, DNAJC23	translocation protein SEC63	GO:0005737;GO:0016021;GO:0004806;GO:0016042;GO:0006642	cytoplasm|integral component of membrane|triglyceride lipase activity|lipid catabolic process|triglyceride mobilization
CL10Contig3	18.1871	4.15944	32.2147	7.74497	2.95326	0.00832582	0.0756107	Up	0.159625	0.323904	0.447887	0.76984	3.41934	3.65094	1162	gi|1069596502|ref|XP_018178134.1|GTP-binding protein SAR1 [Purpureocillium lilacinum]	2.67397e-81	sp|P78976|SAR1_HYPJE	4e-89	Small COPII coat GTPase sar1	KOG0077	1e-70	Vesicle coat complex COPII, GTPase subunit SAR1	ko04141	Protein processing in endoplasmic reticulum	1	K07953	SAR1	GTP-binding protein SAR1	GO:0005789;GO:0012507;GO:0000139;GO:0005525;GO:0016787;GO:0006886;GO:0016192	endoplasmic reticulum membrane|ER to Golgi transport vesicle membrane|Golgi membrane|GTP binding|hydrolase activity|intracellular protein transport|vesicle-mediated transport
CL10Contig4	182.517	33.7457	331.288	9.81718	3.29531	0.0237997	0.157564	Up	0.302617	0.642805	1.55416	3.11578	16.0152	4.3972	3984	gi|743636012|gb|KID67392.1|hypothetical protein MAN_04150, partial [Metarhizium anisopliae ARSEF 549]	1.20742e-151	sp|Q769K2|NAPEP_RAT	3e-58	N-acyl-phosphatidylethanolamine-hydrolyzing phospholipase D	KOG3798	7e-47	Predicted Zn-dependent hydrolase (beta-lactamase superfamily)							GO:0005737;GO:0070062;GO:0016020;GO:0043227;GO:0070290;GO:0004620;GO:0008270;GO:0007568;GO:1903999;GO:0009395;GO:0006644;GO:0035900	cytoplasm|extracellular exosome|membrane|membrane-bounded organelle|N-acylphosphatidylethanolamine-specific phospholipase D activity|phospholipase activity|zinc ion binding|aging|negative regulation of eating behavior|phospholipid catabolic process|phospholipid metabolic process|response to isolation stress
CL1103Contig1	9.9776	1.67031	18.2849	10.947	3.45247	0.0117014	0.0952237	Up	0.0613315	0	0.0407299	0.0937007	0.45191	0.739153	4114	gi|322694278|gb|EFY86112.1|calcium-transporting ATPase 3 [Metarhizium acridum CQMa 102]	0	sp|P22189|ATC3_SCHPO	0	Calcium-transporting ATPase 3	KOG0202	0	Ca2+ transporting ATPase							GO:0005887;GO:0005886;GO:0005773;GO:0005524;GO:0005388;GO:0046872;GO:0008556;GO:0070588;GO:0097623;GO:0051208	integral component of plasma membrane|plasma membrane|vacuole|ATP binding|calcium-transporting ATPase activity|metal ion binding|potassium-transporting ATPase activity|calcium ion transmembrane transport|potassium ion export across plasma membrane|sequestering of calcium ion
CL1113Contig1	412.953	627.849	198.057	0.315454	-1.6645	0.00920773	0.0808741	Down	9.78919	14.0562	15.9942	1.9342	6.99099	3.82215	4341	gi|1111479871|emb|CZR48457.1|related to tetracycline resistance proteins [Fusarium proliferatum ET1]	8.36258e-143	sp|Q08280|BSC6_YEAST	1e-27	Bypass of stop codon protein 6										GO:0005794;GO:0005887;GO:0022891	Golgi apparatus|integral component of plasma membrane|substrate-specific transmembrane transporter activity
CL1124Contig1	3782.71	7386.71	178.711	0.0241937	-5.36923	8.99755e-11	1.24879e-08	Down	54.007	144.694	203.574	2.67029	2.85472	3.27626	5349	gi|1032851808|gb|OAQ58720.1|oligopeptide transporter [Pochonia chlamydosporia 170]	0	sp|Q12608|STCB_EMENI	5e-35	Probable sterigmatocystin biosynthesis P450 monooxygenase STCB										GO:0020037;GO:0005506;GO:0004497;GO:0016705;GO:0045461	heme binding|iron ion binding|monooxygenase activity|oxidoreductase activity, acting on paired donors, with incorporation or reduction of molecular oxygen|sterigmatocystin biosynthetic process
CL1131Contig1	22.6007	4.23194	40.9695	9.68103	3.27516	0.00376021	0.0418143	Up	0	0.216723	0.343877	0.563585	1.63599	2.59826	2381	gi|996606725|gb|KXH43906.1|hypothetical protein CNYM01_12412 [Colletotrichum nymphaeae SA-01]	4.68916e-36
CL1135Contig1	2881.58	5263.22	499.938	0.0949871	-3.39612	0.0411214	0.228505	Down	136.934	51.6263	54.7761	11.3151	6.61108	6.44079	5162	gi|572277213|gb|ETS00495.1|laccase [Trichoderma reesei RUT C-30]	4.95001e-188	sp|Q5AW69|HST21_EMENI	3e-97	NAD-dependent protein deacetylase hst2-1	KOG2682	4e-77	NAD-dependent histone deacetylases and class I sirtuins (SIR2 family)							GO:0005737;GO:0005634;GO:0016811;GO:0070403;GO:0008270;GO:0006476;GO:0006355;GO:0006351	cytoplasm|nucleus|hydrolase activity, acting on carbon-nitrogen (but not peptide) bonds, in linear amides|NAD+ binding|zinc ion binding|protein deacetylation|regulation of transcription, DNA-templated|transcription, DNA-templated
CL1140Contig1	10089.8	1122.46	19057.2	16.9781	4.0856	1.74178e-05	0.000542905	Up	13.8718	29.3861	27.2931	269.851	247.404	616.078	4484	gi|672796937|gb|KFH47479.1|3-ketoacyl-CoA thiolase, peroxisomal-like protein [Acremonium chrysogenum ATCC 11550]	1.18823e-219	sp|Q05493|THIK_YARLI	6e-137	3-ketoacyl-CoA thiolase, peroxisomal	KOG1389	8e-113	3-oxoacyl CoA thiolase	ko04146;ko00280;ko00071;ko00592;ko01040;ko01212	Peroxisome|Valine, leucine and isoleucine degradation|Fatty acid degradation|alpha-Linolenic acid metabolism|Biosynthesis of unsaturated fatty acids|Fatty acid metabolism	6	K07513	ACAA1	acetyl-CoA acyltransferase 1	GO:0005758;GO:0005782;GO:0005777;GO:0003988;GO:0003729;GO:0006635	mitochondrial intermembrane space|peroxisomal matrix|peroxisome|acetyl-CoA C-acyltransferase activity|mRNA binding|fatty acid beta-oxidation
CL1146Contig1	117.414	195.917	38.9111	0.19861	-2.33199	5.83072e-05	0.00144901	Down	3.76892	9.83314	7.25608	2.29282	0.550561	0.654898	2668	gi|594713448|gb|EXU96382.1|cytochrome P450 [Metarhizium robertsii]	1.29789e-153	sp|Q6Z5I7|C76M6_ORYSJ	4e-08	Oryzalexin E synthase {ECO:0000305}	KOG0684	6e-07	Cytochrome P450							GO:0016021;GO:0016020;GO:0102597;GO:0020037;GO:0005506;GO:0004497;GO:0016709;GO:0006952;GO:0051502;GO:0055114	integral component of membrane|membrane|3alpha-hydroxy-ent-sandaracopimardiene 9-beta-monooxygenase activity|heme binding|iron ion binding|monooxygenase activity|oxidoreductase activity, acting on paired donors, with incorporation or reduction of molecular oxygen, NAD(P)H as one donor, and incorporation of one atom of oxygen|defense response|diterpene phytoalexin biosynthetic process|oxidation-re…
CL114Contig3	8008.46	12186.2	3830.74	0.314352	-1.66955	0.00831111	0.0755238	Down	166.658	219.952	237.774	21.4488	99.1993	82.2542	5318	gi|672792954|gb|KFH43553.1|Alcohol dehydrogenase-like protein [Acremonium chrysogenum ATCC 11550]	1.98347e-140	sp|Q5ASN8|PMP20_EMENI	3e-56	Putative peroxiredoxin pmp20	KOG1722	7e-42	60s ribosomal protein L24	ko03010	Ribosome	1	K02896	RP-L24e, RPL24	large subunit ribosomal protein L24e	GO:0005576;GO:0005622;GO:0005777;GO:0008379;GO:0045454;GO:0071470;GO:0034599	extracellular region|intracellular|peroxisome|thioredoxin peroxidase activity|cell redox homeostasis|cellular response to osmotic stress|cellular response to oxidative stress
CL1157Contig1	4765	2561.75	6968.26	2.72012	1.44367	0.0140709	0.109011	Up	45.8891	26.0043	27.7284	115.459	69.44	91.6715	6412	gi|667520628|gb|KFA49926.1|hypothetical protein S40293_01299 [Stachybotrys chartarum IBT 40293]	1.47342e-210	sp|A4QQE0|CLP1_MAGO7	1e-114	mRNA cleavage and polyadenylation factor CLP1 {ECO:0000255|HAMAP-Rule:MF_03035}	KOG2749	6e-58	mRNA cleavage and polyadenylation factor IA/II complex, subunit CLP1	ko03015	mRNA surveillance pathway	1	K14399	CLP1, HERB	polyribonucleotide 5'-hydroxyl-kinase	GO:0005849;GO:0005524;GO:0031124	mRNA cleavage factor complex|ATP binding|mRNA 3'-end processing
CL1159Contig1	72.992	26.4338	119.55	4.52263	2.17716	0.00662981	0.063584	Up	0.484161	1.37637	1.75445	4.85002	5.75561	4.22435	2119
CL115Contig2	1072.46	1688.88	456.048	0.27003	-1.88881	0.0023881	0.0294258	Down	89.9035	93.0245	82.3076	17.8028	30.708	24.8282	1676	gi|672795673|gb|KFH46227.1|putative dipeptidase-like protein [Acremonium chrysogenum ATCC 11550]	3.23855e-147	sp|Q6Q886|SIRJ_LEPMC	3e-94	Dipeptidase sirJ {ECO:0000305}	KOG4127	2e-84	Renal dipeptidase							GO:0016805;GO:0046872;GO:0008237;GO:0009405	dipeptidase activity|metal ion binding|metallopeptidase activity|pathogenesis
CL1160Contig1	128.349	223.541	33.1576	0.148329	-2.75313	2.52203e-05	0.000730397	Down	2.97343	4.7004	6.70788	0.742963	0.668233	0.55549	4359	gi|672793284|gb|KFH43876.1|Axial budding pattern protein-like protein [Acremonium chrysogenum ATCC 11550]	2.49652e-162	sp|P38928|AXL2_YEAST	3e-29	Axial budding pattern protein 2										GO:0032153;GO:0005935;GO:0000144;GO:0000131;GO:0005887;GO:0005509;GO:0007120	cell division site|cellular bud neck|cellular bud neck septin ring|incipient cellular bud site|integral component of plasma membrane|calcium ion binding|axial cellular bud site selection
CL1163Contig1	18.5523	4.24659	32.858	7.7375	2.95187	0.00657215	0.0631957	Up	0.164541	0.248888	0.0507635	0.542012	1.34689	2.03065	2330	gi|729187758|emb|CEJ89183.1|Putative AaceriABL129Wp [Torrubiella hemipterigena]	1.54967e-115	sp|Q10169|DSK2_SCHPO	5e-32	Deubiquitination-protection protein dph1	KOG0010	1e-32	Ubiquitin-like protein	ko04141	Protein processing in endoplasmic reticulum	1	K04523	UBQLN, DSK2	ubiquilin	GO:0005829;GO:0005634;GO:0031593;GO:0030433;GO:0042177	cytosol|nucleus|polyubiquitin binding|ER-associated ubiquitin-dependent protein catabolic process|negative regulation of protein catabolic process
CL1164Contig1	1154.44	2201.5	107.391	0.048781	-4.35754	9.70264e-12	1.6221e-09	Down	82.9719	81.8222	131.998	4.3871	3.47624	6.10538	2012
CL116Contig2	1124.69	1665.94	583.439	0.350216	-1.51368	0.00903215	0.0797621	Down	11.735	18.1546	19.2222	4.01172	6.48013	6.28642	9367	gi|927391667|ref|XP_013941679.1|hypothetical protein TRIATDRAFT_85698 [Trichoderma atroviride IMI 206040]	8.52635e-185	sp|O60070|ASH2_SCHPO	2e-61	Set1 complex component ash2	KOG2626	4e-62	Histone H3 (Lys4) methyltransferase complex, subunit CPS60/ASH2/BRE2							GO:0048189;GO:0005634;GO:0048188;GO:0046872;GO:0044212;GO:0061630;GO:0070869;GO:0051568;GO:0006357	Lid2 complex|nucleus|Set1C/COMPASS complex|metal ion binding|transcription regulatory region DNA binding|ubiquitin protein ligase activity|heterochromatin assembly involved in chromatin silencing|histone H3-K4 methylation|regulation of transcription from RNA polymerase II promoter
CL1170Contig1	474.017	818.085	129.949	0.158845	-2.6543	7.29956e-06	0.000257533	Down	20.256	26.6891	26.9447	4.44254	3.34059	3.32415	3007	gi|936415848|gb|KPM44158.1|putative dipeptidyl peptidase 4 [Neonectria ditissima]	5.55869e-254	sp|A1CX29|DPP4_NEOFI	0	Probable dipeptidyl peptidase 4	KOG2100	9e-91	Dipeptidyl aminopeptidase							GO:0005576;GO:0004177;GO:0008236	extracellular region|aminopeptidase activity|serine-type peptidase activity
CL1170Contig2	426.38	783.325	69.4356	0.0886422	-3.49586	5.47327e-09	4.73663e-07	Down	69.6914	209.499	188.733	15.4725	11.5151	9.87193	483	gi|1040029777|gb|OBS22504.1|hypothetical protein FPOA_08841 [Fusarium poae]	2.14748e-45	sp|A1CHP1|DPP4_ASPCL	2e-28	Probable dipeptidyl peptidase 4	KOG2100	9e-16	Dipeptidyl aminopeptidase							GO:0005576;GO:0004177;GO:0008236	extracellular region|aminopeptidase activity|serine-type peptidase activity
CL1171Contig1	1056.63	688.111	1425.14	2.0711	1.05039	0.0483694	0.254328	Up	10.7179	14.8483	18.2054	17.6478	32.9999	38.935	4330	gi|342888807|gb|EGU88026.1|hypothetical protein FOXB_01509 [Fusarium oxysporum Fo5176]	5.4892e-72	sp|D4B3I5|A3024_ARTBC	9e-12	Extracellular serine-rich protein ARB_03024 {ECO:0000305}										GO:0031225;GO:0005576;GO:0005886	anchored component of membrane|extracellular region|plasma membrane
CL1175Contig1	2578.95	1079.45	4078.44	3.77825	1.91772	0.00157039	0.0212544	Up	5.00265	15.1013	17.4942	31.1826	42.3298	57.4256	8360	gi|389640653|ref|XP_003717959.1|hypothetical protein MGG_00990 [Magnaporthe oryzae 70-15]	0	sp|Q9USN1|SNX12_SCHPO	2e-55	Sorting nexin-12	KOG2101	5e-56	Intermediate filament-like protein, sorting nexins, and related proteins containing PX (PhoX) domain(s)							GO:0005737;GO:0016021;GO:0035091;GO:0015031;GO:0016192	cytoplasm|integral component of membrane|phosphatidylinositol binding|protein transport|vesicle-mediated transport
CL1177Contig1	301.771	17.6666	585.876	33.1629	5.0515	5.2955e-13	1.19858e-10	Up	0.814469	0.368501	1.05071	20.3643	23.3234	31.2238	2078
CL1178Contig2	733.507	337.175	1129.84	3.35089	1.74454	0.00256099	0.0310988	Up	4.42382	5.11357	6.54661	14.809	12.5652	24.9456	5694	gi|1128270464|gb|OLN96728.1|hypothetical protein CCHL11_02278 [Colletotrichum chlorophyti]	3.85923e-29
CL1180Contig1	928.49	1382.61	474.373	0.3431	-1.5433	0.0112207	0.0925327	Down	26.5779	58.6129	66.2593	4.83882	25.8756	20.8289	2602	gi|672796726|gb|KFH47270.1|hypothetical protein ACRE_018650 [Acremonium chrysogenum ATCC 11550]	3.2061e-142	sp|Q10149|YAT2_SCHPO	5e-50	Uncharacterized protein C1D4.02c	KOG3834	1e-50	Golgi reassembly stacking protein GRASP65, contains PDZ domain							GO:0032153;GO:0051286;GO:0005737;GO:0005829;GO:0005794;GO:0005634;GO:0006888;GO:0007030	cell division site|cell tip|cytoplasm|cytosol|Golgi apparatus|nucleus|ER to Golgi vesicle-mediated transport|Golgi organization
CL1186Contig1	967.993	1479.67	456.321	0.308394	-1.69715	0.00627948	0.0610196	Down	13.499	18.3018	19.5712	2.576	7.06316	6.38504	7865	gi|85103796|ref|XP_961604.1|PHD transcription factor [Neurospora crassa OR74A]	0	sp|Q9HDV4|LID2_SCHPO	3e-146	Lid2 complex component lid2	KOG1246	6e-147	DNA-binding protein jumonji/RBP2/SMCY, contains JmjC domain							GO:0048189;GO:0031934;GO:0031618;GO:0005634;GO:0003677;GO:0034647;GO:0016706;GO:0008270;GO:0030702;GO:0030466;GO:0031507;GO:0051567;GO:0000070;GO:0051572;GO:0034630;GO:0006351	Lid2 complex|mating-type region heterochromatin|nuclear pericentric heterochromatin|nucleus|DNA binding|histone demethylase activity (H3-trimethyl-K4 specific)|oxidoreductase activity, acting on paired donors, with incorporation or reduction of molecular oxygen, 2-oxoglutarate as one donor, and incorporation of one atom each of oxygen into both donors|zinc ion binding|chromatin silencing at centr…
CL1189Contig1	200.362	8.40659	392.317	46.6678	5.54436	0.00176166	0.0232175	Up	0.186049	0.276113	0.288445	5.74851	5.5312	22.8963	3111	gi|751355738|gb|KIL93460.1|hypothetical protein FAVG1_03441 [Fusarium avenaceum]	8.56823e-85
CL118Contig2	352.227	112.849	591.606	5.24247	2.39025	0.0277161	0.175683	Up	1.25091	2.28244	1.42448	11.7892	5.17169	6.64964	6231	gi|949383376|dbj|GAP82381.1|putative cytochrome p450 [Rosellinia necatrix]	2.44288e-153	sp|Q9GMC8|CP17A_FELCA	1e-13	Steroid 17-alpha-hydroxylase/17,20 lyase	KOG0156	1e-12	Cytochrome P450 CYP2 subfamily	ko00120;ko00140	Primary bile acid biosynthesis|Steroid hormone biosynthesis	2	K00489	CYP7A1	cholesterol 7alpha-monooxygenase	GO:0016020;GO:0047442;GO:0020037;GO:0005506;GO:0004508;GO:0042446;GO:0042448;GO:0007548;GO:0006694;GO:0008202	membrane|17-alpha-hydroxyprogesterone aldolase activity|heme binding|iron ion binding|steroid 17-alpha-monooxygenase activity|hormone biosynthetic process|progesterone metabolic process|sex differentiation|steroid biosynthetic process|steroid metabolic process
CL1190Contig1	37.0308	2.75339	71.3083	25.8983	4.69479	0.0001334	0.0028819	Up	0.127923	0.123078	0.00759586	0.871211	4.45404	2.10594	2712	gi|256731031|gb|EEU44381.1|predicted protein [Nectria haematococca mpVI 77-13-4]	1.32781e-265	sp|Q5ZLG0|AACS_CHICK	2e-142	Acetoacetyl-CoA synthetase	KOG1175	1e-138	Acyl-CoA synthetase	ko00280;ko00650	Valine, leucine and isoleucine degradation|Butanoate metabolism	2	K01907	AACS, acsA	acetoacetyl-CoA synthetase	GO:0005829;GO:0030729;GO:0005524;GO:0006631	cytosol|acetoacetate-CoA ligase activity|ATP binding|fatty acid metabolic process
CL1190Contig2	15.7774	2.2412	29.3135	13.0794	3.70922	0.00904317	0.0797621	Up	1.53071e-06	0.0227567	0.179791	0.83662	1.06225	0.285622	3495	gi|302909536|ref|XP_003050094.1|predicted protein [Nectria haematococca mpVI 77-13-4]	4.45354e-252	sp|Q5ZLG0|AACS_CHICK	2e-115	Acetoacetyl-CoA synthetase	KOG1175	2e-111	Acyl-CoA synthetase	ko00280;ko00650	Valine, leucine and isoleucine degradation|Butanoate metabolism	2	K01907	AACS, acsA	acetoacetyl-CoA synthetase	GO:0005829;GO:0030729;GO:0005524;GO:0006631	cytosol|acetoacetate-CoA ligase activity|ATP binding|fatty acid metabolic process
CL1194Contig1	843.55	1382.25	304.854	0.22055	-2.18082	0.00035563	0.00645929	Down	16.6069	17.2235	18.3382	3.10674	4.64914	3.81963	7045	gi|351646193|gb|EHA54053.1|hypothetical protein MGG_08841 [Magnaporthe oryzae 70-15]	0	sp|Q4WDM5|GPI7_ASPFU	0	GPI ethanolamine phosphate transferase 2	KOG2025	3e-121	Chromosome condensation complex Condensin, subunit G	ko04111	Cell cycle - yeast	1	K06678	YCG1, CAPG	condensin complex subunit 3	GO:0005789;GO:0016021;GO:0016740;GO:0006506	endoplasmic reticulum membrane|integral component of membrane|transferase activity|GPI anchor biosynthetic process
CL11Contig5	5064.84	2589.45	7540.23	2.9119	1.54196	0.0100766	0.0857842	Up	102.989	187.989	194.59	417.078	312.612	590.845	1492	gi|672791860|gb|KFH42486.1|hypothetical protein ACRE_068010 [Acremonium chrysogenum ATCC 11550]	4.42051e-36
CL120Contig1	495.207	957.897	32.517	0.0339463	-4.8806	0.00197549	0.025381	Down	4.87008	85.894	59.0629	0.908199	0.859761	2.69265	1957	gi|1057465305|gb|ODA82972.1|hypothetical protein RJ55_01481 [Drechmeria coniospora]	7.46285e-139	sp|P29138|CUDP_METAN	4e-145	Cuticle-degrading protease	KOG1153	7e-63	Subtilisin-related protease/Vacuolar protease B	ko04138	Autophagy - yeast	1	K01336	E3.4.21.48	cerevisin	GO:0005576;GO:0004252	extracellular region|serine-type endopeptidase activity
CL120Contig3	1648.69	3244.61	52.7608	0.016261	-5.94244	0.00200249	0.0256403	Down	39.7117	622.018	271.251	4.78165	3.53034	4.5593	1057	gi|672790261|gb|KFH40949.1|Cuticle-degrading protease-like protein [Acremonium chrysogenum ATCC 11550]	2.07955e-97	sp|P20015|PRTT_PARAQ	3e-72	Proteinase T	KOG1153	1e-40	Subtilisin-related protease/Vacuolar protease B	ko04138	Autophagy - yeast	1	K01336	E3.4.21.48	cerevisin	GO:0004252	serine-type endopeptidase activity
CL120Contig4	253.64	449.349	57.9312	0.128923	-2.95542	0.00536361	0.0542487	Down	7.97805	60.8812	40.8176	2.56269	4.91118	5.36952	1228	gi|672793631|gb|KFH44216.1|Alkaline proteinase-like protein [Acremonium chrysogenum ATCC 11550]	1.6241e-99	sp|P29118|ALP_ACRCH	3e-108	Alkaline proteinase	KOG1153	9e-29	Subtilisin-related protease/Vacuolar protease B							GO:0004252	serine-type endopeptidase activity
CL120Contig5	418.04	769.265	66.8146	0.0868551	-3.52525	0.00899356	0.0796588	Down	17.9505	198.199	113.848	4.63068	9.8158	11.4674	705	gi|217796|dbj|BAA00765.1|alkaline protease [Acremonium chrysogenum]	6.61675e-62	sp|P29118|ALP_ACRCH	1e-31	Alkaline proteinase	KOG1153	3e-20	Subtilisin-related protease/Vacuolar protease B	ko04138	Autophagy - yeast	1	K01336	E3.4.21.48	cerevisin	GO:0004252	serine-type endopeptidase activity
CL1211Contig2	2157.91	3472.05	843.761	0.243015	-2.04088	0.0120984	0.0976366	Down	104.347	79.6199	75.6923	9.87598	35.2586	23.6487	3421	gi|1032882435|gb|OAQ89123.1|DNA photolyase [Purpureocillium lilacinum]	3.07261e-289	sp|Q8QG60|CRY2_CHICK	3e-104	Cryptochrome-2	KOG0133	4e-104	Deoxyribodipyrimidine photolyase/cryptochrome							GO:0005737;GO:0005634;GO:0071949;GO:0009881;GO:0032922;GO:0043153;GO:0042754;GO:0045892;GO:0018298;GO:0042752;GO:0006351	cytoplasm|nucleus|FAD binding|photoreceptor activity|circadian regulation of gene expression|entrainment of circadian clock by photoperiod|negative regulation of circadian rhythm|negative regulation of transcription, DNA-templated|protein-chromophore linkage|regulation of circadian rhythm|transcription, DNA-templated
CL1213Contig2	314.327	481.779	146.876	0.304862	-1.71377	0.00655846	0.063188	Down	19.4516	23.5775	22.9804	4.9485	6.10314	8.95319	1962	gi|640916319|gb|KDN61129.1|putative MOSC domain-containing protein [Colletotrichum sublineola]	3.64445e-188	sp|P32157|YIIM_ECOLI	3e-30	Protein YiiM										GO:0005829;GO:0003824;GO:0030151;GO:0030170;GO:0009636	cytosol|catalytic activity|molybdenum ion binding|pyridoxal phosphate binding|response to toxic substance
CL1219Contig1	646.574	306.736	986.413	3.21584	1.68519	0.00463266	0.0489273	Up	3.43238	5.31764	5.76042	12.8929	13.7982	17.9386	5845	gi|1032881886|gb|OAQ88595.1|serine/threonine protein kinase [Purpureocillium lilacinum]	1.70846e-289	sp|O14050|YEYH_SCHPO	2e-66	Uncharacterized MscS family protein C2C4.17c	KOG4629	4e-67	Predicted mechanosensitive ion channel							GO:0032541;GO:0016021;GO:0005262;GO:0005509;GO:0006884;GO:0006874	cortical endoplasmic reticulum|integral component of membrane|calcium channel activity|calcium ion binding|cell volume homeostasis|cellular calcium ion homeostasis
CL1220Contig1	83.7364	41.3699	126.103	3.04818	1.60795	0.0389989	0.220419	Up	0.105197	0.472046	0.631899	0.785453	1.27414	1.26486	10237	gi|1025660243|gb|OAA47707.1|ribokinase [Metarhizium rileyi RCEF 4871]	2.84472e-190	sp|O60116|RBSK_SCHPO	3e-43	Ribokinase {ECO:0000250|UniProtKB:P0A9J6, ECO:0000255|HAMAP-Rule:MF_03215}	KOG2855	8e-44	Ribokinase	ko00740	Riboflavin metabolism	1	K14654	RIB7, arfC	2,5-diamino-6-(ribosylamino)-4(3H)-pyrimidinone 5'-phosphate reductase	GO:0005737;GO:0005829;GO:0005634;GO:0005524;GO:0019200;GO:0046872;GO:0004747;GO:0046835;GO:0019303;GO:0006014	cytoplasm|cytosol|nucleus|ATP binding|carbohydrate kinase activity|metal ion binding|ribokinase activity|carbohydrate phosphorylation|D-ribose catabolic process|D-ribose metabolic process
CL1222Contig1	847.123	116.124	1578.12	13.59	3.76447	4.394e-05	0.00114618	Up	1.79441	2.56177	2.30533	32.3285	14.7687	37.9025	4750	gi|672794555|gb|KFH45125.1|25-hydroxycholesterol 7-alpha-hydroxylase-like protein [Acremonium chrysogenum ATCC 11550]	9.93984e-176	sp|Q63688|CP7B1_RAT	7e-15	25-hydroxycholesterol 7-alpha-hydroxylase	KOG0157	2e-12	Cytochrome P450 CYP4/CYP19/CYP26 subfamilies							GO:0005789;GO:0031090;GO:0020037;GO:0005506;GO:0008396;GO:0035754;GO:0006699;GO:0008203;GO:0007623;GO:0007613;GO:0051591;GO:0042493	endoplasmic reticulum membrane|organelle membrane|heme binding|iron ion binding|oxysterol 7-alpha-hydroxylase activity|B cell chemotaxis|bile acid biosynthetic process|cholesterol metabolic process|circadian rhythm|memory|response to cAMP|response to drug
CL1223Contig2	141.2	32.9013	249.499	7.58326	2.92282	7.25757e-05	0.00173052	Up	0.37464	1.77292	1.21887	7.26289	5.39947	9.91074	2881	gi|936408998|gb|KPM37779.1|DNA topoisomerase 3 [Neonectria ditissima]	1.30397e-273	sp|O60126|TOP3_SCHPO	1e-179	DNA topoisomerase 3	KOG1956	3e-180	DNA topoisomerase III alpha	ko03440;ko03460	Homologous recombination|Fanconi anemia pathway	2	K03165	TOP3	DNA topoisomerase III	GO:0005829;GO:0005739;GO:0005634;GO:0031422;GO:0035861;GO:0003677;GO:0003916;GO:0003917;GO:0006265;GO:0043007;GO:1902969;GO:0000070;GO:0006301;GO:0000712	cytosol|mitochondrion|nucleus|RecQ helicase-Topo III complex|site of double-strand break|DNA binding|DNA topoisomerase activity|DNA topoisomerase type I activity|DNA topological change|maintenance of rDNA|mitotic DNA replication|mitotic sister chromatid segregation|postreplication repair|resolution of meiotic recombination intermediates
CL1229Contig2	510.127	699.133	321.121	0.459314	-1.12245	0.0424807	0.232506	Down	17.9315	23.7516	30.3443	10.5428	12.1604	8.84104	2670	gi|672793764|gb|KFH44347.1|putative oligopeptide transporter-like protein [Acremonium chrysogenum ATCC 11550]	9.56144e-292	sp|P53134|YGL4_YEAST	3e-157	Putative oligopeptide transporter YGL114W										GO:0005887;GO:0015198;GO:0022857;GO:0006857;GO:0015031	integral component of plasma membrane|oligopeptide transporter activity|transmembrane transporter activity|oligopeptide transport|protein transport
CL122Contig1	2959.48	5055.13	863.83	0.170882	-2.54893	6.10148e-06	0.000218406	Down	22.1395	44.1794	53.5044	5.61807	5.86166	7.56323	11972	gi|936416860|gb|KPM45120.1|hypothetical protein AK830_g1493 [Neonectria ditissima]	6.64045e-97	sp|Q6UEH4|AFLU_ASPPU	3e-52	Cytodhrome P450 monooxygenase aflU {ECO:0000303|PubMed:15006741}	KOG0156	3e-12	Cytochrome P450 CYP2 subfamily							GO:0016021;GO:0020037;GO:0005506;GO:0004497;GO:0016705	integral component of membrane|heme binding|iron ion binding|monooxygenase activity|oxidoreductase activity, acting on paired donors, with incorporation or reduction of molecular oxygen
CL1233Contig1	215.681	133.448	297.914	2.23244	1.15862	0.0457767	0.24463	Up	4.54982	6.49711	5.30868	8.87345	15.5859	11.8829	2209	gi|632915200|gb|KDB14807.1|WD domain, G-beta repeat containing protein [Ustilaginoidea virens]	5.61513e-191	sp|P78750|UTP18_SCHPO	2e-79	Probable U3 small nucleolar RNA-associated protein 18	KOG2055	2e-79	WD40 repeat protein	ko03008	Ribosome biogenesis in eukaryotes	1	K14553	UTP18	U3 small nucleolar RNA-associated protein 18	GO:0034388;GO:0032040;GO:0000462;GO:0006364	Pwp2p-containing subcomplex of 90S preribosome|small-subunit processome|maturation of SSU-rRNA from tricistronic rRNA transcript (SSU-rRNA, 5.8S rRNA, LSU-rRNA)|rRNA processing
CL1233Contig2	1633.18	1015.68	2250.68	2.21593	1.14791	0.0253415	0.164516	Up	24.3923	31.9923	30.9062	38.7385	87.4281	69.1894	3151	gi|672792384|gb|KFH42997.1|Pseudouridine-metabolizing bifunctional protein -like protein [Acremonium chrysogenum ATCC 11550]	4.05435e-280	sp|A7GCK7|PSUG_CLOBL	2e-50	Pseudouridine-5'-phosphate glycosidase {ECO:0000255|HAMAP-Rule:MF_01876}	KOG3009	6e-51	Predicted carbohydrate kinase, contains PfkB domain	ko00240	Pyrimidine metabolism	1	K16330	K16330	pseudouridylate synthase / pseudouridine kinase	GO:0016798;GO:0046872;GO:0004730	hydrolase activity, acting on glycosyl bonds|metal ion binding|pseudouridylate synthase activity
CL1236Contig2	724.124	1091.37	356.883	0.327005	-1.61261	0.00672	0.0642767	Down	49.5663	57.9727	56.8249	15.7841	21.4325	15.9793	1779	gi|121733084|sp|Q0C7M4.1|DRE2_ASPTNRecName: Full=Fe-S cluster assembly protein dre2; AltName: Full=Anamorsin homolog	4.85018e-103	sp|Q0C7M4|DRE2_ASPTN	5e-121	Fe-S cluster assembly protein dre2 {ECO:0000255|HAMAP-Rule:MF_03115}	KOG4020	7e-35	Protein DRE2, required for cell viability							GO:0005758;GO:0051537;GO:0046872;GO:0006915;GO:0016226	mitochondrial intermembrane space|2 iron, 2 sulfur cluster binding|metal ion binding|apoptotic process|iron-sulfur cluster assembly
CL123Contig1	1623.44	780.332	2466.55	3.1609	1.66034	0.00098758	0.0147258	Up	8.03984	4.54668	5.19501	16.6855	19.1441	23.7235	10986	gi|351646281|gb|EHA54141.1|UDP-glucose,sterol transferase [Magnaporthe oryzae 70-15]	0	sp|Q9XIG1|U80B1_ARATH	4e-123	Sterol 3-beta-glucosyltransferase UGT80B1	KOG1192	1e-123	UDP-glucuronosyl and UDP-glucosyl transferase							GO:0005774;GO:0005773;GO:0102203;GO:0102202;GO:0016906;GO:0009813;GO:0052696;GO:0030259;GO:0010214;GO:0009845;GO:0016126;GO:0016125	vacuolar membrane|vacuole|brassicasterol glucosyltransferase activity|soladodine glucosyltransferase activity|sterol 3-beta-glucosyltransferase activity|flavonoid biosynthetic process|flavonoid glucuronidation|lipid glycosylation|seed coat development|seed germination|sterol biosynthetic process|sterol metabolic process
CL123Contig2	7097.37	3441.28	10753.5	3.12484	1.64378	0.009479	0.0820807	Up	129.237	89.4681	92.343	354.334	178.459	450.655	2814	gi|1087760493|ref|XP_018665267.1|hypothetical protein TGAM01_01323 [Trichoderma gamsii]	8.54052e-183
CL1247Contig1	21.4292	5.97363	36.8847	6.17459	2.62634	0.0275096	0.174825	Up	0	0.72055	0.644882	1.89555	2.4953	2.80458	1375
CL1248Contig1	35.7527	57.8292	13.6763	0.236494	-2.08012	0.0103939	0.0877815	Down	0.250048	1.01207	1.17806	0.124834	0.051244	0.328199	7005	gi|1069599074|ref|XP_018178565.1|atypical/RIO/RIO2 protein kinase [Purpureocillium lilacinum]	3.32868e-173	sp|Q9P7W5|RIO2_SCHPO	5e-104	Serine/threonine-protein kinase rio2	KOG2268	1e-104	Serine/threonine protein kinase	ko03008	Ribosome biogenesis in eukaryotes	1	K07179	RIOK2	RIO kinase 2	GO:0005737;GO:0005829;GO:0005634;GO:0005524;GO:0046872;GO:0004674;GO:0030490	cytoplasm|cytosol|nucleus|ATP binding|metal ion binding|protein serine/threonine kinase activity|maturation of SSU-rRNA
CL1249Contig2	2569.57	1364.08	3775.06	2.76748	1.46857	0.0122079	0.0981592	Up	17.6663	36.9408	35.9353	62.3045	89.7922	85.5549	4249	gi|672789544|gb|KFH40311.1|tRNA-specific adenosine deaminase subunit-like protein [Acremonium chrysogenum ATCC 11550]	2.18949e-195	sp|Q9P7N4|TAD3_SCHPO	3e-13	tRNA-specific adenosine deaminase subunit tad3	KOG2771	8e-14	Subunit of tRNA-specific adenosine-34 deaminase							GO:0005737;GO:0005829;GO:0005739;GO:0005634;GO:0052718;GO:0009982;GO:0008251;GO:0008270;GO:0006382;GO:0006400;GO:0031119	cytoplasm|cytosol|mitochondrion|nucleus|tRNA-specific adenosine-34 deaminase complex|pseudouridine synthase activity|tRNA-specific adenosine deaminase activity|zinc ion binding|adenosine to inosine editing|tRNA modification|tRNA pseudouridine synthesis
CL124Contig3	741.545	164.54	1318.55	8.01356	3.00244	0.000414916	0.00735451	Up	5.79926	8.971	8.32917	62.9828	29.8674	80.6136	1954	gi|672794796|gb|KFH45362.1|hypothetical protein ACRE_037930 [Acremonium chrysogenum ATCC 11550]	2.14623e-129	sp|Q1DRJ3|S2538_COCIM	2e-06	Solute carrier family 25 member 38 homolog {ECO:0000255|HAMAP-Rule:MF_03064}	KOG0758	1e-06	Mitochondrial carnitine-acylcarnitine carrier protein							GO:0016021;GO:0005743;GO:0015187;GO:0036233;GO:0006783	integral component of membrane|mitochondrial inner membrane|glycine transmembrane transporter activity|glycine import|heme biosynthetic process
CL1253Contig2	320.255	532.259	108.251	0.203381	-2.29774	0.000192295	0.00389676	Down	11.8413	11.241	11.3241	2.63607	2.00541	2.2139	4064	gi|667722214|gb|KFA64424.1|hypothetical protein S40285_01115 [Stachybotrys chlorohalonata IBT 40285]	0
CL1258Contig1	20.8939	40.5251	1.26279	0.0311606	-5.00413	0.000134439	0.0029001	Down	0.51188	0.751772	0.951712	2.04542e-05	0.0699775	1.95628e-08	5060	gi|256728960|gb|EEU42315.1|protein arginine N-methyltransferase [Nectria haematococca mpVI 77-13-4]	0	sp|P78963|SKB1_SCHPO	2e-121	Protein arginine N-methyltransferase skb1 {ECO:0000303|PubMed:11278267}	KOG0822	4e-122	Protein kinase inhibitor	ko04111;ko04011;ko03013	Cell cycle - yeast|MAPK signaling pathway - yeast|RNA transport	3	K02516	PRMT5, HSL7	type II protein arginine methyltransferase	GO:0071521;GO:0005938;GO:0051286;GO:0005829;GO:1990463;GO:0005634;GO:0008469;GO:0016274;GO:0034613;GO:0071470;GO:0061246;GO:1903359;GO:0019918;GO:1903360;GO:2000100;GO:0006355	Cdc42 GTPase complex|cell cortex|cell tip|cytosol|lateral cortical node|nucleus|histone-arginine N-methyltransferase activity|protein-arginine N-methyltransferase activity|cellular protein localization|cellular response to osmotic stress|establishment or maintenance of bipolar cell polarity regulating cell shape|lateral cortical node assembly|peptidyl-arginine methylation, to symmetrical-dimethyl…
CL1259Contig2	17.0163	2.16841	31.8641	14.6947	3.87722	0.000936985	0.0141239	Up	0.110625	6.54833e-17	0.175201	0.502542	2.79133	2.30888	1611	gi|699041743|emb|CEF72730.1|unnamed protein product [Fusarium graminearum]	1.30823e-77	sp|O74529|YJ48_SCHPO	5e-17	Uncharacterized methyltransferase C70.08c										GO:0005737;GO:0005829;GO:0005634;GO:0008757;GO:0032259	cytoplasm|cytosol|nucleus|S-adenosylmethionine-dependent methyltransferase activity|methylation
CL1266Contig1	130.618	40.7429	220.493	5.41182	2.43611	0.000307162	0.00573601	Up	0.499234	1.11117	1.45559	2.45243	5.80529	7.59462	3838	gi|1069584474|ref|XP_018180438.1|HLH transcription factor (Hpa3) [Purpureocillium lilacinum]	4.62991e-132	sp|Q04635|ESC1_SCHPO	1e-13	Protein esc1	KOG2483	3e-14	Upstream transcription factor 2/L-myc-2 protein							GO:0005634;GO:0000978;GO:0000982;GO:0030154;GO:0031141;GO:0031142;GO:0045944;GO:0010738	nucleus|RNA polymerase II core promoter proximal region sequence-specific DNA binding|transcription factor activity, RNA polymerase II core promoter proximal region sequence-specific binding|cell differentiation|induction of conjugation upon carbon starvation|induction of conjugation upon nitrogen starvation|positive regulation of transcription from RNA polymerase II promoter|regulation of protei…
CL126Contig1	405.566	717.958	93.174	0.129776	-2.9459	2.4686e-06	0.00010005	Down	39.8015	39.2448	51.2197	5.51224	6.34167	4.74345	1475
CL1275Contig1	3916.32	1448.69	6383.96	4.40672	2.1397	0.000175005	0.00360093	Up	29.6469	27.183	25.7322	135.825	91.9753	130.876	4578	gi|685854931|ref|XP_009254498.1|hypothetical protein FPSE_03104 [Fusarium pseudograminearum CS3096]	0	sp|P23231|TOM70_NEUCR	0	Mitochondrial import receptor subunit tom70	KOG0547	2e-145	Translocase of outer mitochondrial membrane complex, subunit TOM70/TOM72							GO:0016021;GO:0005741;GO:0015450;GO:0006886	integral component of membrane|mitochondrial outer membrane|P-P-bond-hydrolysis-driven protein transmembrane transporter activity|intracellular protein transport
CL1278Contig2	200.052	394.775	5.32968	0.0135006	-6.21084	1.25722e-06	5.72641e-05	Down	4.47711	25.5789	29.1218	0.108407	0.634527	0.0037927	2000
CL1279Contig1	25.3682	11.0136	39.7229	3.60672	1.85069	0.0208969	0.143975	Up	0.189019	0.168202	2.41867e-06	0.27646	0.773522	0.418878	7445	gi|1092950523|ref|XP_018756648.1|hypothetical protein FVEG_09667 [Fusarium verticillioides 7600]	9.79995e-269	sp|Q0DXS3|RDR1_ORYSJ	1e-75	Probable RNA-dependent RNA polymerase 1	KOG0988	4e-69	RNA-directed RNA polymerase QDE-1 required for posttranscriptional gene silencing and RNA interference							GO:0003723;GO:0003968;GO:0031047	RNA binding|RNA-directed RNA polymerase activity|gene silencing by RNA
CL1280Contig1	35.5805	5.18691	65.9741	12.7193	3.66895	8.00096e-06	0.000278274	Up	0.465361	0	0.0776926	1.47071	4.5856	3.38099	1944
CL1288Contig1	127.024	37.7224	216.326	5.73468	2.51971	0.000654585	0.0107361	Up	0.188773	0.77235	0.848542	2.84171	2.58881	3.85089	6122	gi|44889967|emb|CAD29607.2|pentafunctional arom polypeptide [includes: 3-dehydroquinate synthase], putative [Aspergillus fumigatus]	0	sp|C7YZ74|ARO1_NECH7	0	Shikimate dehydrogenase {ECO:0000255|HAMAP-Rule:MF_03143}	KOG0692	0	Pentafunctional AROM protein	ko00400;ko01230	Phenylalanine, tyrosine and tryptophan biosynthesis|Biosynthesis of amino acids	2	K13830	ARO1	pentafunctional AROM polypeptide	GO:0005737;GO:0003855;GO:0003856;GO:0003866;GO:0005524;GO:0046872;GO:0004764;GO:0004765;GO:0009073;GO:0009423	cytoplasm|3-dehydroquinate dehydratase activity|3-dehydroquinate synthase activity|3-phosphoshikimate 1-carboxyvinyltransferase activity|ATP binding|metal ion binding|shikimate 3-dehydrogenase (NADP+) activity|shikimate kinase activity|aromatic amino acid family biosynthetic process|chorismate biosynthetic process
CL1289Contig2	202.225	11.9611	392.488	32.8138	5.03623	1.1664e-09	1.23454e-07	Up	0.0826892	0.547004	0.212067	6.13689	6.18993	12.4326	4221	gi|908389030|gb|KND89703.1|putative voltage-gated potassium channel subunit beta [Tolypocladium ophioglossoides CBS 100239]	2.34948e-158	sp|Q40648|KCAB_ORYSJ	2e-92	Probable voltage-gated potassium channel subunit beta	KOG1575	1e-91	Voltage-gated shaker-like K+ channel, subunit beta/KCNAB							GO:0005886;GO:0009506;GO:0005244;GO:0006813	plasma membrane|plasmodesma|voltage-gated ion channel activity|potassium ion transport
CL128Contig2	40.3438	5.83087	74.8567	12.838	3.68235	0.000754554	0.0119752	Up	0.15288	0.0266509	0.315381	0.665213	2.29659	3.44012	3273	gi|1057460167|gb|ODA77834.1|hypothetical protein RJ55_06436 [Drechmeria coniospora]	1.74609e-07
CL1290Contig2	4147.39	5643.25	2651.52	0.469857	-1.08971	0.0455818	0.243854	Down	60.3733	153.125	137.661	32.0623	58.6887	66.4696	4584	gi|1003737746|gb|KXX74582.1|Verruculogen synthase [Madurella mycetomatis]	1.12089e-97	sp|S0E3H0|WOR1_GIBF5	2e-62	Global transcription regulator sge1 {ECO:0000305}	KOG4476	2e-31	Gluconate transport-inducing protein							GO:0005634;GO:0006355;GO:0006351	nucleus|regulation of transcription, DNA-templated|transcription, DNA-templated
CL1293Contig1	1833.27	2643.52	1023.03	0.386995	-1.36961	0.0443296	0.239507	Down	47.5105	54.1041	44.8837	7.6829	31.336	20.9754	4781	gi|672792520|gb|KFH43130.1|hypothetical protein ACRE_061590 [Acremonium chrysogenum ATCC 11550]	1.29702e-193
CL1297Contig1	5.65839	0.248773	11.068	44.4905	5.47542	0.033264	0.19837	Up	0	0.0185583	0.00147858	0.201741	0.0709695	0.567253	3527	gi|119490681|ref|XP_001263063.1|DNA replication licensing factor Mcm2, putative [Aspergillus fischeri NRRL 181]	0	sp|P40377|MCM2_SCHPO	0	DNA replication licensing factor mcm2	KOG0477	0	DNA replication licensing factor, MCM2 component	ko04110;ko04111;ko04113;ko03030	Cell cycle|Cell cycle - yeast|Meiosis - yeast|DNA replication	4	K02540	MCM2	DNA replication licensing factor MCM2	GO:0031261;GO:0042555;GO:0000790;GO:0000784;GO:0005656;GO:0043596;GO:0005634;GO:0005524;GO:0003678;GO:0003688;GO:0046872;GO:1902975;GO:0051097;GO:0006279	DNA replication preinitiation complex|MCM complex|nuclear chromatin|nuclear chromosome, telomeric region|nuclear pre-replicative complex|nuclear replication fork|nucleus|ATP binding|DNA helicase activity|DNA replication origin binding|metal ion binding|mitotic DNA replication initiation|negative regulation of helicase activity|premeiotic DNA replication
CL1299Contig2	19.0722	29.3142	8.83023	0.301228	-1.73107	0.0435171	0.236769	Down	0.806374	5.53306	4.86819	1.39549	0.559399	0.797368	789	gi|672790925|gb|KFH41581.1|Thymocyte nuclear protein-like protein [Acremonium chrysogenum ATCC 11550]	5.61378e-90	sp|Q91YJ3|THYN1_MOUSE	1e-35	Thymocyte nuclear protein 1	KOG3383	3e-35	Uncharacterized conserved protein							GO:0005737;GO:0005730;GO:0005634	cytoplasm|nucleolus|nucleus
CL12Contig2	201.73	309.319	94.1419	0.304352	-1.71619	0.0338508	0.200327	Down	5.00546	3.69349	2.95347	1.43948	1.08384	1.06348	6705	gi|256733584|gb|EEU46931.1|hypothetical protein NECHADRAFT_35358 [Nectria haematococca mpVI 77-13-4]	0	sp|P49426|EXG1_COCCA	1e-156	Glucan 1,3-beta-glucosidase	KOG0979	6e-129	Structural maintenance of chromosome protein SMC5/Spr18, SMC superfamily							GO:0004338;GO:0071555;GO:0008152	glucan exo-1,3-beta-glucosidase activity|cell wall organization|metabolic process
CL12Contig3	289735	107065	472406	4.41232	2.14154	0.000832007	0.0128577	Up	900.452	204.5	196.106	2710.65	1702.85	2041.06	18627	gi|14571818|gb|AAK67294.1|AF245358_1multidrug pump KlPDR5 [Kluyveromyces lactis]	0	sp|I1RL06|ZRA1_GIBZE	0	ZEB2-regulated ABC transporter 1 {ECO:0000303|PubMed:21833740}	KOG0065	0	Pleiotropic drug resistance proteins (PDR1-15), ABC superfamily							GO:0016021;GO:0005886;GO:0005774;GO:0005524;GO:0042626	integral component of membrane|plasma membrane|vacuolar membrane|ATP binding|ATPase activity, coupled to transmembrane movement of substances
CL1303Contig1	347.772	598.965	96.5789	0.161243	-2.63269	5.14343e-05	0.0013013	Down	11.6853	11.215	13.1977	1.36152	2.56034	2.03053	4404	gi|672797090|gb|KFH47631.1|Serine/threonine-protein kinase-like protein [Acremonium chrysogenum ATCC 11550]	1.19866e-290	sp|Q9HE87|DXO_NEUCR	8e-130	Decapping nuclease rai1	KOG0201	1e-104	Serine/threonine protein kinase							GO:0005634;GO:0046872;GO:0004518;GO:0000166;GO:0003723;GO:0006353;GO:0006397;GO:0006355;GO:0006364	nucleus|metal ion binding|nuclease activity|nucleotide binding|RNA binding|DNA-templated transcription, termination|mRNA processing|regulation of transcription, DNA-templated|rRNA processing
CL1309Contig2	19.3436	34.8444	3.84268	0.110281	-3.18074	0.0416127	0.229721	Down	0	7.15407	5.18649	0.310233	0.789525	0.201531	878
CL1310Contig1	411.429	818.43	4.42929	0.00541194	-7.52964	9.29023e-08	6.02105e-06	Down	22.278	11.7935	15.6531	0.127654	0.0445084	0.0872171	4130	gi|672794553|gb|KFH45123.1|Nonribosomal peptide synthetase-like protein [Acremonium chrysogenum ATCC 11550]	0	sp|E9FCP4|DTXS1_METRA	0	Nonribosomal peptide synthetase dtxS1 {ECO:0000305}	KOG1178	9e-15	Non-ribosomal peptide synthetase/alpha-aminoadipate reductase and related enzymes							GO:0016853;GO:0016874;GO:0008168;GO:0031177;GO:0009405	isomerase activity|ligase activity|methyltransferase activity|phosphopantetheine binding|pathogenesis
CL1315Contig1	28439.4	51085.6	5793.22	0.113402	-3.14048	7.26228e-07	3.60955e-05	Down	3670.08	3672.23	2766.84	516.068	288.398	303.07	1315	gi|672795276|gb|KFH45835.1|Clock-controlled protein-like protein [Acremonium chrysogenum ATCC 11550]	4.25355e-34	sp|Q01302|CCG6_NEUCR	3e-19	Clock-controlled protein 6										GO:0009277;GO:0005199;GO:0031505	fungal-type cell wall|structural constituent of cell wall|fungal-type cell wall organization
CL1316Contig1	351.713	693.128	10.2972	0.0148561	-6.0728	1.17189e-05	0.000390063	Down	4.33245	34.1622	27.788	0.117802	0.545135	0.258606	3151			sp|Q8VBX0|ASB13_MOUSE	1e-10	Ankyrin repeat and SOCS box protein 13	KOG4412	8e-11	26S proteasome regulatory complex, subunit PSMD10							GO:0005622;GO:0035556;GO:0016567	intracellular|intracellular signal transduction|protein ubiquitination
CL1319Contig1	10.5698	1.83024	19.3093	10.5501	3.39919	0.0286938	0.179969	Up	0.0591499	0.118402	0.0394272	0.654935	0.425189	0.879925	2578	gi|1111477097|emb|CVK86234.1|related to diaminopropionate ammonia-lyase [Fusarium proliferatum]	1.11497e-222	sp|P66899|DPAL_ECOLI	2e-40	Diaminopropionate ammonia-lyase	KOG1251	2e-09	Serine racemase							GO:0005737;GO:0008838;GO:0030170;GO:0009063	cytoplasm|diaminopropionate ammonia-lyase activity|pyridoxal phosphate binding|cellular amino acid catabolic process
CL131Contig1	1938.67	2693.95	1183.39	0.439275	-1.1868	0.0318877	0.192804	Down	19.5907	38.0662	36.3615	9.75088	15.3889	14.4863	8029	gi|302926881|ref|XP_003054382.1|predicted protein [Nectria haematococca mpVI 77-13-4]	0	sp|B5DF89|CUL3_RAT	1e-150	Cullin-3	KOG2166	2e-150	Cullins	ko04340;ko04341;ko04120	Hedgehog signaling pathway|Hedgehog signaling pathway - fly|Ubiquitin mediated proteolysis	3	K03869	CUL3	cullin 3	GO:0031463;GO:0031461;GO:0000139;GO:0005634;GO:0031208;GO:0031625;GO:0030030;GO:0048208;GO:0040016;GO:0006888;GO:0007229;GO:0071630;GO:0032467;GO:0043161;GO:0006513;GO:0000209;GO:0042787;GO:0017145	Cul3-RING ubiquitin ligase complex|cullin-RING ubiquitin ligase complex|Golgi membrane|nucleus|POZ domain binding|ubiquitin protein ligase binding|cell projection organization|COPII vesicle coating|embryonic cleavage|ER to Golgi vesicle-mediated transport|integrin-mediated signaling pathway|nucleus-associated proteasomal ubiquitin-dependent protein catabolic process|positive regulation of cytokin…
CL1322Contig1	29.6563	4.92208	54.3905	11.0503	3.46601	0.000300333	0.00563584	Up	0.198075	0.0604154	0.127266	1.46044	1.62772	1.31584	3228	gi|666865514|gb|KEZ42073.1|hypothetical protein SAPIO_CDS6298 [Scedosporium apiospermum]	2.10763e-133	sp|P14010|GABAT_EMENI	5e-115	4-aminobutyrate aminotransferase	KOG1405	2e-96	4-aminobutyrate aminotransferase	ko00250;ko00280;ko00640;ko00650;ko00410	Alanine, aspartate and glutamate metabolism|Valine, leucine and isoleucine degradation|Propanoate metabolism|Butanoate metabolism|beta-Alanine metabolism	5	K13524	ABAT	4-aminobutyrate aminotransferase / (S)-3-amino-2-methylpropionate transaminase	GO:0005739;GO:0003867;GO:0042802;GO:0030170;GO:0043605;GO:0009450	mitochondrion|4-aminobutyrate transaminase activity|identical protein binding|pyridoxal phosphate binding|cellular amide catabolic process|gamma-aminobutyric acid catabolic process
CL1323Contig1	14.7995	1.74281	27.8563	15.9835	3.99851	0.0049584	0.051408	Up	0	0.030063	0.0931263	0.427702	0.600302	0.847939	3992
CL1324Contig1	20.166	2.25641	38.0757	16.8745	4.07677	0.000170863	0.00354047	Up	0.146356	0	0.0472642	0.574506	1.29749	2.0038	2695	gi|672797119|gb|KFH47660.1|hypothetical protein ACRE_015760 [Acremonium chrysogenum ATCC 11550]	1.03564e-192
CL1326Contig2	78.087	1.83052	154.344	84.3166	6.39774	1.99207e-11	3.11779e-09	Up	0.0381917	0.0965901	0.0729803	5.02449	7.17712	5.76948	2285	gi|400596215|gb|EJP63991.1|AMP-binding enzyme [Beauveria bassiana ARSEF 2860]	2.53479e-273	sp|O31826|YNGI_BACSU	8e-97	Putative acyl-CoA synthetase YngI	KOG1177	7e-99	Long chain fatty acid acyl-CoA ligase							GO:0005524;GO:0016874;GO:0008152	ATP binding|ligase activity|metabolic process
CL132Contig1	388.875	166.127	611.623	3.68165	1.88035	0.0030592	0.0357481	Up	1.31516	3.26259	3.43911	7.59429	10.3284	9.49127	5946	gi|992226424|ref|XP_015409982.1|FAD binding domain protein [Aspergillus nomius NRRL 13137]	4.69547e-198	sp|Q672V4|ATMM_ASPFL	2e-36	FAD-dependent monooxygenase atmM {ECO:0000303|PubMed:15528556}										GO:0016021;GO:0071949;GO:0004497	integral component of membrane|FAD binding|monooxygenase activity
CL1330Contig1	1880.9	1017.33	2744.47	2.69771	1.43174	0.0209174	0.143975	Up	13.7255	23.4416	24.1724	56.3594	39.6932	57.5079	4612	gi|681097231|emb|CDP27275.1|pABC2 peroxisomal ABC transporter encoded by the pabc2 gene [Podospora anserina S mat+]	0	sp|Q61285|ABCD2_MOUSE	8e-174	ATP-binding cassette sub-family D member 2	KOG0064	2e-175	Peroxisomal long-chain acyl-CoA transporter, ABC superfamily	ko04146;ko02010	Peroxisome|ABC transporters	2	K15628	PXA	ATP-binding cassette, subfamily D (ALD), peroxisomal long-chain fatty acid import protein	GO:0016021;GO:0043231;GO:0005739;GO:0005778;GO:0005777;GO:0005524;GO:0042626;GO:0042803;GO:0006635;GO:0032000;GO:0042760;GO:0000038	integral component of membrane|intracellular membrane-bounded organelle|mitochondrion|peroxisomal membrane|peroxisome|ATP binding|ATPase activity, coupled to transmembrane movement of substances|protein homodimerization activity|fatty acid beta-oxidation|positive regulation of fatty acid beta-oxidation|very long-chain fatty acid catabolic process|very long-chain fatty acid metabolic process
CL1337Contig1	728.595	1348.19	108.999	0.0808483	-3.62864	0.00783166	0.0721022	Down	2.54961	38.9765	36.9409	0.272024	3.69421	2.00873	5269	gi|908386257|gb|KND87011.1|Mitochondrial 2-methylisocitrate lyase [Tolypocladium ophioglossoides CBS 100239]	1.22508e-255	sp|Q9P6J1|ACEB_SCHPO	0	Mitochondrial 2-methylisocitrate lyase	KOG1260	0	Isocitrate lyase	ko00630;ko01200	Glyoxylate and dicarboxylate metabolism|Carbon metabolism	2	K01637	E4.1.3.1, aceA	isocitrate lyase	GO:0005737;GO:0005829;GO:0005759;GO:0004451;GO:0046421;GO:0046912;GO:0006097;GO:0006567	cytoplasm|cytosol|mitochondrial matrix|isocitrate lyase activity|methylisocitrate lyase activity|transferase activity, transferring acyl groups, acyl groups converted into alkyl on transfer|glyoxylate cycle|threonine catabolic process
CL1338Contig1	1775.06	2876.44	673.691	0.23421	-2.09412	0.000493199	0.00856663	Down	66.784	108.862	125.099	11.0443	37.1532	22.1173	2664	gi|1025694371|gb|OAA81652.1|Oxoglutarate/iron-dependent oxygenase [Cordyceps confragosa RCEF 1005]	2.91777e-155	sp|Q84MB6|DIOX2_ARATH	1e-16	Probable 2-oxoglutarate-dependent dioxygenase At3g49630	KOG0143	2e-15	Iron/ascorbate family oxidoreductases							GO:0051213;GO:0046872;GO:0009267	dioxygenase activity|metal ion binding|cellular response to starvation
CL1339Contig2	421.811	639.092	204.531	0.320033	-1.64371	0.037134	0.213822	Down	15.2235	9.88623	10.2798	5.03514	2.6475	3.62381	4562	gi|256733018|gb|EEU46366.1|predicted protein [Nectria haematococca mpVI 77-13-4]	5.37459e-227	sp|Q91WR3|ASCC2_MOUSE	2e-09	Activating signal cointegrator 1 complex subunit 2	KOG4501	1e-08	Transcription coactivator complex, P100 component							GO:0099053;GO:0005634;GO:0006355;GO:0006351	activating signal cointegrator 1 complex|nucleus|regulation of transcription, DNA-templated|transcription, DNA-templated
CL1341Contig1	58.409	30.1872	86.6308	2.86979	1.52094	0.0139285	0.108135	Up	1.04588	0.796967	0.461024	1.23932	3.98214	2.0957	3288
CL1343Contig1	419.593	632.475	206.712	0.32683	-1.61339	0.00382661	0.0424883	Down	11.055	18.8387	21.0467	5.26962	4.81391	5.46687	3467	gi|477526620|gb|ENH78486.1|spermine spermidine synthase [Colletotrichum orbiculare MAFF 240422]	1.40919e-182	sp|Q8D3Q3|SPEE_VIBVU	1e-10	Polyamine aminopropyltransferase {ECO:0000255|HAMAP-Rule:MF_00198}										GO:0005737;GO:0004766;GO:0008295	cytoplasm|spermidine synthase activity|spermidine biosynthetic process
CL1349Contig1	274.51	64.1006	484.92	7.56499	2.91934	5.9939e-06	0.000216133	Up	1.2043	2.97123	3.66302	10.29	28.1324	18.0779	2365
CL134Contig2	531.699	39.0576	1024.34	26.2264	4.71295	1.26043e-11	2.06038e-09	Up	0.12705	0.398344	0.562416	7.11212	6.87547	11.5235	10618	gi|302891617|ref|XP_003044690.1|predicted protein [Nectria haematococca mpVI 77-13-4]	1.23437e-209	sp|P20285|ODP2_NEUCR	7e-178	Dihydrolipoyllysine-residue acetyltransferase component of pyruvate dehydrogenase complex, mitochondrial	KOG0557	5e-115	Dihydrolipoamide acetyltransferase	ko00010;ko00020;ko00620;ko01200	Glycolysis / Gluconeogenesis|Citrate cycle (TCA cycle)|Pyruvate metabolism|Carbon metabolism	4	K00627	DLAT, aceF, pdhC	pyruvate dehydrogenase E2 component (dihydrolipoamide acetyltransferase)	GO:0005967;GO:0004742;GO:0006086;GO:0006096	mitochondrial pyruvate dehydrogenase complex|dihydrolipoyllysine-residue acetyltransferase activity|acetyl-CoA biosynthetic process from pyruvate|glycolytic process
CL1353Contig2	4939.18	2193.62	7684.73	3.50322	1.80868	0.00138355	0.0192027	Up	53.2101	78.2434	64.6505	197.177	278.197	196.59	3039	gi|187984472|gb|EDU49960.1|elongation factor G 2 [Pyrenophora tritici-repentis Pt-1C-BFP]	0	sp|Q7SH14|EFGM_NEUCR	0	Elongation factor G, mitochondrial {ECO:0000255|HAMAP-Rule:MF_03061}	KOG0465	0	Mitochondrial elongation factor							GO:0005739;GO:0005525;GO:0003924;GO:0003746;GO:0070125	mitochondrion|GTP binding|GTPase activity|translation elongation factor activity|mitochondrial translational elongation
CL1356Contig1	353.686	24.6325	682.74	27.717	4.7927	2.31094e-11	3.50501e-09	Up	0.526818	0.905625	0.718808	21.7571	14.9589	19.4363	3122	gi|799247934|gb|KJZ76668.1|hypothetical protein HIM_04004 [Hirsutella minnesotensis 3608]	6.3585e-209	sp|Q12706|PSK1_SCHPO	8e-125	Serine/threonine-protein kinase psk1 {ECO:0000303|PubMed:8529881}	KOG0598	2e-125	Ribosomal protein S6 kinase and related proteins							GO:0005737;GO:0005829;GO:0005634;GO:0005524;GO:0004711;GO:0038202	cytoplasm|cytosol|nucleus|ATP binding|ribosomal protein S6 kinase activity|TORC1 signaling
CL1357Contig2	1168.39	1637.09	699.697	0.427403	-1.22633	0.0359118	0.208663	Down	66.35	146.254	119.015	23.8213	51.4122	63.0609	1388	gi|667726977|gb|KFA68397.1|hypothetical protein S40285_02484 [Stachybotrys chlorohalonata IBT 40285]	1.76457e-100	sp|Q1ZXF1|ECHM_DICDI	4e-51	Probable enoyl-CoA hydratase, mitochondrial	KOG1680	2e-48	Enoyl-CoA hydratase	ko00280;ko00310;ko00380;ko00640;ko00650;ko00062;ko00071;ko00410;ko01200;ko01212;ko00627;ko00930	Valine, leucine and isoleucine degradation|Lysine degradation|Tryptophan metabolism|Propanoate metabolism|Butanoate metabolism|Fatty acid elongation|Fatty acid degradation|beta-Alanine metabolism|Carbon metabolism|Fatty acid metabolism|Aminobenzoate degradation|Caprolactam degradation	12	K07511	ECHS1	enoyl-CoA hydratase	GO:0005759;GO:0005739;GO:0004300;GO:0006635	mitochondrial matrix|mitochondrion|enoyl-CoA hydratase activity|fatty acid beta-oxidation
CL1371Contig1	81.1109	40.2296	121.992	3.0324	1.60046	0.0473957	0.251183	Up	0.656586	1.88549	2.56704	4.66347	4.52651	4.81814	2283	gi|1118537066|gb|OKL57334.1|hypothetical protein UA08_07456 [Talaromyces atroroseus]	3.14052e-65	sp|O74541|YCV2_SCHPO	7e-50	Uncharacterized transcriptional regulatory protein C777.02										GO:0005829;GO:0005634;GO:0000978;GO:0043565;GO:0000982;GO:0003700;GO:0044212;GO:0008270;GO:0006357;GO:0006351	cytosol|nucleus|RNA polymerase II core promoter proximal region sequence-specific DNA binding|sequence-specific DNA binding|transcription factor activity, RNA polymerase II core promoter proximal region sequence-specific binding|transcription factor activity, sequence-specific DNA binding|transcription regulatory region DNA binding|zinc ion binding|regulation of transcription from RNA polymerase …
CL1371Contig2	26.0082	8.4636	43.5528	5.14589	2.36342	0.028717	0.179969	Up	0	0.543669	0.698908	1.13411	2.38011	2.15209	2096	gi|973331304|gb|KUL91195.1|hypothetical protein ZTR_00670 [Talaromyces verruculosus]	2.30076e-116	sp|D7PHZ0|VRTJ_PENAE	8e-98	Aldolase vrtJ {ECO:0000303|PubMed:20534346}	KOG1368	3e-77	Threonine aldolase	ko00260;ko01230	Glycine, serine and threonine metabolism|Biosynthesis of amino acids	2	K01620	ltaE	threonine aldolase	GO:0016829;GO:0006520	lyase activity|cellular amino acid metabolic process
CL1375Contig1	7230.28	778.812	13681.7	17.5674	4.13483	2.6943e-07	1.49579e-05	Up	20.7569	52.0145	38.7427	469.681	431.228	938.461	1976	gi|1069532703|ref|XP_018142525.1|peroxysomal citrate synthase [Pochonia chlamydosporia 170]	1.6299e-257	sp|Q86AV6|CISYC_DICDI	2e-177	Citrate synthase	KOG2617	2e-158	Citrate synthase	ko00020;ko00630;ko01200;ko01210;ko01230	Citrate cycle (TCA cycle)|Glyoxylate and dicarboxylate metabolism|Carbon metabolism|2-Oxocarboxylic acid metabolism|Biosynthesis of amino acids	5	K01647	CS, gltA	citrate synthase	GO:0005829;GO:0004108;GO:0006097	cytosol|citrate (Si)-synthase activity|glyoxylate cycle
CL1379Contig1	491.441	684.52	298.362	0.435871	-1.19803	0.0335663	0.199285	Down	24.2477	65.0082	59.0467	13.2779	30.7524	17.5277	1323	gi|996643412|gb|KXH64408.1|hypothetical protein CSAL01_04016, partial [Colletotrichum salicis]	6.02569e-121	sp|Q7RXQ8|HIS4_NEUCR	8e-86	1-(5-phosphoribosyl)-5-[(5-phosphoribosylamino)methylideneamino] imidazole-4-carboxamide isomerase	KOG3055	5e-55	Phosphoribosylformimino-5-aminoimidazole carboxamide ribonucleotide (ProFAR) isomerase	ko00340;ko01230	Histidine metabolism|Biosynthesis of amino acids	2	K01814	hisA	phosphoribosylformimino-5-aminoimidazole carboxamide ribotide isomerase	GO:0005737;GO:0005622;GO:0003949;GO:0000107;GO:0000105;GO:0000162	cytoplasm|intracellular|1-(5-phosphoribosyl)-5-[(5-phosphoribosylamino)methylideneamino]imidazole-4-carboxamide isomerase activity|imidazoleglycerol-phosphate synthase activity|histidine biosynthetic process|tryptophan biosynthetic process
CL137Contig2	3907.03	5557.64	2256.41	0.406002	-1.30044	0.0299704	0.18437	Down	25.6595	98.9513	119.618	15.8637	34.2321	41.9175	6725	gi|256725754|gb|EEU39116.1|hypothetical protein NECHADRAFT_43928 [Nectria haematococca mpVI 77-13-4]	0	sp|Q7SB49|DNLI4_NEUCR	0	DNA ligase 4	KOG0966	8e-138	ATP-dependent DNA ligase IV	ko03450	Non-homologous end-joining	1	K10777	LIG4, DNL4	DNA ligase 4	GO:0005737;GO:0032807;GO:0000790;GO:0005730;GO:0005524;GO:0003677;GO:0003910;GO:0046872;GO:0071897;GO:0051103;GO:0006310;GO:0006260;GO:0006303;GO:0006297	cytoplasm|DNA ligase IV complex|nuclear chromatin|nucleolus|ATP binding|DNA binding|DNA ligase (ATP) activity|metal ion binding|DNA biosynthetic process|DNA ligation involved in DNA repair|DNA recombination|DNA replication|double-strand break repair via nonhomologous end joining|nucleotide-excision repair, DNA gap filling
CL1380Contig1	442.979	32.7793	853.18	26.028	4.70199	1.27642e-11	2.06359e-09	Up	0.641316	0.846615	1.63245	24.9145	22.1844	28.3975	2951	gi|672793289|gb|KFH43881.1|polyamine oxidase-like protein [Acremonium chrysogenum ATCC 11550]	2.40851e-202	sp|Q8H191|PAO4_ARATH	3e-23	Probable polyamine oxidase 4	KOG0029	6e-24	Amine oxidase							GO:0005777;GO:0052895;GO:0052894;GO:0046592;GO:0052901;GO:0006598	peroxisome|N1-acetylspermine:oxygen oxidoreductase (N1-acetylspermidine-forming) activity|norspermine:oxygen oxidoreductase activity|polyamine oxidase activity|spermine:oxygen oxidoreductase (spermidine-forming) activity|polyamine catabolic process
CL1386Contig2	32.1941	5.22731	59.1609	11.3177	3.5005	0.000766451	0.0121248	Up	0	0.652475	0.763626	3.02202	5.30081	5.24539	1178	gi|1032886014|gb|OAQ92620.1|muramidase [Purpureocillium lilacinum]	4.06499e-92
CL1388Contig1	63.5609	24.5462	102.576	4.17888	2.06312	0.0104945	0.0883707	Up	0.360155	0.57388	0.69096	2.36508	1.83367	2.10598	4199	gi|589109913|ref|XP_006966979.1|predicted protein [Trichoderma reesei QM6a]	2.06074e-191	sp|P29141|SUBV_BACSU	3e-23	Minor extracellular protease vpr	KOG4266	1e-09	Subtilisin kexin isozyme-1/site 1 protease, subtilase superfamily							GO:0005576;GO:0004252	extracellular region|serine-type endopeptidase activity
CL138Contig3	61.3651	118.635	4.09524	0.0345197	-4.85644	2.05915e-05	0.000619513	Down	5.04037	21.5404	30.2236	0.419085	1.24921	0.274335	622	gi|358388289|gb|EHK25883.1|hypothetical protein TRIVIDRAFT_212112 [Trichoderma virens Gv29-8]	1.03618e-43	sp|E9FCP5|DTXS2_METRA	5e-44	Cytochrome P450 monooxygenase dtxS2 {ECO:0000305}	KOG0159	7e-09	Cytochrome P450 CYP11/CYP12/CYP24/CYP27 subfamilies							GO:0016021;GO:0020037;GO:0005506;GO:0004497;GO:0016705	integral component of membrane|heme binding|iron ion binding|monooxygenase activity|oxidoreductase activity, acting on paired donors, with incorporation or reduction of molecular oxygen
CL1399Contig1	22.1895	39.3998	4.97929	0.126378	-2.98418	0.00407735	0.0445	Down	0.915642	3.55777	1.31743	0.184095	0.130766	0.382905	1954	gi|927753855|gb|KPA37686.1|dipeptidyl peptidase iii [Fusarium langsethiae]	4.74247e-209
CL1406Contig1	70.0503	8.27847	131.822	15.9235	3.99308	6.58703e-08	4.4865e-06	Up	0.796483	0.0140629	0.198826	5.48154	6.78228	6.86505	1826	gi|1111480185|emb|CZR47713.1|uncharacterized protein FPRO_13380 [Fusarium proliferatum ET1]	5.99091e-16
CL1409Contig1	298.738	503.979	93.4964	0.185516	-2.43038	6.83373e-05	0.00164009	Down	8.76772	13.3062	17.3881	2.00774	2.34673	2.60742	3558	gi|1069532709|ref|XP_018142528.1|hypothetical protein VFPPC_06362 [Pochonia chlamydosporia 170]	1.85417e-26
CL140Contig3	8.84181	17.1785	0.505114	0.0294039	-5.08785	0.0329303	0.196939	Down	0	0.486204	1.05894	0	0.036922	0	3522	gi|170937325|emb|CAP61983.1|unnamed protein product [Podospora anserina S mat+]	1.6656e-140	sp|B2DBF1|PDAC2_PHOAM	4e-138	Copalyl diphosphate synthase										GO:0050559;GO:0016829;GO:0046872	copalyl diphosphate synthase activity|lyase activity|metal ion binding
CL1420Contig1	6885.71	4037.5	9733.92	2.41088	1.26956	0.0142741	0.110161	Up	88.2026	143.384	126.218	146.849	404.557	314.685	3103	gi|666404370|gb|KEY69997.1|hypothetical protein S7711_04014 [Stachybotrys chartarum IBT 7711]	1.58612e-99	sp|P54857|TGL2_YEAST	2e-47	Lipase 2				ko00561	Glycerolipid metabolism	1	K01046	E3.1.1.3	triacylglycerol lipase	GO:0005739;GO:0004806;GO:0019433	mitochondrion|triglyceride lipase activity|triglyceride catabolic process
CL1424Contig1	74.6846	144.168	5.20113	0.0360769	-4.79278	2.15422e-07	1.24286e-05	Down	3.44396	11.1753	5.41236	0.302753	0.133337	0.215756	2045	gi|818159498|gb|KKO99936.1|cytochrome P450 [Trichoderma harzianum]	5.4679e-264	sp|B6SSW8|C14B3_MAIZE	5e-20	Cytochrome P450 714B3	KOG0158	1e-18	Cytochrome P450 CYP3/CYP5/CYP6/CYP9 subfamilies							GO:0016021;GO:0020037;GO:0005506;GO:0004497;GO:0016705	integral component of membrane|heme binding|iron ion binding|monooxygenase activity|oxidoreductase activity, acting on paired donors, with incorporation or reduction of molecular oxygen
CL1430Contig2	48.5645	85.4404	11.6887	0.136805	-2.86981	0.000170158	0.00353084	Down	3.57273	6.29888	6.92929	1.13862	0.369553	0.507733	1423
CL1435Contig1	257.498	66.5303	448.466	6.74078	2.75292	0.0477164	0.252157	Up	1.88286	1.48149	3.25778	22.0759	6.77608	11.3811	2729
CL143Contig1	1154.84	1964.18	345.496	0.175899	-2.50718	2.4847e-05	0.00072243	Down	19.1121	27.9773	30.8372	3.22263	4.18303	5.93862	6942	gi|1093037748|gb|OHW90148.1|ATP-binding cassette [Colletotrichum incanum]	1.46575e-179	sp|Q9RKB5|BVMO2_STRCO	2e-79	Baeyer-Villiger monooxygenase {ECO:0000303|PubMed:18051317}	KOG0805	6e-38	Carbon-nitrogen hydrolase							GO:0050660;GO:0004499;GO:0050661;GO:0016709;GO:0055114	flavin adenine dinucleotide binding|N,N-dimethylaniline monooxygenase activity|NADP binding|oxidoreductase activity, acting on paired donors, with incorporation or reduction of molecular oxygen, NAD(P)H as one donor, and incorporation of one atom of oxygen|oxidation-reduction process
CL1442Contig1	467.874	666.849	268.899	0.403238	-1.3103	0.0318981	0.192804	Down	10.6637	20.6244	19.2146	3.50183	10.149	6.44961	3695	gi|358386139|gb|EHK23735.1|hypothetical protein TRIVIDRAFT_6890, partial [Trichoderma virens Gv29-8]	9.17418e-92	sp|G0S2G1|ELYS_CHATD	3e-79	Protein ELYS {ECO:0000303|PubMed:21784248}										GO:0005643;GO:0051028;GO:0015031	nuclear pore|mRNA transport|protein transport
CL1445Contig1	85.5413	4.48071	166.602	37.182	5.21653	6.84971e-09	5.85889e-07	Up	0	0.349928	0.456919	8.6126	5.7822	10.9581	1707
CL1447Contig1	1030.72	1482.6	578.837	0.390421	-1.3569	0.0421259	0.231425	Down	35.8969	29.3297	27.3044	23.532	5.65188	3.77462	4125	gi|1032863149|gb|OAQ69922.1|major facilitator superfamily transporter [Pochonia chlamydosporia 170]	1.49537e-171	sp|G3XMC9|AZAK_ASPNA	6e-77	Efflux pump azaL {ECO:0000303|PubMed:22921072}	KOG2615	4e-27	Permease of the major facilitator superfamily							GO:0016021;GO:0005886;GO:0005215;GO:0055085	integral component of membrane|plasma membrane|transporter activity|transmembrane transport
CL144Contig1	1497.58	116.825	2878.34	24.638	4.62281	6.08329e-12	1.06544e-09	Up	0.552536	2.28932	2.20744	32.1842	48.4913	32.0139	6809	gi|477529031|gb|ENH80802.1|hypothetical protein Cob_10467 [Colletotrichum orbiculare MAFF 240422]	1.14458e-181	sp|P54898|ARG56_NEUCR	1e-163	Acetylglutamate kinase	KOG4354	1e-130	N-acetyl-gamma-glutamyl-phosphate reductase	ko00220;ko01210;ko01230	Arginine biosynthesis|2-Oxocarboxylic acid metabolism|Biosynthesis of amino acids	3	K12659	ARG56	N-acetyl-gamma-glutamyl-phosphate reductase / acetylglutamate kinase	GO:0005739;GO:0004042;GO:0034618;GO:0005524;GO:0016301;GO:0003942;GO:0051287;GO:0006526	mitochondrion|acetyl-CoA:L-glutamate N-acetyltransferase activity|arginine binding|ATP binding|kinase activity|N-acetyl-gamma-glutamyl-phosphate reductase activity|NAD binding|arginine biosynthetic process
CL144Contig2	4229.96	2473.06	5986.86	2.42083	1.2755	0.0241626	0.158909	Up	22.3792	30.0641	35.2205	60.2303	71.0107	73.6712	7731	gi|1069526364|ref|XP_018145798.1|succinate dehydrogenase [Pochonia chlamydosporia 170]	1.10682e-183	sp|Q10140|YAS4_SCHPO	2e-16	Uncharacterized protein C3H8.04	KOG2306	4e-17	Uncharacterized conserved protein							GO:0005737;GO:0005829;GO:0005634	cytoplasm|cytosol|nucleus
CL1451Contig1	16.2792	2.73706	29.8214	10.8954	3.44565	0.0151914	0.115249	Up	0	0.371677	0.0800377	1.77689	0.481738	1.96838	1788			sp|P38094|FLUG_EMENI	8e-20	Protein fluG	KOG0683	3e-06	Glutamine synthetase							GO:0005737;GO:0016787;GO:0001896;GO:0048315;GO:0006807;GO:0075307;GO:0010914;GO:1900376;GO:0010913;GO:0000905;GO:0030435;GO:0045461	cytoplasm|hydrolase activity|autolysis|conidium formation|nitrogen compound metabolic process|positive regulation of conidium formation|positive regulation of sterigmatocystin biosynthetic process|regulation of secondary metabolite biosynthetic process|regulation of sterigmatocystin biosynthetic process|sporocarp development involved in asexual reproduction|sporulation resulting in formation of a…
CL1455Contig1	670.208	934.367	406.048	0.43457	-1.20234	0.0399562	0.224108	Down	6.33161	16.0552	19.6986	2.3947	8.89307	6.42023	6412	gi|908385944|gb|KND86713.1|putative Rho-GTPase-activating protein 6 [Tolypocladium ophioglossoides CBS 100239]	3.10348e-192	sp|O43027|RGA6_SCHPO	2e-12	Probable Rho-GTPase-activating protein 6										GO:0005737;GO:0005096;GO:0043087;GO:0007165	cytoplasm|GTPase activator activity|regulation of GTPase activity|signal transduction
CL145Contig1	67.3627	17.8766	116.849	6.53643	2.7085	0.000470589	0.00822245	Up	0.0925915	0.301751	0.0725361	0.647222	1.23653	1.05016	10823	gi|1032880432|gb|OAQ87143.1|binuclear zinc transcription factor [Purpureocillium lilacinum]	1.92213e-208	sp|B8M9K6|TROPK_TALSN	6e-28	Tropolone cluster transcription factor tropK {ECO:0000305}										GO:0005634;GO:0003677;GO:0000981;GO:0008270;GO:0006351	nucleus|DNA binding|RNA polymerase II transcription factor activity, sequence-specific DNA binding|zinc ion binding|transcription, DNA-templated
CL147Contig1	1228.37	724.797	1731.93	2.38954	1.25673	0.0474838	0.251288	Up	6.01133	12.4467	12.335	23.0441	17.819	26.9837	6637	gi|440469959|gb|ELQ39050.1|cell division cycle protein 48 [Magnaporthe oryzae Y34]	0	sp|Q5AWS6|CDC48_EMENI	0	Cell division control protein 48	KOG0730	0	AAA+-type ATPase	ko04141	Protein processing in endoplasmic reticulum	1	K13525	VCP, CDC48	transitional endoplasmic reticulum ATPase	GO:0005524;GO:0016787;GO:0007049;GO:0015031	ATP binding|hydrolase activity|cell cycle|protein transport
CL1482Contig1	289.136	481.79	96.481	0.200255	-2.32009	0.00484425	0.0505809	Down	7.22003	4.78486	5.26522	1.24721	1.17028	1.12997	7087	gi|119195039|ref|XP_001248123.1|DNA polymerase epsilon catalytic subunit A [Coccidioides immitis RS]	0	sp|Q4WXH8|DPOE_ASPFU	0	DNA polymerase epsilon catalytic subunit A	KOG1798	0	DNA polymerase epsilon, catalytic subunit A	ko03030;ko03410;ko03420;ko00230;ko00240	DNA replication|Base excision repair|Nucleotide excision repair|Purine metabolism|Pyrimidine metabolism	5	K02324	POLE1	DNA polymerase epsilon subunit 1	GO:0008622;GO:0008408;GO:0051539;GO:0003677;GO:0003887;GO:0000166;GO:0008270;GO:0006281;GO:0006260	epsilon DNA polymerase complex|3'-5' exonuclease activity|4 iron, 4 sulfur cluster binding|DNA binding|DNA-directed DNA polymerase activity|nucleotide binding|zinc ion binding|DNA repair|DNA replication
CL1484Contig2	412.399	726.215	98.5824	0.135748	-2.881	3.52784e-06	0.000137306	Down	19.6136	21.9493	21.1712	2.76623	1.41301	4.08693	3085	gi|1040537271|gb|OBT73795.1|hypothetical protein VF21_07999 [Pseudogymnoascus sp. 05NY08]	6.25654e-55
CL1486Contig2	193.459	317.861	69.0577	0.217257	-2.20252	0.0283076	0.178432	Down	5.76588	4.03972	3.2248	0.695973	1.60809	0.763676	6132	gi|672794403|gb|KFH44975.1|hypothetical protein ACRE_042290 [Acremonium chrysogenum ATCC 11550]	5.77697e-81
CL148Contig2	7647.12	13687.9	1606.31	0.117352	-3.09108	9.93164e-08	6.40852e-06	Down	188.131	220.003	225.236	29.5161	22.0126	19.1502	5804	gi|672794329|gb|KFH44903.1|squalene synthase-like protein [Acremonium chrysogenum ATCC 11550]	5.23529e-199	sp|Q7S4Z6|FDFT_NEUCR	0	Probable squalene synthase	KOG1459	8e-105	Squalene synthetase	ko00100;ko00909	Steroid biosynthesis|Sesquiterpenoid and triterpenoid biosynthesis	2	K00801	FDFT1	farnesyl-diphosphate farnesyltransferase	GO:0005789;GO:0016021;GO:0004310;GO:0016491;GO:0051996;GO:0006696;GO:0045338;GO:0008299	endoplasmic reticulum membrane|integral component of membrane|farnesyl-diphosphate farnesyltransferase activity|oxidoreductase activity|squalene synthase activity|ergosterol biosynthetic process|farnesyl diphosphate metabolic process|isoprenoid biosynthetic process
CL1493Contig1	129.908	247.87	11.9448	0.0481896	-4.37513	3.54396e-09	3.21844e-07	Down	7.26781	6.79133	8.90081	0.446833	0.299451	0.3356	2872	gi|666401597|gb|KEY67347.1|hypothetical protein S7711_09477 [Stachybotrys chartarum IBT 7711]	5.45616e-165
CL1495Contig1	1201.93	512.264	1891.6	3.69264	1.88465	0.00122533	0.0174511	Up	10.3742	25.3574	21.58	41.3466	78.175	83.358	2536
CL1496Contig1	12.2338	1.83137	22.6362	12.3603	3.62764	0.0118163	0.096011	Up	0.0503668	0	0.131974	0.564463	0.667781	0.902658	2819	gi|936418131|gb|KPM46331.1|hypothetical protein AK830_g212 [Neonectria ditissima]	2.63834e-225	sp|Q9P6J0|YHDC_SCHPO	4e-41	Uncharacterized transporter C1683.12	KOG2533	1e-41	Permease of the major facilitator superfamily							GO:0005783;GO:0016021;GO:0005886;GO:0046943;GO:0022857;GO:0006820;GO:1905039;GO:0055085	endoplasmic reticulum|integral component of membrane|plasma membrane|carboxylic acid transmembrane transporter activity|transmembrane transporter activity|anion transport|carboxylic acid transmembrane transport|transmembrane transport
CL1499Contig1	699.35	984.319	414.381	0.420982	-1.24817	0.00910504	0.0802116	Down	8.61721	21.4783	28.208	8.89445	5.34887	7.39022	4882	gi|632913512|gb|KDB13217.1|mitochondrial distribution and morphology protein 38 [Ustilaginoidea virens]	2.71726e-217	sp|O13920|MDM28_SCHPO	3e-108	LETM1 domain-containing protein mdm28, mitochondrial	KOG1043	7e-109	Ca2+-binding transmembrane protein LETM1/MRS7	ko04139	Mitophagy - yeast	1	K17800	LETM1, MDM38	LETM1 and EF-hand domain-containing protein 1, mitochondrial	GO:0016021;GO:0005743;GO:0005739;GO:0043022;GO:0006875;GO:0051204	integral component of membrane|mitochondrial inner membrane|mitochondrion|ribosome binding|cellular metal ion homeostasis|protein insertion into mitochondrial membrane
CL149Contig2	11319.8	15323	7316.52	0.477485	-1.06647	0.0486024	0.254825	Down	127.896	228.624	226.48	73.579	121.884	71.9651	7326	gi|913770186|emb|CRK32807.1|hypothetical protein BN1708_005911 [Verticillium longisporum]	3.55813e-67	sp|A4RCW0|CSM3_MAGO7	5e-41	Chromosome segregation in meiosis protein 3	KOG3004	3e-13	Meiotic chromosome segregation protein							GO:0005634;GO:0006281;GO:0051321;GO:0048478	nucleus|DNA repair|meiotic cell cycle|replication fork protection
CL1501Contig2	113.652	57.9199	169.384	2.92445	1.54816	0.02964	0.183327	Up	2.30797	1.07644	0.867055	5.60573	2.43816	4.99735	3285	gi|927763907|gb|KPA46812.1|pre-mrna branch site protein p14 [Fusarium langsethiae]	6.80404e-43	sp|O59670|SF3B6_SCHPO	1e-17	Splicing factor 3B subunit 6-like protein	KOG0114	2e-18	Predicted RNA-binding protein (RRM superfamily)	ko03040	Spliceosome	1	K12833	SF3B14	pre-mRNA branch site protein p14	GO:0071013;GO:0071011;GO:0005681;GO:0005686;GO:0005684;GO:0000384;GO:0000166;GO:0003723;GO:0045292;GO:0000398	catalytic step 2 spliceosome|precatalytic spliceosome|spliceosomal complex|U2 snRNP|U2-type spliceosomal complex|first spliceosomal transesterification activity|nucleotide binding|RNA binding|mRNA cis splicing, via spliceosome|mRNA splicing, via spliceosome
CL1506Contig1	709.234	1248.5	169.973	0.136142	-2.87681	2.45239e-06	9.96674e-05	Down	33.0801	39.5458	42.8438	4.60207	5.8331	4.99313	2918	gi|1032886277|gb|OAQ92883.1|amino acid transporter [Purpureocillium lilacinum]	2.91411e-195	sp|P38680|MTR_NEUCR	1e-17	N amino acid transport system protein										GO:0016021;GO:0005774;GO:0015186;GO:0015188;GO:0005302	integral component of membrane|vacuolar membrane|L-glutamine transmembrane transporter activity|L-isoleucine transmembrane transporter activity|L-tyrosine transmembrane transporter activity
CL1509Contig1	5350.91	3029.55	7672.27	2.53248	1.34055	0.00495565	0.051408	Up	54.1556	45.4996	45.5159	69.768	166.559	153.185	5410	gi|672792112|gb|KFH42731.1|hypothetical protein ACRE_065100 [Acremonium chrysogenum ATCC 11550]	0	sp|Q4I1T9|EFR3_GIBZE	0	Protein EFR3	KOG1877	8e-30	Putative transmembrane protein cmp44E
CL1518Contig1	1145.12	709.134	1581.11	2.22963	1.1568	0.0387186	0.219764	Up	9.84657	21.9479	18.7292	21.0742	45.4239	42.7412	3957	gi|1032859028|gb|OAQ65809.1|mitochondrial large ribosomal subunit [Pochonia chlamydosporia 170]	4.5135e-98	sp|O74464|RM22_SCHPO	2e-11	54S ribosomal protein L22, mitochondrial	KOG1711	4e-12	Mitochondrial/chloroplast ribosomal protein L22							GO:0005737;GO:0005762;GO:0003735;GO:0032543	cytoplasm|mitochondrial large ribosomal subunit|structural constituent of ribosome|mitochondrial translation
CL1526Contig1	36.7241	8.97636	64.4719	7.18241	2.84447	0.00189987	0.0246699	Up	0.321715	1.34978	1.05367	3.43492	7.14071	8.35578	934
CL1529Contig1	294.567	179.31	409.824	2.28557	1.19255	0.0204972	0.142663	Up	2.66466	3.11231	2.60921	3.24638	10.5908	6.18111	5685	gi|629648858|ref|XP_007790812.1|putative secreted protein [Eutypa lata UCREL1]	0	sp|S0DZI6|BIK4_GIBF5	5e-36	Nitrogen metabolite regulation-like protein bik4 {ECO:0000305}
CL1537Contig1	234.976	121.573	348.378	2.86558	1.51883	0.00239221	0.0294266	Up	4.52584	1.58632	1.43436	7.87345	8.54109	7.68452	3794	gi|596552972|gb|EYB32286.1|hypothetical protein FG05_12350 [Fusarium graminearum]	1.54313e-36	sp|Q4HZB8|FKBP_GIBZE	2e-29	FK506-binding protein 1	KOG0544	1e-19	FKBP-type peptidyl-prolyl cis-trans isomerase							GO:0005737;GO:0003755;GO:0006457	cytoplasm|peptidyl-prolyl cis-trans isomerase activity|protein folding
CL1538Contig1	5348.15	10573.2	123.106	0.0116432	-6.42436	1.66026e-20	1.74469e-17	Down	340.962	512.012	731.984	4.5735	6.98151	6.11957	1866
CL153Contig2	131.999	65.5398	198.457	3.02804	1.59838	0.0315937	0.191436	Up	0.705553	1.28133	1.89193	4.14658	2.92989	3.55704	4800	gi|189208871|ref|XP_001940768.1|HC-toxin synthetase [Pyrenophora tritici-repentis Pt-1C-BFP]	1.16345e-201	sp|A0A144KPJ6|TES_ALTAL	0	Nonribosomal peptide synthetase TES {ECO:0000303|PubMed:27490569}	KOG1178	4e-80	Non-ribosomal peptide synthetase/alpha-aminoadipate reductase and related enzymes							GO:0047527;GO:0031177;GO:0008152	2,3-dihydroxybenzoate-serine ligase activity|phosphopantetheine binding|metabolic process
CL153Contig3	118.27	0	236.54	Inf	Inf	1.32945e-18	9.31375e-16	Up	0.000706573	1.93152e-21	8.72032e-20	2.21062	4.46824	5.72089	5220
CL1540Contig1	12.76	2.48829	23.0317	9.25604	3.2104	0.0297603	0.183809	Up	0	0.147191	0.0309137	0.328708	0.294302	0.769911	4411	gi|751354224|gb|KIL91946.1|hypothetical protein FAVG1_04350 [Fusarium avenaceum]	8.73973e-149	sp|Q6BDR8|NSE4_SCHPO	5e-18	Non-structural maintenance of chromosome element 4	KOG2866	2e-17	Uncharacterized conserved protein							GO:0061638;GO:0031618;GO:1902377;GO:1990707;GO:0030915;GO:0006310;GO:0006281;GO:0051321	CENP-A containing chromatin|nuclear pericentric heterochromatin|nuclear rDNA heterochromatin|nuclear subtelomeric heterochromatin|Smc5-Smc6 complex|DNA recombination|DNA repair|meiotic cell cycle
CL1546Contig1	210.719	352.89	68.5469	0.194244	-2.36406	0.000654315	0.0107361	Down	23.2346	28.8664	25.7331	1.96692	8.01166	5.88667	1216	gi|936412749|gb|KPM41242.1|hypothetical protein AK830_g5303 [Neonectria ditissima]	2.47523e-23
CL1551Contig1	955.155	1886.81	23.4955	0.0124525	-6.32743	1.70026e-06	7.33554e-05	Down	23.6107	161.714	167.514	0.845624	1.07659	2.01456	1611	gi|342879040|gb|EGU80317.1|hypothetical protein FOXB_09244 [Fusarium oxysporum Fo5176]	1.13853e-24
CL1552Contig1	39.1917	16.6815	61.7019	3.69882	1.88706	0.0399187	0.22406	Up	0	0.813554	2.29746	1.31181	4.76885	4.25474	1673
CL1553Contig1	61.2129	23.3256	99.1003	4.24856	2.08698	0.0131443	0.103535	Up	0.9335	0.0378163	0.256648	2.68437	0.948802	2.33369	4172	gi|302928484|ref|XP_003054714.1|hypothetical protein NECHADRAFT_90558 [Nectria haematococca mpVI 77-13-4]	0	sp|O94534|ALP14_SCHPO	3e-102	Spindle pole body component alp14	KOG1820	7e-103	Microtubule-associated protein							GO:0000942;GO:0005881;GO:0005829;GO:0015630;GO:0072686;GO:0044732;GO:0005634;GO:0099070;GO:0070850;GO:0008017;GO:0051010;GO:0051315;GO:0051301;GO:0071963;GO:0030951;GO:0000226;GO:0046785;GO:0000070;GO:0007051	condensed nuclear chromosome outer kinetochore|cytoplasmic microtubule|cytosol|microtubule cytoskeleton|mitotic spindle|mitotic spindle pole body|nucleus|static microtubule bundle|TACC/TOG complex|microtubule binding|microtubule plus-end binding|attachment of mitotic spindle microtubules to kinetochore|cell division|establishment or maintenance of cell polarity regulating cell shape|establishment…
CL1554Contig1	94.0542	28.2454	159.863	5.65978	2.50075	0.00578098	0.0573112	Up	0.405867	2.15827	1.70547	2.81108	8.01867	12.0578	1945
CL1555Contig1	33.3015	50.753	15.8501	0.312297	-1.67901	0.039558	0.222644	Down	3.20894	2.44563	2.86616	1.47931	0.395065	0.661211	1531	gi|632919159|gb|KDB18554.1|cellulosomal scaffoldin anchoring protein C [Ustilaginoidea virens]	3.78587e-06
CL1557Contig1	50.1722	20.9335	79.4109	3.79349	1.92352	0.0251434	0.163532	Up	0.127058	0.875797	0.154081	1.02196	1.21552	1.75551	5302	gi|591474437|gb|EXM05626.1|hypothetical protein FOIG_04158 [Fusarium oxysporum f. sp. cubense tropical race 4 54006]	1.06851e-187	sp|O94266|THI22_SCHPO	6e-125	Putative hydroxymethylpyrimidine/phosphomethylpyrimidine kinase 2	KOG2598	1e-125	Phosphomethylpyrimidine kinase	ko00730	Thiamine metabolism	1	K00877	THI20	hydroxymethylpyrimidine/phosphomethylpyrimidine kinase / thiaminase	GO:0005829;GO:0005524;GO:0008902;GO:0008972;GO:0009228;GO:0009229	cytosol|ATP binding|hydroxymethylpyrimidine kinase activity|phosphomethylpyrimidine kinase activity|thiamine biosynthetic process|thiamine diphosphate biosynthetic process
CL1558Contig1	1328	1930.35	725.65	0.375917	-1.41151	0.019948	0.13995	Down	50.3882	69.1577	64.0445	14.7656	29.5434	24.84	2853	gi|587711474|gb|EWZ82811.1|COP9 signalosome complex subunit 5 [Fusarium oxysporum f. sp. lycopersici MN25]	7.67507e-127	sp|Q4IJM4|CSN5_GIBZE	2e-151	COP9 signalosome complex subunit 5	KOG1554	8e-94	COP9 signalosome, subunit CSN5							GO:0008180;GO:0005737;GO:0046872;GO:0008237	COP9 signalosome|cytoplasm|metal ion binding|metallopeptidase activity
CL155Contig2	1046.13	106.9	1985.37	18.5722	4.21507	9.90005e-11	1.33623e-08	Up	0.637086	1.01644	1.43649	15.5013	19.3813	19.3295	9718	gi|115401044|ref|XP_001216110.1|hypothetical protein ATEG_07489 [Aspergillus terreus NIH2624]	0	sp|P36619|PMD1_SCHPO	0	Leptomycin B resistance protein pmd1	KOG0055	0	Multidrug/pheromone exporter, ABC superfamily							GO:0016021;GO:0005886;GO:0005773;GO:0005524;GO:0042626;GO:0006855;GO:0046677	integral component of membrane|plasma membrane|vacuole|ATP binding|ATPase activity, coupled to transmembrane movement of substances|drug transmembrane transport|response to antibiotic
CL1561Contig1	146.622	272.549	20.6959	0.0759345	-3.7191	1.89281e-07	1.11388e-05	Down	4.27447	3.984	4.82309	0.32651	0.381926	0.274301	5519	gi|1040024781|gb|OBS17519.1|hypothetical protein FPOA_12011 [Fusarium poae]	5.83606e-280	sp|Q00808|HETE1_PODAS	0	Vegetative incompatibility protein HET-E-1	KOG0295	9e-38	WD40 repeat-containing protein							GO:0005525	GTP binding
CL1562Contig1	248.009	482.094	13.9239	0.0288821	-5.11368	4.0126e-07	2.11589e-05	Down	3.58975	16.6625	17.642	0.288785	0.461891	0.222529	3775	gi|672798074|gb|KFH48609.1|putative membrane protein-like protein [Acremonium chrysogenum ATCC 11550]	2.84709e-226	sp|Q9US10|YK68_SCHPO	7e-51	Uncharacterized membrane protein C6F6.13c	KOG2385	2e-51	Uncharacterized conserved protein							GO:0005829;GO:0016021;GO:0031965;GO:0005634	cytosol|integral component of membrane|nuclear membrane|nucleus
CL1568Contig1	212.416	8.48105	416.352	49.092	5.61742	1.58684e-09	1.64406e-07	Up	0.131564	0.169727	0.583567	5.57897	16.7682	18.7285	2817	gi|358397936|gb|EHK47304.1|hypothetical protein TRIATDRAFT_81394 [Trichoderma atroviride IMI 206040]	2.57786e-47
CL1570Contig1	71336.4	41469.3	101204	2.44045	1.28715	0.0187249	0.134536	Up	1382.07	1667.41	2102.58	3299.88	3800.7	5168.48	2193	gi|751349492|gb|KIL87214.1|hypothetical protein FAVG1_09771 [Fusarium avenaceum]	4.16127e-116
CL157Contig1	74.1524	28.9929	119.312	4.11522	2.04097	0.00807216	0.0736002	Up	0.122514	0.574885	0.50006	0.893324	1.86656	1.7638	7208	gi|1032881167|gb|OAQ87878.1|protein kinase [Purpureocillium lilacinum]	3.96473e-266	sp|O59763|OCA2_SCHPO	4e-123	Serine/threonine-protein kinase oca2	KOG0590	1e-123	Checkpoint kinase and related serine/threonine protein kinases							GO:0032153;GO:0051286;GO:0005737;GO:0005829;GO:0005634;GO:0005524;GO:0004674;GO:0007049;GO:0035556;GO:0000122;GO:1900417;GO:0006808	cell division site|cell tip|cytoplasm|cytosol|nucleus|ATP binding|protein serine/threonine kinase activity|cell cycle|intracellular signal transduction|negative regulation of transcription from RNA polymerase II promoter|negative regulation of transmembrane transport by negative regulation of transcription from RNA polymerase II promoter|regulation of nitrogen utilization
CL157Contig2	20.3718	2.48997	38.2536	15.3631	3.94139	0.00186675	0.0243473	Up	0	0.0705702	0.277776	1.30109	1.82451	1.18967	2359	gi|672793117|gb|KFH43713.1|Serine/threonine-protein kinase-like protein [Acremonium chrysogenum ATCC 11550]	1.60292e-73
CL1582Contig1	8370.18	14552.5	2187.91	0.150347	-2.73364	3.60599e-06	0.000138515	Down	381.946	998.266	984.954	49.3226	174.863	121.557	1765	gi|1020458649|gb|KZL87689.1|histone h2a, partial [Colletotrichum incanum]	3.55766e-67	sp|Q2HH37|H2A_CHAGB	2e-44	Histone H2A	KOG1756	4e-41	Histone 2A	ko04217	Necroptosis	1	K11251	H2A	histone H2A	GO:0000786;GO:0005634;GO:0003677;GO:0006281	nucleosome|nucleus|DNA binding|DNA repair
CL1583Contig1	6457.06	11234.5	1679.62	0.149506	-2.74173	0.0249143	0.162401	Down	570.662	358.586	284.35	33.0379	107.788	62.2619	2297	gi|408394748|gb|EKJ73947.1|hypothetical protein FPSE_05908 [Fusarium pseudograminearum CS3096]	1.00031e-136	sp|Q4HZI0|DPH5_GIBZE	5e-148	Diphthine methyl ester synthase	KOG3123	1e-97	Diphthine synthase							GO:0005829;GO:0005634;GO:0004164;GO:0017183	cytosol|nucleus|diphthine synthase activity|peptidyl-diphthamide biosynthetic process from peptidyl-histidine
CL1584Contig1	52.6854	84.386	20.9849	0.248677	-2.00765	0.0175203	0.12843	Down	2.70257	4.23768	4.05003	0.354372	1.95781	0.471818	2116	gi|908392202|gb|KND92824.1|Transcriptional regulator RPN4 [Tolypocladium ophioglossoides CBS 100239]	5.48144e-106	sp|Q59VM4|RPN4_CANAL	8e-17	Transcriptional regulator RPN4										GO:0005634;GO:0046872;GO:0043565;GO:0003700;GO:0043161;GO:0006357;GO:0006351	nucleus|metal ion binding|sequence-specific DNA binding|transcription factor activity, sequence-specific DNA binding|proteasome-mediated ubiquitin-dependent protein catabolic process|regulation of transcription from RNA polymerase II promoter|transcription, DNA-templated
CL1586Contig1	52.8251	16.3018	89.3485	5.48089	2.45441	0.0119275	0.0965223	Up	0.220266	0.325518	0.697483	0.812034	2.14642	3.80457	3666	gi|920638393|gb|KOM19593.1|hypothetical protein XA68_3880 [Ophiocordyceps unilateralis]	2.73626e-122	sp|O94343|YHMA_SCHPO	7e-28	Uncharacterized MFS-type transporter C1271.10c	KOG0255	2e-28	Synaptic vesicle transporter SVOP and related transporters (major facilitator superfamily)							GO:0005938;GO:0016021;GO:0022857	cell cortex|integral component of membrane|transmembrane transporter activity
CL1588Contig1	9.43456	0	18.8691	Inf	Inf	0.00270705	0.0325111	Up	2.0816e-06	0.000226416	0.000184167	0.535107	0.0378886	0.534041	4155	gi|1088696203|gb|OHF04500.1|IBR domain-containing protein [Colletotrichum orchidophilum]	0	sp|Q9P3U4|HEL1_SCHPO	1e-170	E3 ubiquitin-protein ligase dbl4 {ECO:0000250|UniProtKB:P36113, ECO:0000305}	KOG1815	3e-171	Predicted E3 ubiquitin ligase							GO:0005737;GO:0005829;GO:0005634;GO:0035861;GO:0000151;GO:0031624;GO:0061630;GO:0008270;GO:0036205;GO:0016574;GO:0007127;GO:0032436;GO:0043161;GO:0000209;GO:0042787	cytoplasm|cytosol|nucleus|site of double-strand break|ubiquitin ligase complex|ubiquitin conjugating enzyme binding|ubiquitin protein ligase activity|zinc ion binding|histone catabolic process|histone ubiquitination|meiosis I|positive regulation of proteasomal ubiquitin-dependent protein catabolic process|proteasome-mediated ubiquitin-dependent protein catabolic process|protein polyubiquitination…
CL158Contig2	3434.21	5198.84	1669.58	0.321145	-1.6387	0.00525745	0.0535648	Down	365.163	420.77	483.681	103.648	146.309	154.333	1105	gi|1027061964|ref|XP_016644665.1|hypothetical protein SAPIO_CDS2996 [Scedosporium apiospermum]	4.51246e-98	sp|P83778|MDHC_CANAL	7e-67	Malate dehydrogenase, cytoplasmic	KOG1494	3e-67	NAD-dependent malate dehydrogenase	ko00270;ko00020;ko00620;ko00630;ko00710;ko01200	Cysteine and methionine metabolism|Citrate cycle (TCA cycle)|Pyruvate metabolism|Glyoxylate and dicarboxylate metabolism|Carbon fixation in photosynthetic organisms|Carbon metabolism	6	K00026	MDH2	malate dehydrogenase	GO:0005829;GO:0005739;GO:0034399;GO:0030060;GO:0016615;GO:0006094;GO:0006108;GO:0016558;GO:0006099	cytosol|mitochondrion|nuclear periphery|L-malate dehydrogenase activity|malate dehydrogenase activity|gluconeogenesis|malate metabolic process|protein import into peroxisome matrix|tricarboxylic acid cycle
CL1590Contig2	17.8389	28.9035	6.77435	0.234378	-2.09309	0.0415068	0.229273	Down	0.399143	2.76816	2.06762	0.30288	0.345828	0.505434	1638	gi|302886601|ref|XP_003042190.1|hypothetical protein NECHADRAFT_42498 [Nectria haematococca mpVI 77-13-4]	3.14595e-278	sp|P51691|ARS_PSEAE	3e-179	Arylsulfatase	KOG3867	1e-139	Sulfatase	ko00140;ko00600	Steroid hormone biosynthesis|Sphingolipid metabolism	2	K01130	E3.1.6.1, aslA	arylsulfatase	GO:0005737;GO:0004065;GO:0046872;GO:0008081;GO:0008152	cytoplasm|arylsulfatase activity|metal ion binding|phosphoric diester hydrolase activity|metabolic process
CL1591Contig1	35.4423	15.3916	55.493	3.6054	1.85016	0.0402058	0.225062	Up	0.650977	1.20494	1.06743	2.90121	2.69183	4.3128	1480
CL1593Contig1	31.9633	12.7248	51.2017	4.02376	2.00855	0.0326127	0.195597	Up	0.364587	0.984449	0.534848	2.11677	2.38998	2.92101	1838
CL1595Contig1	167.483	22.6731	312.293	13.7738	3.78385	2.0954e-08	1.6225e-06	Up	1.24474	1.05675	0.741814	11.7374	15.477	16.2927	1915	gi|927762590|gb|KPA45540.1|fmn-dependent dehydrogenase [Fusarium langsethiae]	1.14786e-149	sp|P00175|CYB2_YEAST	5e-59	Cytochrome b2, mitochondrial	KOG0538	9e-59	Glycolate oxidase	ko00620	Pyruvate metabolism	1	K00101	lldD	L-lactate dehydrogenase (cytochrome)
CL159Contig1	860.141	507.204	1213.08	2.3917	1.25803	0.0289871	0.180956	Up	2.1954	6.89284	6.58261	5.36544	15.8912	14.5662	9387	gi|969878758|gb|KUE96006.1|hypothetical protein TGAM01_09468 [Trichoderma gamsii]	1.40019e-248	sp|C5FWH1|LIS1_ARTOC	0	Nuclear distribution protein PAC1 {ECO:0000255|HAMAP-Rule:MF_03141}	KOG0295	8e-92	WD40 repeat-containing protein	ko04144	Endocytosis	1	K17917	SNX1_2	sorting nexin-1/2	GO:0005737;GO:0005874;GO:0000922;GO:0051301;GO:0007067;GO:0006810	cytoplasm|microtubule|spindle pole|cell division|mitotic nuclear division|transport
CL1607Contig1	20.9961	35.2698	6.72238	0.190599	-2.39139	0.0264183	0.169403	Down	0.118193	3.48705	2.47898	0.749921	0.0756007	0	1783	gi|835899613|gb|KLU90987.1|hypothetical protein MAPG_09512 [Magnaporthiopsis poae ATCC 64411]	1.76215e-97
CL1607Contig2	470.306	645.196	295.416	0.45787	-1.12699	0.037859	0.216809	Down	21.76	43.71	38.8163	13.2425	7.21946	24.1183	1733	gi|477529306|gb|ENH81070.1|rta1 domain-containing protein [Colletotrichum orbiculare MAFF 240422]	8.34586e-86
CL160Contig2	289.912	578.281	1.54369	0.00266945	-8.54924	6.6758e-12	1.14203e-09	Down	12.5895	31.2515	52.9378	0	0.162334	0.0799865	1746	gi|1111920988|gb|OJJ80562.1|hypothetical protein ASPGLDRAFT_51405 [Aspergillus glaucus CBS 516.65]	4.01485e-63
CL1610Contig1	42.5694	69.2866	15.8522	0.228792	-2.12789	0.0156527	0.117973	Down	1.67398	3.21373	3.80614	0.187317	1.47425	0.325434	2257	gi|1111497649|emb|CVL03850.1|related to ADH5-alcohol dehydrogenase V [Fusarium mangiferae]	4.12844e-135	sp|P42328|ADH3_GEOSE	4e-46	Alcohol dehydrogenase	KOG0023	1e-33	Alcohol dehydrogenase, class V	ko00350;ko00010;ko00071;ko00830;ko01220;ko00625;ko00626;ko00980;ko00982	Tyrosine metabolism|Glycolysis / Gluconeogenesis|Fatty acid degradation|Retinol metabolism|Degradation of aromatic compounds|Chloroalkane and chloroalkene degradation|Naphthalene degradation|Metabolism of xenobiotics by cytochrome P450|Drug metabolism - cytochrome P450	9	K13953	adhP	alcohol dehydrogenase, propanol-preferring	GO:0004022;GO:0008270	alcohol dehydrogenase (NAD) activity|zinc ion binding
CL1613Contig1	1190.97	1928.79	453.151	0.23494	-2.08963	5.28168e-05	0.00132828	Down	75.7224	83.3191	65.8935	33.7242	8.38539	5.05164	2259	gi|672792131|gb|KFH42750.1|hypothetical protein ACRE_065170 [Acremonium chrysogenum ATCC 11550]	2.81214e-49
CL1617Contig2	1057.36	578.408	1536.31	2.65611	1.40931	0.0103525	0.0875325	Up	30.2915	29.1758	28.6245	77.5477	84.3839	71.307	1726	gi|672791141|gb|KFH41788.1|vacuolar amino acid transporter-like protein [Acremonium chrysogenum ATCC 11550]	1.72017e-121	sp|Q12010|YPQ1_YEAST	2e-49	Probable vacuolar amino acid transporter YPQ1	KOG2913	6e-50	Predicted membrane protein							GO:0071627;GO:0015174;GO:0034488	integral component of fungal-type vacuolar membrane|basic amino acid transmembrane transporter activity|basic amino acid transmembrane export from vacuole
CL1620Contig1	88.5519	164.096	13.0081	0.0792717	-3.65705	6.55547e-07	3.28041e-05	Down	2.58684	3.13748	3.56822	0.331332	0.129283	0.222151	4788	gi|915063567|ref|XP_013272285.1|hypothetical protein Z518_06021 [Rhinocladiella mackenziei CBS 650.93]	4.15873e-171	sp|P16157|ANK1_HUMAN	2e-50	Ankyrin-1	KOG4177	1e-51	Ankyrin
CL1622Contig1	461.17	696.526	225.814	0.3242	-1.62504	0.00137463	0.0190969	Down	7.0205	13.4765	13.3978	4.93978	2.70813	2.12106	5763	gi|672794875|gb|KFH45440.1|Leucine-rich repeat-containing protein-like protein [Acremonium chrysogenum ATCC 11550]	0	sp|Q7SXW3|LRC40_DANRE	4e-19	Leucine-rich repeat-containing protein 40	KOG0472	2e-18	Leucine-rich repeat protein
CL1625Contig1	199.239	101.742	296.736	2.91655	1.54426	0.0152219	0.115316	Up	2.27618	3.92626	4.7611	7.76774	11.6341	11.1542	2606	gi|1003744397|gb|KXX79932.1|Tannase [Madurella mycetomatis]	5.39602e-94	sp|D4AS70|FAE1_ARTBC	7e-57	Probable feruloyl esterase ARB_07085 {ECO:0000305}										GO:0005576;GO:0030600;GO:0046872;GO:0045493	extracellular region|feruloyl esterase activity|metal ion binding|xylan catabolic process
CL1627Contig1	155.526	11.8065	299.245	25.3459	4.66368	8.04957e-10	8.95873e-08	Up	0.2042	0.208561	0.979357	8.03036	11.0547	13.5209	2461	gi|342884398|gb|EGU84613.1|hypothetical protein FOXB_04801 [Fusarium oxysporum Fo5176]	6.26455e-113	sp|Q91WN1|DNJC9_MOUSE	3e-37	DnaJ homolog subfamily C member 9	KOG0719	2e-35	Molecular chaperone (DnaJ superfamily)							GO:0005737;GO:0005615;GO:0005634;GO:0005886;GO:0031072;GO:0032781;GO:0035176	cytoplasm|extracellular space|nucleus|plasma membrane|heat shock protein binding|positive regulation of ATPase activity|social behavior
CL1643Contig1	351.583	532.257	170.909	0.321103	-1.63889	0.00659424	0.0633254	Down	9.22238	13.2945	11.5882	3.02434	3.60826	4.05496	4243	gi|1032857754|gb|OAQ64551.1|anion exchange family protein [Pochonia chlamydosporia 170]	1.14536e-264	sp|Q9HGM6|YHW5_SCHPO	1e-149	Putative transporter C543.05c	KOG1172	3e-150	Na+-independent Cl/HCO3 exchanger AE1 and related transporters (SLC4 family)							GO:0000324;GO:0005887;GO:0005886;GO:0005774;GO:0080139;GO:0046715;GO:0005452;GO:0035445;GO:0046713;GO:0051453	fungal-type vacuole|integral component of plasma membrane|plasma membrane|vacuolar membrane|borate efflux transmembrane transporter activity|borate transmembrane transporter activity|inorganic anion exchanger activity|borate transmembrane transport|borate transport|regulation of intracellular pH
CL1644Contig1	21.1349	37.6128	4.65705	0.123816	-3.01373	0.0127282	0.101111	Down	0.53415	5.1453	3.1602	0.182919	0.470297	0.352529	1277
CL1646Contig1	460.744	727.911	193.577	0.265934	-1.91086	0.000151241	0.00321935	Down	103.497	141.992	99.4788	57.3502	14.5061	8.81869	565	gi|949389068|dbj|GAP88064.1|putative adhesin protein mad1 [Rosellinia necatrix]	1.23049e-38
CL1646Contig2	1497.84	2436.15	559.538	0.229681	-2.1223	2.10736e-05	0.000631435	Down	160.176	309.806	209.481	86.7201	32.3951	16.7251	990	gi|672792131|gb|KFH42750.1|hypothetical protein ACRE_065170 [Acremonium chrysogenum ATCC 11550]	4.21921e-65
CL164Contig1	32.8452	57.8775	7.81293	0.134991	-2.88907	0.00815664	0.0743037	Down	0.356388	2.83852	1.87004	0.122802	0.205299	0.287191	3450	gi|477517605|gb|ENH69853.1|hypothetical protein FOC1_g10009356 [Fusarium oxysporum f. sp. cubense race 1]	6.00564e-69
CL1659Contig1	521.027	255.16	786.894	3.08393	1.62477	0.00745393	0.0694945	Up	3.75938	10.1019	9.71591	10.0273	26.2388	33.8435	3104	gi|596543910|gb|EYB24145.1|hypothetical protein FG05_00100 [Fusarium graminearum]	4.96448e-172	sp|G3Y424|YANF_ASPNA	1e-40	FAD-dependent monooxygenase yanF {ECO:0000303|PubMed:24684908}										GO:0050660;GO:0016614	flavin adenine dinucleotide binding|oxidoreductase activity, acting on CH-OH group of donors
CL1673Contig1	31.4824	8.84683	54.118	6.11722	2.61288	0.0027961	0.0334713	Up	0.830882	0.546694	0.0933448	3.74938	2.24043	3.40076	1473
CL1674Contig2	15.1607	24.9375	5.38401	0.2159	-2.21156	0.0497175	0.258187	Down	0.475265	1.59019	1.23347	0.22743	0.371577	0.0780569	2186	gi|818165592|gb|KKP05127.1|hypothetical protein THAR02_02786 [Trichoderma harzianum]	2.45811e-174	sp|E9FCP4|DTXS1_METRA	2e-117	Nonribosomal peptide synthetase dtxS1 {ECO:0000305}	KOG1178	2e-24	Non-ribosomal peptide synthetase/alpha-aminoadipate reductase and related enzymes							GO:0016853;GO:0016874;GO:0008168;GO:0031177;GO:0009405	isomerase activity|ligase activity|methyltransferase activity|phosphopantetheine binding|pathogenesis
CL1675Contig1	5.37879	0	10.7576	Inf	Inf	0.0162443	0.121622	Up	0	0	0	0.449404	0.225454	0.959723	1696	gi|1032865725|gb|OAQ72493.1|ran GTPase activating protein 1 [Pochonia chlamydosporia 170]	3.27562e-182	sp|P41391|RNA1_SCHPO	1e-86	Ran GTPase-activating protein 1	KOG1909	3e-87	Ran GTPase-activating protein	ko03013	RNA transport	1	K14319	RANGAP1	Ran GTPase-activating protein 1	GO:0000775;GO:0005737;GO:0005829;GO:0031965;GO:0005634;GO:0048471;GO:0005096;GO:0030702;GO:0051383;GO:0000070;GO:0006913;GO:0046827;GO:0043087	chromosome, centromeric region|cytoplasm|cytosol|nuclear membrane|nucleus|perinuclear region of cytoplasm|GTPase activator activity|chromatin silencing at centromere|kinetochore organization|mitotic sister chromatid segregation|nucleocytoplasmic transport|positive regulation of protein export from nucleus|regulation of GTPase activity
CL1681Contig1	2686.9	4862.04	511.755	0.105255	-3.24804	2.19874e-05	0.000653368	Down	38.9812	172.08	158.836	12.7875	9.96861	11.2633	3879	gi|584142697|gb|EWG52017.1|hypothetical protein FVEG_10850 [Fusarium verticillioides 7600]	7.07155e-39
CL1686Contig1	35.3049	13.2122	57.3975	4.34427	2.11912	0.0373863	0.214603	Up	0.301993	0.568945	2.53041	4.90573	4.88698	3.13398	1150	gi|829133226|gb|KLP07173.1|uncharacterized protein Y057_7277 [Fusarium fujikuroi]	7.57431e-69							ko00520;ko00531	Amino sugar and nucleotide sugar metabolism|Glycosaminoglycan degradation	2	K01207	nagZ	beta-N-acetylhexosaminidase
CL1686Contig2	523.167	115.289	931.046	8.07578	3.0136	4.44126e-06	0.000167538	Up	2.11687	3.85032	4.75737	12.5346	34.4015	37.9881	3034	gi|936411123|gb|KPM39726.1|hypothetical protein AK830_g6829 [Neonectria ditissima]	2.36906e-97				KOG3016	6e-10	Acyl-CoA thioesterase
CL1688Contig1	135.126	54.5367	215.715	3.95541	1.98383	0.00491134	0.0511001	Up	1.6303	4.16676	4.87952	10.8694	13.5442	14.221	1483
CL1690Contig1	1325.09	2273.4	376.779	0.165734	-2.59306	0.00293737	0.0346916	Down	45.2659	31.9916	30.2718	5.81526	5.72519	6.89029	5363	gi|672794876|gb|KFH45441.1|2,2-dialkylglycine decarboxylase-like protein [Acremonium chrysogenum ATCC 11550]	1.26634e-207	sp|P16932|DGDA_BURCE	8e-144	2,2-dialkylglycine decarboxylase	KOG1404	4e-142	Alanine-glyoxylate aminotransferase AGT2							GO:0047432;GO:0030170;GO:0008483	2,2-dialkylglycine decarboxylase (pyruvate) activity|pyridoxal phosphate binding|transaminase activity
CL1691Contig2	1029.64	1480.64	578.641	0.390806	-1.35548	0.0112987	0.0930195	Down	18.172	35.3313	43.3357	10.311	11.8191	13.1991	4333	gi|908390698|gb|KND91334.1|Serine/threonine-protein kinase chk1 [Tolypocladium ophioglossoides CBS 100239]	2.83831e-237	sp|P34208|CHK1_SCHPO	4e-104	Serine/threonine-protein kinase chk1	KOG0590	1e-104	Checkpoint kinase and related serine/threonine protein kinases	ko04110;ko04111;ko04113;ko04115;ko04218	Cell cycle|Cell cycle - yeast|Meiosis - yeast|p53 signaling pathway|Cellular senescence	5	K02216	CHK1	serine/threonine-protein kinase Chk1	GO:0005737;GO:0005829;GO:0000790;GO:0005654;GO:0005634;GO:0035861;GO:0005524;GO:0016301;GO:0004674;GO:0044773;GO:0007095;GO:0010972;GO:1990260;GO:0018105;GO:0018107;GO:1902402	cytoplasm|cytosol|nuclear chromatin|nucleoplasm|nucleus|site of double-strand break|ATP binding|kinase activity|protein serine/threonine kinase activity|mitotic DNA damage checkpoint|mitotic G2 DNA damage checkpoint|negative regulation of G2/M transition of mitotic cell cycle|negative regulation of transcription from RNA polymerase II promoter by transcription factor localization involved in resp…
CL1693Contig1	47.7651	73.7533	21.777	0.295268	-1.7599	0.0175304	0.12844	Down	1.2976	2.8438	3.7981	0.696337	0.775335	0.700721	2663	gi|587731056|gb|EXA28772.1|hypothetical protein FOVG_19643 [Fusarium oxysporum f. sp. pisi HDV247]	3.493e-53
CL1698Contig1	71.2525	12.8145	129.691	10.1206	3.33922	0.00960089	0.0829409	Up	0.500421	0.811892	0.77691	9.67552	4.41827	4.62911	1716
CL1699Contig1	46.8567	8.8305	84.8829	9.61247	3.26491	9.4751e-05	0.00215786	Up	0.142845	0.208729	0.0498786	1.09518	1.92079	1.00126	5672	gi|1111466503|emb|CVL10249.1|related to DNA repair protein rhp54 [Fusarium proliferatum]	2.24969e-133	sp|F4HW51|CHR20_ARATH	6e-75	Protein CHROMATIN REMODELING 20 {ECO:0000303|PubMed:16547115}	KOG1015	2e-75	Transcription regulator XNP/ATRX, DEAD-box superfamily							GO:0000781;GO:0005634;GO:0005524;GO:0003677;GO:0004386;GO:0046872;GO:0016569;GO:0006281;GO:0006355;GO:0006351	chromosome, telomeric region|nucleus|ATP binding|DNA binding|helicase activity|metal ion binding|covalent chromatin modification|DNA repair|regulation of transcription, DNA-templated|transcription, DNA-templated
CL16Contig2	21.0123	6.92888	35.0958	5.06514	2.3406	0.0111145	0.0918689	Up	0.387992	0.150085	0.117929	0.841391	0.732165	2.09637	2543	gi|972228727|emb|CEL11126.1|hypothetical protein ASPCAL14232 [Aspergillus calidoustus]	1.149e-189	sp|Q9US44|YIZG_SCHPO	2e-76	Uncharacterized transporter C1002.16c	KOG2533	5e-77	Permease of the major facilitator superfamily							GO:0032153;GO:0051286;GO:0005794;GO:0016021;GO:0046943;GO:0022857;GO:0006820;GO:1905039;GO:0055085	cell division site|cell tip|Golgi apparatus|integral component of membrane|carboxylic acid transmembrane transporter activity|transmembrane transporter activity|anion transport|carboxylic acid transmembrane transport|transmembrane transport
CL16Contig3	4040.79	7476.27	605.308	0.080964	-3.62658	8.67173e-05	0.00200595	Down	21.638	112.4	118.444	5.87631	4.39496	7.58602	8834	gi|672791240|gb|KFH41884.1|putative transporter -like protein [Acremonium chrysogenum ATCC 11550]	6.80225e-230	sp|Q9US44|YIZG_SCHPO	3e-99	Uncharacterized transporter C1002.16c	KOG2533	8e-100	Permease of the major facilitator superfamily							GO:0032153;GO:0051286;GO:0005794;GO:0016021;GO:0046943;GO:0022857;GO:0006820;GO:1905039;GO:0055085	cell division site|cell tip|Golgi apparatus|integral component of membrane|carboxylic acid transmembrane transporter activity|transmembrane transporter activity|anion transport|carboxylic acid transmembrane transport|transmembrane transport
CL1703Contig2	2662.01	1010.12	4313.9	4.27067	2.09446	0.000278534	0.00527386	Up	49.1139	67.31	45.7652	229.107	247.967	200.692	1666	gi|936406755|gb|KPM35764.1|hypothetical protein AK830_g10800 [Neonectria ditissima]	1.53942e-123	sp|P34913|HYES_HUMAN	2e-43	Lipid-phosphate phosphatase	KOG4178	2e-46	Soluble epoxide hydrolase
CL1705Contig1	1901.23	579.54	3222.92	5.56117	2.47539	0.0298909	0.183998	Up	40.0931	55.8056	52.9863	380.391	138.119	235.628	1059
CL1708Contig1	172.649	305.807	39.4906	0.129136	-2.95304	8.6064e-06	0.000297224	Down	4.10789	4.83749	7.35563	0.593067	0.656734	0.771752	5156	gi|607894945|gb|EZF33737.1|hypothetical protein H101_02709 [Trichophyton interdigitale H6]	5.88943e-61	sp|Q00808|HETE1_PODAS	2e-54	Vegetative incompatibility protein HET-E-1	KOG0271	5e-11	Notchless-like WD40 repeat-containing protein							GO:0005525	GTP binding
CL1709Contig1	69.3814	34.5595	104.203	3.01519	1.59225	0.0379427	0.217034	Up	0.793729	3.516	4.10215	3.79487	9.25667	10.3284	1232	gi|1020446109|gb|KZL80335.1|gnat family, partial [Colletotrichum incanum]	1.21393e-76
CL1711Contig1	50.4262	9.41773	91.4346	9.70878	3.27929	0.00232602	0.0288293	Up	0.417886	0.371547	0.258707	4.6831	2.16689	2.81271	2366	gi|743654929|gb|KID82433.1|eukaryotic translation initiation factor 2c [Metarhizium guizhouense ARSEF 977]	2.91987e-182	sp|O74957|AGO1_SCHPO	1e-92	Protein argonaute	KOG1041	3e-93	Translation initiation factor 2C (eIF-2C) and related proteins							GO:0033167;GO:0000781;GO:0005829;GO:0031934;GO:0031618;GO:1990707;GO:0030958;GO:0016891;GO:0003723;GO:0003727;GO:0007049;GO:0030702;GO:0031048;GO:0007059;GO:0033562;GO:0033168;GO:0070924;GO:0070868;GO:0000122;GO:0070919;GO:0051570;GO:0090502	ARC complex|chromosome, telomeric region|cytosol|mating-type region heterochromatin|nuclear pericentric heterochromatin|nuclear subtelomeric heterochromatin|RITS complex|endoribonuclease activity, producing 5'-phosphomonoesters|RNA binding|single-stranded RNA binding|cell cycle|chromatin silencing at centromere|chromatin silencing by small RNA|chromosome segregation|co-transcriptional gene silenc…
CL171Contig1	838.467	1313.9	363.035	0.276303	-1.85567	0.00261856	0.0316292	Down	13.8232	14.3839	16.8639	2.85655	4.51022	5.19866	7797	gi|672791488|gb|KFH42125.1|Clock-controlled protein-like protein [Acremonium chrysogenum ATCC 11550]	4.00681e-127	sp|Q01306|CCG8_NEUCR	1e-38	Clock-controlled protein 8	KOG0089	4e-08	Methylenetetrahydrofolate dehydrogenase/methylenetetrahydrofolate cyclohydrolase							GO:0005783;GO:0005634;GO:0003714;GO:0030968;GO:0008654;GO:0006357	endoplasmic reticulum|nucleus|transcription corepressor activity|endoplasmic reticulum unfolded protein response|phospholipid biosynthetic process|regulation of transcription from RNA polymerase II promoter
CL171Contig2	13.9549	5.09891	22.8108	4.47367	2.16146	0.0259459	0.166911	Up	0.679092	0	0.240034	0.800329	2.41732	2.14054	1182
CL172Contig3	1914.48	3197.07	631.898	0.197649	-2.33898	0.000132645	0.00287403	Down	216.727	189.702	200.953	33.9681	46.931	41.5436	1375	gi|672797574|gb|KFH48112.1|Tubulin alpha chain-like protein [Acremonium chrysogenum ATCC 11550]	1.27416e-143	sp|Q9C413|TBA_COLOR	4e-169	Tubulin alpha chain	KOG1376	3e-126	Alpha tubulin	ko04210;ko04530;ko04540;ko04145	Apoptosis|Tight junction|Gap junction|Phagosome	4	K07374	TUBA	tubulin alpha	GO:0005737;GO:0005874;GO:0005525;GO:0003924;GO:0005200;GO:0007017	cytoplasm|microtubule|GTP binding|GTPase activity|structural constituent of cytoskeleton|microtubule-based process
CL1732Contig1	4035.24	2321.6	5748.88	2.47625	1.30816	0.0227838	0.153265	Up	57.5351	55.2565	66.1767	166.38	99.2452	161.624	3446	gi|517317368|emb|CCT68585.1|probable G protein alpha chain [Fusarium fujikuroi IMI 58289]	7.37673e-174	sp|Q05424|GPA2_NEUCR	0	Guanine nucleotide-binding protein alpha-2 subunit	KOG0082	1e-99	G-protein alpha subunit (small G protein superfamily)							GO:0005834;GO:0031683;GO:0001664;GO:0005525;GO:0003924;GO:0046872;GO:0004871;GO:0007188	heterotrimeric G-protein complex|G-protein beta/gamma-subunit complex binding|G-protein coupled receptor binding|GTP binding|GTPase activity|metal ion binding|signal transducer activity|adenylate cyclase-modulating G-protein coupled receptor signaling pathway
CL173Contig4	855.066	1483.97	226.161	0.152403	-2.71404	4.69799e-06	0.000174979	Down	40.8472	62.1433	71.3551	7.27958	8.70355	9.4586	2357	gi|751346890|gb|KIL84612.1|hypothetical protein FAVG1_12139 [Fusarium avenaceum]	2.31421e-11
CL1745Contig1	79.471	36.7049	122.237	3.33026	1.73563	0.00987364	0.084405	Up	0.952497	1.09329	1.87773	1.95606	4.53242	6.608	2571	gi|589097917|ref|XP_006960981.1|predicted protein [Trichoderma reesei QM6a]	2.30226e-120	sp|Q09698|YA27_SCHPO	3e-29	Uncharacterized protein C2F7.07c	KOG4299	7e-30	PHD Zn-finger protein							GO:0072686;GO:0005634;GO:0032221;GO:0003682;GO:0042393;GO:0000977;GO:0003712;GO:0008270;GO:0006338;GO:0016575;GO:0006355	mitotic spindle|nucleus|Rpd3S complex|chromatin binding|histone binding|RNA polymerase II regulatory region sequence-specific DNA binding|transcription cofactor activity|zinc ion binding|chromatin remodeling|histone deacetylation|regulation of transcription, DNA-templated
CL1748Contig1	51.7303	80.6899	22.7707	0.2822	-1.82521	0.0197064	0.139184	Down	4.17187	4.12997	5.8754	1.29966	1.50385	1.08493	1533	gi|256722520|gb|EEU35903.1|predicted protein [Nectria haematococca mpVI 77-13-4]	7.21293e-151	sp|P40332|IOLX_BACSU	5e-32	scyllo-inositol 2-dehydrogenase (NAD(+))	KOG2741	2e-06	Dimeric dihydrodiol dehydrogenase	ko00521;ko00562	Streptomycin biosynthesis|Inositol phosphate metabolism	2	K00010	iolG	myo-inositol 2-dehydrogenase / D-chiro-inositol 1-dehydrogenase	GO:0016491;GO:0055114	oxidoreductase activity|oxidation-reduction process
CL1749Contig1	41.476	74.5467	8.40525	0.112751	-3.14878	0.0035113	0.0398824	Down	0.791889	2.18377	4.10199	7.21935e-23	0.690666	0.122706	3105	gi|672790544|gb|KFH41217.1|N-acetyltransferase-like protein [Acremonium chrysogenum ATCC 11550]	1.22453e-71	sp|P79081|ATS1_SCHPO	9e-32	N-acetyltransferase ats1	KOG3216	2e-32	Diamine acetyltransferase							GO:0005829;GO:0005634;GO:0004145;GO:0008080	cytosol|nucleus|diamine N-acetyltransferase activity|N-acetyltransferase activity
CL174Contig2	2202.13	3858.81	545.444	0.14135	-2.82266	1.78242e-06	7.66752e-05	Down	77.9547	92.4433	77.8195	12.2679	11.8042	10.2028	4139	gi|672789897|gb|KFH40612.1|putative xanthine/uracil permease-like protein [Acremonium chrysogenum ATCC 11550]	9.44818e-256	sp|O94300|YOOH_SCHPO	0	Putative xanthine/uracil permease C887.17										GO:0005794;GO:0000139;GO:0016021;GO:0005345	Golgi apparatus|Golgi membrane|integral component of membrane|purine nucleobase transmembrane transporter activity
CL1755Contig2	42.5403	19.7993	65.2813	3.29716	1.72122	0.0412521	0.228674	Up	0.455319	0.918691	0.749495	1.84152	2.64525	2.21485	2601	gi|685849653|ref|XP_009251869.1|hypothetical protein FPSE_00474 [Fusarium pseudograminearum CS3096]	5.07283e-211	sp|O34355|YTCJ_BACSU	1e-17	Putative amidohydrolase YtcJ										GO:0016810	hydrolase activity, acting on carbon-nitrogen (but not peptide) bonds
CL1758Contig1	2001.45	1193.02	2809.89	2.35528	1.2359	0.0197888	0.139565	Up	18.8353	14.9814	14.335	42.2801	39.9708	32.1474	6368	gi|358381678|gb|EHK19353.1|putative serine/threonine protein kinase [Trichoderma virens Gv29-8]	2.07265e-174	sp|Q5AGW8|NUP_CANAL	1e-66	Purine nucleoside permease {ECO:0000303|PubMed:9802205}										GO:0015506;GO:0015858	nucleoside:proton symporter activity|nucleoside transport
CL175Contig1	433.616	210.578	656.654	3.11834	1.64078	0.00468393	0.0493972	Up	3.82996	4.75578	4.43291	11.8167	16.1133	12.2072	4342	gi|908388769|gb|KND89446.1|hypothetical protein TOPH_05796 [Tolypocladium ophioglossoides CBS 100239]	1.80973e-107	sp|Q12442|IZH2_YEAST	4e-28	ADIPOR-like receptor IZH2	KOG0748	1e-28	Predicted membrane proteins, contain hemolysin III domain	ko04152	AMPK signaling pathway	1	K07297	ADIPOR	adiponectin receptor	GO:0016021;GO:0005886;GO:0006882;GO:0006631;GO:0000122;GO:0009636	integral component of membrane|plasma membrane|cellular zinc ion homeostasis|fatty acid metabolic process|negative regulation of transcription from RNA polymerase II promoter|response to toxic substance
CL1760Contig1	410.75	584.902	236.598	0.404508	-1.30576	0.0181078	0.131362	Down	6.64184	9.23236	11.4497	3.67875	3.11758	3.5991	5903	gi|667518636|gb|KFA48029.1|hypothetical protein S40293_02669 [Stachybotrys chartarum IBT 40293]	7.24932e-256	sp|Q2U2Y9|QUTD_ASPOR	5e-102	Probable quinate permease	KOG0254	3e-49	Predicted transporter (major facilitator superfamily)	ko04142;ko00520;ko00511;ko00513;ko00531;ko00603;ko00604	Lysosome|Amino sugar and nucleotide sugar metabolism|Other glycan degradation|Various types of N-glycan biosynthesis|Glycosaminoglycan degradation|Glycosphingolipid biosynthesis - globo and isoglobo series|Glycosphingolipid biosynthesis - ganglio series	7	K12373	HEXA_B	hexosaminidase	GO:0016021;GO:0005886;GO:0022891;GO:0019630	integral component of membrane|plasma membrane|substrate-specific transmembrane transporter activity|quinate metabolic process
CL1768Contig1	162.015	248.695	75.3354	0.302923	-1.72298	0.00732346	0.0684515	Down	3.52743	7.43474	7.12087	1.0833	2.36582	1.85541	3877	gi|1057460750|gb|ODA78417.1|hypothetical protein RJ55_05798 [Drechmeria coniospora]	3.5445e-107
CL1769Contig1	28.3542	5.93266	50.7757	8.55868	3.09739	0.000352357	0.00641568	Up	0.609847	0.283484	0	2.04336	2.98704	4.22424	1472
CL1787Contig1	1557.21	2728.69	385.728	0.14136	-2.82255	7.75039e-07	3.81891e-05	Down	48.4131	98.0997	106.227	11.0927	11.0533	10.902	3052	gi|224969386|gb|ACN71233.1|cytochrome P450 ClCP1 [Colletotrichum lindemuthianum]	2.6676e-133	sp|B3FWR7|HPM1_HYPSB	1e-99	Cytochrome P450 monooxygenase hmp1 {ECO:0000303|PubMed:18567690}	KOG0158	2e-24	Cytochrome P450 CYP3/CYP5/CYP6/CYP9 subfamilies							GO:0016021;GO:0020037;GO:0005506;GO:0004497;GO:0016705	integral component of membrane|heme binding|iron ion binding|monooxygenase activity|oxidoreductase activity, acting on paired donors, with incorporation or reduction of molecular oxygen
CL1791Contig1	21.7344	38.2759	5.19287	0.13567	-2.88183	0.013821	0.10747	Down	1.25826	12.9545	12.806	0	1.76899	1.78184	429
CL1791Contig2	86.7294	128.477	44.9819	0.350117	-1.51409	0.0150298	0.11451	Down	2.73308	5.01723	3.85565	1.70019	1.28172	0.762936	3051	gi|818168045|gb|KKP07350.1|glycosyl hydrolase [Trichoderma harzianum]	0	sp|O86365|Y584_MYCTU	3e-55	Uncharacterized glycosidase Rv0584										GO:0030246;GO:0016798;GO:0005975	carbohydrate binding|hydrolase activity, acting on glycosyl bonds|carbohydrate metabolic process
CL1792Contig1	394.372	659.789	128.954	0.195448	-2.35514	0.000201682	0.00406459	Down	11.5905	11.9238	15.0328	1.75559	2.62759	3.19263	4592	gi|1032886443|gb|OAQ93049.1|DNA primase small subunit [Purpureocillium lilacinum]	9.3429e-220	sp|O14215|PRI1_SCHPO	6e-150	DNA primase small subunit	KOG2851	1e-150	Eukaryotic-type DNA primase, catalytic (small) subunit	ko03030;ko00230;ko00240	DNA replication|Purine metabolism|Pyrimidine metabolism	3	K02684	PRI1	DNA primase small subunit	GO:0005658;GO:0005737;GO:0000790;GO:0043596;GO:0005634;GO:0003896;GO:0046872;GO:0003697;GO:0006269;GO:1902981	alpha DNA polymerase:primase complex|cytoplasm|nuclear chromatin|nuclear replication fork|nucleus|DNA primase activity|metal ion binding|single-stranded DNA binding|DNA replication, synthesis of RNA primer|synthesis of RNA primer involved in mitotic DNA replication
CL1799Contig1	2551.79	742.675	4360.91	5.87189	2.55383	0.0131021	0.103366	Up	7.59047	13.4139	14.6666	90.5706	48.4216	48.3582	5824	gi|1032854702|gb|OAQ61528.1|hypothetical protein VFPPC_09357 [Pochonia chlamydosporia 170]	6.64387e-250	sp|B5BP47|YP53_SCHPO	6e-86	Uncharacterized transporter C460.03	KOG0254	1e-80	Predicted transporter (major facilitator superfamily)							GO:0000329;GO:0031166;GO:1903713;GO:1903400;GO:0089709;GO:1903401;GO:1903785	fungal-type vacuole membrane|integral component of vacuolar membrane|asparagine transmembrane transport|L-arginine transmembrane transport|L-histidine transmembrane transport|L-lysine transmembrane transport|L-valine transmembrane transport
CL179Contig3	76.1221	148.777	3.46749	0.0233067	-5.42311	9.51955e-05	0.00216129	Down	15.834	9.8485	9.13976	0	0	0.907097	1068	gi|972538464|gb|KUJ15090.1|hypothetical protein LY89DRAFT_620399 [Phialocephala scopiformis]	5.75265e-57	sp|A0A0D2YG06|FUB4_FUSO4	2e-11	Hydrolase FUB4 {ECO:0000303|PubMed:25372119}	KOG2551	5e-10	Phospholipase/carboxyhydrolase							GO:0016787	hydrolase activity
CL1803Contig1	152.968	53.5371	252.398	4.71445	2.23709	0.00103572	0.0153141	Up	0.843921	2.55667	2.14298	5.89869	9.47204	9.13581	2774	gi|667723540|gb|KFA65644.1|hypothetical protein S40285_05348 [Stachybotrys chlorohalonata IBT 40285]	1.44476e-116
CL1804Contig1	125.71	63.6085	187.811	2.95261	1.56199	0.0125399	0.100053	Up	1.58081	1.87089	2.14244	3.80051	7.35723	5.32086	3087	gi|629697011|ref|XP_007813797.1|exonuclease [Metarhizium acridum CQMa 102]	5.39471e-207	sp|P53695|EXO1_SCHPO	1e-68	Exodeoxyribonuclease 1	KOG2518	3e-69	5'-3' exonuclease	ko03430	Mismatch repair	1	K10746	EXO1	exonuclease 1	GO:0072686;GO:0005634;GO:0035861;GO:0051908;GO:0003690;GO:0046872;GO:0000729;GO:0043570;GO:0000706;GO:0000710;GO:0006298;GO:0006312;GO:0000723	mitotic spindle|nucleus|site of double-strand break|double-stranded DNA 5'-3' exodeoxyribonuclease activity|double-stranded DNA binding|metal ion binding|DNA double-strand break processing|maintenance of DNA repeat elements|meiotic DNA double-strand break processing|meiotic mismatch repair|mismatch repair|mitotic recombination|telomere maintenance
CL1804Contig2	428.053	798.24	57.8651	0.0724908	-3.78606	4.13611e-09	3.71039e-07	Down	16.6454	27.3816	27.693	1.31919	1.85753	1.84929	3083	gi|629697011|ref|XP_007813797.1|exonuclease [Metarhizium acridum CQMa 102]	1.3636e-230	sp|P53695|EXO1_SCHPO	4e-79	Exodeoxyribonuclease 1	KOG2518	1e-79	5'-3' exonuclease	ko03430	Mismatch repair	1	K10746	EXO1	exonuclease 1	GO:0072686;GO:0005634;GO:0035861;GO:0051908;GO:0003690;GO:0046872;GO:0000729;GO:0043570;GO:0000706;GO:0000710;GO:0006298;GO:0006312;GO:0000723	mitotic spindle|nucleus|site of double-strand break|double-stranded DNA 5'-3' exodeoxyribonuclease activity|double-stranded DNA binding|metal ion binding|DNA double-strand break processing|maintenance of DNA repeat elements|meiotic DNA double-strand break processing|meiotic mismatch repair|mismatch repair|mitotic recombination|telomere maintenance
CL1805Contig1	797.124	295.656	1298.59	4.39223	2.13495	0.000496176	0.00860575	Up	3.26334	5.93008	9.30273	20.3611	22.9154	32.4247	4558	gi|302892421|ref|XP_003045092.1|predicted protein [Nectria haematococca mpVI 77-13-4]	0	sp|A9B3W0|PANC_HERA2	5e-45	Pantothenate synthetase {ECO:0000255|HAMAP-Rule:MF_00158}	KOG3730	2e-45	Acyl-CoA:dihydroxyactetone-phosphate acyltransferase DHAPAT							GO:0005737;GO:0005524;GO:0004592;GO:0015940	cytoplasm|ATP binding|pantoate-beta-alanine ligase activity|pantothenate biosynthetic process
CL1806Contig1	239.938	38.4903	441.386	11.4675	3.51947	6.09183e-06	0.000218406	Up	1.59869	1.63823	1.32477	9.95563	30.4214	14.9232	2207	gi|358378228|gb|EHK15910.1|hypothetical protein TRIVIDRAFT_119957, partial [Trichoderma virens Gv29-8]	6.17354e-44
CL1816Contig2	131.894	202.048	61.7396	0.305569	-1.71043	0.00271481	0.0325777	Down	5.01258	5.27461	5.70391	2.76684	0.753801	0.878038	3364	gi|672794160|gb|KFH44736.1|Paxillin-like protein-like protein [Acremonium chrysogenum ATCC 11550]	6.1244e-108	sp|P36166|PXL1_YEAST	3e-20	Paxillin-like protein 1	KOG1703	8e-21	Adaptor protein Enigma and related PDZ-LIM proteins							GO:0005935;GO:0005934;GO:0005737;GO:0000131;GO:0043332;GO:0030427;GO:0005094;GO:0008270;GO:0030011;GO:0035023	cellular bud neck|cellular bud tip|cytoplasm|incipient cellular bud site|mating projection tip|site of polarized growth|Rho GDP-dissociation inhibitor activity|zinc ion binding|maintenance of cell polarity|regulation of Rho protein signal transduction
CL1824Contig1	515.931	883.928	147.935	0.167361	-2.57897	2.01706e-05	0.000610597	Down	13.9932	26.747	27.8269	2.56199	5.3934	3.15571	3620	gi|589106527|ref|XP_006965286.1|dynactin subunit [Trichoderma reesei QM6a]	2.9709e-176	sp|O43105|RS7_NEUCR	7e-82	40S ribosomal protein S7	KOG3320	6e-54	40S ribosomal protein S7							GO:0030686;GO:0022627;GO:0032040;GO:0003735;GO:0042274;GO:0006364;GO:0006412	90S preribosome|cytosolic small ribosomal subunit|small-subunit processome|structural constituent of ribosome|ribosomal small subunit biogenesis|rRNA processing|translation
CL1828Contig1	201.656	283.254	120.058	0.423854	-1.23836	0.0423738	0.232093	Down	2.89657	3.84138	4.51265	1.362	1.2626	1.96432	6892	gi|121717079|ref|XP_001276002.1|AAA family ATPase, putative [Aspergillus clavatus NRRL 1]	0	sp|Q9P2E3|ZNFX1_HUMAN	4e-62	NFX1-type zinc finger-containing protein 1	KOG1807	8e-63	Helicases							GO:0005634;GO:0044822;GO:0003700;GO:0008270	nucleus|poly(A) RNA binding|transcription factor activity, sequence-specific DNA binding|zinc ion binding
CL182Contig1	224.023	31.3384	416.708	13.2971	3.73303	1.10018e-07	6.91706e-06	Up	0.173996	0.487662	0.499988	4.08518	4.10391	5.89439	7806	gi|1069530209|ref|XP_018143153.1|galactose oxidase [Pochonia chlamydosporia 170]	1.81409e-106	sp|Q76L36|CPRC2_CANPA	3e-46	NADPH-dependent conjugated polyketone reductase C2	KOG1577	3e-46	Aldo/keto reductase family proteins							GO:0047011;GO:0004033;GO:0042180	2-dehydropantolactone reductase (A-specific) activity|aldo-keto reductase (NADP) activity|cellular ketone metabolic process
CL1837Contig1	52.9357	12.638	93.2335	7.37725	2.88308	0.000560863	0.00952819	Up	0.280959	0.685014	0.661657	2.48806	3.51071	5.04523	2273	gi|672795510|gb|KFH46066.1|hypothetical protein ACRE_030980 [Acremonium chrysogenum ATCC 11550]	1.02053e-23
CL1838Contig1	636.222	1261.49	10.9511	0.00868106	-6.84791	3.3053e-07	1.79437e-05	Down	13.1478	92.3301	76.2868	0.505959	0.299563	0.582143	2082	gi|629693569|ref|XP_007812076.1|subtilisin-like protease PR1I [Metarhizium acridum CQMa 102]	2.43687e-96	sp|Q68GV9|ALP_LECPS	2e-89	Alkaline serine protease ver112	KOG1153	3e-43	Subtilisin-related protease/Vacuolar protease B	ko04138	Autophagy - yeast	1	K01336	E3.4.21.48	cerevisin	GO:0005576;GO:0004252	extracellular region|serine-type endopeptidase activity
CL1841Contig1	1784.06	3512.53	55.5885	0.0158258	-5.98158	4.42886e-07	2.31877e-05	Down	25.5622	138.456	155.665	1.32051	1.4658	1.67625	3289	gi|672790459|gb|KFH41136.1|L-pipecolate oxidase-like protein [Acremonium chrysogenum ATCC 11550]	1.20806e-187	sp|O43029|FAP1_SCHPO	8e-34	L-pipecolate oxidase {ECO:0000312|EMBL:CAA17815.1}	KOG2820	2e-34	FAD-dependent oxidoreductase	ko04146;ko00260;ko00310	Peroxisome|Glycine, serine and threonine metabolism|Lysine degradation	3	K00306	PIPOX	sarcosine oxidase / L-pipecolate oxidase	GO:0005829;GO:0005576;GO:0005634;GO:0050660;GO:0050031;GO:0051699;GO:0019477	cytosol|extracellular region|nucleus|flavin adenine dinucleotide binding|L-pipecolate oxidase activity|proline oxidase activity|L-lysine catabolic process
CL184Contig3	42.8924	19.907	65.8778	3.30928	1.72652	0.0446185	0.240186	Up	0.315441	0.202197	0.495397	0.358876	1.10065	2.03803	5248	gi|672797374|gb|KFH47913.1|Golgi apparatus membrane protein-like protein [Acremonium chrysogenum ATCC 11550]	1.73729e-114	sp|A6RIB9|TVP38_BOTFB	5e-65	Golgi apparatus membrane protein tvp38	KOG3140	2e-29	Predicted membrane protein							GO:0000139;GO:0016021	Golgi membrane|integral component of membrane
CL1850Contig1	386.089	53.8845	718.293	13.3303	3.73663	1.02613e-08	8.34057e-07	Up	1.49398	1.58642	1.74439	21.3989	15.66	25.6709	2975	gi|672792915|gb|KFH43515.1|Oxygen-dependent choline dehydrogenase-like protein [Acremonium chrysogenum ATCC 11550]	0	sp|Q8BJ64|CHDH_MOUSE	1e-26	Choline dehydrogenase, mitochondrial	KOG1238	2e-29	Glucose dehydrogenase/choline dehydrogenase/mandelonitrile lyase (GMC oxidoreductase family)	ko00260	Glycine, serine and threonine metabolism	1	K00108	betA, CHDH	choline dehydrogenase	GO:0005743;GO:0005739;GO:0008812;GO:0050660;GO:0019285	mitochondrial inner membrane|mitochondrion|choline dehydrogenase activity|flavin adenine dinucleotide binding|glycine betaine biosynthetic process from choline
CL1852Contig1	217.591	433.639	1.54251	0.00355712	-8.13507	8.98405e-07	4.33355e-05	Down	25.4789	14.4098	14.1243	0.0446392	0.121227	0.0300572	1992	gi|666870224|gb|KEZ46327.1|hypothetical protein SAPIO_CDS0627 [Scedosporium apiospermum]	1.95473e-16
CL1853Contig1	91.7535	25.8953	157.612	6.08651	2.60562	0.00331707	0.0380661	Up	1.50408	1.59723	2.09968	2.81293	16.3102	14.4254	1331	gi|743642261|gb|KID73572.1|RmlC-like jelly roll fold protein, partial [Metarhizium brunneum ARSEF 3297]	9.65168e-129	sp|Q9I4C8|Y1210_PSEAE	3e-35	Putative quercetin 2,3-dioxygenase PA1210										GO:0046872;GO:0008127	metal ion binding|quercetin 2,3-dioxygenase activity
CL1868Contig1	20.9699	2.41606	39.5237	16.3587	4.03199	0.00065133	0.0107066	Up	0.131606	0.29374	0	2.96197	1.9076	2.66078	1351	gi|672792751|gb|KFH43355.1|Transcriptional regulatory protein-like protein [Acremonium chrysogenum ATCC 11550]	1.74486e-23
CL1874Contig1	1476.22	968.952	1983.49	2.04704	1.03354	0.0451639	0.242324	Up	46.9695	47.9034	49.3823	77.2512	70.3138	148.059	1780	gi|672797264|gb|KFH47804.1|Cysteine dioxygenase-like protein [Acremonium chrysogenum ATCC 11550]	3.81767e-93	sp|D4AN26|CDO_ARTBC	9e-68	Cysteine dioxygenase {ECO:0000303|PubMed:23353986}	KOG4064	2e-40	Cysteine dioxygenase CDO1	ko00270;ko00430	Cysteine and methionine metabolism|Taurine and hypotaurine metabolism	2	K00456	CDO1	cysteine dioxygenase	GO:0017172;GO:0005506;GO:0009405;GO:0042412	cysteine dioxygenase activity|iron ion binding|pathogenesis|taurine biosynthetic process
CL1874Contig2	4878.44	2814.32	6942.57	2.46687	1.30268	0.0138332	0.107509	Up	61.6666	63.6102	76.6642	130.234	175.816	191.091	3730	gi|1057458628|gb|ODA76295.1|hypothetical protein RJ55_08140 [Drechmeria coniospora]	1.96036e-160	sp|C5G0E3|SSU1_ARTOC	7e-95	Sulfite efflux pump SSU1										GO:0016021;GO:0005886;GO:0055085	integral component of membrane|plasma membrane|transmembrane transport
CL1877Contig1	25.1937	50.3874	0	0	#NAME?	8.33968e-05	0.00194443	Down	16.8077	10.3981	6.35918	0	0	0	367
CL1879Contig1	29.3346	5.91577	52.7535	8.91743	3.15663	0.000669461	0.0109313	Up	0.231108	0.379182	0	1.11755	2.71194	1.9257	2510	gi|302882295|ref|XP_003040058.1|hypothetical protein NECHADRAFT_101828 [Nectria haematococca mpVI 77-13-4]	6.7826e-66
CL1887Contig2	4330.99	6904.17	1757.8	0.2546	-1.9737	0.00495832	0.051408	Down	208.775	164.469	150.735	45.5059	53.1214	38.0489	3376	gi|685850279|ref|XP_009252182.1|hypothetical protein FPSE_00787 [Fusarium pseudograminearum CS3096]	1.35053e-145
CL1894Contig1	21.4901	38.2688	4.71138	0.123113	-3.02195	0.0264261	0.169403	Down	0.274623	3.33926	1.5951	0.185436	0.0629234	0.2686	2228	gi|699038700|emb|CEF77726.1|unnamed protein product [Fusarium graminearum]	1.80572e-215	sp|C5FYJ7|MCPB_ARTOC	6e-139	Carboxypeptidase 2										GO:0005576;GO:0004181;GO:0008270;GO:0009405	extracellular region|metallocarboxypeptidase activity|zinc ion binding|pathogenesis
CL1900Contig1	153.847	7.3946	300.3	40.6106	5.34379	2.42016e-09	2.38516e-07	Up	0.131067	0.684661	0.558449	7.43863	25.714	20.271	1568	gi|751352742|gb|KIL90464.1|sterol o-acyltransferase [Fusarium avenaceum]	3.91695e-92	sp|P84285|ARE2_CANAX	6e-16	Sterol O-acyltransferase 2	KOG0380	2e-12	Sterol O-acyltransferase/Diacylglycerol O-acyltransferase	ko00100	Steroid biosynthesis	1	K00637	SOAT	sterol O-acyltransferase	GO:0005789;GO:0016021;GO:0034736;GO:0004772;GO:0008203	endoplasmic reticulum membrane|integral component of membrane|cholesterol O-acyltransferase activity|sterol O-acyltransferase activity|cholesterol metabolic process
CL1902Contig1	72.2919	13.0037	131.58	10.1186	3.33894	0.00938671	0.081768	Up	1.41673	1.95291	0	17.7701	7.29824	8.56684	964	gi|799250826|gb|KJZ79460.1|hypothetical protein HIM_00929 [Hirsutella minnesotensis 3608]	1.81765e-23
CL1908Contig1	135.998	263.617	8.37828	0.031782	-4.97565	0.00297085	0.034958	Down	1.57532	24.6158	14.7483	0.0787801	0.388075	0.754731	1965	gi|590031645|gb|EXK33503.1|hypothetical protein FOMG_10777 [Fusarium oxysporum f. sp. melonis 26406]	2.7461e-164	sp|D4AWL0|LAP5_ARTBC	1e-79	Probable leucine aminopeptidase ARB_00576	KOG2195	7e-61	Transferrin receptor and related proteins containing the protease-associated (PA) domain							GO:0005576;GO:0004177;GO:0046872;GO:0009405	extracellular region|aminopeptidase activity|metal ion binding|pathogenesis
CL1921Contig1	175.584	56.3207	294.848	5.23517	2.38824	0.000239024	0.00465787	Up	2.59557	5.56645	3.79321	13.5878	20.2937	27.0299	1305
CL192Contig2	13126.2	6306.91	19945.5	3.16248	1.66106	0.0216424	0.147698	Up	403.01	152.192	155.932	1088.82	646.843	644.081	2113	gi|672796336|gb|KFH46883.1|hypothetical protein ACRE_022030 [Acremonium chrysogenum ATCC 11550]	4.89439e-189
CL1931Contig1	258.388	11.3938	505.382	44.3558	5.47105	2.36524e-13	5.99956e-11	Up	0.244027	0.547465	0.624382	15.368	22.3186	20.7539	2314	gi|1069522738|ref|XP_018147654.1|aerobactin siderophore biosynthesis protein iucB [Pochonia chlamydosporia 170]	2.8144e-183	sp|Q9UUE3|YNZ6_SCHPO	4e-52	Putative lysine N-acyltransferase C17G9.06c										GO:0005829;GO:0005634;GO:0016746;GO:0019290	cytosol|nucleus|transferase activity, transferring acyl groups|siderophore biosynthetic process
CL193Contig2	76.2578	33.7143	118.801	3.52376	1.81712	0.00944874	0.08203	Up	0.532575	0.713905	0.703572	1.57098	2.0497	3.11575	4729	gi|908394128|gb|KND94723.1|Catalase, partial [Tolypocladium ophioglossoides CBS 100239]	1.67968e-235	sp|P07820|CATA_CANTR	4e-141	Peroxisomal catalase	KOG0047	9e-131	Catalase	ko04146;ko04011;ko04016;ko04068;ko00380;ko00630;ko01200	Peroxisome|MAPK signaling pathway - yeast|MAPK signaling pathway - plant|FoxO signaling pathway|Tryptophan metabolism|Glyoxylate and dicarboxylate metabolism|Carbon metabolism	7	K03781	katE, CAT, catB, srpA	catalase	GO:0005777;GO:0004096;GO:0020037;GO:0046872;GO:0042744;GO:0006979	peroxisome|catalase activity|heme binding|metal ion binding|hydrogen peroxide catabolic process|response to oxidative stress
CL193Contig3	2169.16	3700.71	637.609	0.172294	-2.53706	1.91467e-05	0.000585625	Down	140.196	132.817	151.888	24.2074	26.7141	21.5812	2304	gi|908394128|gb|KND94723.1|Catalase, partial [Tolypocladium ophioglossoides CBS 100239]	5.19006e-258	sp|P55306|CATA_SCHPO	0	Catalase	KOG0047	0	Catalase	ko04146;ko04011;ko04016;ko04068;ko00380;ko00630;ko01200	Peroxisome|MAPK signaling pathway - yeast|MAPK signaling pathway - plant|FoxO signaling pathway|Tryptophan metabolism|Glyoxylate and dicarboxylate metabolism|Carbon metabolism	7	K03781	katE, CAT, catB, srpA	catalase	GO:0005759;GO:0005739;GO:0005782;GO:0005777;GO:0004096;GO:0020037;GO:0046872;GO:0034599;GO:0042744;GO:0042542	mitochondrial matrix|mitochondrion|peroxisomal matrix|peroxisome|catalase activity|heme binding|metal ion binding|cellular response to oxidative stress|hydrogen peroxide catabolic process|response to hydrogen peroxide
CL1948Contig1	64.5093	105.777	23.2415	0.219722	-2.18625	0.00370329	0.0414318	Down	1.55903	3.63548	3.61236	0.357386	0.926136	0.568416	3416	gi|302915685|ref|XP_003051653.1|predicted protein [Nectria haematococca mpVI 77-13-4]	5.40305e-177	sp|C5J3R8|LAD_TALEM	1e-92	L-arabinitol 4-dehydrogenase	KOG0024	7e-65	Sorbitol dehydrogenase	ko00040;ko00051	Pentose and glucuronate interconversions|Fructose and mannose metabolism	2	K00008	SORD, gutB	L-iditol 2-dehydrogenase	GO:0050019;GO:0000166;GO:0008270;GO:0019569	L-arabinitol 4-dehydrogenase activity|nucleotide binding|zinc ion binding|L-arabinose catabolic process to xylulose 5-phosphate
CL1958Contig1	93.9249	163.747	24.103	0.147196	-2.76418	0.000214392	0.00426233	Down	4.01259	8.42806	10.1893	0.256317	2.32312	0.767666	2061	gi|672792645|gb|KFH43251.1|Metal tolerance protein-like protein [Acremonium chrysogenum ATCC 11550]	2.12529e-176	sp|Q6Z7K5|MTP3_ORYSJ	2e-48	Metal tolerance protein 3	KOG1485	3e-48	Mitochondrial Fe2+ transporter MMT1 and related transporters (cation diffusion facilitator superfamily)							GO:0016021;GO:0016020;GO:0005774;GO:0005385;GO:0061088;GO:0010043	integral component of membrane|membrane|vacuolar membrane|zinc ion transmembrane transporter activity|regulation of sequestering of zinc ion|response to zinc ion
CL1964Contig2	28.7565	2.75367	54.7594	19.886	4.31368	0.0279332	0.176483	Up	0.28331	0.169674	0.0786175	0.805312	2.24218	8.1329	1371	gi|936415671|gb|KPM43991.1|Vacuolar aminopeptidase 1 [Neonectria ditissima]	2.93401e-09
CL1965Contig1	4.05223	0	8.10446	Inf	Inf	0.0494005	0.257632	Up	0	0	0	0.495617	0.169115	0.582597	1666
CL1968Contig1	1410.47	729.157	2091.79	2.86878	1.52044	0.00656826	0.0631957	Up	15.4788	28.2064	22.5527	42.0535	78.1181	65.9776	3044	gi|927757894|gb|KPA41127.1|hypothetical protein FLAG1_05988 [Fusarium langsethiae]	4.21116e-74	sp|P47017|LSM1_YEAST	1e-18	Sm-like protein LSm1	KOG1782	3e-19	Small Nuclear ribonucleoprotein splicing factor	ko03018	RNA degradation	1	K12620	LSM1	U6 snRNA-associated Sm-like protein LSm1	GO:0005737;GO:0000932;GO:1990726;GO:0005845;GO:0005634;GO:0003682;GO:0003729;GO:0000339;GO:0000290;GO:0006397;GO:0000288	cytoplasm|cytoplasmic mRNA processing body|Lsm1-7-Pat1 complex|mRNA cap binding complex|nucleus|chromatin binding|mRNA binding|RNA cap binding|deadenylation-dependent decapping of nuclear-transcribed mRNA|mRNA processing|nuclear-transcribed mRNA catabolic process, deadenylation-dependent decay
CL1970Contig1	35.9483	60.7792	11.1174	0.182915	-2.45075	0.00309276	0.0359804	Down	1.86844	5.9317	2.52787	0.704522	0.635502	0.414183	1676	gi|584141602|gb|EWG50928.1|hypothetical protein FVEG_10046 [Fusarium verticillioides 7600]	7.33428e-146
CL1973Contig1	1576.75	2178.41	975.086	0.447614	-1.15967	0.0280413	0.177057	Down	39.0493	53.4097	62.7877	23.5856	20.7475	21.321	3853	gi|594721702|gb|EXV04589.1|hypothetical protein X797_002270 [Metarhizium robertsii]	7.11995e-32
CL1975Contig1	108.11	187.872	28.3472	0.150886	-2.72847	0.00860779	0.0775017	Down	10.1534	6.34257	6.39226	0.805894	1.27168	1.60514	2064
CL1981Contig1	17.574	29.4938	5.65429	0.191711	-2.38299	0.0364807	0.211301	Down	0.669226	2.5922	3.43088	0.114208	0.807237	0.316576	1319
CL1981Contig2	462.355	663.653	261.057	0.393364	-1.34606	0.0286255	0.179758	Down	23.7017	29.4082	30.0479	8.16639	12.7998	11.5675	2156	gi|751354808|gb|KIL92530.1|dash complex subunit ask1 [Fusarium avenaceum]	6.89213e-131	sp|Q9P6S5|ASK1_SCHPO	3e-26	DASH complex subunit ask1										GO:0000778;GO:0005829;GO:0042729;GO:1990941;GO:1990537;GO:0044732;GO:0005880;GO:0005634;GO:0051010;GO:0051301;GO:0043622;GO:0071963;GO:0051321;GO:1990758	condensed nuclear chromosome kinetochore|cytosol|DASH complex|mitotic spindle kinetochore microtubule|mitotic spindle polar microtubule|mitotic spindle pole body|nuclear microtubule|nucleus|microtubule plus-end binding|cell division|cortical microtubule organization|establishment or maintenance of cell polarity regulating cell shape|meiotic cell cycle|mitotic sister chromatid biorientation
CL1994Contig1	462.309	137.24	787.377	5.73721	2.52035	3.17038e-05	0.000886741	Up	5.08941	12.1245	8.0609	27.296	58.0176	55.9211	1523	gi|1040023438|gb|OBS16270.1|hypothetical protein FPOA_13063 [Fusarium poae]	2.06132e-130	sp|P34913|HYES_HUMAN	1e-22	Lipid-phosphate phosphatase	KOG4178	2e-24	Soluble epoxide hydrolase
CL1996Contig1	706.899	1024.39	389.411	0.38014	-1.3954	0.0420355	0.231274	Down	28.1746	20.5462	26.2221	5.90872	12.6507	11.4499	3542	gi|256734613|gb|EEU47959.1|hypothetical protein NECHADRAFT_30719 [Nectria haematococca mpVI 77-13-4]	0	sp|O60182|RFC1_SCHPO	0	Replication factor C subunit 1	KOG1968	0	Replication factor C, subunit RFC1 (large subunit)	ko03030;ko03420;ko03430	DNA replication|Nucleotide excision repair|Mismatch repair	3	K10754	RFC1	replication factor C subunit 1	GO:0000790;GO:0043599;GO:0043596;GO:0005730;GO:0005634;GO:0005524;GO:0003682;GO:0003677;GO:0003689;GO:0051301;GO:0006271;GO:1903460;GO:0070914	nuclear chromatin|nuclear DNA replication factor C complex|nuclear replication fork|nucleolus|nucleus|ATP binding|chromatin binding|DNA binding|DNA clamp loader activity|cell division|DNA strand elongation involved in DNA replication|mitotic DNA replication leading strand elongation|UV-damage excision repair
CL1998Contig1	78.3101	38.2277	118.392	3.09703	1.63089	0.0192599	0.137084	Up	1.80891	1.84034	2.17225	5.59133	6.71653	5.62683	1743	gi|672791624|gb|KFH42256.1|hypothetical protein ACRE_070060 [Acremonium chrysogenum ATCC 11550]	1.46329e-140
CL19Contig4	1236.21	1783.76	688.653	0.386067	-1.37308	0.0205368	0.142668	Down	13.354	16.5694	15.7235	4.62885	5.75553	7.06688	10514	gi|667727966|gb|KFA69091.1|hypothetical protein S40285_00008 [Stachybotrys chlorohalonata IBT 40285]	1.12568e-271	sp|O94343|YHMA_SCHPO	2e-149	Uncharacterized MFS-type transporter C1271.10c	KOG0255	5e-150	Synaptic vesicle transporter SVOP and related transporters (major facilitator superfamily)							GO:0005938;GO:0016021;GO:0022857	cell cortex|integral component of membrane|transmembrane transporter activity
CL1Contig1	264.725	101.464	427.987	4.21811	2.0766	0.00148159	0.0203331	Up	3.07237	2.0379	2.14993	4.24343	12.8649	16.5867	3532	gi|920635070|gb|KOM17307.1|hypothetical protein XA68_7536 [Ophiocordyceps unilateralis]	1.11943e-100
CL1Contig100	350.176	138.288	562.064	4.06445	2.02306	0.00164026	0.0219776	Up	0.493492	1.59508	2.00289	3.41338	4.24941	7.56393	9918	gi|799247363|gb|KJZ76121.1|hypothetical protein HIM_04577 [Hirsutella minnesotensis 3608]	7.06267e-245	sp|S0E028|BIK5_GIBF5	2e-68	Bikaverin cluster transcription factor bik5 {ECO:0000305}										GO:0005634;GO:0003677;GO:0000981;GO:0008270;GO:0006351	nucleus|DNA binding|RNA polymerase II transcription factor activity, sequence-specific DNA binding|zinc ion binding|transcription, DNA-templated
CL1Contig1004	26.344	49.8838	2.80411	0.0562128	-4.15296	0.00422422	0.0457282	Down	0.18786	3.29665	2.68743	0.0846058	0.229747	0	2477	gi|1027066346|ref|XP_016642361.1|hypothetical protein SAPIO_CDS5793 [Scedosporium apiospermum]	1.64214e-36
CL1Contig101	323.669	472.617	174.722	0.369691	-1.43561	0.0288023	0.180161	Down	6.56382	5.29859	5.3265	1.98259	2.57056	1.96071	7099	gi|302926382|ref|XP_003054285.1|hypothetical protein NECHADRAFT_30968 [Nectria haematococca mpVI 77-13-4]	0	sp|P35187|SGS1_YEAST	7e-152	ATP-dependent helicase SGS1 {ECO:0000303|PubMed:7969174}	KOG0351	2e-152	ATP-dependent DNA helicase	ko03440;ko03460	Homologous recombination|Fanconi anemia pathway	2	K10901	BLM, RECQL3, SGS1	bloom syndrome protein	GO:0005737;GO:0005730;GO:0031422;GO:0005524;GO:0043140;GO:0004003;GO:0003677;GO:0009378;GO:0051276;GO:0000729;GO:0032508;GO:0006265;GO:0006268;GO:0000724;GO:0031292;GO:0031573;GO:0045132;GO:0000706;GO:0000070;GO:0010947;GO:0010520;GO:0001302;GO:0000723;GO:0000722;GO:0031860	cytoplasm|nucleolus|RecQ helicase-Topo III complex|ATP binding|ATP-dependent 3'-5' DNA helicase activity|ATP-dependent DNA helicase activity|DNA binding|four-way junction helicase activity|chromosome organization|DNA double-strand break processing|DNA duplex unwinding|DNA topological change|DNA unwinding involved in DNA replication|double-strand break repair via homologous recombination|gene conv…
CL1Contig1013	352.583	70.2219	634.943	9.04195	3.17663	0.000557392	0.00948018	Up	4.01889	2.3838	2.36646	37.0653	21.1802	21.5522	2001	gi|672789781|gb|KFH40508.1|Delta-aminolevulinic acid dehydratase-like protein [Acremonium chrysogenum ATCC 11550]	1.66889e-94	sp|O42768|HEM2_CANGA	1e-50	Delta-aminolevulinic acid dehydratase	KOG2794	5e-51	Delta-aminolevulinic acid dehydratase	ko00860	Porphyrin and chlorophyll metabolism	1	K01698	hemB, ALAD	porphobilinogen synthase	GO:0032791;GO:0004655;GO:0008270;GO:0006783;GO:0006782	lead ion binding|porphobilinogen synthase activity|zinc ion binding|heme biosynthetic process|protoporphyrinogen IX biosynthetic process
CL1Contig1019	1573.3	111.915	3034.68	27.1159	4.76107	5.52368e-13	1.23128e-10	Up	1.40195	2.53559	2.10318	46.2582	54.6129	56.3385	5108	gi|672797100|gb|KFH47641.1|hypothetical protein ACRE_015270 [Acremonium chrysogenum ATCC 11550]	3.34715e-08
CL1Contig1024	229.926	34.7781	425.075	12.2225	3.61147	3.41781e-07	1.84186e-05	Up	0.103429	1.72508	2.32801	9.07363	15.6763	19.8637	2588
CL1Contig1025	34.4943	8.24721	60.7414	7.36508	2.8807	0.00196342	0.0253163	Up	0.29167	0.174618	0.476765	2.49083	1.4411	2.84706	2308	gi|631243987|ref|XP_007916915.1|putative phospholipase carboxylesterase protein [Phaeoacremonium minimum UCRPA7]	7.13111e-31
CL1Contig1026	742.326	427.909	1056.74	2.46956	1.30425	0.0469341	0.249433	Up	63.7104	131.92	108.604	269.912	209.92	209.456	394
CL1Contig1031	114.836	48.2969	181.375	3.75542	1.90897	0.0080223	0.0733524	Up	0.791228	2.31662	2.50055	5.22934	7.05376	7.07416	2494	gi|1032855056|gb|OAQ61882.1|ketol-acid reductoisomerase, mitochondrial precursor [Pochonia chlamydosporia 170]	2.25832e-183	sp|P38674|ILV5_NEUCR	3e-164	Ketol-acid reductoisomerase, mitochondrial				ko00290;ko00770;ko01210;ko01230	Valine, leucine and isoleucine biosynthesis|Pantothenate and CoA biosynthesis|2-Oxocarboxylic acid metabolism|Biosynthesis of amino acids	4	K00053	ilvC	ketol-acid reductoisomerase	GO:0042645;GO:0003690;GO:0004455;GO:0046872;GO:0009097;GO:0000002;GO:0009099	mitochondrial nucleoid|double-stranded DNA binding|ketol-acid reductoisomerase activity|metal ion binding|isoleucine biosynthetic process|mitochondrial genome maintenance|valine biosynthetic process
CL1Contig1032	571.491	355.346	787.636	2.21653	1.1483	0.0496223	0.258073	Up	5.05499	9.87849	14.3903	12.1546	25.8639	24.1398	3462	gi|1025685332|gb|OAA72626.1|MYG1 protein [Cordyceps confragosa RCEF 1005]	7.55905e-136	sp|Q58DG1|MYG1_BOVIN	5e-83	UPF0160 protein MYG1, mitochondrial	KOG2948	2e-82	Predicted metal-binding protein							GO:0070062;GO:0005739;GO:0005654;GO:0035641	extracellular exosome|mitochondrion|nucleoplasm|locomotory exploration behavior
CL1Contig1036	41.1906	65.0748	17.3064	0.265945	-1.9108	0.0159643	0.11983	Down	4.15394	14.5545	12.3987	1.78663	3.58057	2.20207	611	gi|757381486|gb|KIR86834.1|hypothetical protein I308_02523 [Cryptococcus gattii VGIV IND107]	1.33385e-08
CL1Contig1038	395.964	710.672	81.2554	0.114336	-3.12865	7.98326e-07	3.91499e-05	Down	7.49477	11.5114	14.4035	0.782255	1.44881	1.49199	5922	gi|913821914|emb|CRK39765.1|hypothetical protein BN1723_004665 [Verticillium longisporum]	5.66131e-68
CL1Contig1039	395.927	597.834	194.021	0.324539	-1.62353	0.00153101	0.0208558	Down	8.67057	26.5113	32.908	9.81271	4.32639	4.56898	2566	gi|573979770|ref|XP_006667830.1|hypothetical protein CCM_02615 [Cordyceps militaris CM01]	1.56501e-56
CL1Contig104	44.0036	13.899	74.1082	5.33191	2.41465	0.00304014	0.0355537	Up	0.757615	1.08951	1.30631	3.0103	6.13458	7.33051	1228
CL1Contig1040	364.817	718.644	10.9901	0.0152928	-6.03101	1.29715e-15	4.77091e-13	Down	4.15776	6.98272	7.31929	3.10913e-05	0.106993	0.184322	10820	gi|936414544|gb|KPM42931.1|hypothetical protein AK830_g3596 [Neonectria ditissima]	6.07605e-140	sp|B5BSX1|BAMO_GLYUR	1e-12	Beta-amyrin 11-oxidase	KOG0158	2e-10	Cytochrome P450 CYP3/CYP5/CYP6/CYP9 subfamilies							GO:0016021;GO:0102289;GO:0102290;GO:0020037;GO:0005506	integral component of membrane|beta-amyrin 11-oxidase activity|beta-amyrin monooxygenase activity|heme binding|iron ion binding
CL1Contig1047	23.6752	3.23545	44.115	13.6349	3.76923	0.0237142	0.157297	Up	0	1.22138	0.708187	2.81248	5.09568	15.2617	529
CL1Contig1048	370.186	689.587	50.7838	0.0736438	-3.76329	1.55559e-09	1.62311e-07	Down	9.06231	25.8623	24.9171	1.4298	1.38277	1.17439	3321	gi|927426054|ref|XP_013958858.1|serine/threonine protein kinase, AGC family [Trichoderma virens Gv29-8]	5.59751e-166	sp|O59790|ARK1_SCHPO	3e-126	Serine/threonine-protein kinase ark1	KOG0580	2e-126	Serine/threonine protein kinase							GO:0032133;GO:0000775;GO:0000939;GO:0000777;GO:0000778;GO:0005737;GO:0072687;GO:1990385;GO:1990023;GO:0005876;GO:0005524;GO:0035174;GO:0004674;GO:0051316;GO:0090699;GO:0098783;GO:2000775;GO:0033316;GO:0007076;GO:0000281;GO:1990758;GO:0000070;GO:0007094;GO:0007052;GO:0034501;GO:0034503;GO:0000320;GO:0032465	chromosome passenger complex|chromosome, centromeric region|condensed chromosome inner kinetochore|condensed chromosome kinetochore|condensed nuclear chromosome kinetochore|cytoplasm|meiotic spindle|meiotic spindle midzone|mitotic spindle midzone|spindle microtubule|ATP binding|histone serine kinase activity|protein serine/threonine kinase activity|attachment of spindle microtubules to kinetochor…
CL1Contig1050	423.735	217.11	630.36	2.90341	1.53775	0.0287303	0.179969	Up	0.42139	4.2656	2.58229	5.26761	5.30845	7.90573	9017	gi|1111473062|emb|CVK95611.1|related to cutinase negative acting protein [Fusarium proliferatum]	7.03732e-120	sp|P27476|NSR1_YEAST	9e-41	Nuclear localization sequence-binding protein	KOG4210	2e-41	Nuclear localization sequence binding protein							GO:0005635;GO:0005730;GO:0005634;GO:0008139;GO:0000166;GO:0003723;GO:0043047;GO:0000028;GO:0006364	nuclear envelope|nucleolus|nucleus|nuclear localization sequence binding|nucleotide binding|RNA binding|single-stranded telomeric DNA binding|ribosomal small subunit assembly|rRNA processing
CL1Contig1052	94.8126	15.3936	174.232	11.3184	3.5006	3.59627e-06	0.000138504	Up	0.314558	0.41507	0.724308	4.09192	5.14645	6.51749	2946
CL1Contig1053	286.393	93.3556	479.431	5.13554	2.36052	0.000183957	0.00373809	Up	1.86731	3.76939	2.40258	10.842	9.30931	19.4208	3202	gi|629689451|ref|XP_007810017.1|ATP-dependent RNA helicase DBP8 [Metarhizium acridum CQMa 102]	4.78945e-236	sp|Q4I662|DBP8_GIBZE	0	ATP-dependent RNA helicase DBP8	KOG0340	9e-146	ATP-dependent RNA helicase							GO:0005730;GO:0005524;GO:0004004;GO:0003723;GO:0000480;GO:0000447;GO:0000472	nucleolus|ATP binding|ATP-dependent RNA helicase activity|RNA binding|endonucleolytic cleavage in 5'-ETS of tricistronic rRNA transcript (SSU-rRNA, 5.8S rRNA, LSU-rRNA)|endonucleolytic cleavage in ITS1 to separate SSU-rRNA from 5.8S rRNA and LSU-rRNA from tricistronic rRNA transcript (SSU-rRNA, 5.8S rRNA, LSU-rRNA)|endonucleolytic cleavage to generate mature 5'-end of SSU-rRNA from (SSU-rRNA, 5.8…
CL1Contig1055	202.296	16.9247	387.668	22.9055	4.51762	1.75661e-09	1.80722e-07	Up	0.00760651	0.819768	0.625455	6.58334	10.954	10.8694	3685	gi|1032869349|gb|OAQ76091.1|F-box domain-containing protein [Purpureocillium lilacinum]	4.90175e-187
CL1Contig1058	746.282	51.0397	1441.52	28.2432	4.81983	1.56352e-13	4.1076e-11	Up	0.456001	0.603232	0.497907	7.42045	20.1373	17.5923	8816	gi|389638028|ref|XP_003716647.1|vacuolar assembly protein [Magnaporthe oryzae 70-15]	0	sp|P49754|VPS41_HUMAN	4e-51	Vacuolar protein sorting-associated protein 41 homolog	KOG2066	8e-52	Vacuolar assembly/sorting protein VPS41	ko04138	Autophagy - yeast	1	K20184	VPS41	vacuolar protein sorting-associated protein 41	GO:0030123;GO:0030136;GO:0033263;GO:0005829;GO:0005769;GO:0010008;GO:0005798;GO:0030897;GO:0031902;GO:0005765;GO:0016020;GO:0015630;GO:0051020;GO:0042802;GO:0008270;GO:0006914;GO:0034058;GO:0008333;GO:0048193;GO:1902774;GO:0006623;GO:0045055;GO:0035542;GO:0042144	AP-3 adaptor complex|clathrin-coated vesicle|CORVET complex|cytosol|early endosome|endosome membrane|Golgi-associated vesicle|HOPS complex|late endosome membrane|lysosomal membrane|membrane|microtubule cytoskeleton|GTPase binding|identical protein binding|zinc ion binding|autophagy|endosomal vesicle fusion|endosome to lysosome transport|Golgi vesicle transport|late endosome to lysosome transport|…
CL1Contig1063	81.2687	16.8118	145.726	8.66807	3.11571	0.000530557	0.00907285	Up	0.253006	0.431471	0.284349	1.261	2.5885	4.5683	4768	gi|1057460673|gb|ODA78340.1|hypothetical protein RJ55_05721 [Drechmeria coniospora]	5.72908e-95	sp|B5FXE5|AIFM2_TAEGU	2e-13	Apoptosis-inducing factor 2	KOG1336	2e-10	Monodehydroascorbate/ferredoxin reductase							GO:0016021;GO:0005741;GO:0003677;GO:0016491;GO:0006915	integral component of membrane|mitochondrial outer membrane|DNA binding|oxidoreductase activity|apoptotic process
CL1Contig1068	1773.69	496.872	3050.51	6.13942	2.6181	1.60626e-05	0.000506184	Up	4.29525	6.90643	7.04074	34.4711	28.433	42.8349	7533	gi|1025687032|gb|OAA74324.1|Activator of Hsp90 ATPase [Cordyceps confragosa RCEF 1005]	8.49542e-131	sp|Q7RWM9|SWF1_NEUCR	2e-72	Palmitoyltransferase SWF1	KOG2936	1e-45	Uncharacterized conserved protein							GO:0005789;GO:0016021;GO:0019706	endoplasmic reticulum membrane|integral component of membrane|protein-cysteine S-palmitoyltransferase activity
CL1Contig1070	631.004	1022.7	239.312	0.234001	-2.09541	0.00139798	0.0193664	Down	28.4544	22.1478	23.3259	5.20811	5.7326	6.76972	3567	gi|256723265|gb|EEU36642.1|predicted protein [Nectria haematococca mpVI 77-13-4]	1.90321e-235
CL1Contig1072	40.7061	9.88598	71.5261	7.23511	2.85501	0.016954	0.125026	Up	0.138006	0.566904	1.27062	5.44413	1.72557	5.05563	1466
CL1Contig1076	304.96	188.111	421.809	2.24234	1.16501	0.033474	0.199138	Up	3.5421	2.01759	2.60713	7.25625	5.67481	5.73318	5813
CL1Contig1077	2644.8	1207.37	4082.24	3.38111	1.7575	0.00246832	0.0302113	Up	7.21446	7.57181	9.48388	28.316	17.6478	32.8298	13370	gi|171683971|ref|XP_001906927.1|hypothetical protein [Podospora anserina S mat+]	0	sp|O42938|PFKA_SCHPO	0	ATP-dependent 6-phosphofructokinase {ECO:0000255|HAMAP-Rule:MF_03184}	KOG2440	0	Pyrophosphate-dependent phosphofructo-1-kinase							GO:0005945;GO:0005737;GO:0005829;GO:0003872;GO:0005524;GO:0070095;GO:0046872;GO:0061621;GO:0030388;GO:0006002	6-phosphofructokinase complex|cytoplasm|cytosol|6-phosphofructokinase activity|ATP binding|fructose-6-phosphate binding|metal ion binding|canonical glycolysis|fructose 1,6-bisphosphate metabolic process|fructose 6-phosphate metabolic process
CL1Contig1078	456.953	253.313	660.594	2.60781	1.38284	0.0293444	0.182389	Up	2.69863	3.62012	3.70674	9.89798	6.16626	8.49201	6871	gi|1069539621|ref|XP_018138452.1|NAD dependent epimerase/dehydratase family protein [Pochonia chlamydosporia 170]	1.81697e-119
CL1Contig1081	5303.89	7568.71	3039.06	0.40153	-1.31642	0.0274792	0.174708	Down	39.0675	96.2713	82.4832	9.36647	46.0613	31.4481	9873	gi|827071470|ref|XP_008097194.1|chitin synthase [Colletotrichum graminicola M1.001]	0	sp|O13395|CHS6_USTMA	0	Chitin synthase 6	KOG2571	6e-127	Chitin synthase/hyaluronan synthase (glycosyltransferases)	ko00520	Amino sugar and nucleotide sugar metabolism	1	K00698	CHS1	chitin synthase	GO:0071944;GO:0030428;GO:0030659;GO:0016021;GO:0005886;GO:0004100;GO:0003677;GO:0034221;GO:0031505	cell periphery|cell septum|cytoplasmic vesicle membrane|integral component of membrane|plasma membrane|chitin synthase activity|DNA binding|fungal-type cell wall chitin biosynthetic process|fungal-type cell wall organization
CL1Contig1085	68.6191	23.2838	113.954	4.89415	2.29106	0.0032344	0.0372045	Up	0.426615	1.05012	0.840138	2.75581	2.80368	4.8917	2887	gi|672789704|gb|KFH40442.1|4-O-methyl-glucuronoyl methylesterase-like protein [Acremonium chrysogenum ATCC 11550]	1.30146e-153	sp|Q7S1X0|GCE_NEUCR	1e-118	4-O-methyl-glucuronoyl methylesterase {ECO:0000305}										GO:0005576;GO:0052689;GO:0046274	extracellular region|carboxylic ester hydrolase activity|lignin catabolic process
CL1Contig1087	159.614	91.6267	227.6	2.484	1.31266	0.044711	0.240596	Up	0.511484	1.36387	1.17061	0.872384	2.79927	3.69135	8613	gi|672797780|gb|KFH48317.1|RNA polymerase II holoenzyme cyclin-like subunit-like protein [Acremonium chrysogenum ATCC 11550]	1.02397e-123	sp|Q9C1M4|SSN8_GIBMO	2e-100	RNA polymerase II holoenzyme cyclin-like subunit	KOG0794	2e-30	CDK8 kinase-activating protein cyclin C							GO:0005634;GO:0006355;GO:0006351	nucleus|regulation of transcription, DNA-templated|transcription, DNA-templated
CL1Contig1094	30.6438	8.232	53.0557	6.44505	2.68819	0.019758	0.139482	Up	0.146137	0.178567	0.630229	0.336902	3.29711	2.5716	2456
CL1Contig1095	38.3459	17.3434	59.3485	3.42197	1.77483	0.020392	0.142386	Up	2.00867	1.10022	1.4545	4.58239	6.36496	5.55151	955
CL1Contig1096	79.571	125.436	33.7062	0.268713	-1.89586	0.0221414	0.150374	Down	9.95264	15.3146	12.8131	0.282737	7.1837	3.54743	899
CL1Contig1099	47.9852	22.6601	73.3104	3.23522	1.69386	0.0182192	0.13178	Up	0.918874	0.684372	1.18908	1.65349	3.58032	4.18111	2139	gi|615447181|ref|XP_007593598.1|carboxylesterase [Colletotrichum fioriniae PJ7]	4.69761e-145	sp|P79066|LIP1_GEOFE	4e-33	Lipase 1	KOG4389	1e-28	Acetylcholinesterase/Butyrylcholinesterase							GO:0005576;GO:0004806;GO:0016042	extracellular region|triglyceride lipase activity|lipid catabolic process
CL1Contig1102	24.6452	40.9487	8.34166	0.20371	-2.29541	0.0149122	0.113952	Down	1.37542	2.09289	2.07239	0.421415	0.198527	0.424	2021	gi|908389890|gb|KND90539.1|putative glucan 1,3-beta-glucosidase D, partial [Tolypocladium ophioglossoides CBS 100239]	5.24355e-249	sp|Q0CHZ8|EXGD_ASPTN	0	Probable glucan 1,3-beta-glucosidase D				ko00500	Starch and sucrose metabolism	1	K01210	E3.2.1.58	glucan 1,3-beta-glucosidase	GO:0016021;GO:0005886;GO:0004338;GO:0071555;GO:0000272	integral component of membrane|plasma membrane|glucan exo-1,3-beta-glucosidase activity|cell wall organization|polysaccharide catabolic process
CL1Contig1114	597.568	204.501	990.634	4.84415	2.27624	0.00309785	0.0359996	Up	2.14382	2.36112	4.23756	16.5995	8.72337	13.6074	6450	gi|818156023|gb|KKO97401.1|hypothetical protein THAR02_10502 [Trichoderma harzianum]	1.11606e-195	sp|P25351|YCR3_YEAST	3e-44	Uncharacterized membrane protein YCR023C	KOG2615	7e-45	Permease of the major facilitator superfamily							GO:0000329;GO:0016021;GO:0005215;GO:0055085	fungal-type vacuole membrane|integral component of membrane|transporter activity|transmembrane transport
CL1Contig1126	232.903	369.444	96.3608	0.260826	-1.93884	0.00194762	0.0251345	Down	3.7655	9.40184	8.80404	0.884759	2.24202	2.39187	4797
CL1Contig1127	8587.84	3274.73	13900.9	4.2449	2.08573	0.000331498	0.00611048	Up	59.5359	70.9063	56.1399	298.754	241.168	227.6	4661	gi|799243552|gb|KJZ72524.1|hypothetical protein HIM_08048 [Hirsutella minnesotensis 3608]	1.51698e-74
CL1Contig1129	18.4625	34.0476	2.87734	0.0845094	-3.56474	0.00601665	0.0592483	Down	0.502642	3.48101	4.99477	0	0.277729	0.46795	1149	gi|908386061|gb|KND86824.1|Uncharacterized protein YbiU [Tolypocladium ophioglossoides CBS 100239]	1.10562e-97	sp|P75791|YBIU_ECOLI	2e-30	Uncharacterized protein YbiU
CL1Contig113	1549.06	844.18	2253.95	2.66998	1.41683	0.0134092	0.105122	Up	13.9594	13.1876	14.6367	42.0655	28.2084	38.1825	5334	gi|530471688|gb|EQB52434.1|hypothetical protein CGLO_07939 [Colletotrichum gloeosporioides Cg-14]	2.71981e-26	sp|O94345|RM08_SCHPO	6e-13	54S ribosomal protein L8, mitochondrial	KOG3280	2e-13	Mitochondrial/chloroplast ribosomal protein L17							GO:0005762;GO:0005739;GO:0003735;GO:0000002;GO:0032543	mitochondrial large ribosomal subunit|mitochondrion|structural constituent of ribosome|mitochondrial genome maintenance|mitochondrial translation
CL1Contig1130	857.928	391.388	1324.47	3.38403	1.75874	0.00343561	0.039182	Up	5.10496	13.311	11.3415	22.7863	33.8208	38.2409	3753	gi|672794167|gb|KFH44743.1|hypothetical protein ACRE_044620 [Acremonium chrysogenum ATCC 11550]	7.00901e-156	sp|Q8NK72|RAD52_MAGO7	2e-93	DNA repair and recombination protein rhm52	KOG4141	1e-59	DNA repair and recombination protein RAD52/RAD22	ko03440	Homologous recombination	1	K10873	RAD52	DNA repair and recombination protein RAD52	GO:0005634;GO:0003677;GO:0000730;GO:0045002	nucleus|DNA binding|DNA recombinase assembly|double-strand break repair via single-strand annealing
CL1Contig1132	725.593	319.474	1131.71	3.54242	1.82473	0.00409464	0.0446556	Up	2.66389	5.64539	7.86876	17.0591	17.3864	17.973	5659	gi|667651819|ref|XP_008597741.1|3-beta hydroxysteroid dehydrogenase/isomerase [Beauveria bassiana ARSEF 2860]	2.24566e-146	sp|P53199|ERG26_YEAST	5e-63	Sterol-4-alpha-carboxylate 3-dehydrogenase, decarboxylating	KOG1430	1e-63	C-3 sterol dehydrogenase/3-beta-hydroxysteroid dehydrogenase and related dehydrogenases	ko00100	Steroid biosynthesis	1	K07748	E1.1.1.170, NSDHL, ERG26	sterol-4alpha-carboxylate 3-dehydrogenase (decarboxylating)	GO:0005783;GO:0005789;GO:0003854;GO:0000252;GO:0047012;GO:0006696	endoplasmic reticulum|endoplasmic reticulum membrane|3-beta-hydroxy-delta5-steroid dehydrogenase activity|C-3 sterol dehydrogenase (C-4 sterol decarboxylase) activity|sterol-4-alpha-carboxylate 3-dehydrogenase (decarboxylating) activity|ergosterol biosynthetic process
CL1Contig1136	10.0047	18.6758	1.33365	0.0714106	-3.80772	0.0305325	0.18662	Down	0.648105	0.423523	0.440057	0	0	0.11715	3132	gi|799242889|gb|KJZ71912.1|hypothetical protein HIM_08668 [Hirsutella minnesotensis 3608]	3.83865e-141
CL1Contig1145	464.021	133.765	794.277	5.93787	2.56995	1.83155e-05	0.0005649	Up	0.607643	1.20678	1.111	2.91906	8.18121	6.0658	12780	gi|1069534845|ref|XP_018140898.1|MFS transporter family protein [Pochonia chlamydosporia 170]	4.01111e-247	sp|Q2HFE0|ATG22_CHAGB	0	Autophagy-related protein 22	KOG3174	5e-90	F-actin capping protein, beta subunit	ko04138	Autophagy - yeast	1	K06902	UMF1	MFS transporter, UMF1 family	GO:0016021;GO:0005774;GO:0006865;GO:0006914	integral component of membrane|vacuolar membrane|amino acid transport|autophagy
CL1Contig1150	1069.24	1476.01	662.462	0.44882	-1.15579	0.0302986	0.185421	Down	14.7177	23.8102	30.4137	9.07539	11.3629	8.76436	5991	gi|1032868623|gb|OAQ75375.1|arsenical pump-driving ATPase [Purpureocillium lilacinum]	8.79994e-165	sp|B8M4Y9|GET3_TALSN	6e-138	ATPase get3 {ECO:0000255|HAMAP-Rule:MF_03112}	KOG2825	1e-101	Putative arsenite-translocating ATPase							GO:0005829;GO:0043529;GO:0005634;GO:0005524;GO:0016887;GO:0005085;GO:0046872;GO:1990507;GO:0000750;GO:0006620;GO:0045048;GO:0009408;GO:0010038;GO:0006890	cytosol|GET complex|nucleus|ATP binding|ATPase activity|guanyl-nucleotide exchange factor activity|metal ion binding|ATP-independent chaperone mediated protein folding|pheromone-dependent signal transduction involved in conjugation with cellular fusion|posttranslational protein targeting to membrane|protein insertion into ER membrane|response to heat|response to metal ion|retrograde vesicle-media…
CL1Contig116	25.9044	4.48043	47.3283	10.5633	3.40099	0.00293813	0.0346916	Up	0	0.281073	0.287669	1.4727	1.43683	1.8999	2583	gi|672793461|gb|KFH44049.1|putative transporter -like protein [Acremonium chrysogenum ATCC 11550]	7.53505e-113	sp|Q9US44|YIZG_SCHPO	4e-21	Uncharacterized transporter C1002.16c	KOG2533	1e-21	Permease of the major facilitator superfamily							GO:0032153;GO:0051286;GO:0005794;GO:0016021;GO:0046943;GO:0022857;GO:0006820;GO:1905039;GO:0055085	cell division site|cell tip|Golgi apparatus|integral component of membrane|carboxylic acid transmembrane transporter activity|transmembrane transporter activity|anion transport|carboxylic acid transmembrane transport|transmembrane transport
CL1Contig1162	3687.29	1859.26	5515.32	2.96642	1.56872	0.00939288	0.081768	Up	24.4916	33.1581	35.1992	82.0194	51.9817	129.423	5465	gi|1032864319|gb|OAQ71092.1|calcium dependent mitochondrial carrier protein [Pochonia chlamydosporia 170]	4.41525e-242	sp|P0CI40|CMC1_YEASX	1e-87	Calcium-binding mitochondrial carrier SAL1	KOG0036	2e-78	Predicted mitochondrial carrier protein							GO:0016021;GO:0005743;GO:0005509;GO:0055085	integral component of membrane|mitochondrial inner membrane|calcium ion binding|transmembrane transport
CL1Contig1168	119.019	200.34	37.6991	0.188176	-2.40985	0.000351886	0.00641506	Down	5.79463	5.35584	6.29293	1.28392	0.77319	1.10108	3033	gi|672793681|gb|KFH44265.1|Sugar transporter-like protein [Acremonium chrysogenum ATCC 11550]	1.25234e-270	sp|P39932|STL1_YEAST	2e-108	Sugar transporter STL1	KOG0254	5e-109	Predicted transporter (major facilitator superfamily)							GO:0005887;GO:0005886;GO:0005355;GO:0015295;GO:0005351;GO:0046323;GO:0015793;GO:0035428;GO:0055085	integral component of plasma membrane|plasma membrane|glucose transmembrane transporter activity|solute:proton symporter activity|sugar:proton symporter activity|glucose import|glycerol transport|hexose transmembrane transport|transmembrane transport
CL1Contig117	139.113	45.3863	232.841	5.13019	2.35901	0.000116485	0.00255781	Up	2.7693	0.604396	2.35594	9.78993	12.5884	8.99784	1961
CL1Contig1178	52.3891	20.7095	84.0688	4.05944	2.02128	0.0180485	0.131135	Up	1.15604	1.88162	3.09469	8.06349	8.6488	5.99336	968
CL1Contig1179	13.8301	1.74169	25.9185	14.8812	3.89542	0.0167355	0.124042	Up	0	0.145188	0.0287686	0.172122	0.692245	1.41781	3163	gi|587695605|gb|EWZ42210.1|hypothetical protein FOZG_07224 [Fusarium oxysporum Fo47]	3.99917e-199	sp|Q8R4H9|ZNT5_MOUSE	9e-50	Zinc transporter 5	KOG1484	1e-50	Putative Zn2+ transporter MSC2 (cation diffusion facilitator superfamily)							GO:0016324;GO:0005794;GO:0016021;GO:0016020;GO:0005730;GO:0005634;GO:0030141;GO:0005385;GO:0006882;GO:0006824;GO:0061088;GO:0010043;GO:0006829	apical plasma membrane|Golgi apparatus|integral component of membrane|membrane|nucleolus|nucleus|secretory granule|zinc ion transmembrane transporter activity|cellular zinc ion homeostasis|cobalt ion transport|regulation of sequestering of zinc ion|response to zinc ion|zinc II ion transport
CL1Contig119	24.8084	3.75073	45.8661	12.2286	3.61219	0.000743975	0.0118328	Up	0.550324	0	0.958778	6.33796	4.09136	7.50873	660
CL1Contig1190	351.36	49.9589	652.761	13.066	3.70774	6.6897e-08	4.49472e-06	Up	0.041725	1.73706	1.75372	7.69246	16.2852	16.9889	4360	gi|587662016|gb|EWY84357.1|hypothetical protein FOYG_11817 [Fusarium oxysporum FOSC 3-a]	6.02427e-150	sp|Q54BF3|FAHD2_DICDI	5e-38	Fumarylacetoacetate hydrolase domain-containing protein 2 homolog	KOG1535	2e-33	Predicted fumarylacetoacetate hydralase							GO:0016787;GO:0046872;GO:0008152	hydrolase activity|metal ion binding|metabolic process
CL1Contig120	17.1749	5.06569	29.2842	5.78089	2.53129	0.0408463	0.227367	Up	0.031761	0.169572	0.0887145	0.371563	0.59621	0.522161	5310	gi|672793000|gb|KFH43598.1|hypothetical protein ACRE_056070 [Acremonium chrysogenum ATCC 11550]	3.11313e-247	sp|O14260|YFP3_SCHPO	5e-24	UPF0592 membrane protein C7D4.03c										GO:0016021	integral component of membrane
CL1Contig1200	4.27703	0	8.55406	Inf	Inf	0.0382217	0.217868	Up	0	0	0	1.43996	1.63583	1.5504	488
CL1Contig1201	4.9436	0.5861	9.30111	15.8695	3.98818	0.0499752	0.259251	Up	0.0280371	5.45594e-10	0.00142611	0.0534008	0.24601	0.156753	5530	gi|587748100|gb|EXA45816.1|hypothetical protein FOVG_06689 [Fusarium oxysporum f. sp. pisi HDV247]	2.84998e-164	sp|P0AEP1|GALP_ECOLI	3e-21	Galactose-proton symporter	KOG0254	7e-19	Predicted transporter (major facilitator superfamily)							GO:0005887;GO:0005886;GO:0015517;GO:0015757	integral component of plasma membrane|plasma membrane|galactose:proton symporter activity|galactose transport
CL1Contig1204	1087.1	177.538	1996.65	11.2463	3.49138	4.65196e-09	4.09818e-07	Up	7.01908	5.42496	5.27263	57.7651	73.7643	75.0035	2570	gi|972229536|emb|CEL10379.1|hypothetical protein ASPCAL13500 [Aspergillus calidoustus]	1.9426e-116	sp|Q4WB01|PSOD_ASPFU	2e-101	Cytochrome P450 monooxygenase psoD {ECO:0000303|PubMed:24082142}	KOG0156	2e-16	Cytochrome P450 CYP2 subfamily							GO:0020037;GO:0005506;GO:0004497;GO:0016705	heme binding|iron ion binding|monooxygenase activity|oxidoreductase activity, acting on paired donors, with incorporation or reduction of molecular oxygen
CL1Contig1205	95.9735	17.474	174.473	9.98471	3.31972	5.28485e-06	0.000193925	Up	0.313227	0.349306	0.749838	2.44109	6.53388	5.10531	3418	gi|1025650516|gb|OAA38065.1|PLC-like phosphodiesterase, TIM beta/alpha-barrel domain protein [Metarhizium rileyi RCEF 4871]	6.41339e-97	sp|D4AK17|PLCX1_ARTBC	1e-54	PI-PLC X domain-containing protein 1										GO:0005576;GO:0008081;GO:0004871;GO:0016042	extracellular region|phosphoric diester hydrolase activity|signal transducer activity|lipid catabolic process
CL1Contig121	57.2361	16.2313	98.2409	6.05257	2.59755	0.00114003	0.0164755	Up	0.193863	0.100411	0.516616	1.25991	1.53308	1.83996	5632	gi|799243915|gb|KJZ72864.1|hypothetical protein HIM_07808 [Hirsutella minnesotensis 3608]	3.62417e-68	sp|Q9UTP4|YLL3_SCHPO	3e-25	Smr domain-containing protein C11H11.03c	KOG2401	8e-26	Predicted MutS-related protein involved in mismatch repair							GO:0005829;GO:0005634;GO:0046404;GO:0004519;GO:0006281	cytosol|nucleus|ATP-dependent polydeoxyribonucleotide 5'-hydroxyl-kinase activity|endonuclease activity|DNA repair
CL1Contig1210	178.625	5.84411	351.405	60.1298	5.91001	1.08465e-10	1.42477e-08	Up	0.693764	0.472067	6.18027e-20	26.7929	15.2703	35.516	1172
CL1Contig1237	115.554	33.8602	197.248	5.82536	2.54235	0.000610036	0.0101811	Up	1.4828	2.64877	3.0517	15.4643	8.73555	13.8825	1319
CL1Contig1246	5.02702	0	10.054	Inf	Inf	0.0210535	0.144738	Up	0	0.000580593	0.00807052	0.309567	0.496931	0.216494	2647	gi|936407315|gb|KPM36262.1|hypothetical protein AK830_g10330 [Neonectria ditissima]	3.30578e-44	sp|O70477|PKNX1_MOUSE	1e-17	Homeobox protein PKNOX1	KOG0773	1e-17	Transcription factor MEIS1 and related HOX domain proteins							GO:0005737;GO:0005829;GO:0005654;GO:0005634;GO:0005667;GO:0003677;GO:0046982;GO:0043565;GO:0003705;GO:0001228;GO:0001525;GO:0043010;GO:0030218;GO:0030097;GO:0045944;GO:0045893;GO:0006357;GO:0030217	cytoplasm|cytosol|nucleoplasm|nucleus|transcription factor complex|DNA binding|protein heterodimerization activity|sequence-specific DNA binding|transcription factor activity, RNA polymerase II distal enhancer sequence-specific binding|transcriptional activator activity, RNA polymerase II transcription regulatory region sequence-specific binding|angiogenesis|camera-type eye development|erythrocyt…
CL1Contig1248	2298.09	3750.33	845.847	0.22554	-2.14855	4.73259e-05	0.00121089	Down	35.4828	95.7072	64.3268	16.3682	12.7224	10.7184	5439	gi|1032863321|gb|OAQ70094.1|GPI anchored serine-rich protein [Pochonia chlamydosporia 170]	1.26702e-44
CL1Contig126	30.1603	0.995371	59.3253	59.6011	5.89727	1.97422e-06	8.39443e-05	Up	0	0.0602918	0.0316244	1.17221	0.895289	2.11828	3729	gi|1032863989|gb|OAQ70762.1|3-ketoacyl-CoA thiolase [Pochonia chlamydosporia 170]	2.40216e-192	sp|Q05493|THIK_YARLI	2e-96	3-ketoacyl-CoA thiolase, peroxisomal	KOG1389	2e-93	3-oxoacyl CoA thiolase	ko04146;ko00280;ko00071;ko00592;ko01040;ko01212	Peroxisome|Valine, leucine and isoleucine degradation|Fatty acid degradation|alpha-Linolenic acid metabolism|Biosynthesis of unsaturated fatty acids|Fatty acid metabolism	6	K07513	ACAA1	acetyl-CoA acyltransferase 1	GO:0005758;GO:0005782;GO:0005777;GO:0003988;GO:0003729;GO:0006635	mitochondrial intermembrane space|peroxisomal matrix|peroxisome|acetyl-CoA C-acyltransferase activity|mRNA binding|fatty acid beta-oxidation
CL1Contig1271	102.154	148.628	55.6806	0.374631	-1.41646	0.0233222	0.15575	Down	5.03761	7.5826	3.99763	2.71099	1.17994	1.96844	2390	gi|672790947|gb|KFH41602.1|hypothetical protein ACRE_076810 [Acremonium chrysogenum ATCC 11550]	1.00509e-111
CL1Contig1283	16.8815	4.90716	28.8559	5.88036	2.55591	0.0284974	0.179168	Up	0.0574657	0.0712512	0.263279	0.385032	0.864002	1.00587	3512	gi|1069521736|ref|XP_018146940.1|glutamate 5-kinase [Pochonia chlamydosporia 170]	4.29031e-168	sp|O13810|PROB_SCHPO	2e-127	Probable glutamate 5-kinase	KOG1154	4e-128	Gamma-glutamyl kinase	ko00330;ko00332;ko01230	Arginine and proline metabolism|Carbapenem biosynthesis|Biosynthesis of amino acids	3	K00931	proB	glutamate 5-kinase	GO:0005737;GO:0005524;GO:0004349;GO:0003723;GO:0006536;GO:0055129;GO:0006561	cytoplasm|ATP binding|glutamate 5-kinase activity|RNA binding|glutamate metabolic process|L-proline biosynthetic process|proline biosynthetic process
CL1Contig1286	30.802	9.0818	52.5222	5.78323	2.53188	0.00464833	0.0490575	Up	0.249964	0.157747	0.303551	1.08527	1.88332	1.3746	3259	gi|672793363|gb|KFH43954.1|Chitinase-like protein [Acremonium chrysogenum ATCC 11550]	1.6735e-135	sp|A6N6J0|CHI46_TRIHA	7e-54	Endochitinase 46	KOG2806	4e-36	Chitinase	ko00520	Amino sugar and nucleotide sugar metabolism	1	K01183	E3.2.1.14	chitinase	GO:0005576;GO:0008061;GO:0004568;GO:0006032;GO:0000272	extracellular region|chitin binding|chitinase activity|chitin catabolic process|polysaccharide catabolic process
CL1Contig130	59.6772	14.2236	105.131	7.39127	2.88582	0.00699778	0.0660966	Up	0.0938846	0.0801191	0.376342	1.70732	0.867062	1.01054	7357	gi|171687022|ref|XP_001908452.1|hypothetical protein [Podospora anserina S mat+]	0	sp|Q5BGR2|MESA_EMENI	0	Protein mesA	KOG3101	3e-71	Esterase D							GO:0005938;GO:0030010;GO:0030448	cell cortex|establishment of cell polarity|hyphal growth
CL1Contig1304	83.5757	127.05	40.1018	0.315639	-1.66365	0.00744874	0.0694901	Down	11.9138	19.7925	22.7607	7.45228	4.77536	3.24174	650	gi|629651689|ref|XP_007791571.1|putative developmental regulator protein [Eutypa lata UCREL1]	8.57938e-15
CL1Contig1311	41.1774	5.56548	76.7893	13.7974	3.78633	7.48519e-05	0.00177045	Up	0.0472164	0.1288	0.334724	1.39783	2.90703	1.9965	3314	gi|666865514|gb|KEZ42073.1|hypothetical protein SAPIO_CDS6298 [Scedosporium apiospermum]	3.83351e-220	sp|P14010|GABAT_EMENI	0	4-aminobutyrate aminotransferase	KOG1405	2e-170	4-aminobutyrate aminotransferase	ko00250;ko00280;ko00640;ko00650;ko00410	Alanine, aspartate and glutamate metabolism|Valine, leucine and isoleucine degradation|Propanoate metabolism|Butanoate metabolism|beta-Alanine metabolism	5	K13524	ABAT	4-aminobutyrate aminotransferase / (S)-3-amino-2-methylpropionate transaminase	GO:0005739;GO:0003867;GO:0042802;GO:0030170;GO:0043605;GO:0009450	mitochondrion|4-aminobutyrate transaminase activity|identical protein binding|pyridoxal phosphate binding|cellular amide catabolic process|gamma-aminobutyric acid catabolic process
CL1Contig1312	339.409	123.446	555.373	4.49893	2.16958	0.000196002	0.00396641	Up	2.44046	2.16617	2.90112	8.12454	10.0522	15.8621	4370	gi|477534161|gb|ENH85723.1|proline oxidase [Colletotrichum orbiculare MAFF 240422]	5.45436e-132	sp|O74524|PROD_SCHPO	4e-27	Probable proline dehydrogenase, mitochondrial	KOG0186	1e-27	Proline oxidase	ko00330	Arginine and proline metabolism	1	K00318	PRODH	proline dehydrogenase	GO:0005759;GO:0005739;GO:0071949;GO:0004657;GO:0097054;GO:0006562;GO:0010133	mitochondrial matrix|mitochondrion|FAD binding|proline dehydrogenase activity|L-glutamate biosynthetic process|proline catabolic process|proline catabolic process to glutamate
CL1Contig1316	110.87	38.0404	183.701	4.82909	2.27175	0.00174031	0.0230247	Up	1.1511	0.980303	2.4595	7.90537	4.33188	8.13295	2305	gi|972229536|emb|CEL10379.1|hypothetical protein ASPCAL13500 [Aspergillus calidoustus]	1.34709e-104	sp|Q4WB01|PSOD_ASPFU	7e-97	Cytochrome P450 monooxygenase psoD {ECO:0000303|PubMed:24082142}	KOG0156	4e-14	Cytochrome P450 CYP2 subfamily							GO:0020037;GO:0005506;GO:0004497;GO:0016705	heme binding|iron ion binding|monooxygenase activity|oxidoreductase activity, acting on paired donors, with incorporation or reduction of molecular oxygen
CL1Contig1317	60.4912	14.862	106.121	7.1404	2.836	0.0173346	0.127322	Up	0.0748344	0.852282	0.783009	4.76465	3.61113	1.73328	2641
CL1Contig132	32.893	12.0538	53.7322	4.45769	2.1563	0.0181597	0.131673	Up	0.169714	0.38505	0.819668	0.876755	1.94971	3.04271	2513	gi|1069582490|ref|XP_018182364.1|hypothetical protein VFPFJ_02807 [Purpureocillium lilacinum]	3.4865e-148
CL1Contig1321	151.285	58.3798	244.191	4.1828	2.06447	0.00396091	0.0435848	Up	0.36733	2.70621	2.43571	4.98049	8.25605	7.40777	3183	gi|672793165|gb|KFH43760.1|Succinyl-CoA:3-ketoacid coenzyme A transferase-like protein [Acremonium chrysogenum ATCC 11550]	1.36149e-257	sp|P55809|SCOT1_HUMAN	0	Succinyl-CoA:3-ketoacid coenzyme A transferase 1, mitochondrial	KOG3822	0	Succinyl-CoA:alpha-ketoacid-CoA transferase	ko00280;ko00650;ko00072	Valine, leucine and isoleucine degradation|Butanoate metabolism|Synthesis and degradation of ketone bodies	3	K01027	OXCT	3-oxoacid CoA-transferase	GO:0005759;GO:0005739;GO:0008260;GO:0042803;GO:0060612;GO:0007420;GO:0046950;GO:0007507;GO:0046952;GO:0042182;GO:0035774;GO:0014823;GO:0042493;GO:0045471;GO:0009725;GO:0007584;GO:0042594	mitochondrial matrix|mitochondrion|3-oxoacid CoA-transferase activity|protein homodimerization activity|adipose tissue development|brain development|cellular ketone body metabolic process|heart development|ketone body catabolic process|ketone catabolic process|positive regulation of insulin secretion involved in cellular response to glucose stimulus|response to activity|response to drug|response …
CL1Contig1323	8.22884	0.248773	16.2089	65.1555	6.02582	0.00755764	0.0702254	Up	0	0.0181438	0	0.24297	0.0945752	0.312464	6299	gi|666865554|gb|KEZ42113.1|Alpha-ketoglutarate-dependent taurine dioxygenase [Scedosporium apiospermum]	6.12638e-156	sp|Q4IER0|TYW4_GIBZE	0	tRNA wybutosine-synthesizing protein 4										GO:0008168;GO:0008033	methyltransferase activity|tRNA processing
CL1Contig1329	5698.45	8613.79	2783.11	0.323099	-1.62995	0.00332324	0.0380818	Down	63.3106	111.121	115.583	23.9329	36.0069	29.9349	8285	gi|672794042|gb|KFH44620.1|Dolichol-phosphate mannosyltransferase subunit-like protein [Acremonium chrysogenum ATCC 11550]	1.51285e-130	sp|O70152|DPM1_MOUSE	7e-106	Dolichol-phosphate mannosyltransferase subunit 1	KOG2978	1e-105	Dolichol-phosphate mannosyltransferase	ko00510	N-Glycan biosynthesis	1	K00721	DPM1	dolichol-phosphate mannosyltransferase	GO:0033185;GO:0005783;GO:0005789;GO:0016020;GO:0005634;GO:0004582;GO:0004169;GO:0019348;GO:0006506;GO:0035268;GO:0006487;GO:0035269	dolichol-phosphate-mannose synthase complex|endoplasmic reticulum|endoplasmic reticulum membrane|membrane|nucleus|dolichyl-phosphate beta-D-mannosyltransferase activity|dolichyl-phosphate-mannose-protein mannosyltransferase activity|dolichol metabolic process|GPI anchor biosynthetic process|protein mannosylation|protein N-linked glycosylation|protein O-linked mannosylation
CL1Contig1332	45.3958	14.7878	76.0037	5.13962	2.36166	0.041831	0.230407	Up	0.194818	1.13396	0.594912	0.438242	4.15255	5.02786	2257
CL1Contig1333	42.0251	19.5635	64.4867	3.29628	1.72084	0.0259579	0.166911	Up	2.97596	5.57712	1.75667	7.42061	20.7118	6.99523	506
CL1Contig134	246.738	47.3889	446.086	9.4133	3.2347	1.30071e-07	7.97338e-06	Up	1.85296	0.780807	1.08725	11.0271	13.2355	13.4873	3131	gi|1040025947|gb|OBS18675.1|hypothetical protein FPOA_10402 [Fusarium poae]	3.20636e-164	sp|Q6FKB4|EIS1_CANGA	3e-06	Eisosome protein 1										GO:0032126;GO:0045121;GO:0005886;GO:0070941	eisosome|membrane raft|plasma membrane|eisosome assembly
CL1Contig1341	76151.1	13217.5	139085	10.5228	3.39544	6.98522e-09	5.94026e-07	Up	842.693	695.485	830.291	7101.99	8963.97	9265.86	1459	gi|908389507|gb|KND90168.1|30 kDa heat shock protein [Tolypocladium ophioglossoides CBS 100239]	2.35376e-64	sp|P19752|HSP30_NEUCR	5e-61	30 kDa heat shock protein										GO:0005737	cytoplasm
CL1Contig1350	1994.36	912.151	3076.58	3.37288	1.75398	0.00246821	0.0302113	Up	7.41707	6.99446	7.13817	29.1128	19.2097	22.2723	11120	gi|913834688|emb|CRK30974.1|hypothetical protein BN1723_003721 [Verticillium longisporum]	2.86121e-152	sp|O14130|YF54_SCHPO	9e-16	Uncharacterized transcriptional regulatory protein C3C7.04										GO:0005737;GO:0005634;GO:0000978;GO:0000982;GO:0008270;GO:0006357;GO:0006351	cytoplasm|nucleus|RNA polymerase II core promoter proximal region sequence-specific DNA binding|transcription factor activity, RNA polymerase II core promoter proximal region sequence-specific binding|zinc ion binding|regulation of transcription from RNA polymerase II promoter|transcription, DNA-templated
CL1Contig1355	68.5516	7.91044	129.193	16.3319	4.02962	1.95519e-06	8.3376e-05	Up	0.591401	0.325372	1.30397	13.7903	8.5268	11.5414	974	gi|969878752|gb|KUE96000.1|hypothetical protein TGAM01_09462 [Trichoderma gamsii]	7.74137e-42	sp|Q5B5P1|RGLC_EMENI	9e-13	Probable rhamnogalacturonate lyase C	KOG3947	9e-08	Phosphoesterases							GO:0005576;GO:0030246;GO:0016787;GO:0016829;GO:0071555;GO:0000272	extracellular region|carbohydrate binding|hydrolase activity|lyase activity|cell wall organization|polysaccharide catabolic process
CL1Contig1357	56.1015	10.7048	101.498	9.48156	3.24512	0.000217604	0.00431454	Up	0	1.19105	2.03896	5.24081	10.4499	10.6788	1048
CL1Contig1359	60.6721	97.3179	24.0264	0.246885	-2.01809	0.00807441	0.0736002	Down	1.68271	3.17582	3.8088	0.438861	1.00843	0.627736	3178	gi|666403400|gb|KEY69080.1|hypothetical protein S7711_09583 [Stachybotrys chartarum IBT 7711]	1.14295e-178	sp|P04817|CAN1_YEAST	2e-11	Arginine permease	KOG1286	5e-12	Amino acid transporters							GO:0010008;GO:0005887;GO:0045121;GO:0005886;GO:0005773;GO:0015297;GO:0015181;GO:0015174;GO:0015179;GO:0015809;GO:0015802;GO:0055085	endosome membrane|integral component of plasma membrane|membrane raft|plasma membrane|vacuole|antiporter activity|arginine transmembrane transporter activity|basic amino acid transmembrane transporter activity|L-amino acid transmembrane transporter activity|arginine transport|basic amino acid transport|transmembrane transport
CL1Contig136	391.117	181.333	600.901	3.3138	1.72848	0.00341232	0.0389465	Up	8.05406	22.5376	18.5504	23.3613	71.1648	63.3665	1056
CL1Contig1372	33.7681	67.2837	0.252557	0.00375362	-8.0575	1.14906e-07	7.14242e-06	Down	1.38509	7.66176	6.76876	0	0.0715468	2.06859e-23	1268	gi|672793218|gb|KFH43812.1|Xylosidase/arabinosidase-like protein [Acremonium chrysogenum ATCC 11550]	5.20712e-145	sp|P49943|XYLB_BACOV	6e-115	Alpha-L-arabinofuranosidase										GO:0046556;GO:0009044;GO:0045493	alpha-L-arabinofuranosidase activity|xylan 1,4-beta-xylosidase activity|xylan catabolic process
CL1Contig1377	1367.89	2038.06	697.729	0.342349	-1.54646	0.00583953	0.057736	Down	33.7004	45.9895	47.8369	13.4402	14.5119	14.1171	4359	gi|827071976|ref|XP_008097440.1|SPX domain-containing protein [Colletotrichum graminicola M1.001]	0	sp|Q01317|NUC2_NEUCR	0	Ankyrin repeat protein nuc-2	KOG0504	2e-39	FOG: Ankyrin repeat	ko04111	Cell cycle - yeast	1	K06653	PHO81	CDK inhibitor PHO81	GO:0005737;GO:0004190;GO:0008081;GO:0006629;GO:0006796	cytoplasm|aspartic-type endopeptidase activity|phosphoric diester hydrolase activity|lipid metabolic process|phosphate-containing compound metabolic process
CL1Contig1387	195.104	60.527	329.681	5.44685	2.44542	0.00365559	0.0410856	Up	0.856371	2.09274	2.50139	2.8752	12.608	13.4256	3207	gi|1025657274|gb|OAA44753.1|elongator complex associated protein Kti2 [Metarhizium rileyi RCEF 4871]	2.8271e-133	sp|Q05425|GPA1_NEUCR	3e-74	Guanine nucleotide-binding protein alpha-1 subunit	KOG3062	9e-53	RNA polymerase II elongator associated protein							GO:0005834;GO:0031683;GO:0001664;GO:0005525;GO:0003924;GO:0046872;GO:0004871;GO:0007188	heterotrimeric G-protein complex|G-protein beta/gamma-subunit complex binding|G-protein coupled receptor binding|GTP binding|GTPase activity|metal ion binding|signal transducer activity|adenylate cyclase-modulating G-protein coupled receptor signaling pathway
CL1Contig139	14.8869	3.48366	26.2901	7.5467	2.91585	0.0423309	0.231945	Up	0	0.296573	0.0902128	0.853952	0.585094	0.928331	2859	gi|1032872214|gb|OAQ78938.1|ribosome biogenesis protein [Purpureocillium lilacinum]	1.69562e-235	sp|Q04225|RRB1_YEAST	5e-111	Ribosome assembly protein RRB1	KOG0302	1e-111	Ribosome Assembly protein							GO:0005730;GO:0051082;GO:0042254;GO:0006364	nucleolus|unfolded protein binding|ribosome biogenesis|rRNA processing
CL1Contig1391	177.706	104.435	250.976	2.40318	1.26494	0.0439293	0.238131	Up	1.53992	2.49992	2.43253	3.89897	4.87015	6.23311	4467	gi|256723536|gb|EEU36911.1|hypothetical protein NECHADRAFT_42137, partial [Nectria haematococca mpVI 77-13-4]	0	sp|A0A0D2YG01|FUB8_FUSO4	8e-81	Non-canonical non-ribosomal peptide synthetase FUB8 {ECO:0000303|PubMed:25372119}	KOG3354	3e-29	Gluconate kinase							GO:0016491;GO:0031177;GO:0016740	oxidoreductase activity|phosphopantetheine binding|transferase activity
CL1Contig1395	122.157	27.1635	217.151	7.99423	2.99896	0.00417676	0.0453494	Up	1.82882	0.174232	0.576388	11.0174	3.37693	8.44452	2367
CL1Contig1413	667.003	900.978	433.028	0.48062	-1.05703	0.0225193	0.152044	Down	11.4973	14.7318	16.352	10.2978	3.78345	4.29955	5758	gi|1032893591|gb|OAQ96189.1|hypothetical protein LLEC1_02266 [Cordyceps confragosa]	2.00133e-33
CL1Contig1429	268.116	371.557	164.675	0.443204	-1.17396	0.0422936	0.231913	Down	10.0694	20.0094	21.118	5.63204	8.19651	7.68794	2047	gi|936417250|gb|KPM45488.1|hypothetical protein AK830_g1028 [Neonectria ditissima]	2.86113e-87	sp|P36618|CDC16_SCHPO	2e-58	Cell division control protein 16	KOG2058	6e-59	Ypt/Rab GTPase activating protein	ko04111	Cell cycle - yeast	1	K02179	BUB2	cell cycle arrest protein BUB2	GO:0005829;GO:0012505;GO:0044732;GO:0005634;GO:0005096;GO:0017137;GO:0090630;GO:0006886;GO:0010974;GO:0031030;GO:0045737;GO:0031338	cytosol|endomembrane system|mitotic spindle pole body|nucleus|GTPase activator activity|Rab GTPase binding|activation of GTPase activity|intracellular protein transport|negative regulation of barrier septum assembly|negative regulation of septation initiation signaling|positive regulation of cyclin-dependent protein serine/threonine kinase activity|regulation of vesicle fusion
CL1Contig143	256.664	379.866	133.462	0.351341	-1.50906	0.0145727	0.112013	Down	18.162	41.7767	43.2291	5.69961	15.8226	13.677	1049	gi|936406041|gb|KPM35153.1|hypothetical protein AK830_g11419 [Neonectria ditissima]	1.52331e-61	sp|Q9C0V9|YNH1_SCHPO	3e-07	UPF0589 protein C32H8.01c										GO:0005829;GO:0005768;GO:0005634;GO:0007034;GO:0016192	cytosol|endosome|nucleus|vacuolar transport|vesicle-mediated transport
CL1Contig1442	60.8798	16.3898	105.37	6.42898	2.68459	0.0392393	0.221353	Up	0.208485	0.293155	0.562587	3.0659	2.43049	0.699977	4268	gi|734658097|gb|KHN95167.1|RYP2-like protein [Metarhizium album ARSEF 1941]	1.6432e-77	sp|J4KR13|VOSA_BEAB2	2e-75	Spore development regulator vosA {ECO:0000305}										GO:0005634;GO:0006355;GO:0030435;GO:0006351	nucleus|regulation of transcription, DNA-templated|sporulation resulting in formation of a cellular spore|transcription, DNA-templated
CL1Contig1443	44.0459	18.1002	69.9915	3.86688	1.95117	0.0388354	0.220002	Up	0.0358315	0.413356	0.633	1.03328	1.3745	1.22967	5105	gi|256732128|gb|EEU45477.1|predicted protein [Nectria haematococca mpVI 77-13-4]	7.32318e-93	sp|Q2HGZ8|ATG5_CHAGB	8e-89	Autophagy protein 5	KOG2976	2e-15	Protein involved in autophagy and nutrient starvation	ko04216;ko04136;ko04137;ko04138;ko04140	Ferroptosis|Autophagy - other eukaryotes|Mitophagy - animal|Autophagy - yeast|Autophagy - animal	5	K08339	ATG5	autophagy-related protein 5	GO:0034045;GO:0006914;GO:0015031	pre-autophagosomal structure membrane|autophagy|protein transport
CL1Contig1449	9.01794	0	18.0359	Inf	Inf	0.00615055	0.0602553	Up	0	0	0	0	4.22822	6.95404	465
CL1Contig145	27.2036	8.26017	46.1471	5.58669	2.48199	0.00291433	0.0345772	Up	1.6585	1.44377	0	2.22931	7.2473	10.548	642
CL1Contig1451	266.863	425.896	107.829	0.253181	-1.98176	0.00184921	0.024225	Down	13.4657	22.0907	21.0072	2.67583	5.45702	6.07912	2079	gi|531863516|gb|EQL00789.1|glucosamine-6-phosphate deaminase [Ophiocordyceps sinensis CO18]	2.4027e-169	sp|A4FV08|GNPI1_BOVIN	2e-92	Glucosamine-6-phosphate isomerase 1	KOG3148	2e-92	Glucosamine-6-phosphate isomerase	ko00520	Amino sugar and nucleotide sugar metabolism	1	K02564	nagB, GNPDA	glucosamine-6-phosphate deaminase	GO:0005737;GO:0070062;GO:0004342;GO:0016787;GO:0005975;GO:0006091;GO:0006043;GO:0006046;GO:0019262;GO:0006048	cytoplasm|extracellular exosome|glucosamine-6-phosphate deaminase activity|hydrolase activity|carbohydrate metabolic process|generation of precursor metabolites and energy|glucosamine catabolic process|N-acetylglucosamine catabolic process|N-acetylneuraminate catabolic process|UDP-N-acetylglucosamine biosynthetic process
CL1Contig1455	422.446	567.458	277.435	0.488909	-1.03236	0.0311209	0.189255	Down	7.96508	8.67502	12.4821	7.01832	3.73879	2.15107	5296	gi|1025658003|gb|OAA45478.1|hypothetical protein NOR_03267 [Metarhizium rileyi RCEF 4871]	5.7462e-52
CL1Contig146	56.1328	22.3781	89.8874	4.01676	2.00603	0.0107769	0.0901872	Up	0.290155	0.523448	0.613212	1.34506	1.93207	2.18241	4407	gi|380491339|emb|CCF35391.1|hypothetical protein CH063_07189 [Colletotrichum higginsianum]	8.35574e-41	sp|B8NJH0|LEPF_ASPFN	1e-14	Oxidoreductase lepF {ECO:0000303|PubMed:26051490}										GO:0016021;GO:0016491	integral component of membrane|oxidoreductase activity
CL1Contig1463	206.355	106.081	306.63	2.89054	1.53134	0.0119258	0.0965223	Up	0.998514	1.21179	1.17409	2.83799	3.57335	3.18648	8464	gi|1069516388|ref|XP_018149998.1|sucrase/ferredoxin-like family protein [Pochonia chlamydosporia 170]	5.05889e-136	sp|P38281|APD1_YEAST	3e-21	Actin patches distal protein 1										GO:0005737;GO:0005634	cytoplasm|nucleus
CL1Contig1470	76.8349	29.7594	123.91	4.16373	2.05788	0.0055345	0.0554657	Up	0.220832	0.557428	0.872591	1.12788	2.289	3.03087	5251	gi|799247490|gb|KJZ76241.1|hypothetical protein HIM_04323 [Hirsutella minnesotensis 3608]	8.89694e-154	sp|G4N5Q2|CON7_MAGO7	8e-39	C2H2 finger domain transcription factor CON7 {ECO:0000305}										GO:0005634;GO:0046872;GO:0003676;GO:0009405;GO:0006355;GO:0006351	nucleus|metal ion binding|nucleic acid binding|pathogenesis|regulation of transcription, DNA-templated|transcription, DNA-templated
CL1Contig1474	39.3191	8.56652	70.0716	8.1797	3.03205	0.00390325	0.0431439	Up	0.191186	0.406401	0.282003	2.97811	2.1024	1.30264	2772
CL1Contig1478	4144.36	5735.36	2553.37	0.445198	-1.16748	0.041516	0.229273	Down	43.1358	59.936	75.054	18.3262	29.7911	29.3559	8883	gi|927394277|ref|XP_013942984.1|hypothetical protein TRIATDRAFT_299629 [Trichoderma atroviride IMI 206040]	2.33285e-214	sp|E3QKL1|MEP_COLGM	0	Extracellular metalloproteinase mep	KOG3205	5e-50	Rho GDP-dissociation inhibitor							GO:0005615;GO:0004222;GO:0008270	extracellular space|metalloendopeptidase activity|zinc ion binding
CL1Contig1491	618.412	253.499	983.325	3.879	1.95568	0.00159017	0.0214433	Up	20.4722	39.0101	34.0909	114.73	123.519	102.709	755
CL1Contig1494	70.5	38.3584	102.642	2.67586	1.42	0.0392757	0.221473	Up	1.2826	1.81164	2.64404	2.51777	6.64724	5.84098	1887
CL1Contig1499	202.516	286.808	118.224	0.412205	-1.27857	0.0289191	0.180661	Down	1.57543	3.96043	5.34817	0.927125	1.71393	1.55822	7626	gi|1032877306|gb|OAQ84020.1|RSC complex subunit Sfh1 [Purpureocillium lilacinum]	1.70986e-265	sp|P38699|STB5_YEAST	9e-35	Protein STB5										GO:0005634;GO:0003677;GO:0000981;GO:0003700;GO:0008270;GO:0043619;GO:0009410;GO:0006351	nucleus|DNA binding|RNA polymerase II transcription factor activity, sequence-specific DNA binding|transcription factor activity, sequence-specific DNA binding|zinc ion binding|regulation of transcription from RNA polymerase II promoter in response to oxidative stress|response to xenobiotic stimulus|transcription, DNA-templated
CL1Contig15	42.38	8.65704	76.1029	8.79086	3.13601	0.0004804	0.00837399	Up	0.271641	0.226309	0.63593	2.97583	2.28026	4.00783	2142	gi|752273582|dbj|GAM91231.1|hypothetical protein ANO11243_092780 [fungal sp. No.11243]	1.22659e-123	sp|P49305|YMO1_RHIML	2e-23	Uncharacterized oxidoreductase ORF334	KOG2741	2e-20	Dimeric dihydrodiol dehydrogenase							GO:0016491	oxidoreductase activity
CL1Contig1511	31.3644	4.72752	58.0013	12.2689	3.61693	0.0162691	0.121745	Up	2.74472e-05	0.550314	0.123832	1.08522	1.50497	4.59269	2205	gi|936404732|gb|KPM34133.1|Pumilio domain-containing protein C56F2.08c [Neonectria ditissima]	2.95059e-169	sp|Q9P789|YN8E_SCHPO	7e-14	Pumilio domain-containing protein P35G2.14	KOG4574	2e-14	RNA-binding protein (contains RRM and Pumilio-like repeats)							GO:0005737;GO:0005829;GO:0000166;GO:0003723	cytoplasm|cytosol|nucleotide binding|RNA binding
CL1Contig152	213.74	142.371	285.108	2.00257	1.00185	0.0288826	0.180526	Up	4.83722	2.07799	2.17907	5.47415	7.7915	6.90283	3776	gi|256729910|gb|EEU43263.1|predicted protein [Nectria haematococca mpVI 77-13-4]	0	sp|P28829|BYR2_SCHPO	5e-95	Protein kinase byr2	KOG0198	2e-99	MEKK and related serine/threonine protein kinases	ko04011	MAPK signaling pathway - yeast	1	K11228	STE11	mitogen-activated protein kinase kinase kinase	GO:0000935;GO:0032153;GO:0051286;GO:0005737;GO:0005886;GO:0005524;GO:0038073;GO:0031142;GO:0010514;GO:1903695;GO:0071507;GO:0000751;GO:0032005	barrier septum|cell division site|cell tip|cytoplasm|plasma membrane|ATP binding|MAP kinase kinase kinase activity involved in conjugation with cellular fusion|induction of conjugation upon nitrogen starvation|induction of conjugation with cellular fusion|MAPK cascade involved in ascospore formation|MAPK cascade involved in conjugation with cellular fusion|mitotic cell cycle G1 arrest in response…
CL1Contig1520	471.303	122.881	819.724	6.67086	2.73787	8.56691e-06	0.000296556	Up	1.22427	2.39682	1.89137	8.20126	11.673	15.5998	6215	gi|936406035|gb|KPM35147.1|hypothetical protein AK830_g11424 [Neonectria ditissima]	4.24307e-72	sp|B8M9L2|TROPG_TALSN	7e-24	Short-chain dehydrogenase/reductase tropG {ECO:0000303|PubMed:22508998}										GO:0016491	oxidoreductase activity
CL1Contig1526	181.806	264.135	99.476	0.37661	-1.40886	0.0411227	0.228505	Down	4.75987	7.33151	5.17346	1.19566	3.6221	1.80331	4145	gi|672795930|gb|KFH46482.1|DNA polymerase kappa-like protein [Acremonium chrysogenum ATCC 11550]	5.75302e-242	sp|O74944|POLK_SCHPO	2e-95	DNA polymerase kappa	KOG2094	5e-97	Predicted DNA damage inducible protein	ko03460	Fanconi anemia pathway	1	K03511	POLK	DNA polymerase kappa	GO:0005829;GO:0000790;GO:0005634;GO:0003684;GO:0003887;GO:0046872;GO:0006974;GO:0006260;GO:0070987;GO:0051321;GO:0072429;GO:0019985	cytosol|nuclear chromatin|nucleus|damaged DNA binding|DNA-directed DNA polymerase activity|metal ion binding|cellular response to DNA damage stimulus|DNA replication|error-free translesion synthesis|meiotic cell cycle|response to intra-S DNA damage checkpoint signaling|translesion synthesis
CL1Contig1533	239.62	76.8512	402.388	5.23594	2.38845	0.000118537	0.00259125	Up	1.48685	1.58096	2.13915	6.87568	7.66658	12.326	3993	gi|685872579|ref|XP_009263322.1|hypothetical protein FPSE_11930 [Fusarium pseudograminearum CS3096]	2.12736e-152	sp|A4RM13|GMT_MAGO7	1e-147	GDP-mannose transporter	KOG1444	5e-98	Nucleotide-sugar transporter VRG4/SQV-7							GO:0030659;GO:0005789;GO:0000139;GO:0016021;GO:0008643	cytoplasmic vesicle membrane|endoplasmic reticulum membrane|Golgi membrane|integral component of membrane|carbohydrate transport
CL1Contig1534	1179.7	1752.13	607.277	0.346594	-1.52868	0.00541555	0.0546833	Down	11.8935	15.9062	20.2819	5.14305	3.12847	7.4723	10029	gi|1070332912|ref|XP_018234297.1|hypothetical protein FOXG_01527 [Fusarium oxysporum f. sp. lycopersici 4287]	1.07607e-283	sp|O14096|QTRT2_SCHPO	4e-35	Queuine tRNA-ribosyltransferase accessory subunit 2 {ECO:0000255|HAMAP-Rule:MF_03043}	KOG3909	4e-36	Queuine-tRNA ribosyltransferase							GO:0005737;GO:0046872;GO:0008479;GO:0008616;GO:0006400	cytoplasm|metal ion binding|queuine tRNA-ribosyltransferase activity|queuosine biosynthetic process|tRNA modification
CL1Contig1535	132.076	62.7675	201.385	3.20843	1.68187	0.00725008	0.0678951	Up	1.09995	1.69436	1.12664	2.78939	4.88746	4.89984	4345	gi|799250471|gb|KJZ79117.1|hypothetical protein HIM_01268 [Hirsutella minnesotensis 3608]	1.07447e-100	sp|P38166|SFT2_YEAST	3e-31	Protein transport protein SFT2	KOG2887	7e-32	Membrane protein involved in ER to Golgi transport							GO:0005829;GO:0000139;GO:0000138;GO:0016021;GO:0015031;GO:0042147	cytosol|Golgi membrane|Golgi trans cisterna|integral component of membrane|protein transport|retrograde transport, endosome to Golgi
CL1Contig1539	240.573	394.339	86.8081	0.220136	-2.18353	0.000397587	0.00709867	Down	8.1821	10.8427	11.1641	2.15917	2.27199	1.97533	3551	gi|799248386|gb|KJZ77106.1|hypothetical protein HIM_03427 [Hirsutella minnesotensis 3608]	7.1983e-92	sp|Q872U8|SGO1_NEUCR	2e-61	Shugoshin										GO:0000775;GO:0005634;GO:0051301;GO:0045132	chromosome, centromeric region|nucleus|cell division|meiotic chromosome segregation
CL1Contig154	7169.19	3179.12	11159.3	3.51017	1.81154	0.00214531	0.0270452	Up	20.9403	24.3479	27.5848	95.9289	78.1309	69.6825	11773	gi|1025653847|gb|OAA41352.1|zinc finger protein zpr1 [Metarhizium rileyi RCEF 4871]	2.02856e-207	sp|P53303|ZPR1_YEAST	4e-131	Zinc finger protein ZPR1	KOG2703	9e-132	C4-type Zn-finger protein							GO:0005737;GO:0005634;GO:0008270;GO:0009267;GO:0007346;GO:0009749	cytoplasm|nucleus|zinc ion binding|cellular response to starvation|regulation of mitotic cell cycle|response to glucose
CL1Contig1544	1726.44	3405.95	46.9269	0.0137779	-6.1815	2.26513e-19	1.75393e-16	Down	91.8347	77.9964	101.478	1.78802	0.888774	0.864067	3309	gi|66846060|gb|EAL86393.1|C2H2 finger domain protein, putative [Aspergillus fumigatus Af293]	1.18482e-17	sp|Q6ZMW2|ZN782_HUMAN	1e-15	Zinc finger protein 782	KOG1721	3e-15	FOG: Zn-finger							GO:0005634;GO:0003677;GO:0046872;GO:0003700;GO:0006355;GO:0006351	nucleus|DNA binding|metal ion binding|transcription factor activity, sequence-specific DNA binding|regulation of transcription, DNA-templated|transcription, DNA-templated
CL1Contig1547	331.414	476.687	186.142	0.390491	-1.35664	0.00787044	0.0723687	Down	8.5209	11.7209	15.6217	6.29418	2.86185	3.45904	3677	gi|936414215|gb|KPM42621.1|hypothetical protein AK830_g3949 [Neonectria ditissima]	4.54371e-34
CL1Contig1551	30.0225	8.65564	51.3893	5.93709	2.56976	0.00615167	0.0602553	Up	1.10886	1.56607	1.67953	6.09974	9.68757	9.86386	539
CL1Contig1552	107.837	12.3161	203.358	16.5115	4.0454	1.31326e-07	8.01686e-06	Up	0.173859	0.28466	0.219482	3.40591	4.44702	2.72245	5069	gi|632917643|gb|KDB17120.1|eukaryotic translation initiation factor 3 [Ustilaginoidea virens]	9.56314e-280	sp|A4RFH6|EIF3D_MAGO7	0	Eukaryotic translation initiation factor 3 subunit D {ECO:0000255|HAMAP-Rule:MF_03003}	KOG2479	1e-162	Translation initiation factor 3, subunit d (eIF-3d)	ko03013	RNA transport	1	K03251	EIF3D	translation initiation factor 3 subunit D	GO:0005829;GO:0016282;GO:0071540;GO:0071541;GO:0005634;GO:0003743	cytosol|eukaryotic 43S preinitiation complex|eukaryotic translation initiation factor 3 complex, eIF3e|eukaryotic translation initiation factor 3 complex, eIF3m|nucleus|translation initiation factor activity
CL1Contig1555	31.9938	6.72444	57.2631	8.51567	3.09012	0.00548466	0.0552295	Up	0	0	3.32906	10.4141	6.73518	5.77827	632
CL1Contig1560	28.852	9.81179	47.8923	4.8811	2.28721	0.0198862	0.139783	Up	0.305678	0.742843	0.791356	2.25557	3.5481	2.71973	1506
CL1Contig1561	546.12	283.352	808.888	2.85471	1.51335	0.00476394	0.0499196	Up	3.21183	2.35253	2.20778	7.57432	8.55394	6.74409	9279
CL1Contig1567	35.6125	4.06948	67.1555	16.5022	4.04459	4.34632e-05	0.00114184	Up	0.231786	1.49198	0.273819	4.39166	13.4422	12.156	621
CL1Contig1572	51.0583	6.98477	95.1319	13.6199	3.76764	2.33517e-05	0.000685729	Up	0.35821	0.880165	0.53187	6.60721	9.73167	6.37251	1116
CL1Contig158	8914.01	4158.94	13669.1	3.28668	1.71663	0.00169618	0.022583	Up	26.1376	24.3078	41.624	75.9396	112.053	111.678	12227	gi|171679505|ref|XP_001904699.1|hypothetical protein [Podospora anserina S mat+]	0	sp|Q9USS7|YNB3_SCHPO	2e-178	Uncharacterized protein C4.03c	KOG1984	5e-179	Vesicle coat complex COPII, subunit SFB3	ko04141	Protein processing in endoplasmic reticulum	1	K14007	SEC24	protein transport protein SEC24	GO:0030127;GO:0005829;GO:0005783;GO:0008270;GO:0006888;GO:0006886;GO:0032511	COPII vesicle coat|cytosol|endoplasmic reticulum|zinc ion binding|ER to Golgi vesicle-mediated transport|intracellular protein transport|late endosome to vacuole transport via multivesicular body sorting pathway
CL1Contig1582	74.0184	32.821	115.216	3.51042	1.81164	0.00790285	0.0725307	Up	0.826034	0.935453	0.629279	2.21392	2.80811	3.57549	3584	gi|256734252|gb|EEU47599.1|predicted protein [Nectria haematococca mpVI 77-13-4]	2.22325e-257	sp|O42917|ESO1_SCHPO	2e-104	N-acetyltransferase eso1	KOG2095	3e-107	DNA polymerase iota/DNA damage inducible protein	ko03460	Fanconi anemia pathway	1	K03509	POLH	DNA polymerase eta	GO:0005634;GO:0035861;GO:0003684;GO:0003887;GO:0046872;GO:0052858;GO:0070987;GO:0042276;GO:0034087;GO:0018003;GO:2000720;GO:0019985	nucleus|site of double-strand break|damaged DNA binding|DNA-directed DNA polymerase activity|metal ion binding|peptidyl-lysine acetyltransferase activity|error-free translesion synthesis|error-prone translesion synthesis|establishment of mitotic sister chromatid cohesion|peptidyl-lysine N6-acetylation|positive regulation of maintenance of mitotic sister chromatid cohesion, centromeric|translesion…
CL1Contig1596	87.0884	126.848	47.3283	0.373109	-1.42233	0.0335091	0.199223	Down	1.00308	2.91777	3.13898	0.475574	0.898597	1.0944	5203	gi|908386207|gb|KND86963.1|putative esterase C31F10.02 [Tolypocladium ophioglossoides CBS 100239]	4.03737e-51	sp|P87304|YB22_SCHPO	2e-17	Putative esterase C31F10.02	KOG3328	6e-18	HGG motif-containing thioesterase							GO:0005737;GO:0005829;GO:0005634;GO:0047617	cytoplasm|cytosol|nucleus|acyl-CoA hydrolase activity
CL1Contig16	316.292	61.3044	571.28	9.31874	3.22014	1.93778e-05	0.000590242	Up	0.368381	1.53589	2.71539	9.73918	9.02184	19.1033	4006	gi|908393915|gb|KND94520.1|hypothetical protein TOPH_00857 [Tolypocladium ophioglossoides CBS 100239]	1.11448e-81
CL1Contig1603	42.795	69.9074	15.6825	0.224333	-2.15628	0.0109212	0.0906734	Down	3.38917	4.34445	6.46997	0.620179	0.776369	1.66442	1367
CL1Contig161	4023.92	2336.23	5711.6	2.4448	1.28972	0.0253729	0.164516	Up	52.45	66.7931	64.2273	152.563	124.371	154.195	3437	gi|936413101|gb|KPM41572.1|hypothetical protein AK830_g4990 [Neonectria ditissima]	9.8527e-239	sp|P32573|SPS19_YEAST	1e-46	Peroxisomal 2,4-dienoyl-CoA reductase SPS19	KOG0725	3e-47	Reductases with broad range of substrate specificities							GO:0005782;GO:0008670;GO:0030437;GO:0009062	peroxisomal matrix|2,4-dienoyl-CoA reductase (NADPH) activity|ascospore formation|fatty acid catabolic process
CL1Contig1612	102.559	25.642	179.475	6.99927	2.8072	0.0136295	0.106488	Up	0.929056	1.54031	0.723084	10.2675	3.89204	6.55246	2154	gi|672793917|gb|KFH44497.1|Fumarylacetoacetate hydrolase domain-containing protein-like protein [Acremonium chrysogenum ATCC 11550]	1.9635e-113	sp|A9ALD1|UGL_BURM1	1e-37	Ureidoglycolate lyase	KOG1535	2e-32	Predicted fumarylacetoacetate hydralase							GO:0046872;GO:0050385;GO:0009117;GO:0019628	metal ion binding|ureidoglycolate lyase activity|nucleotide metabolic process|urate catabolic process
CL1Contig1626	835.425	1236.57	434.278	0.351195	-1.50966	0.00865199	0.0777569	Down	16.1612	30.2663	32.3179	5.97081	11.1734	9.57522	4408	gi|587679899|gb|EWZ02217.1|hypothetical protein FOYG_01575 [Fusarium oxysporum FOSC 3-a]	1.87685e-57	sp|Q96UB1|TMLH_NEUCR	2e-61	Trimethyllysine dioxygenase	KOG3889	2e-28	Predicted gamma-butyrobetaine,2-oxoglutarate dioxygenase	ko00310	Lysine degradation	1	K00474	TMLHE	trimethyllysine dioxygenase	GO:0005737;GO:0046872;GO:0050353;GO:0045329	cytoplasm|metal ion binding|trimethyllysine dioxygenase activity|carnitine biosynthetic process
CL1Contig163	142.981	55.19	230.772	4.18141	2.06399	0.0062704	0.0609717	Up	0.207573	0.712238	0.549984	2.25564	1.49045	1.67582	10846	gi|818163400|gb|KKP03188.1|hypothetical protein THAR02_04707 [Trichoderma harzianum]	5.63656e-89
CL1Contig1630	13.8164	1.74197	25.8909	14.863	3.89365	0.0165446	0.123368	Up	0	0.527283	0.26141	4.13855	5.52658	0.525118	664
CL1Contig164	3059.93	1317.86	4802	3.64378	1.86544	0.0166985	0.124042	Up	10.2131	18.0097	17.1331	35.1857	34.1399	89.9998	8074	gi|340518917|gb|EGR49157.1|predicted protein [Trichoderma reesei QM6a]	3.18804e-270	sp|Q4HW67|DHH1_GIBZE	0	ATP-dependent RNA helicase DHH1	KOG0326	0	ATP-dependent RNA helicase	ko03018	RNA degradation	1	K12614	DDX6, RCK, DHH1	ATP-dependent RNA helicase DDX6/DHH1	GO:0000932;GO:0010494;GO:0005524;GO:0004386;GO:0003723;GO:0006397;GO:0051028;GO:0006417	cytoplasmic mRNA processing body|cytoplasmic stress granule|ATP binding|helicase activity|RNA binding|mRNA processing|mRNA transport|regulation of translation
CL1Contig1642	23.9057	46.5485	1.26279	0.0271284	-5.20405	0.00714799	0.0671957	Down	0	2.3357	2.7397	0	0.124832	0	2870	gi|587734033|gb|EXA31749.1|hypothetical protein FOVG_16986 [Fusarium oxysporum f. sp. pisi HDV247]	1.83884e-62
CL1Contig1652	38.7671	13.6525	63.8817	4.67913	2.22624	0.0171171	0.126039	Up	0.368542	0.217907	0.811494	2.64502	1.4656	1.80569	2722	gi|672796852|gb|KFH47395.1|Fatty acid transporter protein-like protein [Acremonium chrysogenum ATCC 11550]	7.15063e-203	sp|O42633|FAT1_COCHE	6e-122	Fatty acid transporter protein	KOG1179	1e-111	Very long-chain acyl-CoA synthetase/fatty acid transporter							GO:0016021;GO:0004467;GO:0006633;GO:0006869	integral component of membrane|long-chain fatty acid-CoA ligase activity|fatty acid biosynthetic process|lipid transport
CL1Contig1655	99.1447	148.709	49.5799	0.333401	-1.58467	0.0475395	0.251493	Down	9.08571	5.14181	8.72638	1.7749	3.95513	2.38911	1663	gi|667521321|gb|KFA50562.1|hypothetical protein S40293_03068 [Stachybotrys chartarum IBT 40293]	8.07415e-36
CL1Contig1656	30.4578	9.88514	51.0305	5.16235	2.36803	0.0123209	0.0988362	Up	0.0706621	0.411932	0.634725	0.480947	2.75607	2.28602	2617	gi|672798274|gb|KFH48809.1|hypothetical protein ACRE_002960 [Acremonium chrysogenum ATCC 11550]	4.11352e-65
CL1Contig1668	8567.96	12127.8	5008.13	0.412947	-1.27597	0.0469636	0.249433	Down	91.442	190.305	155.922	10.7408	106.242	68.4368	7758	gi|672790335|gb|KFH41019.1|serine/threonine-protein kinase-like protein [Acremonium chrysogenum ATCC 11550]	2.15456e-188	sp|Q54RJ4|IKSA_DICDI	2e-41	Probable serine/threonine-protein kinase iksA	KOG0032	5e-38	Ca2+/calmodulin-dependent protein kinase, EF-Hand protein superfamily							GO:0016021;GO:0005524;GO:0004674;GO:0006468	integral component of membrane|ATP binding|protein serine/threonine kinase activity|protein phosphorylation
CL1Contig1673	3597.19	616.404	6577.98	10.6715	3.4157	6.18028e-08	4.28515e-06	Up	9.46307	10.1092	13.4111	78.1287	98.8506	173.247	5049	gi|672790486|gb|KFH41162.1|Pisatin demethylase-like protein [Acremonium chrysogenum ATCC 11550]	7.26796e-77	sp|D7PHZ6|VRTE_PENAE	7e-38	Cytochrome P450 monooxygenase vrtE {ECO:0000303|PubMed:20534346}	KOG0159	2e-17	Cytochrome P450 CYP11/CYP12/CYP24/CYP27 subfamilies							GO:0016021;GO:0020037;GO:0005506;GO:0004497;GO:0016705	integral component of membrane|heme binding|iron ion binding|monooxygenase activity|oxidoreductase activity, acting on paired donors, with incorporation or reduction of molecular oxygen
CL1Contig1675	13.9791	5.50847	22.4498	4.07551	2.02698	0.0452639	0.242771	Up	0.693291	0.166613	0.488355	0.638242	2.09563	3.32618	1032
CL1Contig1690	117.404	179.741	55.0667	0.306367	-1.70667	0.0235749	0.156726	Down	4.88461	6.97668	5.41076	0.601505	2.88971	2.03702	2814	gi|1040032816|gb|OBS25542.1|hypothetical protein FPOA_06077 [Fusarium poae]	1.23664e-139	sp|Q6L732|KANJ_STRKN	2e-32	Kanamycin B dioxygenase										GO:0016706;GO:1901133	oxidoreductase activity, acting on paired donors, with incorporation or reduction of molecular oxygen, 2-oxoglutarate as one donor, and incorporation of one atom each of oxygen into both donors|kanamycin biosynthetic process
CL1Contig1696	8.38741	1.58203	15.1928	9.60333	3.26354	0.045832	0.2448	Up	0.0112325	0.00863225	0.0404217	0.129305	0.143604	0.36987	6476	gi|38524261|emb|CAE75725.1|related to dock180 protein [Neurospora crassa]	0	sp|Q8BUR4|DOCK1_MOUSE	6e-95	Dedicator of cytokinesis protein 1	KOG1998	3e-94	Signaling protein DOCK180							GO:0005737;GO:0032045;GO:0016020;GO:0005654;GO:0005634;GO:0005096;GO:0005085;GO:0006915;GO:0016477;GO:0007010;GO:0002244;GO:0006909;GO:0010634;GO:1900026;GO:0007264	cytoplasm|guanyl-nucleotide exchange factor complex|membrane|nucleoplasm|nucleus|GTPase activator activity|guanyl-nucleotide exchange factor activity|apoptotic process|cell migration|cytoskeleton organization|hematopoietic progenitor cell differentiation|phagocytosis|positive regulation of epithelial cell migration|positive regulation of substrate adhesion-dependent cell spreading|small GTPase me…
CL1Contig1698	20.025	7.07641	32.9735	4.65964	2.22022	0.0374945	0.214972	Up	0.366754	0	1.14662	1.62224	2.50338	2.6799	1296	gi|256723859|gb|EEU37232.1|hypothetical protein NECHADRAFT_78481 [Nectria haematococca mpVI 77-13-4]	5.69809e-52
CL1Contig1699	1086.63	276.849	1896.4	6.84994	2.77609	9.25571e-06	0.000316466	Up	6.40456	12.0987	12.5053	69.0348	66.3465	62.107	2501
CL1Contig1712	91.1495	19.1988	163.1	8.49532	3.08667	0.00996352	0.0849759	Up	0.201135	0.650623	0.766786	5.54965	1.92542	4.2384	3469	gi|340516800|gb|EGR47047.1|N-terminal fungal transcription regulatory domain-containing protein, partial [Trichoderma reesei QM6a]	2.11231e-40
CL1Contig1715	632.219	312.516	951.922	3.046	1.60691	0.00521194	0.0533304	Up	10.0865	12.9474	13.9847	30.9524	40.4892	38.9825	2293	gi|340516201|gb|EGR46451.1|predicted protein [Trichoderma reesei QM6a]	3.27829e-102	sp|Q4I2X5|NNT1_GIBZE	3e-10	Protein N-methyltransferase NNT1 {ECO:0000250|UniProtKB:Q05874}	KOG2920	1e-07	Predicted methyltransferase							GO:0005829;GO:0071885;GO:0016279;GO:0000183;GO:0018013;GO:0018027	cytosol|N-terminal protein N-methyltransferase activity|protein-lysine N-methyltransferase activity|chromatin silencing at rDNA|N-terminal peptidyl-glycine methylation|peptidyl-lysine dimethylation
CL1Contig1717	12.6419	2.24148	23.0423	10.28	3.36176	0.0269231	0.17199	Up	0	0	0.162691	0.407143	0.223099	0.717157	4516	gi|629691511|ref|XP_007811047.1|spindle-pole body protein (Pcp1), putative [Metarhizium acridum CQMa 102]	0
CL1Contig1718	86.2321	21.8396	150.625	6.89686	2.78594	0.0482928	0.254198	Up	0.661053	0.460965	0.541117	6.21872	2.82905	1.94905	3347	gi|1069600668|ref|XP_018178831.1|hyaluronan synthase [Purpureocillium lilacinum]	1.86023e-223	sp|O57427|HYAS2_XENLA	1e-27	Hyaluronan synthase 2	KOG2571	2e-27	Chitin synthase/hyaluronan synthase (glycosyltransferases)							GO:0005887;GO:0050501;GO:0036302;GO:0090500;GO:0085029;GO:0045226;GO:0030213;GO:0035810;GO:0070295;GO:0001570	integral component of plasma membrane|hyaluronan synthase activity|atrioventricular canal development|endocardial cushion to mesenchymal transition|extracellular matrix assembly|extracellular polysaccharide biosynthetic process|hyaluronan biosynthetic process|positive regulation of urine volume|renal water absorption|vasculogenesis
CL1Contig1728	23.211	39.1331	7.28891	0.186259	-2.42462	0.0122012	0.0981592	Down	0.540063	0.710508	0.614642	0.163276	0.0552247	0.108286	5657	gi|936412397|gb|KPM40912.1|hypothetical protein AK830_g5680 [Neonectria ditissima]	1.57253e-201	sp|Q09911|YAJE_SCHPO	3e-41	Uncharacterized protein C30D11.14c	KOG1960	6e-42	Predicted RNA-binding protein, contains KH domains							GO:0005634;GO:0003723;GO:0045292	nucleus|RNA binding|mRNA cis splicing, via spliceosome
CL1Contig173	41.4284	7.51526	75.3415	10.0251	3.32555	3.36917e-05	0.000928226	Up	1.13817	0.320146	0.363761	3.91413	8.1028	8.89497	985	gi|302919140|ref|XP_003052799.1|predicted protein [Nectria haematococca mpVI 77-13-4]	2.7158e-13
CL1Contig1734	66.73	13.4726	119.987	8.90607	3.15479	0.0242914	0.159594	Up	0.31539	0.740459	0.603466	6.54953	1.55655	4.82392	2284	gi|471567868|gb|EMR67699.1|putative glycosyl hydrolase protein [Eutypa lata UCREL1]	1.88856e-120	sp|Q9P6I3|YHG7_SCHPO	2e-09	Putative mannan endo-1,6-alpha-mannosidase C1198.07c										GO:0031362;GO:0005783;GO:0005789;GO:0016021;GO:0005886;GO:0008496;GO:0016052;GO:0046379;GO:0030447;GO:0009272	anchored component of external side of plasma membrane|endoplasmic reticulum|endoplasmic reticulum membrane|integral component of membrane|plasma membrane|mannan endo-1,6-alpha-mannosidase activity|carbohydrate catabolic process|extracellular polysaccharide metabolic process|filamentous growth|fungal-type cell wall biogenesis
CL1Contig1735	320.832	176.401	465.263	2.63753	1.39919	0.0088771	0.0790679	Up	2.40194	1.63799	1.7809	4.85832	6.95915	4.18408	7717	gi|667723736|gb|KFA65811.1|hypothetical protein S40285_05360 [Stachybotrys chlorohalonata IBT 40285]	8.22258e-63
CL1Contig1736	85.7496	31.4619	140.037	4.45102	2.15414	0.00407215	0.0444762	Up	0.751366	0.824001	1.52196	4.88126	4.18024	4.0185	2766
CL1Contig1739	64.6069	12.1161	117.098	9.66467	3.27272	0.00753823	0.0701027	Up	0.551843	0.10332	0.16702	4.62796	2.1872	1.8511	3334	gi|672794479|gb|KFH45050.1|hypothetical protein ACRE_041220 [Acremonium chrysogenum ATCC 11550]	2.15819e-69
CL1Contig1752	17563.8	35076.7	50.9623	0.00145289	-9.42686	1.23305e-33	9.07034e-30	Down	258.993	533.814	616.502	0.590287	0.364812	0.930095	7065	gi|169611374|ref|XP_001799105.1|hypothetical protein SNOG_08798 [Parastagonospora nodorum SN15]	0	sp|Q10094|YAOF_SCHPO	0	Uncharacterized protein C11D3.15	KOG1939	0	Oxoprolinase	ko00480	Glutathione metabolism	1	K01469	OPLAH, OXP1, oplAH	5-oxoprolinase (ATP-hydrolysing)	GO:0005829;GO:0017168;GO:1990748;GO:0006749	cytosol|5-oxoprolinase (ATP-hydrolyzing) activity|cellular detoxification|glutathione metabolic process
CL1Contig1753	62.4794	23.5503	101.409	4.30604	2.10636	0.00626069	0.0609578	Up	0.944682	1.43955	1.64911	4.71718	5.27122	6.71717	1610	gi|1032854869|gb|OAQ61695.1|thioredoxin-like fold protein [Pochonia chlamydosporia 170]	1.57815e-58	sp|P9WIE1|BCP_MYCTU	5e-14	Putative peroxiredoxin Rv2521	KOG0855	3e-14	Alkyl hydroperoxide reductase, thiol specific antioxidant and related enzymes							GO:0005829;GO:0005886;GO:0004601;GO:0051920;GO:0045454	cytosol|plasma membrane|peroxidase activity|peroxiredoxin activity|cell redox homeostasis
CL1Contig1756	32.0532	8.4035	55.7029	6.62853	2.72869	0.0035202	0.0399195	Up	0.51076	1.55375	0	3.82655	5.47043	4.613	1072
CL1Contig176	5300.04	477.367	10122.7	21.2053	4.40636	2.46784e-12	4.65473e-10	Up	10.801	8.71528	16.4685	201.56	252.114	303.257	3563	gi|767020096|gb|EAS33705.3|hsp90-like protein [Coccidioides immitis RS]	0	sp|O43109|HSP90_PODAS	0	Heat shock protein 90 homolog	KOG0019	0	Molecular chaperone (HSP90 family)	ko04217;ko04151;ko04141	Necroptosis|PI3K-Akt signaling pathway|Protein processing in endoplasmic reticulum	3	K04079	HSP90A, htpG	molecular chaperone HtpG	GO:0005737;GO:0005524;GO:0006457;GO:0006950	cytoplasm|ATP binding|protein folding|response to stress
CL1Contig1763	202.466	364	40.9315	0.112449	-3.15266	0.0147185	0.113016	Down	12.7906	4.93742	8.29422	1.35927	0.887177	0.741519	3444	gi|695124244|emb|CEG04182.1|unnamed protein product [Fusarium sp. FIESC_5 CS3069]	8.65466e-221	sp|P25351|YCR3_YEAST	6e-67	Uncharacterized membrane protein YCR023C	KOG2615	1e-67	Permease of the major facilitator superfamily							GO:0000329;GO:0016021;GO:0005215;GO:0055085	fungal-type vacuole membrane|integral component of membrane|transporter activity|transmembrane transport
CL1Contig1767	11.7839	2.48941	21.0784	8.46722	3.08189	0.0302441	0.185242	Up	0	0.199748	0.308347	0.154528	1.86817	2.21211	1417
CL1Contig1769	184.016	90.8707	277.161	3.05006	1.60884	0.00274231	0.0328541	Up	4.24124	3.18878	2.65266	6.19911	14.859	12.3218	2282	gi|1032876157|gb|OAQ82872.1|CECR1 family adenosine deaminase [Purpureocillium lilacinum]	2.79072e-175	sp|P58780|CECR1_PIG	6e-23	Adenosine deaminase CECR1	KOG1097	2e-17	Adenine deaminase/adenosine deaminase	ko00230	Purine metabolism	1	K19572	CECR1, ADA2	adenosine deaminase CECR1	GO:0005615;GO:0004000;GO:0031685;GO:0008083;GO:0008201;GO:0043394;GO:0008270;GO:0006154;GO:0043103;GO:0046103	extracellular space|adenosine deaminase activity|adenosine receptor binding|growth factor activity|heparin binding|proteoglycan binding|zinc ion binding|adenosine catabolic process|hypoxanthine salvage|inosine biosynthetic process
CL1Contig177	339.512	558.242	120.782	0.216362	-2.20848	0.000309605	0.0057657	Down	6.11213	12.2758	14.3266	1.33447	3.21198	2.30362	4838	gi|115402645|ref|XP_001217399.1|hypothetical protein ATEG_08813 [Aspergillus terreus NIH2624]	0	sp|Q9P6L5|SLA2_SCHPO	0	Endocytosis protein end4	KOG0980	0	Actin-binding protein SLA2/Huntingtin-interacting protein Hip1							GO:0030479;GO:0051285;GO:0032153;GO:0005737;GO:0005543;GO:0030674;GO:0030036;GO:0034613;GO:0030866;GO:0006897;GO:0030950	actin cortical patch|cell cortex of cell tip|cell division site|cytoplasm|phospholipid binding|protein binding, bridging|actin cytoskeleton organization|cellular protein localization|cortical actin cytoskeleton organization|endocytosis|establishment or maintenance of actin cytoskeleton polarity
CL1Contig1777	71.3336	19.3599	123.307	6.36922	2.67112	0.000774146	0.0121883	Up	0.110199	0.458963	0.59899	1.54942	2.04361	3.28212	4830	gi|827061892|ref|XP_008092515.1|hypothetical protein GLRG_03639 [Colletotrichum graminicola M1.001]	1.77069e-51
CL1Contig1778	20305.2	11287.7	29322.7	2.59776	1.37727	0.0116208	0.0949277	Up	185.833	144.144	155.142	506.148	426.299	321.005	6006	gi|818166561|gb|KKP05994.1|hypothetical protein THAR02_01866 [Trichoderma harzianum]	4.65677e-165	sp|Q4WG16|EGLC_ASPFU	2e-100	Probable glucan endo-1,3-beta-glucosidase eglC	KOG2693	3e-37	Putative zinc transporter							GO:0031225;GO:0005618;GO:0005576;GO:0005886;GO:0042973;GO:0016798;GO:0016757;GO:0005975;GO:0071555;GO:0000272	anchored component of membrane|cell wall|extracellular region|plasma membrane|glucan endo-1,3-beta-D-glucosidase activity|hydrolase activity, acting on glycosyl bonds|transferase activity, transferring glycosyl groups|carbohydrate metabolic process|cell wall organization|polysaccharide catabolic process
CL1Contig1782	116.111	188.068	44.1547	0.234781	-2.09061	0.00235182	0.0291246	Down	3.80209	5.54108	6.91491	0.800427	1.40058	1.52902	3203
CL1Contig1785	179.623	289.607	69.6376	0.240455	-2.05616	0.000545993	0.00930783	Down	2.68041	8.40855	7.41743	1.28072	1.25567	1.51426	4521	gi|440486121|gb|ELQ66017.1|hypothetical protein OOW_P131scaffold00435g7 [Magnaporthe oryzae P131]	5.14437e-119	sp|D4AYS6|A1345_ARTBC	2e-130	Probable extracellular serine carboxypeptidase {ECO:0000305}	KOG2182	6e-28	Hydrolytic enzymes of the alpha/beta hydrolase fold							GO:0005576;GO:0016021;GO:0004180;GO:0008236	extracellular region|integral component of membrane|carboxypeptidase activity|serine-type peptidase activity
CL1Contig1787	67.9407	10.1477	125.734	12.3903	3.63114	5.28574e-06	0.000193925	Up	0.283192	0.775765	0.396399	3.03323	7.17907	7.81041	1916	gi|1008936167|gb|KYK59151.1|NAD dependent epimerase/dehydratase [Drechmeria coniospora]	4.23675e-41
CL1Contig1791	1950.22	2739.84	1160.6	0.423601	-1.23922	0.0125851	0.100205	Down	70.5122	81.7354	95.6706	47.6984	25.41	23.9443	2987	gi|681093388|emb|CDP23793.1|Putative oligopeptide transporter [Podospora anserina S mat+]	0	sp|P40900|ISP4_SCHPO	0	Sexual differentiation process protein isp4	KOG2262	0	Sexual differentiation process protein ISP4							GO:0005783;GO:0005789;GO:0005794;GO:0005887;GO:0005886;GO:1901584;GO:0015031;GO:1901583	endoplasmic reticulum|endoplasmic reticulum membrane|Golgi apparatus|integral component of plasma membrane|plasma membrane|tetrapeptide transmembrane transporter activity|protein transport|tetrapeptide transmembrane transport
CL1Contig1792	126.912	53.276	200.548	3.76433	1.91239	0.00641602	0.0620187	Up	0.474409	1.47876	1.68585	2.95787	5.24822	4.48271	4276	gi|908388050|gb|KND88744.1|hypothetical protein TOPH_06580 [Tolypocladium ophioglossoides CBS 100239]	3.89384e-174
CL1Contig1793	448.172	617.147	279.197	0.452399	-1.14433	0.030582	0.186845	Down	13.4777	11.2043	15.1287	8.56319	3.638	4.76537	4085	gi|682267141|gb|KFX92451.1|hypothetical protein O988_07274 [Pseudogymnoascus sp. VKM F-3808]	2.97022e-52
CL1Contig1796	100.121	165.522	34.719	0.209754	-2.25323	0.00116212	0.0167618	Down	1.44165	4.01738	3.94619	0.316051	0.856673	0.722632	5071
CL1Contig1799	138.125	269.278	6.97258	0.0258936	-5.27126	9.57692e-11	1.30459e-08	Down	16.0364	56.657	49.8011	0.272851	1.66757	1.08089	640
CL1Contig1800	102.813	167.91	37.7156	0.224618	-2.15446	0.00196655	0.0253282	Down	3.9871	7.79444	5.31477	0.879035	1.25194	1.59343	2713	gi|1020433552|gb|KZL69519.1|aldehyde dehydrogenase, partial [Colletotrichum incanum]	8.28414e-218	sp|O59808|BADH_SCHPO	5e-84	Probable betaine aldehyde dehydrogenase	KOG2450	1e-84	Aldehyde dehydrogenase							GO:0005829;GO:0005634;GO:0047105;GO:0019145;GO:0008802;GO:0019285;GO:0051321	cytosol|nucleus|4-trimethylammoniobutyraldehyde dehydrogenase activity|aminobutyraldehyde dehydrogenase activity|betaine-aldehyde dehydrogenase activity|glycine betaine biosynthetic process from choline|meiotic cell cycle
CL1Contig1811	4040.11	6117.95	1962.26	0.320738	-1.64053	0.00371205	0.0414926	Down	50.2	63.3951	57.9253	17.437	17.4223	18.7291	9595	gi|1032876800|gb|OAQ83514.1|MFS transporter [Purpureocillium lilacinum]	1.6353e-253	sp|O13880|VHT1_SCHPO	3e-105	Vitamin H transporter 1	KOG2533	8e-106	Permease of the major facilitator superfamily							GO:0005794;GO:0005887;GO:1901603;GO:1901604;GO:0015295;GO:1905135;GO:1905136	Golgi apparatus|integral component of plasma membrane|biotin transmembrane transporter activity|dethiobiotin transmembrane transporter activity|solute:proton symporter activity|biotin import across plasma membrane|dethiobiotin import across plasma membrane
CL1Contig1812	138.834	192.327	85.3398	0.443722	-1.17227	0.037013	0.21346	Down	4.87387	7.12526	8.00914	3.66096	2.74771	1.76364	2653
CL1Contig1815	67.1813	8.55103	125.811	14.713	3.87902	1.24784e-05	0.000413472	Up	0.0656925	0.573555	0.497938	5.21811	3.85967	5.05572	2296	gi|346976313|gb|EGY19765.1|polygalacturonase [Verticillium dahliae VdLs.17]	5.71362e-114	sp|Q5ARN5|PGLX2_EMENI	9e-133	Exopolygalacturonase X-2				ko00040	Pentose and glucuronate interconversions	1	K01213	E3.2.1.67	galacturan 1,4-alpha-galacturonidase	GO:0005576;GO:0047911;GO:0004650;GO:0071555;GO:0045490	extracellular region|galacturan 1,4-alpha-galacturonidase activity|polygalacturonase activity|cell wall organization|pectin catabolic process
CL1Contig1816	49.1396	20.3309	77.9484	3.83399	1.93884	0.00942506	0.0819512	Up	1.31191	0.951201	1.40123	3.68549	6.01273	4.84795	1435
CL1Contig1817	18.4697	31.8882	5.05114	0.158402	-2.65834	0.0380934	0.21748	Down	0.18995	1.64001	0.9391	0	0.450382	4.25711e-06	3439	gi|587748100|gb|EXA45816.1|hypothetical protein FOVG_06689 [Fusarium oxysporum f. sp. pisi HDV247]	1.70645e-159	sp|O34718|IOLT_BACSU	7e-18	Major myo-inositol transporter IolT	KOG0254	2e-18	Predicted transporter (major facilitator superfamily)							GO:0005887;GO:0005351	integral component of plasma membrane|sugar:proton symporter activity
CL1Contig1819	51261.1	102358	164.543	0.00160753	-9.28094	6.83095e-20	5.58316e-17	Down	3255.83	2505.55	2811.1	3.03422	3.40028	7.90156	3087	gi|672796789|gb|KFH47332.1|Ent-kaurene oxidase-like protein [Acremonium chrysogenum ATCC 11550]	4.69741e-173	sp|O94142|KO1_GIBFU	6e-80	Ent-kaurene oxidase	KOG0156	6e-17	Cytochrome P450 CYP2 subfamily	ko00904	Diterpenoid biosynthesis	1	K21292	CYP503	ent-kaurene oxidase	GO:0016021;GO:0052617;GO:0052616;GO:0052615;GO:0020037;GO:0005506;GO:0010241;GO:0009686	integral component of membrane|ent-kaur-16-en-19-al oxidase activity|ent-kaur-16-en-19-ol oxidase activity|ent-kaurene oxidase activity|heme binding|iron ion binding|ent-kaurene oxidation to kaurenoic acid|gibberellin biosynthetic process
CL1Contig1822	22.5391	40.3951	4.68303	0.115931	-3.10867	0.00394788	0.0434739	Down	0.532547	1.11149	2.68738	0.1699	0.113836	0.168745	2738	gi|672790953|gb|KFH41607.1|Acyl-CoA-binding protein-like protein [Acremonium chrysogenum ATCC 11550]	1.97283e-119	sp|C4R8D7|ATG37_KOMPG	8e-27	Autophagy-related protein 37	KOG0817	3e-10	Acyl-CoA-binding protein							GO:0016021;GO:0005778;GO:0005777;GO:0000062;GO:0008289;GO:0030242;GO:0015031	integral component of membrane|peroxisomal membrane|peroxisome|fatty-acyl-CoA binding|lipid binding|pexophagy|protein transport
CL1Contig1824	165.597	249.479	81.7155	0.327544	-1.61024	0.0270703	0.172705	Down	9.22777	8.06361	7.85016	1.80206	4.02418	2.82503	2581	gi|666398140|gb|KEY64022.1|hypothetical protein S7711_07386 [Stachybotrys chartarum IBT 7711]	2.67184e-102							ko00361;ko00364;ko00623	Chlorocyclohexane and chlorobenzene degradation|Fluorobenzoate degradation|Toluene degradation	3	K01061	E3.1.1.45	carboxymethylenebutenolidase
CL1Contig1827	52.0637	74.7972	29.3302	0.39213	-1.3506	0.0422426	0.231811	Down	2.54146	2.81801	2.37268	1.67303	0.489494	0.610556	2553	gi|347836626|emb|CCD51198.1|similar to prolyl oligopeptidase [Botrytis cinerea T4]	1.68928e-45	sp|Q00808|HETE1_PODAS	2e-68	Vegetative incompatibility protein HET-E-1	KOG0266	1e-27	WD40 repeat-containing protein							GO:0005525	GTP binding
CL1Contig1833	2668.97	5223.82	114.11	0.0218441	-5.51661	2.33924e-16	1.07546e-13	Down	111.192	203.931	175.43	2.09099	3.8894	4.51875	2956	gi|672797276|gb|KFH47816.1|Mannan endo-1,6-alpha-mannosidase-like protein [Acremonium chrysogenum ATCC 11550]	1.45353e-175	sp|Q75DG6|DCW1_ASHGO	1e-94	Mannan endo-1,6-alpha-mannosidase DCW1										GO:0046658;GO:0005618;GO:0005576;GO:0005886;GO:0008496;GO:0007117;GO:0016052;GO:0071555;GO:0030447;GO:0009272	anchored component of plasma membrane|cell wall|extracellular region|plasma membrane|mannan endo-1,6-alpha-mannosidase activity|budding cell bud growth|carbohydrate catabolic process|cell wall organization|filamentous growth|fungal-type cell wall biogenesis
CL1Contig1836	59.758	27.7535	91.7624	3.30634	1.72523	0.0302649	0.185292	Up	0.195961	0.63555	1.24354	1.19987	3.10691	2.09173	3943	gi|936414183|gb|KPM42593.1|hypothetical protein AK830_g4022 [Neonectria ditissima]	3.2908e-66
CL1Contig1840	697.175	43.3155	1351.03	31.1905	4.96304	1.84223e-08	1.43401e-06	Up	0.313961	0.93336	0.730526	7.9744	28.9005	23.0796	6294	gi|936412166|gb|KPM40696.1|hypothetical protein AK830_g5871 [Neonectria ditissima]	1.75494e-97	sp|Q99173|NAH1_ZYGRO	1e-14	Na(+)/H(+) antiporter 1	KOG4505	2e-13	Na+/H+ antiporter							GO:0016021;GO:0005886;GO:0015079;GO:0015385;GO:0030004	integral component of membrane|plasma membrane|potassium ion transmembrane transporter activity|sodium:proton antiporter activity|cellular monovalent inorganic cation homeostasis
CL1Contig1851	20.0022	4.97826	35.0261	7.03581	2.81472	0.0411722	0.228505	Up	3.99742e-08	0.855322	0.864491	0.726982	3.51753	6.19088	941
CL1Contig1852	42.2959	12.1525	72.4392	5.96082	2.57551	0.00149545	0.0205043	Up	0.614619	1.45412	0.126576	2.19386	6.54776	4.86988	1470
CL1Contig1854	44.0155	2.57853	85.4524	33.14	5.0505	7.50555e-07	3.7179e-05	Up	0.0340987	0	0.13849	1.64071	1.17262	2.00112	4602
CL1Contig1858	74.8857	13.1203	136.651	10.4152	3.38062	0.00129325	0.018207	Up	0.314438	2.17788	2.48638	6.72957	14.1393	26.1242	798
CL1Contig1862	135.444	39.4868	231.401	5.86021	2.55095	0.000164505	0.00344758	Up	1.43251	1.39724	1.30827	9.05012	8.42926	6.29968	2513	gi|908394486|gb|KND95081.1|hypothetical protein TOPH_00488 [Tolypocladium ophioglossoides CBS 100239]	1.35641e-10
CL1Contig1863	52.8522	21.8518	83.8527	3.83733	1.9401	0.0277861	0.17605	Up	0.905554	2.60466	5.88501	3.96173	19.0438	11.1026	695
CL1Contig1864	2009.8	1208.24	2811.37	2.32683	1.21837	0.0438259	0.237834	Up	10.0239	17.4924	17.8299	32.3349	33.2097	33.7451	7423	gi|1032864695|gb|OAQ71467.1|mitochondrial import inner membrane translocase subunit tim-50 [Purpureocillium lilacinum]	3.88988e-190	sp|Q4I099|TIM50_GIBZE	0	Mitochondrial import inner membrane translocase subunit TIM50	KOG2832	5e-64	TFIIF-interacting CTD phosphatase, including NLI-interacting factor (involved in RNA polymerase II regulation)							GO:0016021;GO:0005744;GO:0015031	integral component of membrane|mitochondrial inner membrane presequence translocase complex|protein transport
CL1Contig1875	105.713	184.039	27.3876	0.148814	-2.74841	5.08371e-05	0.00129174	Down	5.07206	16.3626	13.314	1.30732	2.1464	1.34817	1528	gi|672795089|gb|KFH45651.1|hypothetical protein ACRE_035360 [Acremonium chrysogenum ATCC 11550]	8.66346e-19
CL1Contig188	1077.97	522.211	1633.73	3.12849	1.64546	0.0021715	0.0271702	Up	3.5246	3.99315	4.14256	7.84162	14.0652	15.0487	11994	gi|629717114|ref|XP_007820423.1|serine/threonine-protein kinase sck1 [Metarhizium robertsii ARSEF 23]	0	sp|Q7SGW5|NAR1_NEUCR	0	Cytosolic Fe-S cluster assembly factor nar-1	KOG0598	0	Ribosomal protein S6 kinase and related proteins	ko04138	Autophagy - yeast	1	K19800	SCH9	serine/threonine protein kinase SCH9	GO:0005829;GO:0005634;GO:0051539;GO:0051536;GO:0046872;GO:0016226	cytosol|nucleus|4 iron, 4 sulfur cluster binding|iron-sulfur cluster binding|metal ion binding|iron-sulfur cluster assembly
CL1Contig1887	389.915	536.575	243.255	0.453347	-1.14131	0.0380945	0.21748	Down	3.86353	9.78405	8.89328	2.48972	3.65458	3.43648	6795	gi|121714040|ref|XP_001274631.1|ribosome biogenesis protein Ria1, putative [Aspergillus clavatus NRRL 1]	0	sp|O74945|RIA1_SCHPO	0	Ribosome assembly protein 1	KOG0467	0	Translation elongation factor 2/ribosome biogenesis protein RIA1 and related proteins	ko03008	Ribosome biogenesis in eukaryotes	1	K14536	RIA1	ribosome assembly protein 1	GO:0005737;GO:0005829;GO:0005622;GO:0005525;GO:0003924;GO:0042256;GO:0042254	cytoplasm|cytosol|intracellular|GTP binding|GTPase activity|mature ribosome assembly|ribosome biogenesis
CL1Contig1888	37.9342	1.1722	74.6962	63.7231	5.99374	9.84235e-07	4.68611e-05	Up	0.0646591	4.72724e-26	8.74086e-27	0.832995	1.92355	3.39055	3340	gi|1111509580|emb|CVK84475.1|related to A.brasilense nifR3 protein [Fusarium mangiferae]	4.95809e-244	sp|Q2HDP2|DUS3_CHAGB	0	tRNA-dihydrouridine(47) synthase [NAD(P)(+)]	KOG2333	5e-93	Uncharacterized conserved protein							GO:0005737;GO:0034399;GO:0050660;GO:0046872;GO:0102265	cytoplasm|nuclear periphery|flavin adenine dinucleotide binding|metal ion binding|tRNA-dihydrouridine47 synthase activity
CL1Contig1905	23.3934	41.2858	5.50094	0.133241	-2.90789	0.00893544	0.079383	Down	1.33812	1.91098	1.86032	0.0575846	0.190529	0.453713	2199	gi|1102744203|gb|OIW26752.1|P-loop containing nucleoside triphosphate hydrolase protein [Coniochaeta ligniaria NRRL 30616]	1.10712e-90	sp|Q940Y8|KN13B_ARATH	1e-27	Kinesin-like protein KIN-13B {ECO:0000305}	KOG0246	9e-29	Kinesin-like protein							GO:0005871;GO:0005874;GO:0005634;GO:0005886;GO:0005524;GO:0016887;GO:0003777;GO:0016049;GO:0007018;GO:1903338	kinesin complex|microtubule|nucleus|plasma membrane|ATP binding|ATPase activity|microtubule motor activity|cell growth|microtubule-based movement|regulation of cell wall organization or biogenesis
CL1Contig1908	287.06	24.1928	549.928	22.731	4.50659	1.45958e-10	1.88363e-08	Up	0.153991	0.394275	0.443939	4.89957	7.29686	8.93615	7008	gi|672797728|gb|KFH48265.1|putative transporter -like protein [Acremonium chrysogenum ATCC 11550]	1.37719e-115	sp|Q9US44|YIZG_SCHPO	4e-48	Uncharacterized transporter C1002.16c	KOG2533	9e-49	Permease of the major facilitator superfamily							GO:0032153;GO:0051286;GO:0005794;GO:0016021;GO:0046943;GO:0022857;GO:0006820;GO:1905039;GO:0055085	cell division site|cell tip|Golgi apparatus|integral component of membrane|carboxylic acid transmembrane transporter activity|transmembrane transporter activity|anion transport|carboxylic acid transmembrane transport|transmembrane transport
CL1Contig1911	1500.77	873.851	2127.69	2.43484	1.28383	0.00640354	0.0620027	Up	17.8249	11.4157	11.5309	24.3734	39.4285	42.5164	5400	gi|667519494|gb|KFA48853.1|hypothetical protein S40293_01509 [Stachybotrys chartarum IBT 40293]	3.04914e-172	sp|O42662|MTT16_SCHPO	3e-50	Putative methyltransferase-like protein C27D7.08c	KOG2912	7e-51	Predicted DNA methylase							GO:0005829;GO:0005634;GO:0052907;GO:0070475	cytosol|nucleus|23S rRNA (adenine(1618)-N(6))-methyltransferase activity|rRNA base methylation
CL1Contig1920	116.865	179.526	54.2041	0.30193	-1.72772	0.00694292	0.065857	Down	0.91149	4.37027	4.19202	0.677314	0.96927	0.921377	5633	gi|573064302|gb|ETS83953.1|hypothetical protein PFICI_05829 [Pestalotiopsis fici W106-1]	3.00067e-184	sp|P53110|YGP9_YEAST	2e-21	Uncharacterized protein YGL159W										GO:0005737;GO:0016639	cytoplasm|oxidoreductase activity, acting on the CH-NH2 group of donors, NAD or NADP as acceptor
CL1Contig1924	15.6131	25.7477	5.47849	0.212776	-2.23259	0.0375126	0.214992	Down	0.713239	0.726711	0.470968	0.246915	1.1215e-13	0.11909	3442	gi|429859685|gb|ELA34456.1|amino acid permease family [Colletotrichum gloeosporioides Nara gc5]	6.46744e-221	sp|P19807|HNM1_YEAST	8e-61	Choline transport protein	KOG1289	2e-61	Amino acid transporters							GO:0005887;GO:0005886;GO:1901235;GO:0015297;GO:0015220;GO:0034228;GO:0015179;GO:1900749;GO:0015871;GO:0034229;GO:0031460	integral component of plasma membrane|plasma membrane|(R)-carnitine transmembrane transporter activity|antiporter activity|choline transmembrane transporter activity|ethanolamine transmembrane transporter activity|L-amino acid transmembrane transporter activity|(R)-carnitine transport|choline transport|ethanolamine transport|glycine betaine transport
CL1Contig1930	168.338	31.0625	305.614	9.83869	3.29847	1.26219e-06	5.73126e-05	Up	1.02083	1.34447	0.845408	9.99696	8.34835	12.62	2578
CL1Contig1932	996.193	1647.76	344.628	0.20915	-2.25739	5.59379e-05	0.00139959	Down	20.4915	40.9514	46.0359	6.67973	7.308	6.89655	4336	gi|672797135|gb|KFH47676.1|Asparagine-rich zinc finger protein-like protein [Acremonium chrysogenum ATCC 11550]	4.66623e-57	sp|P41696|AZF1_YEAST	2e-42	Asparagine-rich zinc finger protein AZF1	KOG1721	4e-43	FOG: Zn-finger							GO:0005829;GO:0005634;GO:0046872;GO:0000978;GO:0001077;GO:0071322;GO:0060237;GO:0006357	cytosol|nucleus|metal ion binding|RNA polymerase II core promoter proximal region sequence-specific DNA binding|transcriptional activator activity, RNA polymerase II core promoter proximal region sequence-specific binding|cellular response to carbohydrate stimulus|regulation of fungal-type cell wall organization|regulation of transcription from RNA polymerase II promoter
CL1Contig1934	163.684	84.6209	242.748	2.86865	1.52037	0.010783	0.0901874	Up	1.31915	1.66715	1.05845	2.91316	2.76207	6.00586	5525	gi|259509987|sp|B2B1M4.1|SEY1_PODANRecName: Full=Protein SEY1	0	sp|Q9P5X6|SEY1_NEUCR	0	Protein sey1 {ECO:0000255|HAMAP-Rule:MF_03109}	KOG2203	1e-144	GTP-binding protein							GO:0005783;GO:0005789;GO:0016021;GO:0005525;GO:0003924;GO:0007029	endoplasmic reticulum|endoplasmic reticulum membrane|integral component of membrane|GTP binding|GTPase activity|endoplasmic reticulum organization
CL1Contig1936	226.23	106.43	346.031	3.25126	1.701	0.00518767	0.0532224	Up	1.66242	2.05402	1.58721	5.40618	6.15385	5.4935	5340
CL1Contig1941	94.348	33.6886	155.007	4.60118	2.20201	0.00571236	0.056784	Up	0.0814201	3.23317	2.39035	5.62608	7.4419	9.4545	1840
CL1Contig1950	35.6838	60.7092	10.6584	0.175564	-2.50993	0.0038584	0.0427607	Down	2.45652	6.68148	3.49059	0.542015	0.691242	0.8411	1355	gi|256729272|gb|EEU42626.1|hypothetical protein NECHADRAFT_63081 [Nectria haematococca mpVI 77-13-4]	2.80668e-104							ko03010	Ribosome	1	K02895	RP-L24, MRPL24, rplX	large subunit ribosomal protein L24
CL1Contig1952	109.187	39.8892	178.485	4.47452	2.16173	0.00228203	0.0283797	Up	0.15625	0.570118	0.547082	1.00375	2.05955	2.27442	9148	gi|913904847|emb|CRJ86113.1|hypothetical protein BN1723_000076 [Verticillium longisporum]	0	sp|Q9P8I0|PUT2_EMENI	0	Delta-1-pyrroline-5-carboxylate dehydrogenase, mitochondrial	KOG2455	0	Delta-1-pyrroline-5-carboxylate dehydrogenase	ko00250;ko00330	Alanine, aspartate and glutamate metabolism|Arginine and proline metabolism	2	K00294	E1.2.1.88	1-pyrroline-5-carboxylate dehydrogenase	GO:0005759;GO:0003842;GO:0004029;GO:0034198;GO:0006537;GO:0006561;GO:0010133	mitochondrial matrix|1-pyrroline-5-carboxylate dehydrogenase activity|aldehyde dehydrogenase (NAD) activity|cellular response to amino acid starvation|glutamate biosynthetic process|proline biosynthetic process|proline catabolic process to glutamate
CL1Contig1968	65.4934	5.22843	125.758	24.0528	4.58813	0.010478	0.0882893	Up	0	0.212767	0.559532	3.03818	2.24977	10.9503	2083	gi|729183818|emb|CEJ89672.1|hypothetical protein VHEMI05499 [Torrubiella hemipterigena]	2.3609e-54
CL1Contig1969	74.6062	125.653	23.559	0.187492	-2.4151	0.000700291	0.0113399	Down	2.91187	6.43381	7.38426	0.83425	1.16428	0.929106	2137	gi|672791969|gb|KFH42592.1|hypothetical protein ACRE_066810 [Acremonium chrysogenum ATCC 11550]	4.06871e-59	sp|Q49YW6|Y869_STAS1	2e-09	Uncharacterized protein SSP0869
CL1Contig197	6.95686	0.746318	13.1674	17.6432	4.14104	0.0472885	0.250796	Up	0	0.336456	0	1.55508	2.40341	1.38453	678
CL1Contig1970	294.858	160.227	429.49	2.68051	1.42251	0.0128201	0.101731	Up	3.06396	3.22695	2.09577	7.60151	7.65738	7.3938	4960	gi|302902575|ref|XP_003048674.1|hypothetical protein NECHADRAFT_22088 [Nectria haematococca mpVI 77-13-4]	3.02799e-157	sp|O74828|ESF1_SCHPO	4e-77	Pre-rRNA-processing protein esf1	KOG2318	1e-77	Uncharacterized conserved protein							GO:0005730;GO:0005634;GO:0003723;GO:0006364	nucleolus|nucleus|RNA binding|rRNA processing
CL1Contig1977	892.358	221.535	1563.18	7.05615	2.81888	0.00010575	0.00236084	Up	0.371793	6.51077	7.97065	13.2308	43.302	37.9882	4603	gi|953464533|ref|XP_014575741.1|protein phosphatase 2C, partial [Metarhizium majus ARSEF 297]	7.78044e-223	sp|Q12511|PDP1_YEAST	4e-94	[Pyruvate dehydrogenase [acetyl-transferring]]-phosphatase 1, mitochondrial	KOG0700	1e-94	Protein phosphatase 2C/pyruvate dehydrogenase (lipoamide) phosphatase							GO:0005758;GO:0005739;GO:0004741;GO:0046872;GO:0004722;GO:0043085;GO:0006470;GO:0050790	mitochondrial intermembrane space|mitochondrion|[pyruvate dehydrogenase (lipoamide)] phosphatase activity|metal ion binding|protein serine/threonine phosphatase activity|positive regulation of catalytic activity|protein dephosphorylation|regulation of catalytic activity
CL1Contig1986	141.872	250.662	33.082	0.131978	-2.92163	3.6266e-05	0.00097719	Down	4.25549	4.08251	4.22019	0.44845	0.746162	0.486236	5263	gi|342886330|gb|EGU86197.1|hypothetical protein FOXB_03276 [Fusarium oxysporum Fo5176]	0	sp|O74473|CDC11_SCHPO	7e-53	Septation initiation network scaffold protein cdc11	KOG0531	2e-53	Protein phosphatase 1, regulatory subunit, and related proteins	ko04392	Hippo signaling pathway - multiple species	1	K20237	NUD1	protein NUD1	GO:0032153;GO:0005737;GO:0044732;GO:0005634;GO:0032947;GO:0000917;GO:0034613;GO:0000281;GO:0031028	cell division site|cytoplasm|mitotic spindle pole body|nucleus|protein complex scaffold|barrier septum assembly|cellular protein localization|mitotic cytokinesis|septation initiation signaling
CL1Contig1999	117.646	175.291	60.0009	0.342293	-1.5467	0.0239201	0.157828	Down	4.24511	4.40085	5.54222	1.40927	2.42731	0.973767	3326	gi|558857141|gb|ESU07224.1|hypothetical protein FGSG_01861 [Fusarium graminearum PH-1]	2.01414e-103
CL1Contig2006	122.756	44.944	200.567	4.4626	2.15789	0.0013878	0.0192435	Up	1.43668	2.46781	1.63395	6.86312	8.65622	8.67141	2199	gi|666401105|gb|KEY66873.1|hypothetical protein S7711_05227 [Stachybotrys chartarum IBT 7711]	7.92355e-127
CL1Contig2009	118.011	29.677	206.344	6.95301	2.79764	4.49182e-05	0.00116343	Up	0.881381	0.536839	0.774092	6.03349	4.85529	4.4489	3460
CL1Contig201	52.6778	20.6328	84.7229	4.10623	2.03781	0.0169031	0.124776	Up	0.442561	0.957727	0.518543	2.92162	1.89137	2.46708	2980	gi|666404599|gb|KEY70184.1|hypothetical protein S7711_03405 [Stachybotrys chartarum IBT 7711]	0	sp|Q9MAG3|AB24G_ARATH	1e-61	ABC transporter G family member 24	KOG0061	2e-59	Transporter, ABC superfamily (Breast cancer resistance protein)							GO:0016021;GO:0005886;GO:0005524;GO:0042626	integral component of membrane|plasma membrane|ATP binding|ATPase activity, coupled to transmembrane movement of substances
CL1Contig2010	22.7656	39.5701	5.96117	0.150648	-2.73074	0.00766749	0.070946	Down	0.625261	1.64858	2.04383	0.131094	0.266112	0.219608	2653	gi|1024754280|gb|KZZ93289.1|hypothetical protein AAL_05674 [Aschersonia aleyrodis RCEF 2490]	1.37157e-15
CL1Contig2014	68.7713	13.6505	123.892	9.07601	3.18206	0.00179119	0.0235707	Up	0.141489	0.180232	0.256035	0.466276	2.93112	2.1514	6345	gi|672790205|gb|KFH40897.1|hypothetical protein ACRE_084090 [Acremonium chrysogenum ATCC 11550]	2.7979e-212	sp|P47139|YJ68_YEAST	6e-74	Uncharacterized protein YJR098C										GO:0005739;GO:0008374;GO:0006629	mitochondrion|O-acyltransferase activity|lipid metabolic process
CL1Contig2016	259.706	371.73	147.682	0.397282	-1.33176	0.0326072	0.195597	Down	6.05324	6.82576	5.65834	2.39868	2.37207	2.50996	5306	gi|672794504|gb|KFH45075.1|Serine/threonine-protein phosphatase 6 regulatory ankyrin repeat subunit C-like protein [Acremonium chrysogenum ATCC 11550]	9.53134e-85	sp|Q54KA7|SECG_DICDI	5e-39	Ankyrin repeat, PH and SEC7 domain containing protein secG	KOG4177	4e-40	Ankyrin							GO:0005829;GO:0005764;GO:0005086;GO:0008093;GO:0030507;GO:0030036;GO:0031589;GO:0006935;GO:0043327;GO:0031154;GO:0072661;GO:0032012	cytosol|lysosome|ARF guanyl-nucleotide exchange factor activity|cytoskeletal adaptor activity|spectrin binding|actin cytoskeleton organization|cell-substrate adhesion|chemotaxis|chemotaxis to cAMP|culmination involved in sorocarp development|protein targeting to plasma membrane|regulation of ARF protein signal transduction
CL1Contig2027	19.4399	32.6672	6.21255	0.190177	-2.39459	0.0220019	0.14958	Down	0.896667	3.09738	1.76341	0.289299	0.42221	0.311895	1645
CL1Contig2032	94.6976	166.163	23.2321	0.139815	-2.83841	0.000149822	0.00320374	Down	1.30733	1.81927	2.86266	0.0983783	0.458137	0.280405	7748	gi|672795697|gb|KFH46251.1|Levodione reductase-like protein [Acremonium chrysogenum ATCC 11550]	1.61924e-110	sp|Q9LBG2|LVR_LEIAQ	2e-42	Levodione reductase	KOG0725	3e-30	Reductases with broad range of substrate specificities							GO:0016491	oxidoreductase activity
CL1Contig2040	4163.6	2349.93	5977.27	2.5436	1.34687	0.00579828	0.057444	Up	11.6112	10.0589	9.89888	17.378	34.0712	32.6317	19345	gi|302890032|ref|XP_003043901.1|hypothetical protein NECHADRAFT_96021 [Nectria haematococca mpVI 77-13-4]	0	sp|P12866|STE6_YEAST	1e-76	Alpha-factor-transporting ATPase	KOG0055	3e-77	Multidrug/pheromone exporter, ABC superfamily	ko02010	ABC transporters	1	K05658	ABCB1, CD243	ATP-binding cassette, subfamily B (MDR/TAP), member 1	GO:0005794;GO:0016021;GO:0043332;GO:0005886;GO:0005524;GO:0015440;GO:0000770;GO:0019236	Golgi apparatus|integral component of membrane|mating projection tip|plasma membrane|ATP binding|peptide-transporting ATPase activity|peptide pheromone export|response to pheromone
CL1Contig2041	412.673	172.498	652.847	3.78465	1.92016	0.000345389	0.00633587	Up	1.93503	1.35857	0.676045	5.04916	5.70757	5.27609	10717	gi|1069593572|ref|XP_018179895.1|mitochondrial protein import protein MAS5 [Purpureocillium lilacinum]	3.90772e-188	sp|O74752|MAS5_SCHPO	1e-81	Mitochondrial protein import protein mas5	KOG0712	3e-82	Molecular chaperone (DnaJ superfamily)	ko04141	Protein processing in endoplasmic reticulum	1	K09503	DNAJA2	DnaJ homolog subfamily A member 2	GO:0005829;GO:0005634;GO:0005524;GO:0030544;GO:0046872;GO:0000226;GO:1900035;GO:0006457;GO:0015031;GO:0009408	cytosol|nucleus|ATP binding|Hsp70 protein binding|metal ion binding|microtubule cytoskeleton organization|negative regulation of cellular response to heat|protein folding|protein transport|response to heat
CL1Contig2045	52.0741	23.5102	80.6381	3.42993	1.77818	0.0149208	0.113952	Up	1.57989	0.92481	1.26732	1.15211	6.91643	6.23737	1604	gi|908393238|gb|KND93849.1|SNF1 protein kinase subunit beta-2 [Tolypocladium ophioglossoides CBS 100239]	1.60086e-40
CL1Contig2056	107.325	37.5519	177.098	4.71609	2.23759	0.000607161	0.0101811	Up	0.596827	0.740762	0.692284	1.23383	4.29652	4.4276	4975	gi|672793352|gb|KFH43943.1|UDP-N-acetyl-D-glucosamine 6-dehydrogenase-like protein [Acremonium chrysogenum ATCC 11550]	1.40339e-162	sp|G3XD94|UGND_PSEAE	3e-41	UDP-N-acetyl-D-glucosamine 6-dehydrogenase {ECO:0000312|EMBL:AAG06547.1}										GO:0016021;GO:0051287;GO:0003954;GO:0016628;GO:0003979;GO:0047004;GO:0071555;GO:0009243;GO:0000271;GO:0006065	integral component of membrane|NAD binding|NADH dehydrogenase activity|oxidoreductase activity, acting on the CH-CH group of donors, NAD or NADP as acceptor|UDP-glucose 6-dehydrogenase activity|UDP-N-acetylglucosamine 6-dehydrogenase activity|cell wall organization|O antigen biosynthetic process|polysaccharide biosynthetic process|UDP-glucuronate biosynthetic process
CL1Contig2066	76.4912	33.4354	119.547	3.57546	1.83813	0.0196858	0.139105	Up	0.409114	0.760659	0.979399	2.50247	1.99905	2.52035	4404
CL1Contig2067	327.979	205.444	450.514	2.19288	1.13283	0.0481411	0.253672	Up	8.7628	19.4673	16.0173	15.9684	37.5636	41.2987	1306	gi|596544381|gb|EYB24544.1|hypothetical protein FG05_06446 [Fusarium graminearum]	4.53939e-10
CL1Contig207	1406.31	2225.69	586.929	0.263706	-1.923	0.000349057	0.00637929	Down	28.3335	62.1106	62.9912	12.9006	13.7075	10.6385	4114	gi|1069588438|ref|XP_018179019.1|hypothetical protein VFPFJ_04459 [Purpureocillium lilacinum]	4.0875e-195	sp|Q9P6K3|YLF8_SCHPO	3e-66	UPF0662 protein C30C2.08										GO:0005829;GO:0005634	cytosol|nucleus
CL1Contig2071	62.3728	4.15775	120.588	29.0031	4.85814	3.60867e-08	2.58979e-06	Up	0.0944971	0.311962	0.0389437	1.97603	5.53948	5.10875	2652	gi|672796607|gb|KFH47152.1|Lactose permease-like protein [Acremonium chrysogenum ATCC 11550]	2.97348e-235	sp|P07921|LACP_KLULA	6e-55	Lactose permease	KOG0254	7e-17	Predicted transporter (major facilitator superfamily)							GO:0016021;GO:0022891;GO:0015293;GO:0008643	integral component of membrane|substrate-specific transmembrane transporter activity|symporter activity|carbohydrate transport
CL1Contig2081	242.941	137.068	348.814	2.54481	1.34756	0.0408035	0.2273	Up	3.92296	13.9451	8.3262	15.9912	25.5854	20.5277	1507
CL1Contig2084	96.1445	17.1173	175.172	10.2336	3.35524	7.5165e-05	0.001775	Up	0.128075	0.549758	0.402341	2.79622	2.04108	5.08378	4653	gi|908390514|gb|KND91150.1|NAP1-binding protein 2 [Tolypocladium ophioglossoides CBS 100239]	1.63002e-172	sp|A6SI59|MCR1_BOTFB	1e-111	NADH-cytochrome b5 reductase 2	KOG0534	2e-48	NADH-cytochrome b-5 reductase	ko00520	Amino sugar and nucleotide sugar metabolism	1	K00326	E1.6.2.2	cytochrome-b5 reductase	GO:0016021;GO:0005741;GO:0004128	integral component of membrane|mitochondrial outer membrane|cytochrome-b5 reductase activity, acting on NAD(P)H
CL1Contig2088	160.884	56.279	265.488	4.71736	2.23798	0.000942621	0.0141943	Up	0.501306	1.3937	1.61155	3.44485	5.37551	6.59499	4647	gi|302920183|ref|XP_003053017.1|predicted protein [Nectria haematococca mpVI 77-13-4]	0	sp|Q8CN02|COPA_STAES	3e-126	Copper-exporting P-type ATPase A	KOG0207	1e-120	Cation transport ATPase							GO:0016021;GO:0005886;GO:0005524;GO:0019829;GO:0005507;GO:0006825	integral component of membrane|plasma membrane|ATP binding|cation-transporting ATPase activity|copper ion binding|copper ion transport
CL1Contig2089	222.103	36.7405	407.465	11.0904	3.47123	6.69076e-08	4.49472e-06	Up	1.17764	1.80341	0.198191	9.06638	17.6293	10.3917	2968	gi|995936526|gb|KXG49222.1|Monooxygenase, FAD-binding [Penicillium griseofulvum]	6.34384e-117	sp|G3XMC2|AZAH_ASPNA	2e-77	FAD-dependent monooxygenase azaH {ECO:0000303|PubMed:22921072}	KOG2614	2e-12	Kynurenine 3-monooxygenase and related flavoprotein monooxygenases	ko01220;ko00621;ko00624;ko00626	Degradation of aromatic compounds|Dioxin degradation|Polycyclic aromatic hydrocarbon degradation|Naphthalene degradation	4	K00480	E1.14.13.1	salicylate hydroxylase	GO:0016021;GO:0071949;GO:0004497	integral component of membrane|FAD binding|monooxygenase activity
CL1Contig2096	176.182	91.2687	261.096	2.86074	1.51639	0.0194174	0.137871	Up	0.876947	1.542	1.60452	2.98673	3.26373	4.68177	6339	gi|1093038406|gb|OHW90775.1|aldehyde dehydrogenase [Colletotrichum incanum]	9.15859e-213	sp|O59808|BADH_SCHPO	8e-79	Probable betaine aldehyde dehydrogenase	KOG2450	2e-79	Aldehyde dehydrogenase	ko04141	Protein processing in endoplasmic reticulum	1	K14002	SCJ1	DnaJ-related protein SCJ1	GO:0005829;GO:0005634;GO:0047105;GO:0019145;GO:0008802;GO:0019285;GO:0051321	cytosol|nucleus|4-trimethylammoniobutyraldehyde dehydrogenase activity|aminobutyraldehyde dehydrogenase activity|betaine-aldehyde dehydrogenase activity|glycine betaine biosynthetic process from choline|meiotic cell cycle
CL1Contig2098	305.863	26.6078	585.118	21.9905	4.45881	3.37046e-12	6.27674e-10	Up	1.11041	0.0581686	0.0901427	7.72125	10.2577	17.527	4440	gi|672792592|gb|KFH43200.1|Quinidine resistance protein-like protein [Acremonium chrysogenum ATCC 11550]	1.67498e-207	sp|A0A0U2UXG3|ITP1_USTMD	1e-70	Itaconate transport protein {ECO:0000303|PubMed:26639528}	KOG0255	1e-57	Synaptic vesicle transporter SVOP and related transporters (major facilitator superfamily)							GO:0016021;GO:0005886;GO:0055085	integral component of membrane|plasma membrane|transmembrane transport
CL1Contig2106	114.356	59.425	169.287	2.84874	1.51032	0.0112643	0.0927889	Up	4.40142	3.11506	3.8169	8.30521	11.2704	14.098	1350	gi|584135025|gb|EWG44388.1|hypothetical protein FVEG_05464 [Fusarium verticillioides 7600]	8.08822e-10
CL1Contig2110	1021.96	1616.55	427.374	0.264374	-1.91935	0.00155585	0.0211354	Down	37.2235	39.6182	41.5029	8.28202	12.7118	10.4712	3638	gi|672791636|gb|KFH42268.1|putative vacuolar membrane protein-like protein [Acremonium chrysogenum ATCC 11550]	2.39559e-164	sp|P47114|YJ24_YEAST	3e-21	Uncharacterized vacuolar membrane protein YJR054W										GO:0005887;GO:0005937;GO:0005774;GO:0015079;GO:0071805	integral component of plasma membrane|mating projection|vacuolar membrane|potassium ion transmembrane transporter activity|potassium ion transmembrane transport
CL1Contig2128	79.4712	42.9005	116.042	2.70491	1.43558	0.029469	0.182723	Up	1.11119	1.04171	1.18708	2.40936	2.89124	3.88961	3363	gi|475672918|gb|EMT70041.1|Homoserine O-acetyltransferase [Fusarium oxysporum f. sp. cubense race 4]	1.45316e-222	sp|Q9Y875|MET2_EMENI	4e-163	Homoserine O-acetyltransferase				ko00270	Cysteine and methionine metabolism	1	K00641	metX	homoserine O-acetyltransferase	GO:0005737;GO:0004414;GO:0009092;GO:0009086;GO:0006555	cytoplasm|homoserine O-acetyltransferase activity|homoserine metabolic process|methionine biosynthetic process|methionine metabolic process
CL1Contig2134	1400.62	2111.47	689.761	0.326673	-1.61408	0.00371719	0.0414926	Down	33.1317	101.455	93.5058	13.1983	26.1736	30.9939	2677	gi|1057466381|gb|ODA84048.1|hypothetical protein RJ55_02566 [Drechmeria coniospora]	4.02438e-214	sp|Q96VJ7|DHE4_GIBFU	0	NADP-specific glutamate dehydrogenase	KOG2250	0	Glutamate/leucine/phenylalanine/valine dehydrogenases	ko00220;ko00250;ko00910	Arginine biosynthesis|Alanine, aspartate and glutamate metabolism|Nitrogen metabolism	3	K00262	E1.4.1.4, gdhA	glutamate dehydrogenase (NADP+)	GO:0004352;GO:0004354;GO:0006520	glutamate dehydrogenase (NAD+) activity|glutamate dehydrogenase (NADP+) activity|cellular amino acid metabolic process
CL1Contig214	238.328	455.916	20.7396	0.0454899	-4.45831	0.0230238	0.154247	Down	37.7176	12.5873	14.88	1.04573	1.19005	1.07926	1658	gi|1025679577|gb|OAA66887.1|Phospholipase/carboxylesterase [Sporothrix insectorum RCEF 264]	9.67492e-61	sp|Q9HFJ5|APTH1_NEUCR	1e-10	Acyl-protein thioesterase 1	KOG2112	3e-09	Lysophospholipase							GO:0005737;GO:0052689;GO:0008474;GO:0006631;GO:0002084	cytoplasm|carboxylic ester hydrolase activity|palmitoyl-(protein) hydrolase activity|fatty acid metabolic process|protein depalmitoylation
CL1Contig2149	810.184	229.303	1391.06	6.06651	2.60087	1.36085e-05	0.000440987	Up	5.445	5.77339	5.56424	34.8321	27.0061	37.8462	3621
CL1Contig2154	193.91	26.4897	361.33	13.6404	3.76982	1.62199e-07	9.70028e-06	Up	0.208349	1.67915	1.89467	10.5173	18.2507	17.4339	2114
CL1Contig2162	195.71	30.469	360.951	11.8465	3.56639	0.000993996	0.0148013	Up	0.288164	0.182112	0.660926	1.44805	7.97203	4.39388	7409	gi|1025652064|gb|OAA39591.1|Cyclic-AMP phosphodiesterase, class-II [Cordyceps brongniartii RCEF 3172]	5.25076e-149	sp|P32782|PDE1_CANAX	7e-25	3',5'-cyclic-nucleotide phosphodiesterase				ko00230	Purine metabolism	1	K01120	cpdP	3',5'-cyclic-nucleotide phosphodiesterase	GO:0004115;GO:0006198	3',5'-cyclic-AMP phosphodiesterase activity|cAMP catabolic process
CL1Contig2170	568.491	142.575	994.407	6.97463	2.80212	2.08861e-06	8.77931e-05	Up	2.36548	2.94266	2.21633	12.4217	20.9825	19.8648	5038	gi|672792297|gb|KFH42912.1|hypothetical protein ACRE_063640 [Acremonium chrysogenum ATCC 11550]	6.42014e-12
CL1Contig2173	1705.66	280.734	3130.59	11.1515	3.47916	3.44219e-05	0.000939547	Up	2.93512	2.76367	3.01193	29.4447	17.9049	48.9089	8497	gi|751351128|gb|KIL88850.1|hypothetical protein FAVG1_08099 [Fusarium avenaceum]	8.53012e-247	sp|P38705|SYSM_YEAST	4e-84	Serine--tRNA ligase, mitochondrial	KOG2509	9e-85	Seryl-tRNA synthetase	ko00970	Aminoacyl-tRNA biosynthesis	1	K01875	SARS, serS	seryl-tRNA synthetase	GO:0005759;GO:0005739;GO:0005524;GO:0004828;GO:0070158;GO:0097056	mitochondrial matrix|mitochondrion|ATP binding|serine-tRNA ligase activity|mitochondrial seryl-tRNA aminoacylation|selenocysteinyl-tRNA(Sec) biosynthetic process
CL1Contig2174	104.341	37.2322	171.45	4.60487	2.20316	0.0327475	0.196173	Up	0.255521	1.13001	0.419826	3.40926	1.65015	2.16461	5949	gi|972230212|emb|CEL09740.1|hypothetical protein ASPCAL12870 [Aspergillus calidoustus]	1.41443e-151
CL1Contig2177	4.60398	9.20796	0	0	#NAME?	0.020539	0.142668	Down	8.84005e-11	0.581635	0.286702	0.000118573	4.63777e-08	0.00795529	3295
CL1Contig2187	127.275	0.497545	254.053	510.613	8.99609	0.000315686	0.00586118	Up	3.01858e-15	0.0290135	1.47965e-22	2.35133	2.3069	10.854	4459	gi|751759594|gb|KIN07767.1|hypothetical protein OIDMADRAFT_22625 [Oidiodendron maius Zn]	1.46043e-69	sp|O76924|ARI2_DROME	3e-07	Potential E3 ubiquitin-protein ligase ariadne-2	KOG1812	5e-21	Predicted E3 ubiquitin ligase							GO:0005737;GO:0005634;GO:0000151;GO:0031624;GO:0061630;GO:0004842;GO:0008270;GO:0032436;GO:0000209;GO:0042787	cytoplasm|nucleus|ubiquitin ligase complex|ubiquitin conjugating enzyme binding|ubiquitin protein ligase activity|ubiquitin-protein transferase activity|zinc ion binding|positive regulation of proteasomal ubiquitin-dependent protein catabolic process|protein polyubiquitination|protein ubiquitination involved in ubiquitin-dependent protein catabolic process
CL1Contig2192	51.3602	89.1198	13.6007	0.152611	-2.71207	0.00136981	0.0190659	Down	1.73073	3.83852	6.75002	2.80881e-07	0.681849	1.1968	2097
CL1Contig2193	26.2072	6.39839	46.0159	7.1918	2.84635	0.00681304	0.064918	Up	0.186117	0.968567	0.462762	2.86434	3.67233	4.53564	1109
CL1Contig2194	28.096	51.3663	4.82575	0.0939478	-3.412	0.00150746	0.0206113	Down	1.32637	1.45721	2.18408	0.0435793	0.437254	0.0287035	2812	gi|829108620|gb|KLO85179.1|Uncharacterized protein Y057_10731 [Fusarium fujikuroi]	1.87794e-185	sp|A4DA70|AGALD_ASPFU	9e-96	Probable alpha-galactosidase D	KOG2366	1e-69	Alpha-D-galactosidase (melibiase)	ko00052;ko00603;ko00561;ko00600	Galactose metabolism|Glycosphingolipid biosynthesis - globo and isoglobo series|Glycerolipid metabolism|Sphingolipid metabolism	4	K07407	E3.2.1.22B, galA, rafA	alpha-galactosidase	GO:0005576;GO:0052692;GO:0000272	extracellular region|raffinose alpha-galactosidase activity|polysaccharide catabolic process
CL1Contig2200	6722.53	11206	2239.06	0.199809	-2.32331	0.00529093	0.0537199	Down	290.643	200.459	205.798	45.33	65.4059	34.3922	4087	gi|799249803|gb|KJZ78474.1|Glucose-repressible protein [Hirsutella minnesotensis 3608]	3.78671e-23	sp|P22151|GRG1_NEUCR	8e-17	Glucose-repressible gene protein
CL1Contig2202	76.3578	117.54	35.1757	0.299266	-1.7405	0.0151974	0.115249	Down	2.54732	4.90705	4.9505	0.805821	1.63189	1.14335	2663	gi|666870478|gb|KEZ46535.1|putative dioxygenase [Scedosporium apiospermum]	6.52033e-159	sp|O74885|YQE1_SCHPO	6e-115	Putative dioxygenase C576.01c										GO:0005829;GO:0005634;GO:0097641;GO:0005506;GO:0006151	cytosol|nucleus|alpha-ketoglutarate-dependent xanthine dioxygenase activity|iron ion binding|xanthine oxidation
CL1Contig2210	33.6157	6.72163	60.5097	9.00223	3.17028	0.0120781	0.0975265	Up	0	0.656729	1.12449	6.10275	4.03747	2.47414	1208
CL1Contig2213	22.2318	8.91962	35.544	3.98492	1.99455	0.0409939	0.228016	Up	0.440817	0.394772	0.216726	1.50526	1.39548	1.39575	2141	gi|936414123|gb|KPM42533.1|Intermediate cleaving peptidase 55 [Neonectria ditissima]	1.701e-215	sp|P40051|ICP55_YEAST	3e-135	Intermediate cleaving peptidase 55	KOG2414	7e-136	Putative Xaa-Pro aminopeptidase							GO:0031314;GO:0005739;GO:0005634;GO:0004177;GO:0030145;GO:0008237;GO:0016485;GO:0050821	extrinsic component of mitochondrial inner membrane|mitochondrion|nucleus|aminopeptidase activity|manganese ion binding|metallopeptidase activity|protein processing|protein stabilization
CL1Contig2218	23.3402	39.1459	7.53439	0.192469	-2.3773	0.0196735	0.139086	Down	0.417004	1.24735	1.77279	0.0554378	0.262623	0.295843	3347	gi|949384635|dbj|GAP92350.1|putative geranylgeranyl pyrophosphate synthetase [Rosellinia necatrix]	8.58205e-111	sp|B2DBE9|GGS4_PHOAM	2e-123	Geranylgeranyl pyrophosphate synthase D	KOG0777	2e-86	Geranylgeranyl pyrophosphate synthase/Polyprenyl synthetase	ko00900	Terpenoid backbone biosynthesis	1	K00804	GGPS1	geranylgeranyl diphosphate synthase, type III	GO:0005737;GO:0004161;GO:0004311;GO:0004337;GO:0046872;GO:0045337;GO:0033384;GO:0033386	cytoplasm|dimethylallyltranstransferase activity|farnesyltranstransferase activity|geranyltranstransferase activity|metal ion binding|farnesyl diphosphate biosynthetic process|geranyl diphosphate biosynthetic process|geranylgeranyl diphosphate biosynthetic process
CL1Contig2226	134.799	37.5829	232.015	6.17343	2.62607	9.70136e-05	0.00219579	Up	0.94932	0.87508	0.707496	6.01445	3.51209	5.99912	3828	gi|936410813|gb|KPM39444.1|hypothetical protein AK830_g7112 [Neonectria ditissima]	5.84427e-228	sp|S0EEY7|FUS6_GIBF5	3e-35	Efflux pump FUS6 {ECO:0000303|PubMed:23932525}	KOG0254	4e-23	Predicted transporter (major facilitator superfamily)							GO:0016021;GO:0055085	integral component of membrane|transmembrane transport
CL1Contig2229	46.0907	8.47937	83.702	9.87125	3.30323	0.000294555	0.00554155	Up	0.134295	0.380753	0.472773	2.83752	2.69776	3.39721	2448
CL1Contig2231	83.4563	38.0774	128.835	3.38351	1.75852	0.0100255	0.0854546	Up	1.20473	1.45266	0.592838	3.79937	2.88656	4.34181	3036
CL1Contig2233	56.9103	103.44	10.381	0.100358	-3.31677	0.0090338	0.0797621	Down	1.21137	14.3362	17.4968	0.496393	1.2643	1.28871	958	gi|672790204|gb|KFH40896.1|Phenylalanine--tRNA ligase beta subunit-like protein [Acremonium chrysogenum ATCC 11550]	1.34054e-81	sp|O13432|SYFB_CANAX	1e-57	Phenylalanine--tRNA ligase beta subunit	KOG2472	5e-57	Phenylalanyl-tRNA synthetase beta subunit	ko00970	Aminoacyl-tRNA biosynthesis	1	K01890	FARSB, pheT	phenylalanyl-tRNA synthetase beta chain	GO:0005737;GO:0005524;GO:0000287;GO:0004826;GO:0003723;GO:0006432	cytoplasm|ATP binding|magnesium ion binding|phenylalanine-tRNA ligase activity|RNA binding|phenylalanyl-tRNA aminoacylation
CL1Contig2245	54.5493	84.4558	24.6427	0.291782	-1.77704	0.0263785	0.16932	Down	1.39572	1.22382	1.80422	0.345555	0.193592	0.714562	5116	gi|685397445|ref|XP_009217585.1|hypothetical protein GGTG_01554 [Gaeumannomyces tritici R3-111a-1]	0	sp|G3XMD0|AZAL_ASPNA	3e-16	FAD-linked oxidoreductase azaL {ECO:0000303|PubMed:22921072}	KOG1712	3e-07	Adenine phosphoribosyl transferases							GO:0050660;GO:0016614	flavin adenine dinucleotide binding|oxidoreductase activity, acting on CH-OH group of donors
CL1Contig2251	387.794	82.1986	693.39	8.43554	3.07648	0.000205176	0.00410687	Up	4.61243	14.5962	16.9217	80.164	54.5345	139.73	663
CL1Contig2252	1500.95	2133.48	868.416	0.407041	-1.29675	0.00777157	0.0717286	Down	25.6903	72.3632	74.4181	23.8101	25.1498	14.1252	3572	gi|913820801|emb|CRK40829.1|hypothetical protein BN1723_004941, partial [Verticillium longisporum]	3.71101e-19
CL1Contig2255	16.9945	2.24064	31.7484	14.1693	3.8247	0.00449242	0.0479278	Up	0	0.153316	0.308888	1.44155	2.42694	1.35031	1624
CL1Contig2259	125.085	44.4149	205.755	4.63257	2.21181	0.000901819	0.013687	Up	1.20999	2.82682	2.08336	3.5515	13.3368	11.4837	2027
CL1Contig226	186.636	96.1626	277.109	2.88167	1.52691	0.0235732	0.156726	Up	0.370125	0.65469	0.82702	1.61377	1.6681	1.69185	14607	gi|85083718|ref|XP_957170.1|glycerophosphocholine phosphodiesterase Gde1 [Neurospora crassa OR74A]	0	sp|Q02979|GDE1_YEAST	0	Glycerophosphodiester phosphodiesterase GDE1	KOG2421	9e-129	Predicted starch-binding protein	ko00564	Glycerophospholipid metabolism	1	K18696	GDE1	glycerophosphodiester phosphodiesterase	GO:0005737;GO:0047389;GO:0008889;GO:0030643;GO:0046475	cytoplasm|glycerophosphocholine phosphodiesterase activity|glycerophosphodiester phosphodiesterase activity|cellular phosphate ion homeostasis|glycerophospholipid catabolic process
CL1Contig227	122.867	36.0544	209.68	5.81565	2.53994	0.0388986	0.220187	Up	8.32108	1.61848	5.79515	50.9078	19.1707	22.4771	555
CL1Contig2283	321.765	85.0156	558.515	6.56956	2.7158	9.36732e-05	0.00213747	Up	1.20238	2.20318	2.51499	14.5839	10.226	10.4282	4046	gi|672793160|gb|KFH43755.1|Transcriptional regulatory protein-like protein [Acremonium chrysogenum ATCC 11550]	4.19339e-231	sp|O74308|YOG2_SCHPO	4e-06	Uncharacterized transcriptional regulatory protein C15D4.02										GO:0000790;GO:0005634;GO:0000978;GO:0000982;GO:0008270;GO:0036349;GO:0051321;GO:0060257;GO:0000122;GO:0006351	nuclear chromatin|nucleus|RNA polymerase II core promoter proximal region sequence-specific DNA binding|transcription factor activity, RNA polymerase II core promoter proximal region sequence-specific binding|zinc ion binding|galactose-specific flocculation|meiotic cell cycle|negative regulation of flocculation|negative regulation of transcription from RNA polymerase II promoter|transcription, DN…
CL1Contig2287	241.455	62.7446	420.166	6.69644	2.74339	1.2116e-05	0.000402373	Up	0.945775	1.28775	1.88025	4.89787	13.2229	9.22917	4234	gi|302900213|ref|XP_003048219.1|hypothetical protein NECHADRAFT_80111 [Nectria haematococca mpVI 77-13-4]	2.83422e-156
CL1Contig2289	73.7534	18.6658	128.841	6.90251	2.78712	0.0157777	0.11866	Up	0	2.37886	1.43949	1.58152	12.033	10.6372	1517
CL1Contig229	8558.11	14764	2352.25	0.159324	-2.64997	2.21616e-06	9.15994e-05	Down	272.928	847.002	782.43	74.7329	100.916	103.784	2246	gi|927752827|gb|KPA36949.1|hypothetical protein FLAG1_10254 [Fusarium langsethiae]	6.60793e-51
CL1Contig2294	319.207	157.854	480.56	3.04433	1.60612	0.0320969	0.193755	Up	1.16478	2.54411	2.50459	2.2578	10.7425	5.83932	7192	gi|667521129|gb|KFA50385.1|hypothetical protein S40293_05198 [Stachybotrys chartarum IBT 40293]	1.72536e-161	sp|Q6GM59|MOT12_XENLA	5e-16	Monocarboxylate transporter 12	KOG2504	2e-08	Monocarboxylate transporter							GO:0005887;GO:0005308;GO:0015293;GO:1902598	integral component of plasma membrane|creatine transmembrane transporter activity|symporter activity|creatine transmembrane transport
CL1Contig2307	19.1257	3.48282	34.7686	9.98289	3.31946	0.0117023	0.0952237	Up	0	0.238847	0	0.790713	0.561587	0.585114	4606
CL1Contig2309	282.906	385.875	179.936	0.466307	-1.10065	0.0298908	0.183998	Down	6.30191	8.08045	8.29176	5.01889	2.35396	2.29606	4609	gi|672794163|gb|KFH44739.1|Mediator of replication checkpoint protein-like protein [Acremonium chrysogenum ATCC 11550]	1.06012e-214	sp|Q9P7T4|MRC1_SCHPO	1e-12	Mediator of replication checkpoint protein 1				ko04111	Cell cycle - yeast	1	K11272	MRC1	mediator of replication checkpoint protein 1	GO:0000790;GO:0043596;GO:0005634;GO:0043234;GO:0003677;GO:0043539;GO:0000403;GO:0006260;GO:0031573;GO:0033314;GO:1903466;GO:0072429;GO:0072428	nuclear chromatin|nuclear replication fork|nucleus|protein complex|DNA binding|protein serine/threonine kinase activator activity|Y-form DNA binding|DNA replication|intra-S DNA damage checkpoint|mitotic DNA replication checkpoint|regulation of mitotic DNA replication initiation|response to intra-S DNA damage checkpoint signaling|signal transduction involved in intra-S DNA damage checkpoint
CL1Contig2311	147.61	64.385	230.836	3.58525	1.84207	0.00406963	0.0444762	Up	1.43206	1.52999	1.44538	4.77211	3.00373	7.7704	3881	gi|908389610|gb|KND90271.1|Mitochondrial phosphate carrier protein 3, mitochondrial [Tolypocladium ophioglossoides CBS 100239]	4.2659e-148	sp|Q9FMU6|MPCP3_ARATH	4e-90	Mitochondrial phosphate carrier protein 3, mitochondrial	KOG0767	9e-91	Mitochondrial phosphate carrier protein							GO:0005618;GO:0009507;GO:0016021;GO:0016020;GO:0005743;GO:0005739;GO:0005774;GO:0009651;GO:0006810	cell wall|chloroplast|integral component of membrane|membrane|mitochondrial inner membrane|mitochondrion|vacuolar membrane|response to salt stress|transport
CL1Contig232	71.2055	112.451	29.9606	0.266433	-1.90815	0.00295026	0.0347924	Down	4.51374	14.9302	15.1607	3.32892	1.62668	3.12156	948	gi|671691338|emb|CDS06075.1|hypothetical protein LRAMOSA08603 [Lichtheimia ramosa]	2.83152e-07
CL1Contig2343	617.491	148.572	1086.41	7.31237	2.87034	2.17243e-06	9.05406e-05	Up	2.92498	3.72347	4.92904	19.4118	24.3723	38.9289	3523
CL1Contig2356	114.239	5.57985	222.898	39.9469	5.32001	0.00295681	0.0348283	Up	0.116059	0.18049	0.116098	2.29762	3.25396	11.5312	3573	gi|672798499|gb|KFH49033.1|hypothetical protein ACRE_001390 [Acremonium chrysogenum ATCC 11550]	9.81605e-151	sp|P53858|BNI4_YEAST	8e-09	Protein BNI4										GO:0005935;GO:0032174;GO:0000131;GO:0005940;GO:0008105;GO:0000917;GO:0006031	cellular bud neck|cellular bud neck septin collar|incipient cellular bud site|septin ring|asymmetric protein localization|barrier septum assembly|chitin biosynthetic process
CL1Contig2369	61.1547	114.606	7.70309	0.0672135	-3.8951	0.0124191	0.0994445	Down	0.106281	3.78958	4.13417	0.0146806	0.34952	0.14071	4423	gi|667733529|gb|KFA72971.1|hypothetical protein S40288_05085 [Stachybotrys chartarum IBT 40288]	4.27404e-187	sp|P38364|PID6_FUSSO	4e-29	Pisatin demethylase	KOG0159	7e-18	Cytochrome P450 CYP11/CYP12/CYP24/CYP27 subfamilies							GO:0020037;GO:0005506;GO:0004497;GO:0016705	heme binding|iron ion binding|monooxygenase activity|oxidoreductase activity, acting on paired donors, with incorporation or reduction of molecular oxygen
CL1Contig2379	56.4482	20.7623	92.134	4.43757	2.14977	0.0146296	0.112392	Up	0.17186	1.1141	0.819616	2.68617	3.56561	1.86064	2997
CL1Contig2381	31.5407	9.70466	53.3767	5.50011	2.45946	0.0453344	0.243061	Up	6.82747e-14	1.26752	0.397965	3.50935	2.03759	1.78008	1826
CL1Contig2387	103.029	47.9045	158.153	3.30141	1.72308	0.0283727	0.178616	Up	1.28175	2.59732	3.16631	8.81573	4.71528	7.25823	1929	gi|672790186|gb|KFH40879.1|hypothetical protein ACRE_084250 [Acremonium chrysogenum ATCC 11550]	6.52528e-225	sp|O13912|YDW6_SCHPO	3e-71	Uncharacterized protein C23C11.06c										GO:0005737;GO:0016021	cytoplasm|integral component of membrane
CL1Contig2389	24.5879	46.2878	2.88797	0.0623915	-4.00251	0.000103579	0.00231589	Down	0.72298	2.66388	2.42	0.154699	0	0.158941	2335	gi|672791253|gb|KFH41897.1|Proline utilization trans-activator-like protein [Acremonium chrysogenum ATCC 11550]	1.54449e-162	sp|P39529|YJU6_YEAST	1e-08	Putative transcriptional regulatory protein YJL206C										GO:0005634;GO:0000978;GO:0001077;GO:0008270;GO:0061414	nucleus|RNA polymerase II core promoter proximal region sequence-specific DNA binding|transcriptional activator activity, RNA polymerase II core promoter proximal region sequence-specific binding|zinc ion binding|positive regulation of transcription from RNA polymerase II promoter by a nonfermentable carbon source
CL1Contig2390	67.4901	106.371	28.6092	0.268957	-1.89455	0.0288852	0.180526	Down	0.431817	3.28083	4.11638	0.531183	0.571549	0.745166	4131	gi|1025683504|gb|OAA70802.1|hypothetical protein LEL_09393 [Cordyceps confragosa RCEF 1005]	1.79421e-47	sp|Q9VIK9|MET13_DROME	2e-09	Methyltransferase-like protein 13	KOG2352	6e-10	Predicted spermine/spermidine synthase							GO:0008168	methyltransferase activity
CL1Contig2392	50.4619	15.2013	85.7225	5.63916	2.49548	0.00533733	0.0541038	Up	0.0487928	0.259805	0.412581	1.10817	1.13907	1.3219	6325	gi|1032866299|gb|OAQ73067.1|protein kinase-like protein [Pochonia chlamydosporia 170]	5.49392e-125	sp|Q12640|AROC_NEUCR	3e-38	Chorismate synthase	KOG4492	9e-28	Chorismate synthase	ko00400;ko01230	Phenylalanine, tyrosine and tryptophan biosynthesis|Biosynthesis of amino acids	2	K01736	aroC	chorismate synthase	GO:0005829;GO:0005634;GO:0004107;GO:0010181;GO:0042602;GO:0009073;GO:0009423	cytosol|nucleus|chorismate synthase activity|FMN binding|riboflavin reductase (NADPH) activity|aromatic amino acid family biosynthetic process|chorismate biosynthetic process
CL1Contig2400	13.075	2.48829	23.6616	9.5092	3.24932	0.0229335	0.153738	Up	0	0.465597	0.124465	0.930166	2.88297	1.1225	1311
CL1Contig2404	57.2313	16.1803	98.2823	6.07418	2.60269	0.0239941	0.158135	Up	2.36101e-14	1.00495	1.28729	0.803853	5.51342	6.19905	2228	gi|358380964|gb|EHK18641.1|hypothetical protein TRIVIDRAFT_51049 [Trichoderma virens Gv29-8]	5.71582e-166	sp|Q5ATG7|APDF_EMENI	7e-19	Aspyridones efflux protein apdF {ECO:0000303|PubMed:17369821}	KOG2504	8e-16	Monocarboxylate transporter							GO:0071627;GO:0005886;GO:0005215;GO:0034220	integral component of fungal-type vacuolar membrane|plasma membrane|transporter activity|ion transmembrane transport
CL1Contig2413	34.0279	53.7364	14.3194	0.266474	-1.90793	0.0434875	0.236742	Down	0.502849	0.533821	0.396649	0.0991507	0.114936	0.168652	9759	gi|1111924199|gb|OJJ83650.1|hypothetical protein ASPGLDRAFT_26529 [Aspergillus glaucus CBS 516.65]	2.09898e-179	sp|Q4WAZ6|FMAG_ASPFU	2e-119	Multifunctional cytochrome P450 monooxygenase af510 {ECO:0000303|PubMed:24568283}	KOG0156	3e-31	Cytochrome P450 CYP2 subfamily							GO:0016021;GO:0020037;GO:0005506;GO:0004497;GO:0016705;GO:1902086	integral component of membrane|heme binding|iron ion binding|monooxygenase activity|oxidoreductase activity, acting on paired donors, with incorporation or reduction of molecular oxygen|fumagillin biosynthetic process
CL1Contig2415	91.5327	9.88093	173.185	17.5272	4.13152	5.09942e-07	2.63237e-05	Up	0.0579665	0.469704	0.107646	2.96173	3.1985	3.49435	4724	gi|599160171|gb|EYE99155.1|hypothetical protein EURHEDRAFT_408412 [Aspergillus ruber CBS 135680]	1.66771e-97
CL1Contig2416	212.774	65.2315	360.316	5.52365	2.46562	9.72121e-05	0.0021969	Up	0.427687	0.689846	0.823024	2.04772	3.84256	4.53236	9404	gi|1032883645|gb|OAQ90308.1|ER membrane protein [Purpureocillium lilacinum]	2.5966e-211	sp|O13909|YDW1_SCHPO	7e-48	Uncharacterized protein C23C11.01										GO:0032541;GO:0005783;GO:0005789;GO:0030176;GO:0097038;GO:0048309;GO:0000921	cortical endoplasmic reticulum|endoplasmic reticulum|endoplasmic reticulum membrane|integral component of endoplasmic reticulum membrane|perinuclear endoplasmic reticulum|endoplasmic reticulum inheritance|septin ring assembly
CL1Contig2436	60.3052	31.4444	89.166	2.83567	1.50369	0.0499347	0.259132	Up	0.34905	0.583537	0.799942	1.18899	2.1149	1.37222	5127	gi|667724377|gb|KFA66362.1|hypothetical protein S40285_01288 [Stachybotrys chlorohalonata IBT 40285]	2.1164e-185
CL1Contig244	14.5727	3.58826	25.5571	7.12241	2.83236	0.0109855	0.0911554	Up	0.236893	0.182069	0	0.574085	1.68026	0.991261	2180	gi|672794036|gb|KFH44614.1|hypothetical protein ACRE_045790 [Acremonium chrysogenum ATCC 11550]	3.89345e-39
CL1Contig2443	181.499	88.6754	274.323	3.09357	1.62927	0.0116652	0.0950797	Up	0.613243	1.85879	2.7272	2.25301	5.92605	6.96026	5010	gi|1089734854|ref|XP_018705213.1|ATP-dependent permease MDL2 [Isaria fumosorosea ARSEF 2679]	0	sp|Q9Y7M7|MDL1_SCHPO	9e-157	ATP-dependent permease MDL1, mitochondrial	KOG0058	3e-157	Peptide exporter, ABC superfamily							GO:0016021;GO:0005743;GO:0005739;GO:0005524;GO:0042626;GO:0015421;GO:0090374;GO:0055085	integral component of membrane|mitochondrial inner membrane|mitochondrion|ATP binding|ATPase activity, coupled to transmembrane movement of substances|oligopeptide-transporting ATPase activity|oligopeptide export from mitochondrion|transmembrane transport
CL1Contig2459	387.169	643.359	130.978	0.203585	-2.2963	7.61876e-05	0.00179339	Down	10.6569	13.3707	19.4312	3.21017	2.19446	2.82805	4080	gi|672792632|gb|KFH43239.1|hypothetical protein ACRE_060460 [Acremonium chrysogenum ATCC 11550]	1.12199e-225	sp|P39992|YEC3_YEAST	2e-41	Uncharacterized protein YEL023C
CL1Contig2460	77.8312	6.73544	148.927	22.111	4.46669	1.97673e-07	1.15863e-05	Up	0.0880753	0.308985	0.138305	4.29992	2.48828	4.20493	3467	gi|908390981|gb|KND91614.1|Vacuolar amino acid transporter 1 [Tolypocladium ophioglossoides CBS 100239]	8.68255e-196	sp|P47082|AVT1_YEAST	2e-28	Vacuolar amino acid transporter 1	KOG1303	6e-29	Amino acid transporters							GO:0000324;GO:0000329;GO:0016021;GO:0015186;GO:0015188;GO:0005302;GO:0003333;GO:0006865;GO:0015824;GO:0007034	fungal-type vacuole|fungal-type vacuole membrane|integral component of membrane|L-glutamine transmembrane transporter activity|L-isoleucine transmembrane transporter activity|L-tyrosine transmembrane transporter activity|amino acid transmembrane transport|amino acid transport|proline transport|vacuolar transport
CL1Contig2463	63.7753	28.3799	99.1706	3.4944	1.80504	0.0111113	0.0918689	Up	2.18767	4.03201	2.06014	5.37237	13.0186	10.4091	943
CL1Contig2465	39.9211	64.2376	15.6046	0.24292	-2.04145	0.0100816	0.0857842	Down	0.970381	1.40282	1.91233	0.365088	0.228799	0.349237	4182
CL1Contig2476	9.46872	1.24527	17.6922	14.2075	3.82859	0.0321143	0.193755	Up	1.98844e-21	2.36672e-20	0.386763	1.56303	2.39869	0.363951	1071	gi|799245848|gb|KJZ74678.1|Branched-chain-amino-acid aminotransferase [Hirsutella minnesotensis 3608]	1.62165e-97	sp|P38891|BCA1_YEAST	4e-73	Branched-chain-amino-acid aminotransferase, mitochondrial	KOG0975	9e-74	Branched chain aminotransferase BCAT1, pyridoxal phosphate enzymes type IV superfamily	ko00270;ko00280;ko00290;ko00770;ko01210;ko01230	Cysteine and methionine metabolism|Valine, leucine and isoleucine degradation|Valine, leucine and isoleucine biosynthesis|Pantothenate and CoA biosynthesis|2-Oxocarboxylic acid metabolism|Biosynthesis of amino acids	6	K00826	E2.6.1.42, ilvE	branched-chain amino acid aminotransferase	GO:0005759;GO:0004084;GO:0052656;GO:0052654;GO:0052655;GO:0030170;GO:0006532;GO:0009082;GO:0009083;GO:0034644;GO:0009097;GO:0019509;GO:0009098;GO:0031571;GO:0009099	mitochondrial matrix|branched-chain-amino-acid transaminase activity|L-isoleucine transaminase activity|L-leucine transaminase activity|L-valine transaminase activity|pyridoxal phosphate binding|aspartate biosynthetic process|branched-chain amino acid biosynthetic process|branched-chain amino acid catabolic process|cellular response to UV|isoleucine biosynthetic process|L-methionine biosynthetic …
CL1Contig2478	80.6574	120.247	41.0674	0.341524	-1.54994	0.0233969	0.155965	Down	0.566205	1.27267	1.35931	0.245709	0.360901	0.426949	10719	gi|672797308|gb|KFH47848.1|Signal recognition particle subunit-like protein [Acremonium chrysogenum ATCC 11550]	2.37978e-203	sp|Q5B0C0|HSP7M_EMENI	2e-97	Heat shock 70 kDa protein	KOG0102	6e-68	Molecular chaperones mortalin/PBP74/GRP75, HSP70 superfamily	ko03060	Protein export	1	K03107	SRP68	signal recognition particle subunit SRP68	GO:0005739;GO:0005524;GO:0071470;GO:0006457;GO:0009847	mitochondrion|ATP binding|cellular response to osmotic stress|protein folding|spore germination
CL1Contig2487	63.9229	19.6202	108.226	5.51603	2.46363	0.0216366	0.147698	Up	0.261096	0.847643	0.370878	3.25398	1.13391	2.79621	3778	gi|1111713403|gb|OJJ00071.1|hypothetical protein ASPVEDRAFT_39454 [Aspergillus versicolor CBS 583.65]	7.67325e-121	sp|Q921H8|THIKA_MOUSE	2e-41	3-ketoacyl-CoA thiolase A, peroxisomal	KOG1389	3e-41	3-oxoacyl CoA thiolase	ko04146;ko00280;ko00071;ko00592;ko01040;ko01212	Peroxisome|Valine, leucine and isoleucine degradation|Fatty acid degradation|alpha-Linolenic acid metabolism|Biosynthesis of unsaturated fatty acids|Fatty acid metabolism	6	K07513	ACAA1	acetyl-CoA acyltransferase 1	GO:0043231;GO:0016020;GO:0005739;GO:0005777;GO:0008775;GO:0003985;GO:0016401;GO:0008206;GO:0006635;GO:0006631;GO:0000038	intracellular membrane-bounded organelle|membrane|mitochondrion|peroxisome|acetate CoA-transferase activity|acetyl-CoA C-acetyltransferase activity|palmitoyl-CoA oxidase activity|bile acid metabolic process|fatty acid beta-oxidation|fatty acid metabolic process|very long-chain fatty acid metabolic process
CL1Contig2491	2458.04	1367.44	3548.64	2.5951	1.37579	0.0196525	0.13907	Up	16.2739	25.3349	22.6759	53.3081	41.9907	63.1663	5829	gi|672794488|gb|KFH45059.1|hypothetical protein ACRE_041630 [Acremonium chrysogenum ATCC 11550]	0	sp|O74534|SLY1_SCHPO	2e-123	Protein sly1	KOG1301	5e-124	Vesicle trafficking protein Sly1 (Sec1 family)							GO:0005829;GO:0000149;GO:0006886;GO:0006904	cytosol|SNARE binding|intracellular protein transport|vesicle docking involved in exocytosis
CL1Contig2492	396.377	745.962	46.7923	0.0627274	-3.99476	1.05533e-10	1.39874e-08	Down	12.2392	18.4272	20.8927	1.63841	0.797717	0.437467	4000	gi|672796707|gb|KFH47251.1|Tyrosine-protein phosphatase-like protein [Acremonium chrysogenum ATCC 11550]	1.16355e-269	sp|Q5B323|CDC14_EMENI	0	Tyrosine-protein phosphatase cdcA	KOG1720	1e-131	Protein tyrosine phosphatase CDC14	ko04110;ko04111;ko04113	Cell cycle|Cell cycle - yeast|Meiosis - yeast	3	K06639	CDC14	cell division cycle 14	GO:0005826;GO:0030428;GO:0000778;GO:0005737;GO:0072686;GO:1990023;GO:0044732;GO:0005634;GO:0030869;GO:0000922;GO:0004722;GO:0004725;GO:0008138;GO:0006974;GO:0071470;GO:0035853;GO:0098783;GO:1990975;GO:0051229;GO:1902406;GO:0071850;GO:0044878;GO:0051256;GO:0045736;GO:1902425;GO:0031536;GO:1902846;GO:0031031;GO:0034501;GO:0007096;GO:1990598	actomyosin contractile ring|cell septum|condensed nuclear chromosome kinetochore|cytoplasm|mitotic spindle|mitotic spindle midzone|mitotic spindle pole body|nucleus|RENT complex|spindle pole|protein serine/threonine phosphatase activity|protein tyrosine phosphatase activity|protein tyrosine/serine/threonine phosphatase activity|cellular response to DNA damage stimulus|cellular response to osmotic…
CL1Contig2494	32.7981	6.71742	58.8788	8.76509	3.13177	0.00307972	0.0359025	Up	3.36874e-22	1.50528	0.110079	3.96258	4.06665	3.9351	1291	gi|632911945|gb|KDB11788.1|short-chain dehydrogenase/reductase family protein [Ustilaginoidea virens]	1.00472e-124	sp|P50197|LINC_SPHPI	6e-34	2,5-dichloro-2,5-cyclohexadiene-1,4-diol dehydrogenase	KOG0725	2e-31	Reductases with broad range of substrate specificities							GO:0016491;GO:0019439;GO:0009636	oxidoreductase activity|aromatic compound catabolic process|response to toxic substance
CL1Contig2499	43.3576	22.0779	64.6373	2.92769	1.54976	0.0300562	0.184466	Up	1.47589	0.297015	2.87514	1.73329	5.07352	7.25111	1269
CL1Contig250	45.2297	19.2685	71.1909	3.69467	1.88545	0.0484531	0.254561	Up	0.180058	1.1425	0.765789	2.3654	1.48118	2.91854	2734
CL1Contig251	517.762	5.74203	1029.78	179.341	7.48656	0.00145661	0.0200277	Up	0.112294	0.118475	0.335374	52.7748	15.0771	17.1155	2915	gi|936409240|gb|KPM38000.1|hypothetical protein AK830_g8555 [Neonectria ditissima]	2.1867e-272	sp|P51870|CP4F5_RAT	1e-28	Cytochrome P450 4F5	KOG0157	7e-28	Cytochrome P450 CYP4/CYP19/CYP26 subfamilies							GO:0005789;GO:0031090;GO:0070330;GO:0020037;GO:0005506;GO:0006954;GO:0006691	endoplasmic reticulum membrane|organelle membrane|aromatase activity|heme binding|iron ion binding|inflammatory response|leukotriene metabolic process
CL1Contig2523	75.9156	25.3293	126.502	4.99429	2.32028	0.00223351	0.0278469	Up	0.1969	1.47416	0.883808	1.64226	4.93212	5.23707	2979
CL1Contig2525	218.744	83.5138	353.975	4.23851	2.08356	0.00077491	0.0121883	Up	3.27938	3.71582	4.41886	13.6916	19.7173	14.4635	1969
CL1Contig2527	26.2039	4.97798	47.4299	9.52795	3.25217	0.00282388	0.0336396	Up	5.91207e-20	0.320634	0.259726	0.828717	1.60027	2.35206	2722	gi|667516670|gb|KFA46153.1|hypothetical protein S40293_03813 [Stachybotrys chartarum IBT 40293]	4.36025e-70
CL1Contig2528	86.9237	36.1304	137.717	3.81166	1.93042	0.00618675	0.0604781	Up	3.14398	4.3896	3.84462	12.9505	16.7931	12.9189	854	gi|429858594|gb|ELA33409.1|hydrophobin precursor [Colletotrichum gloeosporioides Nara gc5]	1.58415e-11
CL1Contig2533	262.662	149.534	375.79	2.51308	1.32946	0.0340181	0.200913	Up	1.37805	0.602046	0.664225	2.86801	1.4534	2.62013	13762	gi|936410894|gb|KPM39519.1|hypothetical protein AK830_g7043 [Neonectria ditissima]	4.37832e-08				KOG1217	6e-15	Fibrillins and related proteins containing Ca2+-binding EGF-like domains
CL1Contig254	64.1433	27.5615	100.725	3.65457	1.8697	0.0321927	0.194062	Up	0.0300441	0.470072	0.891142	0.482121	2.09698	2.1	6061	gi|256728899|gb|EEU42254.1|predicted protein [Nectria haematococca mpVI 77-13-4]	0	sp|Q54PQ4|GEFA_DICDI	5e-51	Ras guanine nucleotide exchange factor A	KOG3417	7e-45	Ras1 guanine nucleotide exchange factor							GO:0005829;GO:0032045;GO:0030250;GO:0005088;GO:0007190;GO:0090630;GO:0031152;GO:0006935;GO:0043327;GO:0043407;GO:0010628;GO:0043547;GO:0051897;GO:0071902;GO:0046579;GO:0007265;GO:0030587	cytosol|guanyl-nucleotide exchange factor complex|guanylate cyclase activator activity|Ras guanyl-nucleotide exchange factor activity|activation of adenylate cyclase activity|activation of GTPase activity|aggregation involved in sorocarp development|chemotaxis|chemotaxis to cAMP|negative regulation of MAP kinase activity|positive regulation of gene expression|positive regulation of GTPase activit…
CL1Contig2540	103.983	32.7566	175.209	5.34881	2.41922	0.00158042	0.0213314	Up	0.144754	0.455706	0.310086	0.565582	1.97562	2.23367	10253	gi|471573897|gb|EMR71924.1|putative family protein [Eutypa lata UCREL1]	2.3847e-66	sp|Q5AF03|HSP31_CANAL	1e-14	Glyoxalase 3 {ECO:0000303|PubMed:24302734}										GO:0019172;GO:0019243	glyoxalase III activity|methylglyoxal catabolic process to D-lactate via S-lactoyl-glutathione
CL1Contig2541	354.093	591.89	116.296	0.196483	-2.34752	0.000173918	0.00358359	Down	11.0871	10.3312	11.2112	2.12729	2.34057	1.91139	4777	gi|389639082|ref|XP_003717174.1|DNA polymerase alpha catalytic subunit [Magnaporthe oryzae 70-15]	0	sp|P28040|DPOA_SCHPO	0	DNA polymerase alpha catalytic subunit	KOG0970	0	DNA polymerase alpha, catalytic subunit	ko03030;ko00230;ko00240	DNA replication|Purine metabolism|Pyrimidine metabolism	3	K02320	POLA1	DNA polymerase alpha subunit A	GO:0005658;GO:0000790;GO:0000784;GO:0043596;GO:0005634;GO:0035861;GO:0008408;GO:0051539;GO:0003682;GO:0003688;GO:0003887;GO:0046872;GO:0001882;GO:0000166;GO:0003697;GO:0006303;GO:0007534;GO:0000734;GO:0006273;GO:0006272;GO:1902975;GO:0006279;GO:1902981	alpha DNA polymerase:primase complex|nuclear chromatin|nuclear chromosome, telomeric region|nuclear replication fork|nucleus|site of double-strand break|3'-5' exonuclease activity|4 iron, 4 sulfur cluster binding|chromatin binding|DNA replication origin binding|DNA-directed DNA polymerase activity|metal ion binding|nucleoside binding|nucleotide binding|single-stranded DNA binding|double-strand br…
CL1Contig2551	18.3437	0	36.6875	Inf	Inf	2.04978e-06	8.66563e-05	Up	3.57723e-11	9.54037e-16	2.33544e-11	0.238091	1.19977	0.789651	4644
CL1Contig2555	590.316	1019.85	160.785	0.157656	-2.66515	0.00865805	0.0777638	Down	13.7939	9.69237	7.87715	1.19992	1.60714	2.47872	8179	gi|440469747|gb|ELQ38845.1|cell wall glycosyl hydrolase YteR [Magnaporthe oryzae Y34]	1.45393e-120	sp|O34559|URHG2_BACSU	1e-30	Unsaturated rhamnogalacturonyl hydrolase YteR										GO:0005737;GO:0102211;GO:0008152	cytoplasm|unsaturated rhamnogalacturonyl hydrolase activity|metabolic process
CL1Contig257	500.873	255.198	746.548	2.92537	1.54862	0.00818165	0.0744855	Up	6.02269	6.36077	6.36267	19.0817	16.9636	17.5637	3616	gi|1111919437|gb|OJJ79086.1|hypothetical protein ASPGLDRAFT_52978 [Aspergillus glaucus CBS 516.65]	0
CL1Contig2583	64.1059	112.928	15.2835	0.135338	-2.88536	0.000163577	0.00343302	Down	2.18482	3.58799	3.25239	0.402663	0.42166	0.35765	3439	gi|1032860370|gb|OAQ67151.1|Rec8 [Pochonia chlamydosporia 170]	2.63062e-65	sp|P36626|REC8_SCHPO	1e-13	Meiotic recombination protein rec8	KOG1213	2e-14	Sister chromatid cohesion complex Cohesin, subunit RAD21/SCC1							GO:0000941;GO:0071686;GO:0000790;GO:0034991;GO:0031618;GO:0005634;GO:0003682;GO:0051455;GO:0006302;GO:0010789;GO:0051754;GO:0007129	condensed nuclear chromosome inner kinetochore|horsetail nucleus|nuclear chromatin|nuclear meiotic cohesin complex|nuclear pericentric heterochromatin|nucleus|chromatin binding|attachment of spindle microtubules to kinetochore involved in homologous chromosome segregation|double-strand break repair|meiotic sister chromatid cohesion involved in meiosis I|meiotic sister chromatid cohesion, centrome…
CL1Contig2587	64.449	22.8527	106.045	4.64039	2.21425	0.00225097	0.0280409	Up	2.36014	0.941169	1.95355	9.80584	7.69584	7.25192	1100
CL1Contig2591	110.107	46.831	173.383	3.70231	1.88843	0.0057757	0.0573112	Up	0.708238	1.59804	1.10475	2.88505	4.5897	4.69396	3835
CL1Contig262	2572.2	4492.59	651.816	0.145087	-2.78501	4.18592e-06	0.000159011	Down	190.563	304.244	335.122	20.5046	55.7644	43.4928	1502	gi|799249366|gb|KJZ78066.1|hypothetical protein HIM_02703 [Hirsutella minnesotensis 3608]	2.32603e-93	sp|D2KC46|PKHA8_CANLF	8e-26	Pleckstrin homology domain-containing family A member 8	KOG3221	5e-25	Glycolipid transfer protein							GO:0016020;GO:0005802;GO:0097001;GO:0051861;GO:0017089;GO:0070273;GO:0035621;GO:0006869;GO:0015031	membrane|trans-Golgi network|ceramide binding|glycolipid binding|glycolipid transporter activity|phosphatidylinositol-4-phosphate binding|ER to Golgi ceramide transport|lipid transport|protein transport
CL1Contig2620	74.98	21.8106	128.149	5.87557	2.55473	0.0424719	0.232506	Up	0.203081	0.170877	0.408676	2.13069	0.751429	1.18208	7764	gi|1025663224|gb|OAA50677.1|Armadillo-type fold protein [Metarhizium rileyi RCEF 4871]	1.01352e-139
CL1Contig2622	6405.01	1920.36	10889.7	5.67063	2.50351	4.95211e-06	0.000183515	Up	25.1235	14.8041	13.4294	55.7937	168.911	113.021	8932	gi|1040025783|gb|OBS18511.1|hypothetical protein FPOA_10238 [Fusarium poae]	2.60065e-188	sp|Q2HA26|UTP10_CHAGB	5e-99	U3 small nucleolar RNA-associated protein 10				ko00190	Oxidative phosphorylation	1	K03885	ndh	NADH dehydrogenase	GO:0030529;GO:0005730;GO:0006364	intracellular ribonucleoprotein complex|nucleolus|rRNA processing
CL1Contig2624	83.7408	127.356	40.1256	0.315067	-1.66627	0.00976249	0.083698	Down	0.932151	4.25336	4.69739	0.73034	0.802142	1.25528	3835	gi|171695706|ref|XP_001912777.1|hypothetical protein [Podospora anserina S mat+]	0	sp|O14081|TPSX_SCHPO	0	Putative alpha,alpha-trehalose-phosphate synthase [UDP-forming] 106 kDa subunit	KOG1050	0	Trehalose-6-phosphate synthase component TPS1 and related subunits	ko00500	Starch and sucrose metabolism	1	K16055	TPS	trehalose 6-phosphate synthase/phosphatase	GO:0005946;GO:0005829;GO:0003825;GO:0016311;GO:0005992;GO:0070413	alpha,alpha-trehalose-phosphate synthase complex (UDP-forming)|cytosol|alpha,alpha-trehalose-phosphate synthase (UDP-forming) activity|dephosphorylation|trehalose biosynthetic process|trehalose metabolism in response to stress
CL1Contig2630	4674.76	2818.45	6531.08	2.31726	1.21242	0.0224752	0.151816	Up	15.5796	16.8116	18.0204	31.9233	32.7358	51.2018	14935	gi|920635828|gb|KOM17777.1|hypothetical protein XA68_6632 [Ophiocordyceps unilateralis]	9.1297e-199	sp|Q08980|YP264_YEAST	5e-40	Probable transport protein YPL264C	KOG4510	1e-40	Permease of the drug/metabolite transporter (DMT) superfamily							GO:0016021	integral component of membrane
CL1Contig264	699.883	1012.66	387.106	0.382267	-1.38735	0.00460673	0.0487935	Down	20.0078	33.8189	44.3763	16.0948	9.29912	8.06712	2900
CL1Contig2642	9.84199	19.1659	0.518105	0.0270327	-5.20915	0.00475803	0.0498932	Down	0	0.996037	0.929896	0.0222946	5.95482e-21	1.27748e-08	3110	gi|667733529|gb|KFA72971.1|hypothetical protein S40288_05085 [Stachybotrys chartarum IBT 40288]	6.13363e-136	sp|B8NYW9|FLUA_ASPFN	1e-09	Cytochrome P450 monooxygenase AFLA_114810 {ECO:0000305}	KOG0159	1e-08	Cytochrome P450 CYP11/CYP12/CYP24/CYP27 subfamilies							GO:0020037;GO:0005506;GO:0004497;GO:0016705	heme binding|iron ion binding|monooxygenase activity|oxidoreductase activity, acting on paired donors, with incorporation or reduction of molecular oxygen
CL1Contig265	157.116	229.975	84.2568	0.366374	-1.44861	0.0366542	0.21189	Down	4.6139	11.9552	12.1749	0.402831	4.76173	5.3528	2296	gi|1020441311|gb|KZL76673.1|methionyl-tRNA synthetase, partial [Colletotrichum tofieldiae]	5.32149e-95	sp|C8ZAU6|SDHL_YEAS8	7e-48	L-serine dehydratase	KOG1250	3e-45	Threonine/serine dehydratases	ko00260;ko00270;ko00290;ko01200;ko01230	Glycine, serine and threonine metabolism|Cysteine and methionine metabolism|Valine, leucine and isoleucine biosynthesis|Carbon metabolism|Biosynthesis of amino acids	5	K17989	SDS, SDH, CHA1	L-serine/L-threonine ammonia-lyase	GO:0005737;GO:0003941;GO:0030170;GO:0006520;GO:0006094	cytoplasm|L-serine ammonia-lyase activity|pyridoxal phosphate binding|cellular amino acid metabolic process|gluconeogenesis
CL1Contig2650	32.442	59.2498	5.6342	0.0950924	-3.39453	0.0181894	0.131694	Down	0.0826018	2.6098	1.68075	0.162023	0.173051	0	4186
CL1Contig2654	146.943	236.193	57.6938	0.244266	-2.03348	0.0052697	0.0536524	Down	7.20364	9.33465	9.07297	0.609794	3.41542	2.56598	2494	gi|995934252|gb|KXG46950.1|hypothetical protein PGRI_036960 [Penicillium griseofulvum]	2.07418e-44
CL1Contig2665	132.017	68.2312	195.802	2.86969	1.52089	0.0259529	0.166911	Up	0.876108	1.50432	1.40759	3.24987	3.0463	3.99821	4987	gi|171688376|ref|XP_001909128.1|hypothetical protein [Podospora anserina S mat+]	0	sp|O74113|CDC45_SCHPO	3e-79	Cell division control protein 45 homolog	KOG2475	8e-80	CDC45 (cell division cycle 45)-like protein	ko04110;ko04111;ko04113	Cell cycle|Cell cycle - yeast|Meiosis - yeast	3	K06628	CDC45	cell division control protein 45	GO:0005829;GO:0031261;GO:0000790;GO:0005656;GO:0005634;GO:0031298;GO:0043138;GO:0003682;GO:0003688;GO:0003697;GO:0006270;GO:0000727;GO:1902977;GO:1900087;GO:0006267;GO:0031938;GO:0072428	cytosol|DNA replication preinitiation complex|nuclear chromatin|nuclear pre-replicative complex|nucleus|replication fork protection complex|3'-5' DNA helicase activity|chromatin binding|DNA replication origin binding|single-stranded DNA binding|DNA replication initiation|double-strand break repair via break-induced replication|mitotic DNA replication preinitiation complex assembly|positive regula…
CL1Contig2667	2000.4	860.792	3140	3.64781	1.86703	0.000702965	0.0113399	Up	25.3367	26.9516	32.5082	77.935	120.312	110.921	2726	gi|672791039|gb|KFH41690.1|hypothetical protein ACRE_075710 [Acremonium chrysogenum ATCC 11550]	5.43146e-37
CL1Contig2670	43.0118	10.5028	75.5208	7.19056	2.8461	0.000970389	0.0145529	Up	0.305303	0.170508	0.287343	2.30397	1.52655	1.65092	3503	gi|818158683|gb|KKO99290.1|hypothetical protein THAR02_08606 [Trichoderma harzianum]	2.38773e-28
CL1Contig2671	494.516	197.738	791.295	4.00173	2.00063	0.00207012	0.0263457	Up	3.72994	8.26612	10.3999	28.2944	26.0127	27.3355	2525	gi|667520264|gb|KFA49580.1|hypothetical protein S40293_02854 [Stachybotrys chartarum IBT 40293]	2.06694e-162	sp|O00107|PHYA_THIHE	7e-157	3-phytase A	KOG1382	7e-36	Multiple inositol polyphosphate phosphatase							GO:0005576;GO:0016158;GO:0003993	extracellular region|3-phytase activity|acid phosphatase activity
CL1Contig2674	110.932	62.4342	159.431	2.55358	1.35252	0.0255516	0.16531	Up	1.05337	0.450109	1.21099	2.13804	2.38819	2.61406	5900	gi|396462310|ref|XP_003835766.1|similar to non-ribosomal peptide synthetase [Leptosphaeria maculans JN3]	0	sp|Q70LM4|LGRD_BREPA	6e-110	Linear gramicidin--PCP reductase	KOG1178	9e-72	Non-ribosomal peptide synthetase/alpha-aminoadipate reductase and related enzymes							GO:0016853;GO:0016874;GO:0016491;GO:0031177;GO:0017000	isomerase activity|ligase activity|oxidoreductase activity|phosphopantetheine binding|antibiotic biosynthetic process
CL1Contig2675	10.7211	1.49432	19.9479	13.3491	3.73867	0.0210811	0.14486	Up	1.12799e-14	5.68219e-15	0.124695	0.29079	0.243722	0.860797	3857	gi|936414907|gb|KPM43275.1|hypothetical protein AK830_g3234 [Neonectria ditissima]	2.01835e-17	sp|P27810|KTR1_YEAST	3e-10	Alpha-1,2 mannosyltransferase KTR1	KOG4472	8e-11	Glycolipid 2-alpha-mannosyltransferase (alpha-1,2-mannosyltransferase)	ko00514	Other types of O-glycan biosynthesis	1	K10967	KTR1_3	alpha 1,2-mannosyltransferase	GO:0005794;GO:0000139;GO:0016021;GO:0000026;GO:0000032;GO:0006487;GO:0006493	Golgi apparatus|Golgi membrane|integral component of membrane|alpha-1,2-mannosyltransferase activity|cell wall mannoprotein biosynthetic process|protein N-linked glycosylation|protein O-linked glycosylation
CL1Contig268	783.108	112.232	1453.98	12.9551	3.69545	1.9995e-09	2.02874e-07	Up	1.6313	1.99389	2.08693	15.0126	29.6172	29.8594	5316	gi|629693859|ref|XP_007812221.1|2-deoxy-D-gluconate 3-dehydrogenase [Metarhizium acridum CQMa 102]	2.05489e-117	sp|P50842|KDUD_BACSU	4e-65	2-dehydro-3-deoxy-D-gluconate 5-dehydrogenase	KOG0725	3e-32	Reductases with broad range of substrate specificities	ko00040	Pentose and glucuronate interconversions	1	K00065	kduD	2-deoxy-D-gluconate 3-dehydrogenase	GO:0047001;GO:0008678;GO:0051287;GO:0045490	2-dehydro-3-deoxy-D-gluconate 5-dehydrogenase activity|2-deoxy-D-gluconate 3-dehydrogenase activity|NAD binding|pectin catabolic process
CL1Contig2685	64.0449	23.2566	104.833	4.50767	2.17238	0.0150842	0.114746	Up	0.58308	0.643145	0.164185	2.96067	1.89019	1.38608	4218
CL1Contig2687	9.70508	18.8767	0.53346	0.0282602	-5.14508	0.00462238	0.0488889	Down	0.498292	1.2095	1.21113	0	0.000719844	0.0840267	1835	gi|818160535|gb|KKP00765.1|hypothetical protein THAR02_07152 [Trichoderma harzianum]	6.97295e-188	sp|Q4HX89|BTN1_GIBZE	2e-160	Protein BTN1	KOG3880	5e-57	Predicted small molecule transporter involved in cellular pH homeostasis (Batten disease protein in human)	ko04142	Lysosome	1	K12389	BTS, CLN3	battenin	GO:0016021;GO:0005774;GO:0006865	integral component of membrane|vacuolar membrane|amino acid transport
CL1Contig2689	429.836	674.355	185.317	0.274806	-1.86351	0.00315293	0.0365531	Down	7.32255	9.68779	10.4014	1.37992	3.09922	3.09971	6703	gi|591472429|gb|EXM03668.1|hypothetical protein FOIG_05359 [Fusarium oxysporum f. sp. cubense tropical race 4 54006]	1.26593e-190	sp|P42811|PRS2_METTM	3e-06	Putative 26S protease regulatory subunit homolog MTBMA_c13930	KOG0742	1e-08	AAA+-type ATPase							GO:0000502;GO:0005524	proteasome complex|ATP binding
CL1Contig269	191.74	92.8544	290.626	3.12991	1.64612	0.00301959	0.0353414	Up	1.43463	1.43995	0.626706	2.72533	4.27727	4.66497	6717	gi|908389931|gb|KND90580.1|Uncharacterized protein TOPH_04802 [Tolypocladium ophioglossoides CBS 100239]	1.94727e-167	sp|P87132|YFK5_SCHPO	7e-30	Uncharacterized protein C167.05										GO:0005829;GO:0006950	cytosol|response to stress
CL1Contig2691	13.9682	0.498106	27.4383	55.0853	5.7836	0.000637921	0.0105688	Up	0.0198441	2.74633e-06	0.130958	1.83402	1.82921	1.3541	1421	gi|1069528930|ref|XP_018143601.1|metalloreductase [Pochonia chlamydosporia 170]	7.43169e-83	sp|O94727|FRP2_SCHPO	4e-07	Ferric/cupric reductase transmembrane component 2 {ECO:0000305}	KOG0039	1e-07	Ferric reductase, NADH/NADPH oxidase and related proteins							GO:0005783;GO:0005789;GO:0016021;GO:0005886;GO:0052851;GO:0000293;GO:0050660;GO:0005506;GO:0015677;GO:0055072;GO:0034755;GO:0015891	endoplasmic reticulum|endoplasmic reticulum membrane|integral component of membrane|plasma membrane|ferric-chelate reductase (NADPH) activity|ferric-chelate reductase activity|flavin adenine dinucleotide binding|iron ion binding|copper ion import|iron ion homeostasis|iron ion transmembrane transport|siderophore transport
CL1Contig2698	83.1851	35.1033	131.267	3.73944	1.90282	0.0194024	0.137831	Up	0	2.29641	4.63958	4.67921	6.37125	11.2614	1589
CL1Contig2704	34.4391	9.9568	58.9214	5.9177	2.56504	0.0105011	0.0883707	Up	0	0.502118	0.575646	1.26501	2.03916	2.11277	2930
CL1Contig2706	15.794	2.82533	28.7627	10.1803	3.34771	0.0113849	0.093468	Up	0.0825966	0.301278	0.0527713	1.20443	0.701784	1.93064	1949	gi|949387462|dbj|GAP89509.1|putative dna polymerase epsilon subunit b [Rosellinia necatrix]	1.41971e-236	sp|O94263|DPB2_SCHPO	5e-52	DNA polymerase epsilon subunit B	KOG3818	1e-52	DNA polymerase epsilon, subunit B	ko03030;ko03410;ko03420;ko00230;ko00240	DNA replication|Base excision repair|Nucleotide excision repair|Purine metabolism|Pyrimidine metabolism	5	K02325	POLE2	DNA polymerase epsilon subunit 2	GO:0005829;GO:0031261;GO:0008622;GO:0000790;GO:0043596;GO:0005634;GO:0003677;GO:0003887;GO:0042276;GO:1902975	cytosol|DNA replication preinitiation complex|epsilon DNA polymerase complex|nuclear chromatin|nuclear replication fork|nucleus|DNA binding|DNA-directed DNA polymerase activity|error-prone translesion synthesis|mitotic DNA replication initiation
CL1Contig2707	104.51	193.726	15.293	0.0789411	-3.66308	0.0043486	0.0466983	Down	1.05377	18.3873	16.3343	1.11129	0.617299	0.605226	1662	gi|672791510|gb|KFH42146.1|Glucan endo-1,3-alpha-glucosidase-like protein [Acremonium chrysogenum ATCC 11550]	8.29319e-218	sp|B6GX22|MU71A_PENRW	1e-90	Mutanase Pc12g07500 {ECO:0000303|PubMed:24884713}										GO:0005576;GO:0051118;GO:0008152	extracellular region|glucan endo-1,3-alpha-glucosidase activity|metabolic process
CL1Contig2710	10.7902	19.2259	2.35451	0.122465	-3.02955	0.0249343	0.162459	Down	1.27228	2.61245	0.677156	0.263201	0	0.169902	1144
CL1Contig2722	18.3743	30.568	6.18065	0.202194	-2.30619	0.0299763	0.18437	Down	0.527316	0.493856	0.613979	0.150055	0.117688	0.0336076	5026	gi|672789983|gb|KFH40692.1|hypothetical protein ACRE_086100 [Acremonium chrysogenum ATCC 11550]	8.00349e-107	sp|Q12216|SIZ2_YEAST	1e-07	E3 SUMO-protein ligase SIZ2	KOG2169	3e-08	Zn-finger transcription factor							GO:0000790;GO:0003690;GO:0016874;GO:0019789;GO:0008270;GO:0007059;GO:1990683;GO:0060969;GO:0016925	nuclear chromatin|double-stranded DNA binding|ligase activity|SUMO transferase activity|zinc ion binding|chromosome segregation|DNA double-strand break attachment to nuclear envelope|negative regulation of gene silencing|protein sumoylation
CL1Contig2728	204.046	402.618	5.47378	0.0135954	-6.20073	6.96153e-11	1.0041e-08	Down	58.2762	41.7037	104.626	0	1.2408	1.65089	533
CL1Contig2740	14.1243	24.9087	3.33993	0.134087	-2.89876	0.0231503	0.154953	Down	0.163834	1.63693	2.09711	1.82565e-16	0.362218	0.166215	1948	gi|477525239|gb|ENH77150.1|3-carboxy-muconate cycloisomerase [Colletotrichum orbiculare MAFF 240422]	5.67178e-197	sp|A0A0U2UYC4|TAD1_USTMD	2e-97	Trans-aconitate decarboxylase 1 {ECO:0000303|PubMed:26639528}	KOG2700	2e-87	Adenylosuccinate lyase	ko00250;ko00230	Alanine, aspartate and glutamate metabolism|Purine metabolism	2	K01756	purB, ADSL	adenylosuccinate lyase	GO:0005829;GO:0005634;GO:0003824	cytosol|nucleus|catalytic activity
CL1Contig2742	51.3516	6.48891	96.2143	14.8275	3.8902	2.3431e-05	0.000686688	Up	0.0860011	0.0850856	0.274372	2.45194	1.77431	1.7224	4125
CL1Contig2750	469.849	180.493	759.204	4.20627	2.07254	0.00184933	0.024225	Up	0.841539	2.18175	2.38756	7.53531	4.4173	8.36458	9611	gi|302926057|ref|XP_003054218.1|hypothetical protein NECHADRAFT_74712 [Nectria haematococca mpVI 77-13-4]	0	sp|A1IGU3|ARH37_RAT	7e-20	Rho guanine nucleotide exchange factor 37	KOG3519	2e-20	Invasion-inducing protein TIAM1/CDC24 and related RhoGEF GTPases							GO:0005737;GO:0005089;GO:0043547;GO:0035023;GO:0007264	cytoplasm|Rho guanyl-nucleotide exchange factor activity|positive regulation of GTPase activity|regulation of Rho protein signal transduction|small GTPase mediated signal transduction
CL1Contig2752	98.4852	46.4962	150.474	3.23627	1.69433	0.014051	0.108971	Up	0.793609	1.65925	1.47992	2.67169	4.412	5.12021	3334
CL1Contig2753	21.1652	1.24527	41.0851	32.993	5.04409	0.000113419	0.00250167	Up	6.27132e-18	6.81609e-19	0.215901	1.26967	2.26064	2.73905	1782	gi|1040032985|gb|OBS25711.1|hypothetical protein FPOA_06246 [Fusarium poae]	5.73717e-128	sp|P41697|BUD6_YEAST	2e-22	Bud site selection protein 6										GO:0005935;GO:0005934;GO:0000131;GO:0043332;GO:0000133;GO:0005816;GO:0003779;GO:0005519;GO:0008047;GO:0051017;GO:0030953;GO:0007121;GO:0007118;GO:0030010;GO:0034652;GO:2000251;GO:0090338;GO:0007124;GO:0032880	cellular bud neck|cellular bud tip|incipient cellular bud site|mating projection tip|polarisome|spindle pole body|actin binding|cytoskeletal regulatory protein binding|enzyme activator activity|actin filament bundle assembly|astral microtubule organization|bipolar cellular bud site selection|budding cell apical bud growth|establishment of cell polarity|extrachromosomal circular DNA localization i…
CL1Contig2757	26.1351	8.05433	44.216	5.48971	2.45673	0.023803	0.157564	Up	0.0379853	0.225512	0.33538	0.794694	1.21637	0.834683	4167	gi|672798228|gb|KFH48763.1|putative carboxypeptidase-like protein [Acremonium chrysogenum ATCC 11550]	3.89031e-198	sp|O13968|YE48_SCHPO	1e-73	Uncharacterized carboxypeptidase C24C9.08	KOG2275	4e-74	Aminoacylase ACY1 and related metalloexopeptidases							GO:0000324;GO:0016021;GO:0005774;GO:0004180;GO:0004181;GO:0070573;GO:0008270;GO:0043171;GO:0007039;GO:0051603	fungal-type vacuole|integral component of membrane|vacuolar membrane|carboxypeptidase activity|metallocarboxypeptidase activity|metallodipeptidase activity|zinc ion binding|peptide catabolic process|protein catabolic process in the vacuole|proteolysis involved in cellular protein catabolic process
CL1Contig2769	27.2076	9.88654	44.5288	4.50398	2.1712	0.0366463	0.21189	Up	0.108865	0.259915	0.775741	1.12416	1.90863	1.5108	2658	gi|936410804|gb|KPM39435.1|hypothetical protein AK830_g7123 [Neonectria ditissima]	2.47112e-267	sp|Q8VZ80|PLT5_ARATH	2e-37	Polyol transporter 5	KOG0254	4e-38	Predicted transporter (major facilitator superfamily)							GO:0005887;GO:0005886;GO:0015591;GO:0015148;GO:0005354;GO:0005355;GO:0015168;GO:0015575;GO:0015145;GO:0005365;GO:0015576;GO:0005351;GO:0046323;GO:0010311	integral component of plasma membrane|plasma membrane|D-ribose transmembrane transporter activity|D-xylose transmembrane transporter activity|galactose transmembrane transporter activity|glucose transmembrane transporter activity|glycerol transmembrane transporter activity|mannitol transmembrane transporter activity|monosaccharide transmembrane transporter activity|myo-inositol transmembrane tran…
CL1Contig2777	52.006	85.4487	18.5632	0.217244	-2.20261	0.0149434	0.113988	Down	1.84359	1.84887	2.21944	0.0935946	0.815763	0.466169	3872	gi|1040524818|gb|OBT61915.1|hypothetical protein VE03_08198 [Pseudogymnoascus sp. 23342-1-I1]	2.11451e-205
CL1Contig2778	91.4976	160.594	22.4012	0.13949	-2.84177	0.000728436	0.0116796	Down	3.5106	12.8543	6.46061	0.512835	1.7489	0.830258	2022	gi|629689569|ref|XP_007810076.1|60S ribosomal protein L37a [Metarhizium acridum CQMa 102]	3.03473e-33	sp|Q6FRG6|RL43_CANGA	9e-21	60S ribosomal protein L43	KOG0402	7e-20	60S ribosomal protein L37	ko03010	Ribosome	1	K02921	RP-L37Ae, RPL37A	large subunit ribosomal protein L37Ae	GO:0005840;GO:0046872;GO:0003735;GO:0006412	ribosome|metal ion binding|structural constituent of ribosome|translation
CL1Contig2781	24.8067	6.3118	43.3016	6.86042	2.7783	0.0144901	0.111495	Up	0.0700389	0.288822	0.44053	1.57589	0.982938	2.01919	2439	gi|256725778|gb|EEU39140.1|predicted protein [Nectria haematococca mpVI 77-13-4]	0	sp|Q9UT38|VPS16_SCHPO	2e-112	Probable vacuolar protein sorting-associated protein 16 homolog	KOG2280	5e-113	Vacuolar assembly/sorting protein VPS16	ko04138	Autophagy - yeast	1	K20180	VPS16	vacuolar protein sorting-associated protein 16	GO:0033263;GO:0005737;GO:0005829;GO:0005768;GO:0030897;GO:0005765;GO:0005634;GO:1902500;GO:0003779;GO:0016197;GO:0006895;GO:0045324;GO:0006623;GO:0035542;GO:0032889;GO:0042144;GO:0007033;GO:0048278	CORVET complex|cytoplasm|cytosol|endosome|HOPS complex|lysosomal membrane|nucleus|vacuolar HOPS complex|actin binding|endosomal transport|Golgi to endosome transport|late endosome to vacuole transport|protein targeting to vacuole|regulation of SNARE complex assembly|regulation of vacuole fusion, non-autophagic|vacuole fusion, non-autophagic|vacuole organization|vesicle docking
CL1Contig2787	14404.1	26118	2690.32	0.103007	-3.27919	0.000116456	0.00255781	Down	857.119	672.489	653.416	16.2388	128.009	105.6	3074	gi|667520405|gb|KFA49713.1|hypothetical protein S40293_01440 [Stachybotrys chartarum IBT 40293]	5.37483e-233	sp|P21334|CRTI_NEUCR	0	Phytoene desaturase	KOG4254	1e-08	Phytoene desaturase	ko00906	Carotenoid biosynthesis	1	K15745	AL1	phytoene desaturase (3,4-didehydrolycopene-forming)	GO:0016021;GO:0016491;GO:0016117	integral component of membrane|oxidoreductase activity|carotenoid biosynthetic process
CL1Contig2797	155.857	282.225	29.4883	0.104485	-3.25863	1.57053e-06	6.85628e-05	Down	6.69191	10.652	8.96934	0.848884	1.06467	0.743269	2941	gi|927387607|ref|XP_013939649.1|hypothetical protein TRIATDRAFT_147759 [Trichoderma atroviride IMI 206040]	3.76121e-93
CL1Contig2799	35.2481	7.98098	62.5152	7.83302	2.96957	0.00121048	0.0173067	Up	0.153422	0.467174	0.444603	1.12305	2.85942	3.92526	2179	gi|631244075|ref|XP_007916959.1|putative duf1446 domain protein [Phaeoacremonium minimum UCRPA7]	1.10308e-210
CL1Contig28	47.4092	3.48282	91.3356	26.2246	4.71285	2.43616e-06	9.92818e-05	Up	0	1.05753	0	7.13224	6.88902	9.72677	1015
CL1Contig280	5592.18	2787.08	8397.29	3.01294	1.59117	0.00424064	0.04584	Up	21.7555	33.6241	35.2402	62.6337	92.8603	110.61	8489	gi|672376672|gb|KFG78958.1|putative protein GRR1 [Metarhizium anisopliae]	2.45723e-206	sp|C8V4D4|GRRA_EMENI	5e-127	SCF E3 ubiquitin ligase complex F-box protein grrA	KOG1947	5e-65	Leucine rich repeat proteins, some proteins contain F-box	ko04111;ko04120	Cell cycle - yeast|Ubiquitin mediated proteolysis	2	K03360	GRR1	F-box and leucine-rich repeat protein GRR1	GO:0005737;GO:0019005;GO:0030437	cytoplasm|SCF ubiquitin ligase complex|ascospore formation
CL1Contig2803	2667.42	5299.99	34.8369	0.00657301	-7.24923	4.64832e-24	8.54826e-21	Down	198.712	336.373	397.541	2.28632	2.27389	1.09581	1590	gi|302886998|ref|XP_003042388.1|hypothetical protein NECHADRAFT_51736 [Nectria haematococca mpVI 77-13-4]	1.07278e-09
CL1Contig2806	55.5665	17.6461	93.487	5.29789	2.40542	0.00345633	0.0393878	Up	0.59577	1.03124	0.525571	4.22727	3.0347	3.56402	2218
CL1Contig2807	36.2544	7.55398	64.9548	8.59875	3.10413	0.00152425	0.020783	Up	0.0582928	0.528981	0.21998	1.42186	1.60815	2.85271	2958	gi|1102744863|gb|OIW27386.1|UDP-galactopyranose mutase [Coniochaeta ligniaria NRRL 30616]	1.08539e-256
CL1Contig281	9.78834	0.5861	18.9906	32.4016	5.01799	0.00546875	0.055107	Up	0.092179	0	0	1.43153	0.37978	0.742483	1845	gi|558858968|gb|ESU09051.1|hypothetical protein FGSG_04090 [Fusarium graminearum PH-1]	1.13832e-96	sp|Q6NYK8|MARH5_DANRE	2e-08	E3 ubiquitin-protein ligase MARCH5	KOG3053	3e-08	Uncharacterized conserved protein							GO:0005783;GO:0005789;GO:0016021;GO:0005741;GO:0004842;GO:0008270;GO:0090344;GO:0051865;GO:0090140	endoplasmic reticulum|endoplasmic reticulum membrane|integral component of membrane|mitochondrial outer membrane|ubiquitin-protein transferase activity|zinc ion binding|negative regulation of cell aging|protein autoubiquitination|regulation of mitochondrial fission
CL1Contig2812	110.027	209.031	11.0219	0.0527287	-4.24527	8.60817e-09	7.07505e-07	Down	5.39907	10.1713	11.8406	0.472433	0.122305	0.726893	2151	gi|336265545|ref|XP_003347543.1|hypothetical protein SMAC_04850 [Sordaria macrospora k-hell]	6.48231e-17	sp|D4AUF1|WSCD1_ARTBC	3e-28	WSC domain-containing protein ARB_07867 {ECO:0000305}	KOG4157	7e-13	beta-1,6-N-acetylglucosaminyltransferase, contains WSC domain							GO:0005576	extracellular region
CL1Contig2815	2047.02	3401.83	692.217	0.203484	-2.29701	7.41746e-05	0.00175927	Down	40.64	71.9875	70.7347	8.8086	14.5701	12.7238	5165	gi|1032868039|gb|OAQ74804.1|helix-turn-helix type 3 [Purpureocillium lilacinum]	1.1539e-65	sp|Q53IP3|MBF1_GIBFU	2e-62	Multiprotein-bridging factor 1	KOG3398	3e-16	Transcription factor MBF1							GO:0043565;GO:0006355;GO:0006351	sequence-specific DNA binding|regulation of transcription, DNA-templated|transcription, DNA-templated
CL1Contig2821	7889.78	13738.1	2041.47	0.148599	-2.7505	1.47032e-06	6.59492e-05	Down	163.953	340.407	352.913	33.8695	46.0906	39.9485	4530	gi|477529358|gb|ENH81122.1|gns1 sur4 family protein [Colletotrichum orbiculare MAFF 240422]	9.64215e-142	sp|Q8YRI1|YY46_NOSS1	1e-113	Uncharacterized WD repeat-containing protein alr3466	KOG0271	4e-46	Notchless-like WD40 repeat-containing protein
CL1Contig2823	199.552	389.638	9.46645	0.0242955	-5.36317	2.40099e-07	1.35859e-05	Down	11.939	8.30353	8.84819	0.216085	0.037608	0.430162	3414	gi|672793141|gb|KFH43737.1|hypothetical protein ACRE_055030 [Acremonium chrysogenum ATCC 11550]	4.42307e-182	sp|O14064|BIR1_SCHPO	1e-30	Protein bir1	KOG1101	9e-32	Apoptosis inhibitor IAP1 and related BIR domain proteins							GO:0032133;GO:0000778;GO:0005737;GO:0072686;GO:1990023;GO:0000790;GO:0031618;GO:0005634;GO:0005876;GO:0046872;GO:0004842;GO:0007076;GO:0000281;GO:0000070;GO:0090307;GO:0034501;GO:0034503;GO:0009966	chromosome passenger complex|condensed nuclear chromosome kinetochore|cytoplasm|mitotic spindle|mitotic spindle midzone|nuclear chromatin|nuclear pericentric heterochromatin|nucleus|spindle microtubule|metal ion binding|ubiquitin-protein transferase activity|mitotic chromosome condensation|mitotic cytokinesis|mitotic sister chromatid segregation|mitotic spindle assembly|protein localization to ki…
CL1Contig2824	1755.18	3029.22	481.132	0.15883	-2.65444	2.52267e-06	0.00010196	Down	54.5505	132.052	106.754	14.502	16.8888	11.7689	2924	gi|557726764|dbj|GAD94606.1|hypothetical protein MYCGRDRAFT_86361 [Byssochlamys spectabilis No. 5]	4.82811e-134	sp|P0CS12|TYSY_CRYNJ	6e-109	Thymidylate synthase	KOG0673	5e-103	Thymidylate synthase	ko00670;ko00240	One carbon pool by folate|Pyrimidine metabolism	2	K00560	thyA, TYMS	thymidylate synthase	GO:0004799;GO:0006231;GO:0006235	thymidylate synthase activity|dTMP biosynthetic process|dTTP biosynthetic process
CL1Contig2826	34.1883	9.97173	58.4048	5.85704	2.55017	0.0162076	0.121408	Up	0.0609923	0.269425	0.198116	0.461924	0.701923	1.71002	5543	gi|672798490|gb|KFH49024.1|hypothetical protein ACRE_000170 [Acremonium chrysogenum ATCC 11550]	6.51511e-225	sp|Q9Y297|FBW1A_HUMAN	6e-49	F-box/WD repeat-containing protein 1A	KOG0281	2e-49	Beta-TrCP (transducin repeats containing)/Slimb proteins	ko04114;ko04218;ko04310;ko04340;ko04341;ko04390;ko04120	Oocyte meiosis|Cellular senescence|Wnt signaling pathway|Hedgehog signaling pathway|Hedgehog signaling pathway - fly|Hippo signaling pathway|Ubiquitin mediated proteolysis	7	K03362	FBXW1_11, BTRC, beta-TRCP	F-box and WD-40 domain protein 1/11
CL1Contig2827	9602.97	16886.3	2319.66	0.13737	-2.86386	2.44531e-07	1.37837e-05	Down	345.716	311.796	312.874	81	24.3366	16.1247	4546	gi|672796277|gb|KFH46825.1|hypothetical protein ACRE_023430 [Acremonium chrysogenum ATCC 11550]	0
CL1Contig2829	7781.07	13120.1	2442.08	0.186133	-2.42559	3.26276e-05	0.000907405	Down	123.945	216.344	186.507	22.0221	38.0091	35.827	6885	gi|50309655|ref|XP_454839.1|hypothetical protein [Kluyveromyces lactis NRRL Y-1140]	0	sp|Q9C102|GLT1_SCHPO	0	Putative glutamate synthase [NADPH]	KOG0399	0	Glutamate synthase	ko00250;ko00910;ko01230	Alanine, aspartate and glutamate metabolism|Nitrogen metabolism|Biosynthesis of amino acids	3	K00264	GLT1	glutamate synthase (NADPH/NADH)	GO:0005737;GO:0005829;GO:0005739;GO:0051538;GO:0050660;GO:0010181;GO:0016040;GO:0004355;GO:0015930;GO:0005506;GO:0019676;GO:0006537;GO:0097054	cytoplasm|cytosol|mitochondrion|3 iron, 4 sulfur cluster binding|flavin adenine dinucleotide binding|FMN binding|glutamate synthase (NADH) activity|glutamate synthase (NADPH) activity|glutamate synthase activity|iron ion binding|ammonia assimilation cycle|glutamate biosynthetic process|L-glutamate biosynthetic process
CL1Contig2830	34.3231	1.24386	67.4024	54.1879	5.7599	1.25069e-06	5.71534e-05	Up	0	0.0802524	0	1.1735	0.847972	1.29544	5243	gi|1032427444|gb|OAP55931.1|hypothetical protein AYL99_10083 [Fonsecaea erecta]	3.02874e-24
CL1Contig2833	13.6355	1.99102	25.2799	12.6969	3.66641	0.0101334	0.0861749	Up	0	0.131891	0.0801376	0.391733	0.787105	1.1583	2967	gi|700451320|gb|KGO41366.1|hypothetical protein PEXP_107460 [Penicillium expansum]	3.1488e-39
CL1Contig2834	28.1515	12.2027	44.1004	3.614	1.8536	0.0130631	0.103214	Up	1.40781	0.48289	0.00261644	2.59282	2.74077	2.67812	1449	gi|818166561|gb|KKP05994.1|hypothetical protein THAR02_01866 [Trichoderma harzianum]	5.63607e-148	sp|Q9XTQ7|HKE42_CAEEL	2e-21	Histidine-rich membrane protein KE4 homolog 2	KOG2693	8e-22	Putative zinc transporter							GO:0005623;GO:0016021;GO:0005385;GO:0006882;GO:0071577	cell|integral component of membrane|zinc ion transmembrane transporter activity|cellular zinc ion homeostasis|zinc II ion transmembrane transport
CL1Contig2835	5260.31	9672.29	848.328	0.087707	-3.51116	6.66932e-09	5.73796e-07	Down	259.493	267.606	268.912	25.1748	23.6135	19.5261	3219	gi|1020440629|gb|KZL76039.1|hypothetical protein CT0861_10538 [Colletotrichum tofieldiae]	2.47291e-06
CL1Contig2838	40188.1	20869.9	59506.2	2.85129	1.51162	0.000929593	0.0140268	Up	697.499	336.336	325.655	944.416	1409.45	1938.08	3741	gi|256734545|gb|EEU47891.1|hypothetical protein NECHADRAFT_65667 [Nectria haematococca mpVI 77-13-4]	7.6677e-23
CL1Contig2841	42.5101	10.3262	74.694	7.23343	2.85468	0.00457101	0.048555	Up	0.18592	0.170098	0.248545	1.2996	0.599035	2.3336	4597	gi|908393552|gb|KND94157.1|Orotidine 5'-phosphate decarboxylase [Tolypocladium ophioglossoides CBS 100239]	1.50482e-170
CL1Contig2842	38.4116	15.2148	61.6084	4.04924	2.01765	0.0174923	0.128288	Up	0.108423	0.297601	0.247358	0.400373	1.41313	0.741279	6704	gi|512188004|gb|EPE03779.1|vacuolar atp synthase 98 kda subunit [Ophiostoma piceae UAMH 11346]	0	sp|Q01290|VPH1_NEUCR	0	V-type proton ATPase subunit a	KOG2189	4e-142	Vacuolar H+-ATPase V0 sector, subunit a	ko04142;ko04145;ko00190	Lysosome|Phagosome|Oxidative phosphorylation	3	K02154	ATPeV0A, ATP6N	V-type H+-transporting ATPase subunit a	GO:0000329;GO:0016021;GO:0016471;GO:0000220;GO:0051117;GO:0046961;GO:0015991;GO:0015986;GO:0007035;GO:0070072	fungal-type vacuole membrane|integral component of membrane|vacuolar proton-transporting V-type ATPase complex|vacuolar proton-transporting V-type ATPase, V0 domain|ATPase binding|proton-transporting ATPase activity, rotational mechanism|ATP hydrolysis coupled proton transport|ATP synthesis coupled proton transport|vacuolar acidification|vacuolar proton-transporting V-type ATPase complex assembly
CL1Contig2847	4384.04	6823.35	1944.73	0.285011	-1.81091	0.00405319	0.04436	Down	261.087	280.281	233.816	43.8983	102.988	82.9403	2319	gi|667726924|gb|KFA68344.1|hypothetical protein S40285_02527 [Stachybotrys chlorohalonata IBT 40285]	1.51768e-249	sp|Q10499|AIF1_SCHPO	2e-120	Apoptosis-inducing factor 1	KOG1336	3e-89	Monodehydroascorbate/ferredoxin reductase							GO:0005829;GO:0005741;GO:0005739;GO:0005634;GO:0051537;GO:0050660;GO:0046872;GO:0016668;GO:0006915;GO:0045454	cytosol|mitochondrial outer membrane|mitochondrion|nucleus|2 iron, 2 sulfur cluster binding|flavin adenine dinucleotide binding|metal ion binding|oxidoreductase activity, acting on a sulfur group of donors, NAD(P) as acceptor|apoptotic process|cell redox homeostasis
CL1Contig2849	9625.41	6278.39	12972.4	2.06621	1.04698	0.0485307	0.25478	Up	63.1181	120.475	104.735	67.2935	274.643	257.854	6068	gi|751356930|gb|KIL94652.1|hypothetical protein FAVG1_01583 [Fusarium avenaceum]	8.91583e-125	sp|Q9P6N9|PER1_SCHPO	7e-46	Protein PER1 homolog	KOG2970	2e-46	Predicted membrane protein							GO:0005789;GO:0000329;GO:0005794;GO:0016021;GO:0030026;GO:0006506	endoplasmic reticulum membrane|fungal-type vacuole membrane|Golgi apparatus|integral component of membrane|cellular manganese ion homeostasis|GPI anchor biosynthetic process
CL1Contig2850	17717.6	9468.81	25966.4	2.7423	1.45539	0.00197707	0.025381	Up	312.354	152.445	151.157	532.43	639.386	659.451	3756	gi|908391111|gb|KND91744.1|Imidazole glycerol phosphate synthase hisHF [Tolypocladium ophioglossoides CBS 100239]	6.31667e-275	sp|Q9P4P9|HIS5_EMENI	0	Cyclase	KOG0623	0	Glutamine amidotransferase/cyclase	ko00340;ko01230	Histidine metabolism|Biosynthesis of amino acids	2	K01663	HIS7	glutamine amidotransferase / cyclase	GO:0005829;GO:0005622;GO:0005634;GO:0004359;GO:0000107;GO:0016833;GO:0006541;GO:0000105	cytosol|intracellular|nucleus|glutaminase activity|imidazoleglycerol-phosphate synthase activity|oxo-acid-lyase activity|glutamine metabolic process|histidine biosynthetic process
CL1Contig2852	6.6072	0.248773	12.9656	52.1184	5.70372	0.0236723	0.15716	Up	0	0.0322046	0	0.456206	0.247417	0.244018	3433	gi|672792503|gb|KFH43113.1|Serine/threonine-protein kinase-like protein [Acremonium chrysogenum ATCC 11550]	3.24936e-233	sp|O14328|KSP1_SCHPO	1e-81	Serine/threonine-protein kinase ksp1	KOG0583	3e-82	Serine/threonine protein kinase							GO:0005737;GO:0005829;GO:0005634;GO:0005524;GO:0004674;GO:0035556;GO:0006468	cytoplasm|cytosol|nucleus|ATP binding|protein serine/threonine kinase activity|intracellular signal transduction|protein phosphorylation
CL1Contig2857	1946.02	3862.14	29.8932	0.00774008	-7.01344	1.38939e-22	2.27119e-19	Down	236.808	340.352	351.019	2.44128	1.86222	2.46068	1140
CL1Contig2872	130.316	52.6336	207.999	3.95183	1.98252	0.00899245	0.0796588	Up	0.119491	1.33261	0.801031	2.25575	2.64605	2.90415	7068	gi|256734453|gb|EEU47799.1|predicted protein [Nectria haematococca mpVI 77-13-4]	0	sp|Q08225|DPP3_YEAST	0	Probable dipeptidyl peptidase 3	KOG3675	0	Dipeptidyl peptidase III							GO:0005737;GO:0008239;GO:0046872;GO:0008237;GO:0006508	cytoplasm|dipeptidyl-peptidase activity|metal ion binding|metallopeptidase activity|proteolysis
CL1Contig2873	8102.35	1784.77	14419.9	8.07941	3.01425	6.01042e-07	3.02827e-05	Up	23.1607	27.865	32.8692	226.907	169.741	250.823	5774	gi|770395076|gb|KJK81052.1|hypothetical protein H634G_03586 [Metarhizium anisopliae BRIP 53293]	0	sp|P0C957|PLB1_ASPFU	0	Lysophospholipase 1	KOG1325	8e-137	Lysophospholipase	ko00564	Glycerophospholipid metabolism	1	K13333	PLB	lysophospholipase	GO:0031225;GO:0005886;GO:0004622;GO:0009395	anchored component of membrane|plasma membrane|lysophospholipase activity|phospholipid catabolic process
CL1Contig2876	5139.61	7399.95	2879.27	0.389093	-1.36181	0.00800391	0.0732754	Down	355.114	324.27	370.808	236.677	66.1979	68.4805	1857	gi|799243946|gb|KJZ72889.1|hypothetical protein HIM_07652 [Hirsutella minnesotensis 3608]	4.18775e-55
CL1Contig2877	7112.34	11824.7	2399.94	0.202959	-2.30074	8.01441e-05	0.00187453	Down	45.1579	74.5376	69.6046	8.54378	14.9385	14.1518	17246	gi|666401948|gb|KEY67680.1|hypothetical protein S7711_03933 [Stachybotrys chartarum IBT 7711]	0	sp|Q7RVS9|PCKA_NEUCR	0	Phosphoenolpyruvate carboxykinase (ATP)				ko00010;ko00020;ko00620;ko00710;ko01200	Glycolysis / Gluconeogenesis|Citrate cycle (TCA cycle)|Pyruvate metabolism|Carbon fixation in photosynthetic organisms|Carbon metabolism	5	K01610	E4.1.1.49, pckA	phosphoenolpyruvate carboxykinase (ATP)	GO:0005829;GO:0005524;GO:0004612;GO:0006094	cytosol|ATP binding|phosphoenolpyruvate carboxykinase (ATP) activity|gluconeogenesis
CL1Contig2879	12913.8	21562.7	4264.88	0.197789	-2.33796	0.00517784	0.0531587	Down	48.3753	248.405	269.372	12.5453	52.933	39.8913	11366	gi|672796773|gb|KFH47316.1|Cuticle-degrading protease-like protein [Acremonium chrysogenum ATCC 11550]	9.26175e-146	sp|P29138|CUDP_METAN	9e-89	Cuticle-degrading protease	KOG1153	5e-49	Subtilisin-related protease/Vacuolar protease B							GO:0005576;GO:0004252	extracellular region|serine-type endopeptidase activity
CL1Contig288	25.0373	45.4175	4.65705	0.102539	-3.28576	0.00661268	0.0634611	Down	0.226259	2.18176	1.47558	0.0531147	0.178769	0.120064	3506
CL1Contig2881	3540.28	24.2235	7056.33	291.3	8.18636	3.88742e-16	1.68211e-13	Up	0.4745	0.664434	0.591546	70.6081	211.563	229.162	3832	gi|587662018|gb|EWY84359.1|hypothetical protein FOYG_11819 [Fusarium oxysporum FOSC 3-a]	1.13371e-113	sp|Q13QI0|MHPA_BURXL	2e-06	3-(3-hydroxy-phenyl)propionate/3-hydroxycinnamic acid hydroxylase {ECO:0000255|HAMAP-Rule:MF_01652}										GO:0008688;GO:0071949;GO:0019622;GO:0019380	3-(3-hydroxyphenyl)propionate hydroxylase activity|FAD binding|3-(3-hydroxy)phenylpropionate catabolic process|3-phenylpropionate catabolic process
CL1Contig2883	628.691	0	1257.38	Inf	Inf	0.000311384	0.0057915	Up	6.87762e-23	2.00833e-23	4.6078e-23	2.91425	105.49	27.5373	2723	gi|930446645|gb|KPI45196.1|IgA FC receptor [Phialophora attae]	1.83971e-36	sp|Q01302|CCG6_NEUCR	5e-06	Clock-controlled protein 6										GO:0009277;GO:0005199;GO:0031505	fungal-type cell wall|structural constituent of cell wall|fungal-type cell wall organization
CL1Contig2884	1196.74	1759.79	633.682	0.36009	-1.47357	0.0113973	0.0935175	Down	64.6291	178.614	152.01	18.8074	61.6819	57.8254	1275	gi|1057460014|gb|ODA77681.1|hypothetical protein RJ55_06283 [Drechmeria coniospora]	1.1824e-39	sp|P31824|ACBP_MANSE	4e-14	Acyl-CoA-binding protein homolog	KOG0817	1e-13	Acyl-CoA-binding protein							GO:0000062;GO:0008289;GO:0006810	fatty-acyl-CoA binding|lipid binding|transport
CL1Contig2892	7182.91	1143.93	13221.9	11.5583	3.53085	2.78916e-06	0.000110604	Up	20.5772	18.2794	19.5274	247.649	136.26	278.272	5127	gi|1111496671|emb|CVL05567.1|related to HSD1 ER membrane protein [Fusarium mangiferae]	6.43425e-153	sp|P87170|DGK1_SCHPO	2e-51	CTP-dependent diacylglycerol kinase 1	KOG4453	5e-52	Predicted ER membrane protein	ko00564	Glycerophospholipid metabolism	1	K16368	DGK1	diacylglycerol kinase (CTP)	GO:0005783;GO:0000139;GO:0030176;GO:0031965;GO:0004143;GO:0006654;GO:0016192	endoplasmic reticulum|Golgi membrane|integral component of endoplasmic reticulum membrane|nuclear membrane|diacylglycerol kinase activity|phosphatidic acid biosynthetic process|vesicle-mediated transport
CL1Contig2894	10366.4	17472.7	3260	0.186577	-2.42216	6.70188e-06	0.000238159	Down	197.567	283.035	240.199	62.5194	33.7001	27.1595	6577	gi|256732188|gb|EEU45537.1|predicted protein [Nectria haematococca mpVI 77-13-4]	4.98005e-184	sp|Q92236|GGPPS_GIBFU	5e-167	Geranylgeranyl pyrophosphate synthase	KOG0777	2e-85	Geranylgeranyl pyrophosphate synthase/Polyprenyl synthetase	ko00900	Terpenoid backbone biosynthesis	1	K00804	GGPS1	geranylgeranyl diphosphate synthase, type III	GO:0005737;GO:0004161;GO:0004311;GO:0004337;GO:0046872;GO:0045337;GO:0033384;GO:0033386	cytoplasm|dimethylallyltranstransferase activity|farnesyltranstransferase activity|geranyltranstransferase activity|metal ion binding|farnesyl diphosphate biosynthetic process|geranyl diphosphate biosynthetic process|geranylgeranyl diphosphate biosynthetic process
CL1Contig2895	4516.43	812.176	8220.69	10.1218	3.33939	6.18217e-06	0.000220758	Up	20.7364	14.6369	17.1898	206.504	112.836	210.327	3970	gi|1032872440|gb|OAQ79164.1|succinyl-3-ketoacid-coenzyme a transferase [Purpureocillium lilacinum]	4.01175e-84
CL1Contig2896	7214.57	4285.11	10144	2.36728	1.24323	0.0278743	0.17623	Up	52.319	121.371	106.414	134.743	246.982	254.059	4331	gi|1092973318|ref|XP_018756077.1|hypothetical protein FVEG_09251 [Fusarium verticillioides 7600]	1.06535e-120	sp|Q6CFQ0|ISU1_YARLI	1e-62	Iron sulfur cluster assembly protein 1, mitochondrial	KOG3361	1e-60	Iron binding protein involved in Fe-S cluster formation							GO:0005759;GO:0051537;GO:0051539;GO:0008198;GO:0036455;GO:0044571;GO:0006879;GO:0097428	mitochondrial matrix|2 iron, 2 sulfur cluster binding|4 iron, 4 sulfur cluster binding|ferrous iron binding|iron-sulfur transferase activity|[2Fe-2S] cluster assembly|cellular iron ion homeostasis|protein maturation by iron-sulfur cluster transfer
CL1Contig2897	1794.09	562.465	3025.72	5.37939	2.42744	0.000252354	0.00489792	Up	59.7603	96.187	92.8245	510.644	416.192	315.333	624
CL1Contig2901	1275.06	1811.78	738.337	0.407521	-1.29505	0.0390323	0.220524	Down	47.7248	37.4584	42.5659	16.004	21.7236	15.5073	3677	gi|322695069|gb|EFY86884.1|transcription initiation factor tfiid 55 kd subunit [Metarhizium acridum CQMa 102]	3.84974e-27
CL1Contig2906	1978.44	2695.81	1261.07	0.46779	-1.09607	0.0101524	0.0862366	Down	72.6283	152.492	139.267	84.6145	28.2686	34.6333	2082	gi|672792359|gb|KFH42972.1|hypothetical protein ACRE_062960 [Acremonium chrysogenum ATCC 11550]	1.20052e-32
CL1Contig2907	4735.13	2954.94	6515.31	2.20488	1.1407	0.0275815	0.175056	Up	97.7187	76.7114	69.6632	198.88	169.252	176.3	3099	gi|936405948|gb|KPM35075.1|hypothetical protein AK830_g11492 [Neonectria ditissima]	3.1316e-199	sp|O14249|CLD1_SCHPO	1e-90	probable cardiolipin-specific deacylase, mitochondrial	KOG4409	2e-91	Predicted hydrolase/acyltransferase (alpha/beta hydrolase superfamily)	ko00564	Glycerophospholipid metabolism	1	K13535	CLD1	cardiolipin-specific phospholipase	GO:0005737;GO:0005783;GO:0005794;GO:0005739;GO:0052689;GO:0004623;GO:0016740;GO:0032048	cytoplasm|endoplasmic reticulum|Golgi apparatus|mitochondrion|carboxylic ester hydrolase activity|phospholipase A2 activity|transferase activity|cardiolipin metabolic process
CL1Contig2909	636.392	884.026	388.759	0.439759	-1.18521	0.0383381	0.218357	Down	10.1504	31.7412	23.2355	4.6756	12.8942	9.94406	3900	gi|587678692|gb|EWZ01010.1|hypothetical protein FOYG_00711 [Fusarium oxysporum FOSC 3-a]	2.47159e-12
CL1Contig291	675.089	6.22212	1343.96	215.996	7.75486	1.34747e-21	1.9824e-18	Up	0	0.334371	0.233106	32.9921	35.2285	36.1742	3385	gi|936407438|gb|KPM36372.1|Anaphase-promoting complex subunit 8 [Neonectria ditissima]	1.99307e-267	sp|O94556|APC8_SCHPO	6e-95	Anaphase-promoting complex subunit 8	KOG1155	2e-95	Anaphase-promoting complex (APC), Cdc23 subunit	ko04110;ko04111;ko04113;ko04114;ko04120	Cell cycle|Cell cycle - yeast|Meiosis - yeast|Oocyte meiosis|Ubiquitin mediated proteolysis	5	K03355	APC8, CDC23	anaphase-promoting complex subunit 8	GO:0005680;GO:0044732;GO:0005634;GO:0051301;GO:0007067;GO:0045842	anaphase-promoting complex|mitotic spindle pole body|nucleus|cell division|mitotic nuclear division|positive regulation of mitotic metaphase/anaphase transition
CL1Contig2915	6350.36	3099.76	9600.96	3.09733	1.63102	0.0434961	0.236742	Up	92.2329	57.4955	66.5903	313.328	143.748	205.31	3628	gi|936407875|gb|KPM36765.1|hypothetical protein AK830_g9796 [Neonectria ditissima]	1.08695e-163	sp|Q99385|VCX1_YEAST	1e-46	Vacuolar calcium ion transporter	KOG1397	3e-47	Ca2+/H+ antiporter VCX1 and related proteins							GO:0000324;GO:0000329;GO:0016021;GO:0015369;GO:0046872;GO:0015386;GO:0006816;GO:0006874;GO:0055085	fungal-type vacuole|fungal-type vacuole membrane|integral component of membrane|calcium:proton antiporter activity|metal ion binding|potassium:proton antiporter activity|calcium ion transport|cellular calcium ion homeostasis|transmembrane transport
CL1Contig2919	2976.73	544.098	5409.36	9.94189	3.31352	0.000179951	0.00368539	Up	22.3984	23.8126	24.8634	299.727	210.917	161.867	2039	gi|1024749236|gb|KZZ88319.1|Ribosomal protein L5 [Aschersonia aleyrodis RCEF 2490]	6.81465e-99	sp|Q4I624|FES1_GIBZE	4e-83	Hsp70 nucleotide exchange factor FES1	KOG0398	1e-21	Mitochondrial/chloroplast ribosomal protein L5/L7	ko03010	Ribosome	1	K02931	RP-L5, MRPL5, rplE	large subunit ribosomal protein L5	GO:0022626;GO:0000774;GO:0071629;GO:0002181;GO:0006417	cytosolic ribosome|adenyl-nucleotide exchange factor activity|cytoplasm-associated proteasomal ubiquitin-dependent protein catabolic process|cytoplasmic translation|regulation of translation
CL1Contig2925	37.3185	19.9274	54.7096	2.74544	1.45704	0.0407211	0.227014	Up	10.0288	0	0	7.51199	8.65772	21.2443	397
CL1Contig2928	3198.29	5008.14	1388.43	0.277235	-1.85082	0.0311309	0.189255	Down	257.373	154.661	168.383	78.8105	43.1578	37.9975	2168	gi|672791379|gb|KFH42019.1|hypothetical protein ACRE_072540 [Acremonium chrysogenum ATCC 11550]	7.4622e-37
CL1Contig2932	1700.64	269.543	3131.74	11.6187	3.53838	4.52703e-09	4.01215e-07	Up	7.28686	11.9929	10.8409	59.8165	150.309	139.239	2468	gi|322707819|gb|EFY99397.1|mll7342-like protein [Metarhizium robertsii ARSEF 23]	4.36014e-60
CL1Contig2933	15915.6	29427	2404.2	0.0817007	-3.61351	1.20911e-08	9.77383e-07	Down	1148.64	1165.2	1143.95	54.0585	130.599	108.941	2248	gi|530473648|gb|EQB54036.1|hypothetical protein CGLO_06169 [Colletotrichum gloeosporioides Cg-14]	1.41597e-48
CL1Contig2938	817.369	1407.04	227.699	0.161829	-2.62746	1.30009e-05	0.000426916	Down	66.6462	113.663	138.353	9.91246	19.6852	20.4847	1238	gi|477520299|gb|ENH72425.1|Histone H2A.Z-specific chaperone chz1 [Fusarium oxysporum f. sp. cubense race 1]	9.76436e-23
CL1Contig2940	1694.3	113.035	3275.56	28.9782	4.8569	1.08144e-05	0.000362418	Up	2.97985	7.04659	4.86259	75.9507	106.782	234.881	2130	gi|908388152|gb|KND88844.1|Isocitrate lyase, partial [Tolypocladium ophioglossoides CBS 100239]	1.51172e-260	sp|L7HUY5|ACEA_MAGOY	0	Isocitrate lyase {ECO:0000250|UniProtKB:P28240}	KOG1260	0	Isocitrate lyase	ko00630;ko01200	Glyoxylate and dicarboxylate metabolism|Carbon metabolism	2	K01637	E4.1.3.1, aceA	isocitrate lyase	GO:0009514;GO:0004451;GO:0046872;GO:0046421;GO:0006097;GO:0006099	glyoxysome|isocitrate lyase activity|metal ion binding|methylisocitrate lyase activity|glyoxylate cycle|tricarboxylic acid cycle
CL1Contig2941	9.50642	1.74309	17.2697	9.90753	3.30853	0.0413234	0.22898	Up	0	0.0249134	0.104988	0.117986	0.637791	0.343374	4465	gi|256725016|gb|EEU38384.1|predicted protein [Nectria haematococca mpVI 77-13-4]	0	sp|O60100|IMB4_SCHPO	8e-154	Probable importin subunit beta-4	KOG2171	2e-154	Karyopherin (importin) beta 3							GO:0005737;GO:0005829;GO:0005635;GO:0034399;GO:0005643;GO:0005634;GO:0008139;GO:0008565;GO:0006607;GO:0006913;GO:0000059;GO:0000060;GO:0006605;GO:0006610	cytoplasm|cytosol|nuclear envelope|nuclear periphery|nuclear pore|nucleus|nuclear localization sequence binding|protein transporter activity|NLS-bearing protein import into nucleus|nucleocytoplasmic transport|protein import into nucleus, docking|protein import into nucleus, translocation|protein targeting|ribosomal protein import into nucleus
CL1Contig2949	2910.66	4086.54	1734.79	0.424513	-1.23612	0.0278721	0.17623	Down	107.159	142.159	153.893	49.2495	67.5959	49.7852	2763	gi|156765907|dbj|BAF79591.1|small GTPase [Epichloe festucae]	5.1903e-66	sp|Q6RUV5|RAC1_RAT	1e-57	Ras-related C3 botulinum toxin substrate 1	KOG0393	2e-58	Ras-related small GTPase, Rho type	ko04810;ko04510;ko04520;ko04530;ko04145;ko04010;ko04013;ko04014;ko04015;ko04024;ko04071;ko04151;ko04310;ko04370	Regulation of actin cytoskeleton|Focal adhesion|Adherens junction|Tight junction|Phagosome|MAPK signaling pathway|MAPK signaling pathway - fly|Ras signaling pathway|Rap1 signaling pathway|cAMP signaling pathway|Sphingolipid signaling pathway|PI3K-Akt signaling pathway|Wnt signaling pathway|VEGF signaling pathway	14	K04392	RAC1	Ras-related C3 botulinum toxin substrate 1	GO:0005884;GO:0005737;GO:0036464;GO:0031410;GO:0005829;GO:0031901;GO:0070062;GO:0031012;GO:0019897;GO:0005925;GO:0000139;GO:0060091;GO:0030027;GO:0042470;GO:0016020;GO:0005634;GO:0000242;GO:0001891;GO:0032587;GO:0005802;GO:0051117;GO:0005525;GO:0003924;GO:0042826;GO:0019901;GO:0017137;GO:0051022;GO:0030036;GO:0007015;GO:0030041;GO:0048532;GO:0002093;GO:0007411;GO:0045453;GO:0048870;GO:0008283;GO:…	actin filament|cytoplasm|cytoplasmic ribonucleoprotein granule|cytoplasmic vesicle|cytosol|early endosome membrane|extracellular exosome|extracellular matrix|extrinsic component of plasma membrane|focal adhesion|Golgi membrane|kinocilium|lamellipodium|melanosome|membrane|nucleus|pericentriolar material|phagocytic cup|ruffle membrane|trans-Golgi network|ATPase binding|GTP binding|GTPase activity|h…
CL1Contig2953	978.334	344.188	1612.48	4.68487	2.22801	0.000235896	0.00461502	Up	4.50162	9.59214	8.50813	27.5878	29.4634	42.6833	4286	gi|302924173|ref|XP_003053829.1|predicted protein [Nectria haematococca mpVI 77-13-4]	0	sp|O42636|CIA30_NEUCR	7e-12	Complex I intermediate-associated protein 30, mitochondrial				ko00564	Glycerophospholipid metabolism	1	K13621	BTA1	betaine lipid synthase	GO:0005747;GO:0051082;GO:0006120;GO:0006461	mitochondrial respiratory chain complex I|unfolded protein binding|mitochondrial electron transport, NADH to ubiquinone|protein complex assembly
CL1Contig2954	284.659	443.828	125.49	0.282745	-1.82243	0.00418655	0.0453887	Down	7.57346	8.45819	9.53684	1.82854	3.10821	2.28897	4665	gi|475672885|gb|EMT70008.1|hypothetical protein FOC4_g10008448 [Fusarium oxysporum f. sp. cubense race 4]	3.99747e-145	sp|P38230|QOR_YEAST	4e-79	Probable quinone oxidoreductase	KOG1197	9e-80	Predicted quinone oxidoreductase							GO:0005829;GO:0032440;GO:0017091;GO:0003960;GO:0008270;GO:0034599;GO:0009644	cytosol|2-alkenal reductase [NAD(P)] activity|AU-rich element binding|NADPH:quinone reductase activity|zinc ion binding|cellular response to oxidative stress|response to high light intensity
CL1Contig2955	18.1788	5.5959	30.7618	5.4972	2.4587	0.00924912	0.0810578	Up	0.349019	0.131929	0.0696632	0.645545	1.90255	1.30702	2207	gi|672797106|gb|KFH47647.1|Farnesyl pyrophosphate synthase-like protein [Acremonium chrysogenum ATCC 11550]	7.51296e-174	sp|Q92235|FPPS_GIBFU	0	Farnesyl pyrophosphate synthase	KOG0711	1e-142	Polyprenyl synthetase	ko00900	Terpenoid backbone biosynthesis	1	K00787	FDPS	farnesyl diphosphate synthase	GO:0005737;GO:0004161;GO:0004337;GO:0046872;GO:0045337;GO:0033384	cytoplasm|dimethylallyltranstransferase activity|geranyltranstransferase activity|metal ion binding|farnesyl diphosphate biosynthetic process|geranyl diphosphate biosynthetic process
CL1Contig2958	5875.87	9087.99	2663.76	0.293108	-1.7705	0.00193975	0.025077	Down	94.3264	137.23	150.734	27.8208	42.0482	39.3158	6541	gi|342884510|gb|EGU84720.1|hypothetical protein FOXB_04731 [Fusarium oxysporum Fo5176]	1.94912e-239	sp|Q96U08|S2538_NEUCR	4e-88	Solute carrier family 25 member 38 homolog {ECO:0000255|HAMAP-Rule:MF_03064}	KOG0766	6e-57	Predicted mitochondrial carrier protein							GO:0016021;GO:0005743;GO:0015187;GO:0036233;GO:0006783	integral component of membrane|mitochondrial inner membrane|glycine transmembrane transporter activity|glycine import|heme biosynthetic process
CL1Contig2962	32.1481	6.9676	57.3287	8.22789	3.04052	0.0344817	0.202918	Up	2.14521e-22	0.304504	0.103208	0.681153	1.95217	0.335176	5292	gi|14719366|gb|AAK73158.1|lon proteinase [Paracoccidioides brasiliensis]	0	sp|Q7S8C4|LONM_NEUCR	0	Lon protease homolog, mitochondrial {ECO:0000255|HAMAP-Rule:MF_03120}	KOG2004	0	Mitochondrial ATP-dependent protease PIM1/LON							GO:0005759;GO:0005524;GO:0004176;GO:0070361;GO:0004252;GO:0003697;GO:0051131;GO:0006515;GO:0007005	mitochondrial matrix|ATP binding|ATP-dependent peptidase activity|mitochondrial light strand promoter anti-sense binding|serine-type endopeptidase activity|single-stranded DNA binding|chaperone-mediated protein complex assembly|misfolded or incompletely synthesized protein catabolic process|mitochondrion organization
CL1Contig2963	2182.4	3590.58	774.224	0.215626	-2.21339	0.000276993	0.00526501	Down	44.2428	45.5492	37.809	7.59245	10.8045	9.61188	7379	gi|672796575|gb|KFH47120.1|hypothetical protein ACRE_020010 [Acremonium chrysogenum ATCC 11550]	1.29211e-133
CL1Contig2964	2412.43	871.111	3953.75	4.53874	2.18229	0.00927679	0.0811899	Up	21.8552	35.5955	33.8459	170.21	86.9976	121.203	2633	gi|672793536|gb|KFH44123.1|Homoserine dehydrogenase-like protein [Acremonium chrysogenum ATCC 11550]	2.87361e-175	sp|Q5B998|DHOM_EMENI	2e-126	Homoserine dehydrogenase	KOG0455	2e-104	Homoserine dehydrogenase	ko00260;ko00270;ko00300;ko01230	Glycine, serine and threonine metabolism|Cysteine and methionine metabolism|Lysine biosynthesis|Biosynthesis of amino acids	4	K00003	E1.1.1.3	homoserine dehydrogenase	GO:0005737;GO:0004072;GO:0004412;GO:0050661;GO:0009067;GO:0071470;GO:0009090;GO:0009097;GO:0009089;GO:0009086;GO:0009088	cytoplasm|aspartate kinase activity|homoserine dehydrogenase activity|NADP binding|aspartate family amino acid biosynthetic process|cellular response to osmotic stress|homoserine biosynthetic process|isoleucine biosynthetic process|lysine biosynthetic process via diaminopimelate|methionine biosynthetic process|threonine biosynthetic process
CL1Contig2975	2048.85	549.674	3548.03	6.45479	2.69037	4.84888e-06	0.000180143	Up	6.48933	8.5519	8.96829	42.8922	60.1611	48.7447	6223	gi|302886731|ref|XP_003042255.1|hypothetical protein NECHADRAFT_69868 [Nectria haematococca mpVI 77-13-4]	0	sp|O43022|YGV8_SCHPO	1e-104	Uncharacterized protein C354.08c	KOG1134	3e-105	Uncharacterized conserved protein							GO:0032153;GO:0051286;GO:0016021;GO:0005886;GO:0006893;GO:0006811	cell division site|cell tip|integral component of membrane|plasma membrane|Golgi to plasma membrane transport|ion transport
CL1Contig2977	2821.6	4431.92	1211.28	0.273307	-1.87141	0.00154499	0.0210267	Down	95.1933	88.4197	101.367	24.1563	30.3734	23.414	4106	gi|770397701|gb|KJK83670.1|G2/mitotic-specific cyclin [Metarhizium anisopliae BRIP 53293]	1.26333e-167	sp|P30284|CG21_EMENI	1e-148	G2/mitotic-specific cyclin-B	KOG0653	1e-111	Cyclin B and related kinase-activating proteins	ko04111;ko04011	Cell cycle - yeast|MAPK signaling pathway - yeast	2	K02220	CLB1_2	G2/mitotic-specific cyclin 1/2	GO:0005634;GO:0051301;GO:0007067	nucleus|cell division|mitotic nuclear division
CL1Contig2978	7940.13	4044.57	11835.7	2.92632	1.54909	0.00270468	0.0325091	Up	254.256	229.055	223.786	545.868	714.978	858.422	1492	gi|594718447|gb|EXV01340.1|inositolphosphorylceramide synthase subunit [Metarhizium robertsii]	6.65865e-79	sp|Q06346|KEI1_YEAST	2e-11	KEI1C										GO:0070916;GO:0030173;GO:0070917;GO:0006673	inositol phosphoceramide synthase complex|integral component of Golgi membrane|inositol phosphoceramide synthase regulator activity|inositolphosphoceramide metabolic process
CL1Contig298	241.392	7.00194	475.782	67.95	6.0864	5.53591e-16	2.26234e-13	Up	0.454921	0.256403	0.433685	13.5941	33.8511	32.3695	1641
CL1Contig2980	2329.84	3328.82	1330.86	0.3998	-1.32265	0.02001	0.140184	Down	33.5664	34.5075	32.2459	14.4319	13.2278	11.7641	8753	gi|672790664|gb|KFH41331.1|hypothetical protein ACRE_079620 [Acremonium chrysogenum ATCC 11550]	6.51031e-208	sp|A6ZX88|MPH3_YEAS7	1e-104	Alpha-glucosides permease MPH3	KOG0254	4e-105	Predicted transporter (major facilitator superfamily)							GO:0016021;GO:0005886;GO:0022891;GO:0008643;GO:0000023	integral component of membrane|plasma membrane|substrate-specific transmembrane transporter activity|carbohydrate transport|maltose metabolic process
CL1Contig2981	2997.04	765.63	5228.46	6.82896	2.77167	3.55901e-06	0.000138153	Up	8.80634	10.4875	9.47382	71.1353	64.6147	54.4002	7116	gi|358384840|gb|EHK22437.1|hypothetical protein TRIVIDRAFT_54143 [Trichoderma virens Gv29-8]	2.016e-185	sp|Q4I298|MRS2_GIBZE	0	Mitochondrial inner membrane magnesium transporter MRS2	KOG2662	3e-77	Magnesium transporters: CorA family							GO:0016021;GO:0005743;GO:0015095;GO:0045016	integral component of membrane|mitochondrial inner membrane|magnesium ion transmembrane transporter activity|mitochondrial magnesium ion transport
CL1Contig2986	1959.7	656.365	3263.04	4.97138	2.31365	6.41323e-05	0.00157515	Up	9.52566	19.1177	13.2508	45.8607	80.2106	77.023	4346	gi|1069595152|ref|XP_018177905.1|aminomethyl transferase [Purpureocillium lilacinum]	2.86718e-113	sp|A4R8F9|CAF17_MAGO7	9e-100	Putative transferase CAF17, mitochondrial	KOG2929	9e-42	Transcription factor, component of CCR4 transcriptional complex							GO:0005739;GO:0016740	mitochondrion|transferase activity
CL1Contig2995	763.844	1025.94	501.748	0.489062	-1.03191	0.0380918	0.21748	Down	32.6767	68.3254	77.955	28.2344	27.5755	24.4077	1628	gi|672792515|gb|KFH43125.1|Enolase-phosphatase-like protein [Acremonium chrysogenum ATCC 11550]	2.27556e-97	sp|C7Z9X4|ENOPH_NECH7	1e-103	Enolase-phosphatase E1 {ECO:0000255|HAMAP-Rule:MF_03117}	KOG2630	4e-49	Enolase-phosphatase E-1	ko00270	Cysteine and methionine metabolism	1	K09880	mtnC, ENOPH1	enolase-phosphatase E1	GO:0005829;GO:0005634;GO:0043874;GO:0000287;GO:0019509	cytosol|nucleus|acireductone synthase activity|magnesium ion binding|L-methionine biosynthetic process from methylthioadenosine
CL1Contig2996	3059.07	1564.69	4553.45	2.91012	1.54108	0.0108853	0.0906304	Up	37.8203	59.106	52.2339	156.316	120.069	131.545	2874	gi|1040033718|gb|OBS26443.1|hypothetical protein FPOA_00384 [Fusarium poae]	3.62633e-194	sp|P0CAQ1|UBP16_EMENI	7e-155	Ubiquitin carboxyl-terminal hydrolase 16										GO:0036459;GO:0016579;GO:0006511	thiol-dependent ubiquitinyl hydrolase activity|protein deubiquitination|ubiquitin-dependent protein catabolic process
CL1Contig3005	2491.79	1352.06	3631.52	2.68592	1.42541	0.0136025	0.10639	Up	41.4046	50.7694	52.2172	131.533	116.771	125.226	2527	gi|936407286|gb|KPM36236.1|Mitochondrial division protein 1 [Neonectria ditissima]	4.64177e-286	sp|Q7S8R5|MDV1_NEUCR	0	Mitochondrial division protein 1	KOG4155	1e-86	FOG: WD40 repeat							GO:0005741	mitochondrial outer membrane
CL1Contig3015	256.671	104.785	408.557	3.89899	1.9631	0.0148935	0.113884	Up	0.765322	1.62763	1.92791	6.61476	3.72408	4.62012	6903	gi|1032873154|gb|OAQ79874.1|armadillo repeat protein [Purpureocillium lilacinum]	5.55102e-256	sp|Q68FK4|ARMC8_XENLA	3e-14	Armadillo repeat-containing protein 8	KOG1293	9e-13	Proteins containing armadillo/beta-catenin-like repeat
CL1Contig3018	5737.76	3523.09	7952.43	2.25723	1.17455	0.034433	0.202793	Up	55.1162	63.897	63.782	131.08	102.676	167.88	5165	gi|389641063|ref|XP_003718164.1|niemann-Pick C1 protein [Magnaporthe oryzae 70-15]	0	sp|Q12200|NPC1_YEAST	0	Niemann-Pick type C-related protein 1	KOG1933	0	Cholesterol transport protein (Niemann-Pick C disease protein)	ko04142	Lysosome	1	K12385	NPC1	Niemann-Pick C1 protein	GO:0000329;GO:0016021;GO:0046624;GO:0006665	fungal-type vacuole membrane|integral component of membrane|sphingolipid transporter activity|sphingolipid metabolic process
CL1Contig3019	4094.53	5797.71	2391.36	0.412467	-1.27765	0.0226175	0.152458	Down	153.248	169.611	196.323	68.869	70.9313	68.7518	3003	gi|302922393|ref|XP_003053456.1|predicted protein [Nectria haematococca mpVI 77-13-4]	5.18811e-277	sp|Q9P8I0|PUT2_EMENI	0	Delta-1-pyrroline-5-carboxylate dehydrogenase, mitochondrial	KOG2455	0	Delta-1-pyrroline-5-carboxylate dehydrogenase	ko00250;ko00330	Alanine, aspartate and glutamate metabolism|Arginine and proline metabolism	2	K00294	E1.2.1.88	1-pyrroline-5-carboxylate dehydrogenase	GO:0005759;GO:0003842;GO:0004029;GO:0034198;GO:0006537;GO:0006561;GO:0010133	mitochondrial matrix|1-pyrroline-5-carboxylate dehydrogenase activity|aldehyde dehydrogenase (NAD) activity|cellular response to amino acid starvation|glutamate biosynthetic process|proline biosynthetic process|proline catabolic process to glutamate
CL1Contig302	77.7029	14.3114	141.094	9.85891	3.30143	0.00527384	0.0536575	Up	0.17141	0.153253	0.559475	3.43569	0.996868	3.44967	4508	gi|672793160|gb|KFH43755.1|Transcriptional regulatory protein-like protein [Acremonium chrysogenum ATCC 11550]	7.99581e-227
CL1Contig3020	132.413	21.1804	243.646	11.5033	3.52398	1.8309e-07	1.08178e-05	Up	0.321178	0.213401	0.195226	2.31641	3.473	3.09249	7346	gi|19072776|gb|AAL84633.1|AF474993_1putative transcription regulator WdMOT1 [Exophiala dermatitidis]	0	sp|O43065|MOT1_SCHPO	0	Probable helicase mot1	KOG0392	0	SNF2 family DNA-dependent ATPase domain-containing protein							GO:0005634;GO:0043234;GO:0005524;GO:0016887;GO:0003677;GO:0004386;GO:0017025;GO:0006355;GO:0006366	nucleus|protein complex|ATP binding|ATPase activity|DNA binding|helicase activity|TBP-class protein binding|regulation of transcription, DNA-templated|transcription from RNA polymerase II promoter
CL1Contig3022	14.3111	0	28.6222	Inf	Inf	2.4092e-05	0.000703258	Up	0	0	0	0.25155	0.932696	1.15332	3383	gi|908394565|gb|KND95160.1|hypothetical protein TOPH_00177 [Tolypocladium ophioglossoides CBS 100239]	2.71074e-57
CL1Contig3023	679.331	1282.96	75.698	0.0590025	-4.08308	8.18132e-10	8.98235e-08	Down	49.127	78.4838	65.2232	1.12142	4.81727	5.72512	1822
CL1Contig3031	817.252	142.595	1491.91	10.4626	3.38716	2.02319e-06	8.57786e-05	Up	8.06695	27.4459	37.7659	206.861	152.111	321.878	574	gi|799248399|gb|KJZ77119.1|hypothetical protein HIM_03440 [Hirsutella minnesotensis 3608]	3.57417e-31
CL1Contig3033	736.335	1348.86	123.815	0.0917925	-3.44548	0.0368076	0.212692	Down	0.0548885	90.0083	72.2903	0	13.1277	1.16804	2591
CL1Contig3037	1953.48	1072.41	2834.55	2.64316	1.40226	0.0147591	0.113155	Up	28.3862	6.01396	7.87033	50.2735	38.8355	36.4022	5793	gi|115387855|ref|XP_001211433.1|hypothetical protein ATEG_02255 [Aspergillus terreus NIH2624]	0	sp|P53049|YOR1_YEAST	0	Oligomycin resistance ATP-dependent permease YOR1	KOG0054	0	Multidrug resistance-associated protein/mitoxantrone resistance protein, ABC superfamily							GO:0016021;GO:0005886;GO:0005524;GO:0008559;GO:0042908	integral component of membrane|plasma membrane|ATP binding|xenobiotic-transporting ATPase activity|xenobiotic transport
CL1Contig3043	24155.9	45861.2	2450.66	0.0534363	-4.22603	1.17431e-12	2.43329e-10	Down	617.996	1232.46	1545.58	74.242	56.5571	30.8409	3838	gi|685860129|ref|XP_009257097.1|hypothetical protein FPSE_05704 [Fusarium pseudograminearum CS3096]	0	sp|Q9TTK6|AOC3_BOVIN	3e-82	Membrane primary amine oxidase	KOG1186	3e-79	Copper amine oxidase	ko00260;ko00350;ko00360;ko00950;ko00960;ko00410	Glycine, serine and threonine metabolism|Tyrosine metabolism|Phenylalanine metabolism|Isoquinoline alkaloid biosynthesis|Tropane, piperidine and pyridine alkaloid biosynthesis|beta-Alanine metabolism	6	K00276	AOC3, AOC2, tynA	primary-amine oxidase	GO:0009986;GO:0016021;GO:0005886;GO:0052595;GO:0052594;GO:0005507;GO:0052596;GO:0008131;GO:0048038;GO:0052593;GO:0009308;GO:0007155	cell surface|integral component of membrane|plasma membrane|aliphatic-amine oxidase activity|aminoacetone:oxygen oxidoreductase(deaminating) activity|copper ion binding|phenethylamine:oxygen oxidoreductase (deaminating) activity|primary amine oxidase activity|quinone binding|tryptamine:oxygen oxidoreductase (deaminating) activity|amine metabolic process|cell adhesion
CL1Contig3044	1503.39	916.271	2090.52	2.28155	1.19001	0.0265864	0.170357	Up	49.8396	64.9076	64.4036	101.18	175.241	129.806	1386	gi|587692709|gb|EWZ39314.1|ATP synthase mitochondrial F1 complex assembly factor 2 [Fusarium oxysporum Fo47]	3.57482e-135	sp|Q9UT16|ATP12_SCHPO	8e-32	Protein atp12, mitochondrial	KOG3015	9e-29	F1-ATP synthase assembly protein							GO:0005759;GO:0005739;GO:0051082;GO:0033615	mitochondrial matrix|mitochondrion|unfolded protein binding|mitochondrial proton-transporting ATP synthase complex assembly
CL1Contig305	2557.28	3810.52	1304.04	0.342223	-1.54699	0.0048513	0.0506186	Down	28.3843	84.3078	73.4381	12.4753	26.5472	21.2946	5896	gi|596668099|ref|XP_007276415.1|protein phosphatase pp2a regulatory subunit a [Colletotrichum gloeosporioides Nara gc5]	0	sp|Q9UT08|2AAA_SCHPO	0	Protein phosphatase PP2A regulatory subunit A	KOG0211	0	Protein phosphatase 2A regulatory subunit A and related proteins	ko04111;ko04113;ko04114;ko04530;ko04071;ko04151;ko04152;ko04350;ko04390;ko04391;ko03015	Cell cycle - yeast|Meiosis - yeast|Oocyte meiosis|Tight junction|Sphingolipid signaling pathway|PI3K-Akt signaling pathway|AMPK signaling pathway|TGF-beta signaling pathway|Hippo signaling pathway|Hippo signaling pathway -fly|mRNA surveillance pathway	11	K03456	PPP2R1	serine/threonine-protein phosphatase 2A regulatory subunit A	GO:0005826;GO:0005829;GO:0090443;GO:0044732;GO:0005634;GO:0000159;GO:0019888;GO:0061509;GO:0030952;GO:0031030	actomyosin contractile ring|cytosol|FAR/SIN/STRIPAK complex|mitotic spindle pole body|nucleus|protein phosphatase type 2A complex|protein phosphatase regulator activity|asymmetric protein localization to old mitotic spindle pole body|establishment or maintenance of cytoskeleton polarity|negative regulation of septation initiation signaling
CL1Contig3054	1014.21	1437.21	591.209	0.411359	-1.28153	0.00606441	0.0595679	Down	22.9724	59.9047	53.7365	23.594	16.7732	9.1328	3007	gi|672796299|gb|KFH46847.1|hypothetical protein ACRE_023420 [Acremonium chrysogenum ATCC 11550]	1.13125e-108	sp|P11113|SR4_PHYPO	3e-18	Spherulin-4
CL1Contig3067	2545.28	4533.6	556.963	0.122852	-3.025	3.48753e-07	1.86576e-05	Down	63.0291	97.2227	102.175	8.27886	8.31357	14.3999	4768	gi|908394444|gb|KND95039.1|3-phytase A [Tolypocladium ophioglossoides CBS 100239]	1.98427e-254	sp|P53390|MEP3_YEAST	1e-127	Ammonium transporter MEP3	KOG0682	3e-128	Ammonia permease							GO:0005887;GO:0005886;GO:0008519;GO:0015696;GO:0019740;GO:0015695	integral component of plasma membrane|plasma membrane|ammonium transmembrane transporter activity|ammonium transport|nitrogen utilization|organic cation transport
CL1Contig307	3436.87	1391.73	5482	3.93898	1.97782	0.000241587	0.00470136	Up	40.8196	25.7103	28.8545	135.398	110.921	139.267	3691	gi|672794233|gb|KFH44808.1|CDP-diacylglycerol--inositol 3-phosphatidyltransferase-like protein [Acremonium chrysogenum ATCC 11550]	6.08433e-126	sp|Q10153|PIS_SCHPO	1e-57	CDP-diacylglycerol--inositol 3-phosphatidyltransferase	KOG3240	9e-60	Phosphatidylinositol synthase	ko04070;ko00562;ko00564	Phosphatidylinositol signaling system|Inositol phosphate metabolism|Glycerophospholipid metabolism	3	K00999	CDIPT	CDP-diacylglycerol--inositol 3-phosphatidyltransferase	GO:0005783;GO:0005789;GO:0005794;GO:0016021;GO:0005741;GO:0005524;GO:0003881;GO:0006661	endoplasmic reticulum|endoplasmic reticulum membrane|Golgi apparatus|integral component of membrane|mitochondrial outer membrane|ATP binding|CDP-diacylglycerol-inositol 3-phosphatidyltransferase activity|phosphatidylinositol biosynthetic process
CL1Contig3071	2715.99	1424.01	4007.97	2.81457	1.49291	0.00700215	0.0660966	Up	25.5864	20.804	23.3074	73.4479	45.626	74.7023	5313	gi|256729873|gb|EEU43226.1|predicted protein [Nectria haematococca mpVI 77-13-4]	0	sp|P51791|CLCN3_MOUSE	1e-112	H(+)/Cl(-) exchange transporter 3	KOG0475	2e-113	Cl- channel CLC-3 and related proteins (CLC superfamily)							GO:0043679;GO:0031410;GO:0005769;GO:0031901;GO:0005768;GO:0009897;GO:0005794;GO:0060077;GO:0016021;GO:0005770;GO:0031902;GO:0016020;GO:0045335;GO:0005886;GO:0030141;GO:0042581;GO:0008021;GO:0030658;GO:0012506;GO:0015297;GO:0005524;GO:0005254;GO:0030165;GO:0046982;GO:0005247;GO:0008344;GO:1902476;GO:0034220;GO:0045794;GO:0070050;GO:0006911;GO:0045494;GO:1903428;GO:0051932;GO:0035249;GO:0097401	axon terminus|cytoplasmic vesicle|early endosome|early endosome membrane|endosome|external side of plasma membrane|Golgi apparatus|inhibitory synapse|integral component of membrane|late endosome|late endosome membrane|membrane|phagocytic vesicle|plasma membrane|secretory granule|specific granule|synaptic vesicle|transport vesicle membrane|vesicle membrane|antiporter activity|ATP binding|chloride …
CL1Contig3073	2197.07	3160.8	1233.34	0.3902	-1.35771	0.0167615	0.124042	Down	135.295	212.729	194.19	54.8195	79.7356	71.3959	1601	gi|672795875|gb|KFH46427.1|Glucose-6-phosphate 1-epimerase-like protein [Acremonium chrysogenum ATCC 11550]	1.11052e-134	sp|Q03161|YMY9_YEAST	9e-56	Glucose-6-phosphate 1-epimerase {ECO:0000305}	KOG1594	2e-56	Uncharacterized enzymes related to aldose 1-epimerase	ko00010	Glycolysis / Gluconeogenesis	1	K01792	E5.1.3.15	glucose-6-phosphate 1-epimerase	GO:0030246;GO:0047938;GO:0044262	carbohydrate binding|glucose-6-phosphate 1-epimerase activity|cellular carbohydrate metabolic process
CL1Contig3075	1051.25	1534.32	568.19	0.37032	-1.43315	0.0192481	0.137066	Down	32.5609	53.4414	47.4656	8.3671	22.7163	18.4536	3165	gi|440470096|gb|ELQ39185.1|mannosyl-oligosaccharide glucosidase [Magnaporthe oryzae Y34]	0	sp|O14255|GCS1_SCHPO	0	Probable mannosyl-oligosaccharide glucosidase	KOG2161	0	Glucosidase I	ko04141;ko00510	Protein processing in endoplasmic reticulum|N-Glycan biosynthesis	2	K01228	GCS1	mannosyl-oligosaccharide glucosidase	GO:0005783;GO:0005789;GO:0016021;GO:0004573;GO:0009272;GO:0009311;GO:0006487	endoplasmic reticulum|endoplasmic reticulum membrane|integral component of membrane|mannosyl-oligosaccharide glucosidase activity|fungal-type cell wall biogenesis|oligosaccharide metabolic process|protein N-linked glycosylation
CL1Contig3077	2902.64	1768.6	4036.68	2.28242	1.19056	0.0487741	0.25527	Up	18.0129	17.9166	20.2316	53.0769	35.7956	33.712	8366	gi|1008931197|gb|KYK54285.1|uncharacterized protein DCS_06242 [Drechmeria coniospora]	1.95367e-165
CL1Contig3101	1417.24	843.375	1991.11	2.36088	1.23933	0.0168434	0.124519	Up	13.5931	17.2815	15.521	23.6798	49.9918	37.212	4891	gi|1032870595|gb|OAQ77329.1|mitochondrial membrane protein [Purpureocillium lilacinum]	1.55027e-184	sp|O74832|PT127_SCHPO	7e-85	mRNA degradation protein pet127, mitochondrial										GO:0005740;GO:0005739;GO:0000964;GO:0000957;GO:0007005;GO:0043488;GO:0006396	mitochondrial envelope|mitochondrion|mitochondrial RNA 5'-end processing|mitochondrial RNA catabolic process|mitochondrion organization|regulation of mRNA stability|RNA processing
CL1Contig3102	159.513	43.3804	275.645	6.35414	2.6677	0.00281028	0.0335318	Up	0.405218	1.16372	2.14585	8.48002	4.04239	7.8475	3436	gi|920644267|gb|KOM24553.1|hypothetical protein XA68_46 [Ophiocordyceps unilateralis]	2.63401e-147	sp|O13822|YEE6_SCHPO	4e-61	Uncharacterized oxidoreductase C19A8.06	KOG1208	9e-62	Dehydrogenases with different specificities (related to short-chain alcohol dehydrogenases)							GO:0005737;GO:0005783;GO:0031965;GO:0016491;GO:0016726	cytoplasm|endoplasmic reticulum|nuclear membrane|oxidoreductase activity|oxidoreductase activity, acting on CH or CH2 groups, NAD or NADP as acceptor
CL1Contig3108	1452.85	13.4897	2892.2	214.4	7.74416	3.75436e-24	7.8906e-21	Up	0.328563	0.316919	0.433338	71.3589	79.7998	73.8807	3381	gi|695123717|emb|CEG04724.1|unnamed protein product [Fusarium sp. FIESC_5 CS3069]	7.2539e-118	sp|D4AYS6|A1345_ARTBC	2e-119	Probable extracellular serine carboxypeptidase {ECO:0000305}	KOG2182	1e-26	Hydrolytic enzymes of the alpha/beta hydrolase fold							GO:0005576;GO:0016021;GO:0004180;GO:0008236	extracellular region|integral component of membrane|carboxypeptidase activity|serine-type peptidase activity
CL1Contig3110	2436.63	1300.85	3572.42	2.74623	1.45745	0.0147883	0.113315	Up	15.4902	19.8482	19.9006	57.0783	47.3044	39.6924	6375	gi|302902552|ref|XP_003048669.1|hypothetical protein NECHADRAFT_95384 [Nectria haematococca mpVI 77-13-4]	0	sp|P38671|RPOM_NEUCR	0	DNA-directed RNA polymerase, mitochondrial	KOG1038	0	Mitochondrial/chloroplast DNA-directed RNA polymerase RPO41, provides primers for DNA replication-initiation							GO:0034245;GO:0003899;GO:0000997;GO:0006390	mitochondrial DNA-directed RNA polymerase complex|DNA-directed RNA polymerase activity|mitochondrial RNA polymerase core promoter sequence-specific DNA binding|transcription from mitochondrial promoter
CL1Contig3118	40.0423	14.0409	66.0437	4.70366	2.23378	0.01343	0.105209	Up	0.148861	0.836158	0.40553	1.4689	2.56529	2.09951	2915	gi|672794488|gb|KFH45059.1|hypothetical protein ACRE_041630 [Acremonium chrysogenum ATCC 11550]	0	sp|O74534|SLY1_SCHPO	3e-163	Protein sly1	KOG1301	8e-164	Vesicle trafficking protein Sly1 (Sec1 family)							GO:0005829;GO:0000149;GO:0006886;GO:0006904	cytosol|SNARE binding|intracellular protein transport|vesicle docking involved in exocytosis
CL1Contig3119	175.161	27.1671	323.155	11.8951	3.57229	2.49223e-05	0.000723189	Up	0.107408	0.390637	0.714626	4.94808	2.71334	4.72848	6659	gi|1069593776|ref|XP_018179927.1|ELMO/CED-12 family protein [Purpureocillium lilacinum]	5.13398e-280	sp|P53633|PRA1_YEAST	2e-36	Prenylated Rab acceptor 1	KOG3142	5e-37	Prenylated rab acceptor 1							GO:0005783;GO:0030134;GO:0005794;GO:0000139;GO:0016021;GO:0006888	endoplasmic reticulum|ER to Golgi transport vesicle|Golgi apparatus|Golgi membrane|integral component of membrane|ER to Golgi vesicle-mediated transport
CL1Contig312	1436.19	708.25	2164.13	3.05561	1.61146	0.0130831	0.103317	Up	8.90307	19.8865	18.8045	51.5724	29.0014	50.7365	4215
CL1Contig3133	413.041	118.952	707.13	5.94469	2.5716	0.0446063	0.240186	Up	3.27935	10.1708	9.4134	2.41164	68.4567	65.1132	1505	gi|667726393|gb|KFA67978.1|hypothetical protein S40285_03539 [Stachybotrys chlorohalonata IBT 40285]	1.35407e-67
CL1Contig3138	193.986	18.1315	369.841	20.3977	4.35033	2.6316e-09	2.51403e-07	Up	0.250137	0.439207	0.652407	8.23111	8.42545	8.82742	3803	gi|1008931849|gb|KYK54937.1|Usp family protein [Drechmeria coniospora]	4.05917e-177	sp|P87132|YFK5_SCHPO	1e-41	Uncharacterized protein C167.05										GO:0005829;GO:0006950	cytosol|response to stress
CL1Contig3139	2616.79	1067.61	4165.96	3.90214	1.96427	0.00482929	0.0504606	Up	11.2371	10.4393	10.122	47.4735	22.5589	51.0444	8782	gi|1069521580|ref|XP_018146839.1|catalase B precursor [Pochonia chlamydosporia 170]	4.99059e-262	sp|Q877A8|CATB_ASPOR	0	Catalase B	KOG0047	4e-67	Catalase							GO:0005576;GO:0004096;GO:0020037;GO:0046872;GO:0070301;GO:0042744	extracellular region|catalase activity|heme binding|metal ion binding|cellular response to hydrogen peroxide|hydrogen peroxide catabolic process
CL1Contig3140	5195.3	7537.45	2853.16	0.378531	-1.40152	0.00609005	0.0597582	Down	74.7451	69.3878	80.2496	50.2564	15.0817	11.4192	8874	gi|171691000|ref|XP_001910425.1|hypothetical protein [Podospora anserina S mat+]	0	sp|P39719|FLC2_YEAST	1e-39	Flavin carrier protein 2										GO:0005783;GO:0005789;GO:0016021;GO:0015230;GO:0055074;GO:0071476;GO:0015883;GO:0009272;GO:0006457;GO:0030148;GO:0055085	endoplasmic reticulum|endoplasmic reticulum membrane|integral component of membrane|FAD transmembrane transporter activity|calcium ion homeostasis|cellular hypotonic response|FAD transport|fungal-type cell wall biogenesis|protein folding|sphingolipid biosynthetic process|transmembrane transport
CL1Contig3154	17.3098	2.2412	32.3785	14.4469	3.85269	0.013809	0.107434	Up	4.00064e-09	0.0275902	0.160867	0.913096	0.970318	0.169876	4024	gi|672798158|gb|KFH48693.1|Pyridoxal biosynthesis protein-like protein [Acremonium chrysogenum ATCC 11550]	6.18431e-78	sp|Q8LAD0|PDX2_ARATH	3e-41	Probable pyridoxal 5'-phosphate synthase subunit PDX2	KOG3210	3e-34	Imidazoleglycerol-phosphate synthase subunit H-like	ko00750	Vitamin B6 metabolism	1	K08681	pdxT, pdx2	5'-phosphate synthase pdxT subunit	GO:0005829;GO:1903600;GO:0004359;GO:0046982;GO:0036381;GO:0006541;GO:0042823;GO:0008614;GO:0042819	cytosol|glutaminase complex|glutaminase activity|protein heterodimerization activity|pyridoxal 5'-phosphate synthase (glutamine hydrolysing) activity|glutamine metabolic process|pyridoxal phosphate biosynthetic process|pyridoxine metabolic process|vitamin B6 biosynthetic process
CL1Contig3159	567.177	986.973	147.381	0.149326	-2.74346	1.51019e-06	6.69216e-05	Down	45.4762	63.7119	56.7476	11.5805	5.23372	5.81922	1614	gi|818162321|gb|KKP02262.1|hypothetical protein THAR02_05626 [Trichoderma harzianum]	3.54834e-26
CL1Contig316	32.5642	0	65.1284	Inf	Inf	1.15694e-06	5.36939e-05	Up	1.59836e-21	6.65355e-23	9.91059e-24	0.848	1.75344	3.55988	2907	gi|667521650|gb|KFA50868.1|hypothetical protein S40293_02447 [Stachybotrys chartarum IBT 40293]	0	sp|Q4I0J6|NDC80_GIBZE	0	Probable kinetochore protein NDC80	KOG0995	2e-59	Centromere-associated protein HEC1							GO:0000777;GO:0005634;GO:0051301;GO:0007067	condensed chromosome kinetochore|nucleus|cell division|mitotic nuclear division
CL1Contig3160	1179.36	2061.05	297.667	0.144425	-2.79161	0.0329156	0.196931	Down	57.1716	27.6921	28.4661	6.28233	5.37183	5.67611	4449	gi|729188776|emb|CEJ80119.1|Putative Glycerol kinase [Torrubiella hemipterigena]	2.96322e-241	sp|A6WXV2|GLPK_OCHA4	9e-141	Glycerol kinase {ECO:0000255|HAMAP-Rule:MF_00186}	KOG2517	6e-132	Ribulose kinase and related carbohydrate kinases	ko00561	Glycerolipid metabolism	1	K00864	glpK, GK	glycerol kinase	GO:0005524;GO:0004370;GO:0019563;GO:0006071;GO:0006072	ATP binding|glycerol kinase activity|glycerol catabolic process|glycerol metabolic process|glycerol-3-phosphate metabolic process
CL1Contig3163	18.8551	3.92559	33.7846	8.60623	3.10538	0.00293544	0.0346916	Up	0.112224	0.0537355	3.81032e-08	0.243277	0.410317	0.965364	5784	gi|256733163|gb|EEU46511.1|hypothetical protein NECHADRAFT_37587 [Nectria haematococca mpVI 77-13-4]	0	sp|O60059|YG58_SCHPO	6e-110	Pumilio domain-containing protein C56F2.08c	KOG4574	1e-110	RNA-binding protein (contains RRM and Pumilio-like repeats)							GO:0005737;GO:0003729;GO:0000166;GO:0000288	cytoplasm|mRNA binding|nucleotide binding|nuclear-transcribed mRNA catabolic process, deadenylation-dependent decay
CL1Contig3164	3175.14	4654.73	1695.54	0.364262	-1.45695	0.00983692	0.084189	Down	55.1527	57.9566	62.975	22.0668	22.487	18.149	7047	gi|927406487|ref|XP_013948739.1|hypothetical protein TRIATDRAFT_296981 [Trichoderma atroviride IMI 206040]	1.42613e-214	sp|P48009|SPN4_SCHPO	5e-151	Septin homolog spn4	KOG2655	1e-151	Septin family protein (P-loop GTPase)							GO:0032153;GO:0005829;GO:0031105;GO:0005940;GO:0005525;GO:0034613;GO:0000281;GO:0007067	cell division site|cytosol|septin complex|septin ring|GTP binding|cellular protein localization|mitotic cytokinesis|mitotic nuclear division
CL1Contig3165	2134.22	1324.38	2944.05	2.22296	1.15248	0.020847	0.14384	Up	20.559	13.7457	15.9926	35.9872	31.9206	46.9444	6719	gi|672792631|gb|KFH43238.1|putative transcriptional regulatory protein -like protein [Acremonium chrysogenum ATCC 11550]	1.54778e-233	sp|Q1MTM9|YFN1_SCHPO	3e-64	Uncharacterized transcriptional regulatory protein C1327.01c										GO:0005737;GO:0005634;GO:0000978;GO:0043565;GO:0000982;GO:0003700;GO:0044212;GO:0008270;GO:0006357;GO:0006351	cytoplasm|nucleus|RNA polymerase II core promoter proximal region sequence-specific DNA binding|sequence-specific DNA binding|transcription factor activity, RNA polymerase II core promoter proximal region sequence-specific binding|transcription factor activity, sequence-specific DNA binding|transcription regulatory region DNA binding|zinc ion binding|regulation of transcription from RNA polymeras…
CL1Contig3175	1060.48	1556.73	564.235	0.362449	-1.46415	0.0115906	0.0947864	Down	49.0539	74.2364	84.4506	17.3913	29.8049	26.2133	2073	gi|672792381|gb|KFH42994.1|coatomer subunit-like protein [Acremonium chrysogenum ATCC 11550]	2.78941e-98	sp|O94530|SUA5_SCHPO	1e-50	Threonylcarbamoyl-AMP synthase	KOG3051	3e-51	RNA binding/translational regulation protein of the SUA5 family							GO:0000781;GO:0005737;GO:0005829;GO:0005634;GO:0005524;GO:0003677;GO:0003725;GO:0061710;GO:0016779;GO:0000049;GO:0006450;GO:0002949	chromosome, telomeric region|cytoplasm|cytosol|nucleus|ATP binding|DNA binding|double-stranded RNA binding|L-threonylcarbamoyladenylate synthase|nucleotidyltransferase activity|tRNA binding|regulation of translational fidelity|tRNA threonylcarbamoyladenosine modification
CL1Contig3177	701.805	1164.96	238.653	0.20486	-2.28729	2.32351e-05	0.00068367	Down	26.81	70.5764	73.0296	12.7066	9.13144	9.24066	1965	gi|340521711|gb|EGR51945.1|predicted protein [Trichoderma reesei QM6a]	6.10683e-55
CL1Contig3183	250.701	139.229	362.174	2.60129	1.37923	0.0358034	0.208198	Up	4.74361	13.1075	17.4831	19.5582	24.5129	40.5259	1149
CL1Contig320	42.2037	6.39979	78.0076	12.1891	3.60752	0.00011678	0.00256046	Up	0.026327	0.101983	0.139697	0.758409	0.997195	1.24493	6931	gi|927753663|gb|KPA37546.1|poly rna polymerase cid13 [Fusarium langsethiae]	1.07137e-219	sp|Q9UT49|CID13_SCHPO	4e-90	Poly(A) RNA polymerase cid13	KOG2277	9e-91	S-M checkpoint control protein CID1 and related nucleotidyltransferases							GO:0005737;GO:0005829;GO:0005634;GO:0005524;GO:0046872;GO:0003730;GO:0004652;GO:0006378	cytoplasm|cytosol|nucleus|ATP binding|metal ion binding|mRNA 3'-UTR binding|polynucleotide adenylyltransferase activity|mRNA polyadenylation
CL1Contig3200	2435.8	1280.61	3591	2.80414	1.48756	0.0136253	0.106488	Up	14.6621	17.6219	17.9749	56.1275	38.2331	38.9976	6861	gi|110556603|dbj|BAE98095.1|putative copper-transporting P-type ATPase [Colletotrichum lagenaria]	0	sp|O59666|ATU2_SCHPO	0	Copper-transporting ATPase ccc2	KOG0207	0	Cation transport ATPase	ko04016	MAPK signaling pathway - plant	1	K17686	copA, ATP7	Cu+-exporting ATPase	GO:0000329;GO:0005794;GO:0000139;GO:0005887;GO:0043231;GO:0005524;GO:0004008;GO:0043682;GO:0046872;GO:0006878;GO:0060003	fungal-type vacuole membrane|Golgi apparatus|Golgi membrane|integral component of plasma membrane|intracellular membrane-bounded organelle|ATP binding|copper-exporting ATPase activity|copper-transporting ATPase activity|metal ion binding|cellular copper ion homeostasis|copper ion export
CL1Contig3208	1245.33	700.293	1790.36	2.55658	1.35422	0.021782	0.148428	Up	11.2374	16.6423	14.2968	35.8811	35.7319	31.6579	4521	gi|342882717|gb|EGU83317.1|hypothetical protein FOXB_06168 [Fusarium oxysporum Fo5176]	7.29572e-209	sp|P08425|SYFM_YEAST	3e-119	Phenylalanine--tRNA ligase, mitochondrial	KOG2783	5e-120	Phenylalanyl-tRNA synthetase	ko00970	Aminoacyl-tRNA biosynthesis	1	K01889	FARSA, pheS	phenylalanyl-tRNA synthetase alpha chain	GO:0005759;GO:0005739;GO:0005524;GO:0000287;GO:0004826;GO:0000049;GO:0070156;GO:0006432;GO:0008033	mitochondrial matrix|mitochondrion|ATP binding|magnesium ion binding|phenylalanine-tRNA ligase activity|tRNA binding|mitochondrial phenylalanyl-tRNA aminoacylation|phenylalanyl-tRNA aminoacylation|tRNA processing
CL1Contig3213	934.846	1282.22	587.473	0.458169	-1.12605	0.048575	0.25478	Down	12.9356	39.7784	40.9309	5.60303	19.8187	15.8	3976	gi|672789632|gb|KFH40383.1|hypothetical protein ACRE_089530 [Acremonium chrysogenum ATCC 11550]	8.10918e-172
CL1Contig3219	687.711	1162.77	212.654	0.182886	-2.45098	0.00165566	0.0221638	Down	58.6052	42.1359	43.8056	8.73125	8.06053	10.3044	2056	gi|936410521|gb|KPM39178.1|Cysteine proteinase 1, mitochondrial [Neonectria ditissima]	5.06705e-180	sp|Q13867|BLMH_HUMAN	1e-114	Bleomycin hydrolase	KOG4128	3e-115	Bleomycin hydrolases and aminopeptidases of cysteine protease family							GO:0005737;GO:0005829;GO:0070062;GO:0005634;GO:0004177;GO:0004180;GO:0004197;GO:0008234;GO:0042802;GO:0043418;GO:0000209;GO:0006508;GO:0042493;GO:0009636	cytoplasm|cytosol|extracellular exosome|nucleus|aminopeptidase activity|carboxypeptidase activity|cysteine-type endopeptidase activity|cysteine-type peptidase activity|identical protein binding|homocysteine catabolic process|protein polyubiquitination|proteolysis|response to drug|response to toxic substance
CL1Contig3224	868.895	1463.07	274.719	0.187769	-2.41297	8.5295e-05	0.00197928	Down	13.6449	17.1144	17.4584	1.95769	3.46146	3.66333	8203	gi|440466145|gb|ELQ35427.1|hypothetical protein OOU_Y34scaffold00707g11 [Magnaporthe oryzae Y34]	0	sp|P41003|SMC2_SCHPO	0	Structural maintenance of chromosomes protein 2	KOG0933	0	Structural maintenance of chromosome protein 2 (chromosome condensation complex Condensin, subunit E)	ko04111	Cell cycle - yeast	1	K06674	SMC2	structural maintenance of chromosome 2	GO:0034506;GO:0000778;GO:0005737;GO:0000790;GO:0000799;GO:0005730;GO:0005634;GO:0035327;GO:0005524;GO:1990814;GO:0003690;GO:0003697;GO:0051301;GO:0000733;GO:0007076	chromosome, centromeric core domain|condensed nuclear chromosome kinetochore|cytoplasm|nuclear chromatin|nuclear condensin complex|nucleolus|nucleus|transcriptionally active chromatin|ATP binding|DNA/DNA annealing activity|double-stranded DNA binding|single-stranded DNA binding|cell division|DNA strand renaturation|mitotic chromosome condensation
CL1Contig3236	484.272	22.2455	946.299	42.5389	5.41071	1.63984e-12	3.2167e-10	Up	0.414508	0.520834	0.181851	15.4523	10.6796	21.6645	5157	gi|1024753908|gb|KZZ92921.1|50S ribosomal protein L27 [Aschersonia aleyrodis RCEF 2490]	5.38511e-116	sp|Q9HDV5|RM02_SCHPO	1e-17	54S ribosomal protein L27, mitochondrial	KOG4600	3e-18	Mitochondrial ribosomal protein MRP7 (L2)							GO:0005762;GO:0000048;GO:0003735;GO:0032543	mitochondrial large ribosomal subunit|peptidyltransferase activity|structural constituent of ribosome|mitochondrial translation
CL1Contig3238	511.129	728.234	294.023	0.403748	-1.30847	0.0257785	0.166343	Down	19.1441	19.6156	25.1682	8.29044	9.6961	7.25929	3059	gi|256732628|gb|EEU45976.1|predicted protein [Nectria haematococca mpVI 77-13-4]	0	sp|O75001|MCM7_SCHPO	0	DNA replication licensing factor mcm7	KOG0482	0	DNA replication licensing factor, MCM7 component	ko04110;ko04111;ko04113;ko03030	Cell cycle|Cell cycle - yeast|Meiosis - yeast|DNA replication	4	K02210	MCM7, CDC47	DNA replication licensing factor MCM7	GO:0042555;GO:0097373;GO:0000790;GO:0043596;GO:0005634;GO:0005524;GO:0003677;GO:0003678;GO:1902975	MCM complex|MCM core complex|nuclear chromatin|nuclear replication fork|nucleus|ATP binding|DNA binding|DNA helicase activity|mitotic DNA replication initiation
CL1Contig3242	15.729	1.49376	29.9643	20.0597	4.32623	0.00934179	0.0816092	Up	0	0.03788	0.0821319	0.461251	0.297395	1.36473	3771	gi|302891985|ref|XP_003044874.1|chromatin assembly protein [Nectria haematococca mpVI 77-13-4]	0	sp|P53125|ITC1_YEAST	2e-30	Imitation switch two complex protein 1	KOG1245	5e-31	Chromatin remodeling complex WSTF-ISWI, large subunit (contains heterochromatin localization, PHD and BROMO domains)							GO:0008623;GO:0000781;GO:0006338;GO:0006348;GO:0016569;GO:0046020;GO:0006351	CHRAC|chromosome, telomeric region|chromatin remodeling|chromatin silencing at telomere|covalent chromatin modification|negative regulation of transcription from RNA polymerase II promoter by pheromones|transcription, DNA-templated
CL1Contig3244	58.1276	6.32925	109.926	17.3679	4.11835	1.21197e-06	5.59328e-05	Up	0.237039	0	0.601901	3.07639	5.30795	6.07301	2060	gi|672797308|gb|KFH47848.1|Signal recognition particle subunit-like protein [Acremonium chrysogenum ATCC 11550]	4.5886e-208	sp|Q8BMA6|SRP68_MOUSE	7e-28	Signal recognition particle subunit SRP68	KOG2460	4e-27	Signal recognition particle, subunit Srp68	ko03060	Protein export	1	K03107	SRP68	signal recognition particle subunit SRP68	GO:0005737;GO:0005783;GO:0005925;GO:0005730;GO:0005786;GO:0008312;GO:0030942;GO:0044822;GO:0005047;GO:0045047;GO:0042493;GO:0006614	cytoplasm|endoplasmic reticulum|focal adhesion|nucleolus|signal recognition particle, endoplasmic reticulum targeting|7S RNA binding|endoplasmic reticulum signal peptide binding|poly(A) RNA binding|signal recognition particle binding|protein targeting to ER|response to drug|SRP-dependent cotranslational protein targeting to membrane
CL1Contig3252	649.132	123.707	1174.56	9.49466	3.24712	1.15059e-07	7.14242e-06	Up	2.26077	2.0757	2.35002	20.1721	21.2326	21.9457	4869	gi|969882285|gb|KUE99482.1|hypothetical protein TGAM01_05971 [Trichoderma gamsii]	3.54177e-108
CL1Contig3258	1268.85	1752.94	784.765	0.447684	-1.15945	0.032678	0.195908	Down	64.9387	159.465	130.896	37.3331	64.5775	49.2493	1399	gi|1040030842|gb|OBS23568.1|hypothetical protein FPOA_04118 [Fusarium poae]	1.54026e-152	sp|C7YLQ3|MTAP_NECH7	5e-174	S-methyl-5'-thioadenosine phosphorylase {ECO:0000255|HAMAP-Rule:MF_03155}	KOG3985	4e-81	Methylthioadenosine phosphorylase MTAP	ko00270	Cysteine and methionine metabolism	1	K00772	mtaP, MTAP	5'-methylthioadenosine phosphorylase	GO:0005737;GO:0005634;GO:0003729;GO:0017061;GO:0006537;GO:0019509;GO:0006166	cytoplasm|nucleus|mRNA binding|S-methyl-5-thioadenosine phosphorylase activity|glutamate biosynthetic process|L-methionine biosynthetic process from methylthioadenosine|purine ribonucleoside salvage
CL1Contig326	8.89992	0	17.7998	Inf	Inf	0.00115761	0.0167133	Up	9.48224e-24	1.10031e-25	3.30825e-26	0.202183	0.17311	0.457058	5827	gi|302915355|ref|XP_003051488.1|hypothetical protein NECHADRAFT_37808 [Nectria haematococca mpVI 77-13-4]	0	sp|Q875A7|ATG9_PODAS	0	Autophagy-related protein 9	KOG2173	4e-139	Integral membrane protein	ko04136;ko04137;ko04138;ko04140	Autophagy - other eukaryotes|Mitophagy - animal|Autophagy - yeast|Autophagy - animal	4	K17907	ATG9	autophagy-related protein 9	GO:0030659;GO:0005789;GO:0000139;GO:0016021;GO:0034045;GO:0006914;GO:0015031	cytoplasmic vesicle membrane|endoplasmic reticulum membrane|Golgi membrane|integral component of membrane|pre-autophagosomal structure membrane|autophagy|protein transport
CL1Contig327	63.399	20.6023	106.196	5.15455	2.36585	0.00441427	0.0472311	Up	0.0743182	0.406984	0.334241	1.04234	0.938549	1.7895	7448	gi|589114543|ref|XP_006969294.1|predicted protein [Trichoderma reesei QM6a]	2.46913e-129	sp|O14189|PP2C5_SCHPO	2e-46	Protein phosphatase 2C homolog C10F6.17c	KOG0700	1e-47	Protein phosphatase 2C/pyruvate dehydrogenase (lipoamide) phosphatase							GO:0005739;GO:0004741;GO:0046872;GO:0004722;GO:0006091	mitochondrion|[pyruvate dehydrogenase (lipoamide)] phosphatase activity|metal ion binding|protein serine/threonine phosphatase activity|generation of precursor metabolites and energy
CL1Contig3275	315.706	101.982	529.43	5.1914	2.37612	0.00256197	0.0310988	Up	6.34743	7.6469	9.38224	23.9785	29.6699	67.0176	1185
CL1Contig3280	21.9563	7.25184	36.6607	5.05537	2.33782	0.0151474	0.115092	Up	0.15648	0.0241855	0.208447	0.301644	0.535146	1.23359	4870	gi|1069594458|ref|XP_018177790.1|Zinc finger domain-containing protein, PHD-finger [Purpureocillium lilacinum]	9.45825e-171	sp|Q09698|YA27_SCHPO	1e-37	Uncharacterized protein C2F7.07c	KOG4299	3e-38	PHD Zn-finger protein							GO:0072686;GO:0005634;GO:0032221;GO:0003682;GO:0042393;GO:0000977;GO:0003712;GO:0008270;GO:0006338;GO:0016575;GO:0006355	mitotic spindle|nucleus|Rpd3S complex|chromatin binding|histone binding|RNA polymerase II regulatory region sequence-specific DNA binding|transcription cofactor activity|zinc ion binding|chromatin remodeling|histone deacetylation|regulation of transcription, DNA-templated
CL1Contig3284	339.6	169.341	509.859	3.01084	1.59017	0.00499898	0.0517922	Up	6.38947	10.6954	9.80807	13.2536	36.7836	31.0046	1740	gi|256727835|gb|EEU41194.1|predicted protein [Nectria haematococca mpVI 77-13-4]	7.83316e-148	sp|O74916|YJ75_SCHPO	1e-72	Peptidase M20 domain-containing protein C757.05c	KOG2275	3e-73	Aminoacylase ACY1 and related metalloexopeptidases	ko00220;ko01210;ko01230	Arginine biosynthesis|2-Oxocarboxylic acid metabolism|Biosynthesis of amino acids	3	K01438	argE	acetylornithine deacetylase	GO:0005576;GO:0070573;GO:0008237;GO:0008270;GO:0043171	extracellular region|metallodipeptidase activity|metallopeptidase activity|zinc ion binding|peptide catabolic process
CL1Contig3286	927.905	1481.26	374.548	0.252858	-1.9836	0.000385721	0.00692885	Down	27.7763	36.1439	39.5382	9.56451	7.60843	7.54466	3899
CL1Contig329	17.6415	4.72893	30.5541	6.4611	2.69178	0.0404422	0.225962	Up	1.21916e-22	0.591283	0.441461	1.8902	2.20093	1.71955	1390
CL1Contig3292	14167.1	27451	883.231	0.0321749	-4.95792	1.75282e-15	6.13989e-13	Down	665.91	859.056	1010.57	38.9909	15.8787	18.8172	2957	gi|302907263|ref|XP_003049607.1|hypothetical protein NECHADRAFT_89688 [Nectria haematococca mpVI 77-13-4]	8.44132e-250	sp|P15710|PHO4_NEUCR	0	Phosphate-repressible phosphate permease pho-4 {ECO:0000303|PubMed:2531109}	KOG2493	8e-108	Na+/Pi symporter							GO:0005887;GO:0005315;GO:0015319	integral component of plasma membrane|inorganic phosphate transmembrane transporter activity|sodium:inorganic phosphate symporter activity
CL1Contig3294	375.38	223.175	527.585	2.364	1.24123	0.0345193	0.202943	Up	1.75152	5.4832	5.58563	3.8891	14.4394	10.872	5053	gi|1020427835|gb|KZL64524.1|cytochrome P450 [Colletotrichum tofieldiae]	2.59754e-167	sp|O23300|ECI3_ARATH	7e-20	Enoyl-CoA delta isomerase 3 {ECO:0000305}										GO:0005829;GO:0005634;GO:0004165;GO:0006635;GO:0009062;GO:0080167	cytosol|nucleus|dodecenoyl-CoA delta-isomerase activity|fatty acid beta-oxidation|fatty acid catabolic process|response to karrikin
CL1Contig3297	581.955	228.675	935.235	4.0898	2.03203	0.000347719	0.00637065	Up	5.54986	5.95371	6.81628	18.8133	35.8139	21.0107	3340	gi|672792507|gb|KFH43117.1|Mitochondrial translation optimization protein-like protein [Acremonium chrysogenum ATCC 11550]	1.97786e-278	sp|Q0BWA9|MNMG_HYPNA	0	tRNA uridine 5-carboxymethylaminomethyl modification enzyme MnmG {ECO:0000255|HAMAP-Rule:MF_00129}	KOG2311	4e-179	NAD/FAD-utilizing protein possibly involved in translation							GO:0005737;GO:0050660;GO:0016491;GO:0002098	cytoplasm|flavin adenine dinucleotide binding|oxidoreductase activity|tRNA wobble uridine modification
CL1Contig33	905.482	1248.26	562.704	0.450791	-1.14947	0.0390691	0.220562	Down	31.9198	49.2556	61.9416	16.535	21.1188	24.0932	2429	gi|936417630|gb|KPM45851.1|hypothetical protein AK830_g599 [Neonectria ditissima]	5.72428e-52	sp|Q3E793|YA044_YEAST	1e-17	Uncharacterized bolA-like protein YAL044W-A	KOG2313	3e-18	Stress-induced protein UVI31+							GO:0005759;GO:0016226;GO:0097428	mitochondrial matrix|iron-sulfur cluster assembly|protein maturation by iron-sulfur cluster transfer
CL1Contig3303	656.453	910.031	402.874	0.442704	-1.17559	0.0414262	0.229203	Down	10.989	29.0499	30.7157	4.7516	13.7456	11.6174	3703	gi|936406429|gb|KPM35482.1|hypothetical protein AK830_g11076 [Neonectria ditissima]	1.4997e-263	sp|Q10264|PSO2_SCHPO	3e-110	DNA cross-link repair protein pso2/snm1	KOG1361	4e-111	Predicted hydrolase involved in interstrand cross-link repair							GO:0000784;GO:0005634;GO:0035312;GO:0008409;GO:0003684;GO:0046872;GO:0006281;GO:0006303;GO:0036297;GO:0031848	nuclear chromosome, telomeric region|nucleus|5'-3' exodeoxyribonuclease activity|5'-3' exonuclease activity|damaged DNA binding|metal ion binding|DNA repair|double-strand break repair via nonhomologous end joining|interstrand cross-link repair|protection from non-homologous end joining at telomere
CL1Contig3305	99.4935	36.0825	162.904	4.51477	2.17465	0.00400642	0.0439213	Up	0.594358	1.71969	1.51291	5.20647	3.21378	7.23936	2698	gi|902269628|emb|CRL27037.1|unnamed protein product [Penicillium camemberti]	2.96364e-143
CL1Contig3306	310.422	541.141	79.7025	0.147286	-2.76331	0.000792735	0.0123808	Down	4.44318	17.1161	22.9704	1.23564	1.96046	2.80653	3604	gi|672795208|gb|KFH45768.1|acetate kinase-like protein [Acremonium chrysogenum ATCC 11550]	1.07032e-136	sp|Q7SH17|ACKA_NEUCR	4e-162	Probable acetate kinase {ECO:0000255|HAMAP-Rule:MF_03131}				ko00620;ko00640;ko00680;ko00720;ko00430;ko01200	Pyruvate metabolism|Propanoate metabolism|Methane metabolism|Carbon fixation pathways in prokaryotes|Taurine and hypotaurine metabolism|Carbon metabolism	6	K00925	ackA	acetate kinase	GO:0005622;GO:0008776;GO:0005524;GO:0046872;GO:0006085;GO:0006082	intracellular|acetate kinase activity|ATP binding|metal ion binding|acetyl-CoA biosynthetic process|organic acid metabolic process
CL1Contig3311	619.352	315.988	922.716	2.9201	1.54602	0.00444109	0.0474146	Up	10.3749	10.3211	12.2857	22.7499	33.6004	40.9047	2553	gi|302927183|ref|XP_003054444.1|predicted protein [Nectria haematococca mpVI 77-13-4]	0	sp|B8NJG9|LEPE_ASPFN	1e-28	Transcription factor lepE {ECO:0000303|PubMed:26051490}										GO:0005634;GO:0003677;GO:0000981;GO:0008270;GO:0006351	nucleus|DNA binding|RNA polymerase II transcription factor activity, sequence-specific DNA binding|zinc ion binding|transcription, DNA-templated
CL1Contig3314	3879.19	5598.11	2160.27	0.385893	-1.37373	0.0250283	0.162927	Down	105.792	135.978	121.418	29.1249	58.6784	54.0259	4149	gi|936408641|gb|KPM37456.1|Protein SDS23 [Neonectria ditissima]	8.42388e-170	sp|Q874W3|SDS23_PODAS	2e-135	Protein SDS23	KOG1764	3e-54	5'-AMP-activated protein kinase, gamma subunit							GO:0005737;GO:0005634;GO:0042149;GO:0030071	cytoplasm|nucleus|cellular response to glucose starvation|regulation of mitotic metaphase/anaphase transition
CL1Contig3315	599.906	870.474	329.337	0.378342	-1.40224	0.0123873	0.0993142	Down	28.7564	36.7925	42.7538	13.5464	13.1257	12.5008	2193	gi|672798258|gb|KFH48793.1|GTP-binding protein-like protein [Acremonium chrysogenum ATCC 11550]	1.93144e-122	sp|Q96WY0|RHOC_EMENI	6e-108	GTP-binding protein rhoC	KOG0393	3e-78	Ras-related small GTPase, Rho type	ko04810;ko04510;ko04520;ko04530;ko04144;ko04011;ko04014;ko04015;ko04022;ko04024;ko04071;ko04072;ko04150;ko04310;ko04350	Regulation of actin cytoskeleton|Focal adhesion|Adherens junction|Tight junction|Endocytosis|MAPK signaling pathway - yeast|Ras signaling pathway|Rap1 signaling pathway|cGMP - PKG signaling pathway|cAMP signaling pathway|Sphingolipid signaling pathway|Phospholipase D signaling pathway|mTOR signaling pathway|Wnt signaling pathway|TGF-beta signaling pathway	15	K04513	RHOA	Ras homolog gene family, member A	GO:0000935;GO:0005938;GO:0005935;GO:0000131;GO:0005886;GO:0005525;GO:0003924;GO:0000915;GO:0000917;GO:0034613;GO:0030011;GO:0000226;GO:0090338;GO:0031991;GO:0032955;GO:0008360;GO:0007264	barrier septum|cell cortex|cellular bud neck|incipient cellular bud site|plasma membrane|GTP binding|GTPase activity|actomyosin contractile ring assembly|barrier septum assembly|cellular protein localization|maintenance of cell polarity|microtubule cytoskeleton organization|positive regulation of formin-nucleated actin cable assembly|regulation of actomyosin contractile ring contraction|regulatio…
CL1Contig3316	505.274	147.044	863.504	5.87243	2.55396	0.0328103	0.196461	Up	16.1783	38.9999	70.8117	316.635	144.914	168.05	341
CL1Contig3318	568.627	828.246	309.008	0.373087	-1.42242	0.0128531	0.101938	Down	17.5635	25.4105	28.819	7.6771	10.3754	7.74991	3178	gi|751356861|gb|KIL94583.1|replication factor c subunit 2 [Fusarium avenaceum]	3.34155e-181	sp|P0C7N7|RFC2_PHANO	4e-155	Replication factor C subunit 2	KOG0989	4e-127	Replication factor C, subunit RFC4	ko03030;ko03420;ko03430	DNA replication|Nucleotide excision repair|Mismatch repair	3	K10755	RFC2_4	replication factor C subunit 2/4	GO:0031390;GO:0005663;GO:0031391;GO:0005634;GO:0031389;GO:0005524;GO:0003677;GO:0006261	Ctf18 RFC-like complex|DNA replication factor C complex|Elg1 RFC-like complex|nucleus|Rad17 RFC-like complex|ATP binding|DNA binding|DNA-dependent DNA replication
CL1Contig3319	7.55513	1.1722	13.9381	11.8905	3.57174	0.0226968	0.152822	Up	0.147971	0	0	0.781066	1.19317	0.64961	1426
CL1Contig3320	657.464	921.887	393.04	0.426343	-1.22991	0.0472145	0.250584	Down	22.5893	26.2226	32.4531	7.69597	15.0431	11.9357	3076	gi|666401414|gb|KEY67170.1|hypothetical protein S7711_03030 [Stachybotrys chartarum IBT 7711]	0	sp|G0S4F3|NUP82_CHATD	0	Nucleoporin NUP82 {ECO:0000303|PubMed:21784248}										GO:0031965;GO:0005643;GO:0051028;GO:0015031	nuclear membrane|nuclear pore|mRNA transport|protein transport
CL1Contig333	245.415	4.90463	485.925	99.0746	6.63044	6.37635e-08	4.3632e-06	Up	0.0630128	0.304392	0.0782687	11.6914	7.76845	23.2088	3001	gi|908386268|gb|KND87022.1|putative E3 ubiquitin ligase complex SCF subunit scon-2 [Tolypocladium ophioglossoides CBS 100239]	2.00466e-283	sp|Q01277|SCONB_NEUCR	0	Probable E3 ubiquitin ligase complex SCF subunit scon-2	KOG0274	3e-131	Cdc4 and related F-box and WD-40 proteins	ko04111;ko04120	Cell cycle - yeast|Ubiquitin mediated proteolysis	2	K10259	MET30	F-box and WD-40 domain protein MET30	GO:0043224;GO:0071276;GO:0006270;GO:0000209;GO:0042787;GO:0030174;GO:0000083;GO:0046685;GO:0031146;GO:0006351	nuclear SCF ubiquitin ligase complex|cellular response to cadmium ion|DNA replication initiation|protein polyubiquitination|protein ubiquitination involved in ubiquitin-dependent protein catabolic process|regulation of DNA-dependent DNA replication initiation|regulation of transcription involved in G1/S transition of mitotic cell cycle|response to arsenic-containing substance|SCF-dependent protea…
CL1Contig3331	230.531	343.594	117.468	0.341881	-1.54843	0.0199068	0.139861	Down	14.8649	19.8951	23.1637	3.25549	9.60126	7.17039	1626	gi|672791460|gb|KFH42098.1|DNA replication licensing factor-like protein [Acremonium chrysogenum ATCC 11550]	1.78243e-138	sp|P53091|MCM6_YEAST	8e-105	DNA replication licensing factor MCM6	KOG0480	2e-105	DNA replication licensing factor, MCM6 component	ko04110;ko04111;ko04113;ko03030	Cell cycle|Cell cycle - yeast|Meiosis - yeast|DNA replication	4	K02542	MCM6	DNA replication licensing factor MCM6	GO:0005737;GO:0031261;GO:0042555;GO:0097373;GO:0005656;GO:0005654;GO:0005634;GO:0031298;GO:0000347;GO:0005524;GO:0003678;GO:0003688;GO:0043142;GO:0006270;GO:0006271;GO:0006268;GO:0000727;GO:0033260;GO:0006267	cytoplasm|DNA replication preinitiation complex|MCM complex|MCM core complex|nuclear pre-replicative complex|nucleoplasm|nucleus|replication fork protection complex|THO complex|ATP binding|DNA helicase activity|DNA replication origin binding|single-stranded DNA-dependent ATPase activity|DNA replication initiation|DNA strand elongation involved in DNA replication|DNA unwinding involved in DNA repl…
CL1Contig3342	152.809	276.784	28.8346	0.104177	-3.26289	1.38705e-05	0.000446527	Down	9.76818	40.5938	34.6291	2.10652	2.79822	3.13289	956	gi|672797643|gb|KFH48180.1|hypothetical protein ACRE_009360 [Acremonium chrysogenum ATCC 11550]	1.03426e-81	sp|D4AK18|A4619_ARTBC	1e-60	Uncharacterized secreted protein ARB_06907										GO:0005576	extracellular region
CL1Contig3343	267.041	107.36	426.722	3.97467	1.99084	0.0019707	0.0253435	Up	3.12732	12.8892	9.6182	18.5632	34.4577	41.7133	1227	gi|1008936532|gb|KYK59516.1|hypothetical protein DCS_00646 [Drechmeria coniospora]	2.3282e-146	sp|Q12289|CRC1_YEAST	9e-69	Mitochondrial carnitine carrier	KOG0758	2e-69	Mitochondrial carnitine-acylcarnitine carrier protein							GO:0016021;GO:0005743;GO:0005476;GO:0006631	integral component of membrane|mitochondrial inner membrane|carnitine:acyl carnitine antiporter activity|fatty acid metabolic process
CL1Contig3345	25.0849	5.84607	44.3237	7.58178	2.92254	0.0323027	0.194561	Up	0.120982	4.17359e-24	0.0815637	1.53605e-06	0.823421	1.11888	6601	gi|667720524|gb|KFA62824.1|hypothetical protein S40285_03802 [Stachybotrys chlorohalonata IBT 40285]	9.44826e-99	sp|Q91905|FXI1B_XENLA	5e-07	Forkhead box protein I1-B	KOG2294	1e-07	Transcription factor of the Forkhead/HNF3 family							GO:0005634;GO:0003677;GO:0043565;GO:0003700;GO:0030154;GO:0048264;GO:0007398;GO:0007399;GO:0045893;GO:0006351	nucleus|DNA binding|sequence-specific DNA binding|transcription factor activity, sequence-specific DNA binding|cell differentiation|determination of ventral identity|ectoderm development|nervous system development|positive regulation of transcription, DNA-templated|transcription, DNA-templated
CL1Contig335	45.7736	71.0082	20.539	0.289248	-1.78962	0.0204067	0.142421	Down	0.3544	2.1323	2.76992	0.513264	0.308037	0.435544	4077	gi|358385264|gb|EHK22861.1|hypothetical protein TRIVIDRAFT_28667 [Trichoderma virens Gv29-8]	1.49795e-227	sp|P38156|MAL31_YEAST	1e-72	Maltose permease MAL31	KOG0254	3e-73	Predicted transporter (major facilitator superfamily)							GO:0005887;GO:0005352;GO:0005355;GO:0005351;GO:0000017;GO:0046323;GO:0035428;GO:0000023	integral component of plasma membrane|alpha-glucoside:proton symporter activity|glucose transmembrane transporter activity|sugar:proton symporter activity|alpha-glucoside transport|glucose import|hexose transmembrane transport|maltose metabolic process
CL1Contig3352	22.5279	5.74315	39.3127	6.84514	2.77508	0.0182401	0.13178	Up	0.40464	0	1.57857	1.89562	3.19749	8.15329	807	gi|1023206216|gb|KZT03406.1|hypothetical protein LAESUDRAFT_729220 [Laetiporus sulphureus 93-53]	1.68492e-06
CL1Contig3357	50.196	7.5565	92.8356	12.2855	3.61889	0.000158343	0.00333746	Up	0.149618	0.948981	1.4789	10.9256	5.97521	8.78954	915
CL1Contig3359	41.447	9.70634	73.1876	7.54018	2.9146	0.00211913	0.0268302	Up	1.84649e-24	0.390047	0.253183	0.925337	1.61399	1.62756	4755	gi|256729893|gb|EEU43246.1|predicted protein [Nectria haematococca mpVI 77-13-4]	0	sp|Q13619|CUL4A_HUMAN	5e-135	Cullin-4A	KOG2167	3e-128	Cullins	ko04120;ko03420	Ubiquitin mediated proteolysis|Nucleotide excision repair	2	K10609	CUL4	cullin 4	GO:0080008;GO:0031464;GO:0005654;GO:0031625;GO:0007050;GO:0006974;GO:0042769;GO:0000082;GO:0070911;GO:0030097;GO:0001701;GO:0097193;GO:0008285;GO:0030853;GO:0000715;GO:0000717;GO:0033683;GO:0006295;GO:0006296;GO:0006294;GO:0006293;GO:0008284;GO:1900087;GO:0043161;GO:0042787;GO:2000001;GO:2000819;GO:0051246;GO:0035019;GO:0006283;GO:0016032	Cul4-RING E3 ubiquitin ligase complex|Cul4A-RING E3 ubiquitin ligase complex|nucleoplasm|ubiquitin protein ligase binding|cell cycle arrest|cellular response to DNA damage stimulus|DNA damage response, detection of DNA damage|G1/S transition of mitotic cell cycle|global genome nucleotide-excision repair|hemopoiesis|in utero embryonic development|intrinsic apoptotic signaling pathway|negative regu…
CL1Contig3360	218.939	365.781	72.097	0.197104	-2.34297	0.000138516	0.00297931	Down	50.798	71.157	84.2473	13.6794	12.5606	12.1062	488
CL1Contig3363	2000.17	2806.09	1194.25	0.425593	-1.23245	0.0164429	0.122734	Down	52.3628	67.7482	73.1894	33.053	26.8072	17.3253	3948	gi|1092952926|ref|XP_018743566.1|hypothetical protein FVEG_01004 [Fusarium verticillioides 7600]	1.30971e-95
CL1Contig3372	137.556	11.8014	263.31	22.3117	4.47973	2.7613e-05	0.000790354	Up	1.00962	3.61117	1.97929	57.4709	39.4579	30.2993	524
CL1Contig3376	329.667	611.176	48.159	0.0787973	-3.66571	1.30292e-05	0.000426916	Down	35.1412	23.4111	29.1065	3.39312	1.85605	1.43567	1787	gi|587684832|gb|EWZ31437.1|hypothetical protein FOZG_14582 [Fusarium oxysporum Fo47]	2.24945e-139	sp|M1VV66|TCPD_CLAP2	1e-61	4-O-dimethylallyl-L-tyrosine synthase {ECO:0000250|UniProtKB:Q6Q874}										GO:0016765;GO:0009820	transferase activity, transferring alkyl or aryl (other than methyl) groups|alkaloid metabolic process
CL1Contig3382	914.643	82.2569	1747.03	21.2387	4.40862	3.10558e-05	0.000873601	Up	2.3737	1.98871	1.82574	59.642	39.2372	29.7802	3424	gi|936407429|gb|KPM36363.1|hypothetical protein AK830_g10212 [Neonectria ditissima]	1.57685e-176	sp|Q03649|YM60_YEAST	4e-58	Putative esterase YMR210W	KOG1838	1e-58	Alpha/beta hydrolase							GO:0047372;GO:0034338;GO:0016746;GO:0051792;GO:0051793;GO:0006641	acylglycerol lipase activity|short-chain carboxylesterase activity|transferase activity, transferring acyl groups|medium-chain fatty acid biosynthetic process|medium-chain fatty acid catabolic process|triglyceride metabolic process
CL1Contig3383	1659.51	2401.86	917.162	0.381856	-1.3889	0.0176046	0.128791	Down	22.4316	43.5231	46.6288	7.13518	19.8919	15.1392	6008	gi|949390854|dbj|GAP86097.1|putative glycoside hydrolase [Rosellinia necatrix]	9.76537e-120	sp|Q9LZV3|MAN6_ARATH	5e-23	Mannan endo-1,4-beta-mannosidase 6										GO:0005576;GO:0016985;GO:0046355;GO:0009845	extracellular region|mannan endo-1,4-beta-mannosidase activity|mannan catabolic process|seed germination
CL1Contig3385	105.516	51.3496	159.683	3.10973	1.63679	0.0195615	0.138695	Up	11.6639	10.7453	5.53366	36.9827	17.2324	32.95	465
CL1Contig3389	499.364	73.3121	925.417	12.623	3.65798	0.000326473	0.006034	Up	1.47732	2.54067	2.10489	19.3203	13.3283	41.233	3311	gi|751354431|gb|KIL92153.1|hypothetical protein FAVG1_04560 [Fusarium avenaceum]	1.62756e-30
CL1Contig339	5.85556	0	11.7111	Inf	Inf	0.01081	0.0903105	Up	0	0	0	0.222303	0.298883	0.395006	3351
CL1Contig3394	897.324	456.958	1337.69	2.92738	1.54961	0.00664111	0.0636508	Up	12.0112	17.1121	17.4134	35.1607	40.2478	57.0204	2687	gi|256730890|gb|EEU44240.1|predicted protein [Nectria haematococca mpVI 77-13-4]	0	sp|Q9P6V8|SPB1_NEUCR	0	AdoMet-dependent rRNA methyltransferase spb1 {ECO:0000255|HAMAP-Rule:MF_03163}	KOG1098	0	Putative SAM-dependent rRNA methyltransferase SPB1							GO:0044732;GO:0005730;GO:0030687;GO:0016435;GO:0008650;GO:0000466;GO:0000463;GO:0031167	mitotic spindle pole body|nucleolus|preribosome, large subunit precursor|rRNA (guanine) methyltransferase activity|rRNA (uridine-2'-O-)-methyltransferase activity|maturation of 5.8S rRNA from tricistronic rRNA transcript (SSU-rRNA, 5.8S rRNA, LSU-rRNA)|maturation of LSU-rRNA from tricistronic rRNA transcript (SSU-rRNA, 5.8S rRNA, LSU-rRNA)|rRNA methylation
[truncated: 1,986 more rows]
