# Supplementary material for: Cuminal Inhibits Trichothecium roseum Growth by Triggering Cell Starvation: Transcriptome and Proteome Analysis
Source: Microorganisms. 2020 Feb 14;8(2):256. doi: 10.3390/microorganisms8020256 (PMC7074788; doi:10.3390/microorganisms8020256)
Supplement: Supplementary file 1 [file microorganisms-08-00256-s001.zip › Supplementary files/Table S3. Differentially expressed proteins of of Trichothecium roseum unpon cuminal exposure.xlsx]

## Sheet: 原始数据
N	Unused	Total	% Cov	Accession #	Name	Species	Peptides(95%)	113:119	PVal 113:119	114:119	PVal 114:119	115:119	PVal 115:119	116:119	PVal 116:119	117:119	PVal 117:119	118:119	PVal 118:119
1	79.55	79.55	72.7	CL1Contig3043	CL1Contig3043		98	0.955	0.3368	1.2706	0.1199	1	0.9151	0.6855	0.2983	0.6252	0.1692	0.673	0.0751
2	76.59	76.59	94.5	CL1Contig2784	CL1Contig2784		137	0.4055	0.0398	0.7727	0.3182	0.4285	0.0097	1.3677	0.246	1.2134	0.1672	1.406	0.1562
3	69.27	69.27	78.6	CL267Contig2	CL267Contig2		59	0.9908	0.5554	0.9908	0.7064	0.9817	0.9327	1.0093	0.2495	1.0093	0.6571	1.0093	0.4421
4	68.48	68.48	85.6	CL5144Contig1	CL5144Contig1		95	0.5598	0.1079	1.1066	0.5817	0.6607	0.1245	0.871	0.7757	0.9036	0.3822	0.8954	0.7612
5	66.86	67.08	89.6	CL5135Contig1	CL5135Contig1		103	0.2858	0.0003	0.787	0.3025	0.3698	0.0005	1.1588	0.3361	1.1482	0.6995	1.2589	0.1901
6	65.01	65.01	90.3	CL1Contig658	CL1Contig658		111	0.3908	0.0001	0.6855	0.0354	0.5248	0.0001	1.2823	0.196	1.3428	0.0581	1.3428	0.1438
7	62.28	62.37	97	CL1Contig2353	CL1Contig2353		130	0.6081	0.0035	0.8166	0.478	0.6486	0.0025	1.1272	0.5333	1.0765	0.5934	1.1695	0.3765
8	60.53	60.53	81.9	CL1Contig1509	CL1Contig1509		61	0.6368	0.2815	0.8872	0.9387	0.5152	0.153	1.1482	0.6212	1.1169	0.7083	1.0864	0.6303
9	50.16	50.19	90.4	CL3240Contig1	CL3240Contig1		65	0.4966	0.0065	0.9817	0.9018	0.673	0.0384	1.0186	0.6328	0.8954	0.788	0.929	0.9298
10	48.49	48.49	81.4	CL1Contig2805	CL1Contig2805		38	0.8551	0.3038	1.1066	0.6155	0.9204	0.4836	0.879	0.4928	0.9036	0.4522	0.9204	0.575
11	43.7	43.7	84.8	comp51300_c0_seq1_2	comp51300_c0_seq1_2		29	1.1695	0.2925	0.9727	0.9775	1.1912	0.4181	1.0965	0.7161	1.406	0.1661	1.3062	0.3106
12	42.54	42.54	69	CL296Contig2	CL296Contig2		30	1.0375	0.6523	1	0.7249	0.8166	0.7284	0.8551	0.5314	0.7943	0.436	1.0186	0.9063
13	42.46	42.46	81.6	CL1Contig3819	CL1Contig3819		55	1.4191	0.0799	1.6904	0.0117	1.4454	0.0743	0.5445	0.0372	0.5395	0.0069	0.4246	0.0016
14	41.55	41.55	96.2	CL1Contig502	CL1Contig502		34	0.7447	0.0164	0.6607	0.0353	0.6026	0.0007	1.3428	0.0065	1.2706	0.0268	1.3305	0.0062
15	40.7	40.89	97.2	CL1Contig3392	CL1Contig3392		60	1.3062	0.6597	1.3932	0.052	1.1482	0.8376	0.6427	0.0386	0.7244	0.017	0.5808	0.0068
16	40.6	40.6	93.6	CL1Contig2920	CL1Contig2920		48	0.5916	0.2029	0.9462	0.8023	0.5445	0.1598	1.1912	0.4026	1.0375	0.7277	1.1272	0.6242
17	40.35	40.35	95.3	CL1Contig731	CL1Contig731		28	0.929	0.783	1.0864	0.3332	0.955	0.8731	0.8318	0.6214	0.7516	0.504	0.673	0.463
18	39.11	39.23	75.3	CL1Contig3016	CL1Contig3016		21	0.8318	0.7355	0.8166	0.5208	0.7943	0.4114	1.1272	0.5102	1.0568	0.8082	1.1482	0.5123
19	36.32	36.33	95.4	CL203Contig2	CL203Contig2		36	0.6792	0.8892	0.9204	0.7669	0.5495	0.3703	0.8551	0.7907	0.9817	0.9332	0.9376	0.7734
20	36.26	36.26	73.3	CL944Contig1	CL944Contig1		28	0.879	0.8032	0.8318	0.6699	0.863	0.6371	0.8091	0.8976	1.1803	0.564	0.9638	0.7851
21	36.18	36.18	75.9	comp8910_c0_seq1_1	comp8910_c0_seq1_1		45	0.5808	0.0196	1.0186	0.5917	0.7311	0.0935	1.0093	0.7731	0.9727	0.8636	0.9908	0.6867
22	36.1	36.1	79.6	CL1Contig3078	CL1Contig3078		43	1.2246	0.9324	1.0375	0.9684	1	0.954	1.3552	0.6062	1.3804	0.541	0.9908	0.8537
23	35.79	35.94	96.1	CL1Contig694	CL1Contig694		61	0.6546	0.4636	1.2023	0.5177	0.7178	0.6605	0.8872	0.9856	0.8091	0.7637	0.8241	0.9169
24	35.16	35.21	98.4	CL1Contig2220	CL1Contig2220		63	0.8551	0.5945	1.0375	0.9686	0.9462	0.64	1.0471	0.658	1.0568	0.9139	1.0471	0.5775
25	34.96	34.96	93.8	CL1Contig745	CL1Contig745		148	0.6918	0.3666	1.0864	0.8691	0.6486	0.4672	1.1588	0.75	1.0765	0.9274	0.9376	0.7264
26	34.3	34.44	84	CL1Contig1176	CL1Contig1176		24	0.7047	0.0353	0.7244	0.1774	0.6982	0.0832	1.0765	0.4059	1.1482	0.2801	1.0568	0.6075
27	32.97	33.28	87.8	CL1016Contig2	CL1016Contig2		20	1.0568	0.597	0.9204	0.3937	0.7447	0.0095	1.0471	0.4325	1.028	0.4799	1.0093	0.6579
28	32.73	32.73	94.2	CL3475Contig1	CL3475Contig1		31	0.7047	0.3244	1.0666	0.8378	0.7379	0.5185	1.0186	0.9312	0.929	0.5931	0.7311	0.2733
29	31.72	31.73	98.7	CL1203Contig1	CL1203Contig1		25	0.7244	0.0629	0.8318	0.2802	0.787	0.1424	1.0765	0.9117	1.0375	0.4104	1.0765	0.5781
30	31.32	31.32	98.3	CL1Contig4147	CL1Contig4147		49	0.3733	0.0426	0.6918	0.3413	0.3467	0.068	1.3552	0.1521	1.3305	0.0844	1.2023	0.0916
31	30.85	31.54	83.5	comp52493_c0_seq1_2	comp52493_c0_seq1_2		17	0.7516	0.8362	0.912	0.866	0.787	0.7923	1.2246	0.2977	1.1169	0.408	0.879	0.6492
32	30.68	30.9	88.5	CL1549Contig1	CL1549Contig1		22	0.7943	0.6938	0.871	0.9117	0.673	0.1827	1.2474	0.0866	1.0471	0.4061	1.3305	0.1549
33	30.3	30.3	90.7	CL1Contig2871	CL1Contig2871		60	0.5916	0.1955	0.9638	0.7377	0.7943	0.9174	1.0568	0.8624	0.8954	0.8935	0.9036	0.8437
34	29.76	30.06	89.7	CL1Contig3746	CL1Contig3746		22	0.8241	0.184	1.0375	0.8225	0.879	0.1198	0.955	0.4426	0.879	0.2847	0.7943	0.1469
35	29.75	29.89	82.6	CL5275Contig1	CL5275Contig1		24	0.7112	0.0546	0.8166	0.1225	0.7943	0.1624	1	0.9115	1.0375	0.3453	1.0186	0.5231
36	29.45	29.52	85.8	CL1Contig2985	CL1Contig2985		37	0.7516	0.3577	1.0965	0.6604	0.8318	0.4054	0.7727	0.3424	0.7943	0.4683	0.9036	0.7353
37	29.28	29.3	84.6	CL414Contig2	CL414Contig2		23	0.8091	0.4145	0.8954	0.5797	0.7447	0.3189	0.9727	0.8751	0.9908	0.8806	1.0375	0.837
38	29.2	29.31	86.7	CL299Contig2	CL299Contig2		28	0.9908	0.7142	0.9908	0.9008	0.9727	0.9398	0.9727	0.7349	1	0.8309	0.9727	0.7954
39	28.66	28.66	85.6	CL4554Contig1	CL4554Contig1		15	1.0186	0.8367	1.0093	0.88	0.9817	0.8455	1.028	0.4822	1.028	0.7533	0.9817	0.8177
40	28.57	28.87	96.4	CL4873Contig1	CL4873Contig1		29	0.6668	0.1195	1.0666	0.7648	0.7311	0.0893	1.028	0.9526	0.9817	0.8632	0.9638	0.7342
41	28.34	28.36	90.1	CL4268Contig1	CL4268Contig1		23	0.6138	0.3275	0.9462	0.8521	0.6792	0.2986	1.1695	0.4894	1.1912	0.5358	1.1912	0.2804
42	28.17	28.27	81.5	CL3322Contig1	CL3322Contig1		22	0.7727	0.3716	0.912	0.5907	0.8318	0.5739	0.9036	0.5802	0.8872	0.4113	0.9638	0.9799
43	28.12	28.13	70.3	CL1Contig2903	CL1Contig2903		16	0.9727	0.968	1.2589	0.6917	1.3183	0.514	0.5495	0.5595	0.7311	0.5407	0.597	0.3252
44	28.11	28.12	98.1	CL1Contig1553	CL1Contig1553		20	0.9817	0.5109	0.955	0.4063	0.9727	0.378	0.9817	0.5875	0.955	0.4067	0.9908	0.702
45	28.08	28.36	69.3	CL5386Contig1	CL5386Contig1		17	1.0568	0.6494	0.955	0.7615	0.9462	0.9453	1.1066	0.5147	1.0471	0.6878	1.0965	0.3545
46	28	28	80.5	CL1Contig2839	CL1Contig2839		27	0.6982	0.2825	0.8551	0.644	0.7379	0.3479	1.1912	0.3411	1.0568	0.546	1.0965	0.3714
47	27.43	27.43	65.1	comp8954_c0_seq2_1	comp8954_c0_seq2_1		15	0.9817	0.6759	0.9908	0.4759	0.9727	0.8281	1.0375	0.2908	1.028	0.4579	1.0375	0.3322
48	26.5	26.5	88.8	comp51385_c0_seq1_2	comp51385_c0_seq1_2		16	0.7047	0.5128	0.879	0.6799	0.6368	0.2592	1.0965	0.6293	1.0186	0.5734	1.0765	0.5464
49	26.36	26.36	85.4	CL1Contig4072	CL1Contig4072		14	0.929	0.7778	0.8017	0.4424	0.8872	0.5983	1.0186	0.7155	1.1169	0.4252	1.0186	0.7151
50	26.29	26.29	94.1	CL640Contig2	CL640Contig2		18	1	0.6898	1	0.5179	0.9908	0.636	0.955	0.8727	0.9204	0.6414	0.9638	0.8693
51	25.33	25.33	98.6	CL293Contig1	CL293Contig1		66	0.787	0.8381	1.0864	0.7023	0.7798	0.8365	0.7379	0.6901	0.7798	0.6141	0.7047	0.7228
52	24.86	24.88	85.1	CL1Contig1819	CL1Contig1819		17	0.631	0.6674	0.6138	0.248	0.6138	0.325	0.9462	0.9746	1.1066	0.769	1.0093	0.9855
53	24.55	24.94	67.3	CL5613Contig1	CL5613Contig1		14	1.0186	0.4675	0.9462	0.6148	0.9908	0.9525	0.955	0.5802	1.0375	0.4491	0.955	0.611
54	24.35	24.35	81.2	CL3282Contig1	CL3282Contig1		22	0.4742	0.1252	0.7798	0.91	0.5105	0.2706	1.5136	0.0476	1.5996	0.0416	1.4723	0.0897
55	24.34	24.35	74.5	CL205Contig2	CL205Contig2		24	0.6855	0.4319	0.9817	0.7126	0.8091	0.6509	1.028	0.9147	0.9817	0.9929	1	0.9028
56	23.93	23.94	90.4	CL3166Contig1	CL3166Contig1		20	1.0471	0.5355	1.0666	0.4955	0.9727	0.8957	1	0.9571	0.9638	0.9433	1.0093	0.8919
57	23.68	25.88	95.1	CL510Contig1	CL510Contig1		18	0.9817	0.9056	1.0375	0.3857	0.9727	0.9426	1.0093	0.724	1.0093	0.9541	1	0.7799
58	23.49	23.56	90	CL1Contig213	CL1Contig213		28	0.8872	0.601	1.1169	0.9916	0.8318	0.5146	0.955	0.6992	0.9817	0.4211	0.9036	0.7362
59	23.35	23.35	78.6	CL1Contig437	CL1Contig437		16	0.7178	0.2491	0.7244	0.3123	0.631	0.1585	1.0666	0.5393	1.2359	0.2967	1.2359	0.313
60	23.33	23.5	79.7	CL646Contig1	CL646Contig1		18	1.0093	0.7334	0.9727	0.6097	1	0.8625	1.0093	0.4434	1.0186	0.4377	1.0093	0.6743
61	23.33	23.4	69.4	comp8973_c0_seq2_1	comp8973_c0_seq2_1		16	0.6918	0.0983	0.7943	0.4485	0.7727	0.3923	1.1482	0.65	1.1482	0.4798	1.2474	0.2392
62	23.32	23.42	86.8	CL1Contig737	CL1Contig737		13	0.6368	0.5615	1.0186	0.9791	1.0864	0.7749	0.929	0.8132	0.9376	0.8169	0.8166	0.8307
63	22.94	22.94	92.5	CL1660Contig1	CL1660Contig1		29	0.6668	0.0931	0.7379	0.2875	0.6855	0.046	1.2134	0.4119	1.2359	0.2238	1.2023	0.5214
64	22.5	22.62	91.1	CL639Contig3	CL639Contig3		19	0.6982	0.0538	0.871	0.3668	0.6918	0.0639	1.0093	0.6445	1.0186	0.8964	1.0471	0.991
65	22.33	24.44	86.9	CL2469Contig1	CL2469Contig1		13	1	0.8717	1.0093	0.7411	1.028	0.6941	1.0186	0.7679	1.028	0.9514	1.0965	0.5673
66	21.96	21.97	93.7	CL981Contig2	CL981Contig2		12	0.9638	0.7954	0.955	0.6594	0.955	0.6668	0.9638	0.7789	0.9817	0.9417	1	0.9639
67	21.79	21.86	52.1	CL1Contig3018	CL1Contig3018		12	1.6596	0.1019	1.2134	0.4523	1.5996	0.1157	1.2023	0.9068	1.4191	0.4035	1.5417	0.2259
68	21.73	21.73	85.9	CL1Contig24	CL1Contig24		17	0.955	0.9079	1.0965	0.3853	0.6081	0.4597	0.7516	0.8345	0.879	0.7701	0.9817	0.4973
69	21.64	25.06	82.6	comp9065_c1_seq1_1	comp9065_c1_seq1_1		15	0.8954	0.6923	0.9638	0.891	1.1272	0.4017	1.0471	0.9671	0.9908	0.7232	1.1482	0.563
70	21.51	21.58	91.1	comp52359_c0_seq1_1	comp52359_c0_seq1_1		13	0.9817	0.7645	0.9638	0.5343	0.9638	0.4707	1.0093	0.9309	0.9462	0.5359	0.955	0.5129
71	21.33	21.33	70	CL1Contig2941	CL1Contig2941		16	1	0.9158	0.7798	0.6796	1.0568	0.745	1.1066	0.7063	1.0093	0.9834	1.1912	0.5068
72	20.85	20.85	65.9	CL3168Contig1	CL3168Contig1		15	1.2474	0.2916	0.9462	0.9785	0.8017	0.5377	0.9204	0.7995	0.8872	0.4889	0.8872	0.663
73	20.64	20.75	79.5	CL2011Contig1	CL2011Contig1		27	0.4831	0.0545	1.0375	0.9652	0.4406	0.0271	1	0.9328	0.955	0.8694	1.0568	0.4295
74	20.45	20.45	96.1	comp31204_c0_seq1_2	comp31204_c0_seq1_2		24	0.673	0.1559	0.9638	0.9812	0.7047	0.1573	0.955	0.7553	1.0864	0.5517	1.0375	0.5681
75	20.33	20.51	70	CL938Contig2	CL938Contig2		12	0.9817	0.8122	0.9727	0.8396	0.9638	0.6153	1.0186	0.8119	0.9817	0.9994	1.0375	0.6947
76	20.28	20.28	79.9	CL2346Contig1	CL2346Contig1		13	0.8395	0.271	0.9036	0.6493	0.787	0.4825	1.0965	0.7512	1.028	0.8449	1.0093	0.9083
77	20.21	20.21	93.4	CL2506Contig1	CL2506Contig1		31	0.7727	0.7911	1.0568	0.5668	0.8017	0.9073	0.6427	0.3949	0.7112	0.4336	0.5916	0.4215
78	20.19	20.31	86.9	CL1Contig3069	CL1Contig3069		12	0.7727	0.69	0.7586	0.3719	0.7516	0.9015	1.2246	0.3039	1.3183	0.3294	1.2023	0.3266
79	20.09	20.14	74.9	CL1Contig427	CL1Contig427		17	0.8318	0.8726	1.1272	0.8732	0.6855	0.8582	1.6293	0.5294	1.6144	0.6014	1.2823	0.7173
80	19.87	20.16	70.7	CL5399Contig1	CL5399Contig1		10	0.5916	0.4736	1.1169	0.3543	0.631	0.2011	0.871	0.7318	1.0186	0.7869	1.1588	0.4608
81	19.85	20.25	87.7	comp6385_c0_seq1_2	comp6385_c0_seq1_2		14	0.8395	0.5554	0.7047	0.2911	1	0.9832	1.1482	0.6733	1.2246	0.5794	1.0093	0.756
82	19.48	19.48	83.9	comp51873_c0_seq1_1	comp51873_c0_seq1_1		14	0.8551	0.9058	0.9036	0.8755	0.8017	0.5	1.1376	0.4969	1.0666	0.5793	1.1912	0.3465
83	19.46	19.54	94.1	CL1Contig880	CL1Contig880		18	0.7047	0.3894	1.1482	0.5159	0.871	0.2919	0.8395	0.6514	1	0.7857	0.8091	0.4481
84	19.36	19.36	68.7	CL1Contig3088	CL1Contig3088		11	1.2474	0.118	1.0568	0.6475	1.0864	0.5575	1.2134	0.3454	1.0765	0.6482	1.0765	0.51
85	19.3	19.61	71.9	CL2387Contig2	CL2387Contig2		16	0.6792	0.1639	0.9908	0.8414	0.5702	0.2989	0.9817	0.6047	1.0186	0.8056	1.1376	0.897
86	19.29	19.3	86.5	CL232Contig2	CL232Contig2		12	0.9638	0.8598	1.0093	0.5161	1	0.6514	1.0186	0.5726	1.0093	0.7428	1.028	0.5142
87	18.81	18.89	79.9	CL1Contig3289	CL1Contig3289		10	0.9817	0.9104	0.929	0.3835	1.0186	0.7447	1.0093	0.9048	0.9908	0.8399	0.9908	0.7597
88	18.68	18.77	75.1	comp51803_c0_seq1_1	comp51803_c0_seq1_1		13	0.673	0.6217	0.5346	0.5334	0.5754	0.3129	1.0186	0.6008	0.929	0.7357	0.912	0.648
89	18.4	18.45	72.5	CL692Contig1	CL692Contig1		11	0.6792	0.1428	0.8551	0.401	0.7516	0.2962	1.2023	0.4237	1.0965	0.848	1.1169	0.5318
90	18.34	18.34	80.1	CL695Contig1	CL695Contig1		12	1.2023	0.5927	1.1066	0.2945	1.028	0.8747	0.9036	0.7605	0.8872	0.823	0.8472	0.9266
91	18.04	18.04	70.2	CL1Contig1426	CL1Contig1426		10	0.7656	0.5373	0.9036	0.9401	0.787	0.3909	1.1695	0.3958	1.1912	0.4832	1.1912	0.293
92	18.03	18.03	82.2	CL5018Contig1	CL5018Contig1		18	0.8395	0.4751	0.863	0.4414	0.7727	0.2837	0.9376	0.8755	1.0093	0.854	1.1169	0.8914
93	18.02	18.02	80.3	CL1Contig4042	CL1Contig4042		15	1.0471	0.7488	0.912	0.2013	0.955	0.7193	0.9908	0.7373	0.9908	0.8648	0.9462	0.3972
94	18.01	18.01	73.3	CL1Contig3027	CL1Contig3027		13	0.9727	0.9539	0.6194	0.6146	0.631	0.7829	1.1066	0.7831	0.6427	0.7219	1.1482	0.9689
95	17.95	18	76.9	comp7633_c0_seq1_1	comp7633_c0_seq1_1		9	0.9908	0.7356	0.9638	0.728	0.9376	0.4126	0.9638	0.5842	0.955	0.5538	0.955	0.5461
96	17.8	17.8	92.6	comp50455_c0_seq1_1	comp50455_c0_seq1_1		12	0.9908	0.6004	0.9908	0.8412	1	0.6838	1.0093	0.9182	1.0666	0.5826	1.028	0.9482
97	17.75	17.77	95.9	CL4934Contig1	CL4934Contig1		12	0.929	0.5067	1.0186	0.3434	1.0765	0.1037	0.879	0.8981	1.028	0.3494	0.863	0.7212
98	17.73	17.73	96.2	CL39Contig3	CL39Contig3		15	0.9908	0.6734	0.9908	0.9779	1.0568	0.3931	1.3183	0.5255	0.9638	0.9087	0.6918	0.6325
99	17.55	17.69	71.2	CL4806Contig1	CL4806Contig1		11	1.3677	0.9331	1.4859	0.3073	1.4191	0.7247	0.871	0.1746	1.0965	0.748	0.7727	0.1462
100	17.55	17.55	99.2	CL101Contig1	CL101Contig1		23	0.6918	0.3335	0.929	0.6018	0.673	0.0999	1.1066	0.6847	1.2134	0.2021	1.1272	0.4593
101	17.4	17.4	90.4	CL1184Contig1	CL1184Contig1		12	0.597	0.0302	0.6194	0.0707	0.8395	0.1496	1.6293	0.1606	1.7219	0.1536	1.6749	0.1011
102	17.39	17.39	94.1	CL1Contig3881	CL1Contig3881		22	0.871	0.1125	0.8395	0.4584	0.9638	0.2328	1.2474	0.5081	1.1912	0.5678	1.2474	0.6561
103	17.27	17.43	86.8	CL1Contig164	CL1Contig164		10	0.9817	0.7305	0.8318	0.3752	1	0.8203	0.9727	0.88	1.0375	0.9354	0.9204	0.7658
104	16.85	16.94	66.4	comp34411_c0_seq4_1	comp34411_c0_seq4_1		12	0.912	0.5871	0.9462	0.893	1.028	0.839	1.0093	0.7884	1.0093	0.8061	0.955	0.4364
105	16.8	16.95	59.7	CL5179Contig1	CL5179Contig1		9	1.0186	0.5045	1.0093	0.5261	0.9727	0.7092	0.9462	0.5212	1.0093	0.796	0.9727	0.842
106	16.49	16.49	94.4	CL5885Contig1	CL5885Contig1		9	0.7447	0.0236	0.9638	0.7622	0.9376	0.981	0.9638	0.6472	0.863	0.2525	1.0186	0.8963
107	16.48	16.55	94.3	CL696Contig1	CL696Contig1		10	1.3428	0.41	1.1376	0.4522	1.4723	0.3476	0.7379	0.537	0.6252	0.4044	0.8017	0.5799
108	16.44	16.44	86	CL6021Contig1	CL6021Contig1		10	0.7047	0.1662	0.8472	0.6402	0.7379	0.2015	1.2023	0.6235	1.1272	0.7124	1.1588	0.7238
109	16.38	16.45	92.5	CL1Contig2862	CL1Contig2862		19	0.8551	0.713	1.3804	0.0768	0.955	0.6726	0.7943	0.2343	0.7656	0.3347	0.7586	0.5104
110	16.19	16.19	84.4	CL915Contig1	CL915Contig1		15	0.5495	0.1266	0.6918	0.1622	0.5861	0.0612	1.0864	0.7315	1.1912	0.493	1.1482	0.7669
111	16.14	16.14	44.1	CL1Contig2955	CL1Contig2955		19	0.6081	0.0648	0.9376	0.578	0.4966	0.0426	1.2359	0.7828	1.1588	0.6974	1.2023	0.7306
112	16.12	16.14	91.7	CL1Contig138	CL1Contig138		11	0.9908	0.8698	0.9817	0.8408	1.0186	0.6888	1.028	0.9817	0.9908	0.8675	1.028	0.7801
113	16.09	16.24	94.4	comp51329_c0_seq1_1	comp51329_c0_seq1_1		13	0.8954	0.8494	0.8241	0.4471	0.7943	0.4816	0.8318	0.3562	1.1272	0.693	1.6444	0.5391
114	16.09	16.19	80.8	CL2654Contig1	CL2654Contig1		9	1.0375	0.9766	1.0375	0.9771	1.0093	0.8146	1.1588	0.4121	1.0864	0.623	1.1376	0.3502
115	16.08	16.08	87.5	CL2389Contig1	CL2389Contig1		19	0.9908	0.7899	0.9376	0.8841	1.0093	0.8365	1.4454	0.2158	1.3305	0.4457	1.3804	0.3554
116	16.07	16.07	96.8	CL683Contig2	CL683Contig2		14	0.9908	0.5502	1	0.4381	0.9908	0.535	0.9376	0.285	0.9376	0.3186	1	0.9308
117	16.06	16.06	97	CL3200Contig1	CL3200Contig1		12	0.9727	0.8277	0.8395	0.3086	1.4322	0.7128	0.929	0.605	0.9376	0.3581	1.0568	0.2917
118	16.05	16.1	93.9	CL1Contig2800	CL1Contig2800		10	0.6194	0.5814	0.9638	0.7115	0.6368	0.5316	1.2706	0.3411	1.0965	0.3449	1.0765	0.4737
119	16.01	16.09	96	CL1Contig3855	CL1Contig3855		17	0.7516	0.6227	0.8166	0.6599	0.631	0.6483	0.7656	0.7464	0.7178	0.6407	1.0965	0.8901
120	16.01	16.01	92.7	CL1Contig3499	CL1Contig3499		16	0.912	0.7087	1.0765	0.5892	0.8091	0.3129	1.2942	0.7546	1.1588	0.7391	1.0965	0.9904
121	15.81	15.94	69.9	CL1783Contig1	CL1783Contig1		10	1	0.7238	0.9638	0.7781	1	0.5585	1.0568	0.5323	1.0375	0.6303	0.9908	0.9489
122	15.7	15.86	76	CL1Contig4067	CL1Contig4067		12	0.9908	0.9984	0.955	0.7534	1.0186	0.9037	0.9204	0.6924	0.9817	0.8644	0.9376	0.6186
123	15.63	15.63	95.6	CL1691Contig1	CL1691Contig1		13	0.9204	0.5715	0.9036	0.7865	0.9817	0.6432	1.1695	0.488	1.1588	0.3728	1.0471	0.8802
124	15.55	15.64	76.2	CL1Contig2946	CL1Contig2946		10	1.0186	0.797	1.0471	0.5472	0.9817	0.5282	1.0093	0.6924	1	0.9343	1.0093	0.8757
125	15.46	15.46	95.6	CL1Contig3495	CL1Contig3495		12	0.9817	0.702	0.9908	0.9269	0.955	0.4656	0.9908	0.9885	0.9908	0.9299	0.9908	0.9204
126	15.42	15.46	84.8	CL1Contig220	CL1Contig220		11	0.8017	0.2556	0.8395	0.4819	0.7656	0.2895	0.9817	0.9067	0.955	0.7913	1.0375	0.5736
127	15.33	15.33	99.3	CL87Contig3	CL87Contig3		29	0.4656	0.2	0.7656	0.326	0.5495	0.1483	1.0965	0.6504	1.1272	0.5283	1.2023	0.4815
128	15.28	15.35	72.7	CL1Contig3052	CL1Contig3052		8	0.9462	0.395	0.9462	0.5744	0.9908	0.6478	0.9908	0.8983	0.955	0.5651	0.9908	0.8532
129	15.05	15.12	90.3	CL1Contig785	CL1Contig785		15	0.6918	0.5292	0.8166	0.8243	0.6982	0.3663	1.1066	0.7235	1.0186	0.7324	1.0965	0.4699
130	14.93	14.98	97.7	CL1Contig2802	CL1Contig2802		16	0.8318	0.8131	1.1169	0.5997	0.863	0.5855	0.863	0.5732	0.9638	0.8987	0.8551	0.7873
131	14.86	14.86	74.6	CL1Contig3262	CL1Contig3262		9	0.9462	0.9529	1.028	0.791	0.9727	0.9842	1.028	0.8004	0.9908	0.8976	1.0186	0.9714
132	14.79	14.83	87.1	CL1144Contig1	CL1144Contig1		8	0.879	0.6057	1.028	0.6637	0.8472	0.4433	0.9908	0.9153	1.0765	0.6117	0.9727	0.6614
133	14.7	14.76	81.4	CL1742Contig1	CL1742Contig1		8	1.0375	0.8076	0.8395	0.5968	0.787	0.4174	1.1169	0.6383	1.2023	0.38	1.0093	0.7445
134	14.45	14.45	92.6	CL108Contig1	CL108Contig1		15	0.9638	0.5873	0.9908	0.7516	0.9908	0.8653	1.028	0.6351	0.9817	0.7317	1.0093	0.6757
135	14.31	14.31	73	CL9Contig6	CL9Contig6		9	0.7112	0.5013	0.8551	0.7208	0.6855	0.4163	0.9908	0.7917	1.0965	0.8422	0.9036	0.9095
136	14.2	14.21	94.2	CL1Contig2886	CL1Contig2886		15	0.7178	0.4102	0.8954	0.6751	0.6982	0.2439	0.9376	0.8697	0.912	0.8539	0.929	0.8291
137	14.15	14.19	84.8	comp51755_c0_seq1_2	comp51755_c0_seq1_2		10	1.0965	0.7864	1.2134	0.2015	1.0186	0.9178	0.6138	0.0811	0.6668	0.1176	0.6081	0.1248
138	14.14	14.26	83.8	CL4766Contig1	CL4766Contig1		7	1.0965	0.6446	1	0.8946	1.0568	0.5149	1.028	0.8749	1.0093	0.9093	1.0093	0.7356
139	14.13	14.13	86.1	CL1Contig3047	CL1Contig3047		13	0.7311	0.169	1.0093	0.8061	0.7178	0.2331	1.0965	0.6337	0.9817	0.6162	1.0375	0.6557
140	14.12	14.14	70.1	comp51355_c0_seq1_2	comp51355_c0_seq1_2		12	1.3552	0.7706	0.912	0.7372	1.4588	0.3133	0.8091	0.6421	0.8241	0.9407	0.5808	0.6588
141	14.12	14.12	92.2	CL1Contig2840	CL1Contig2840		11	0.863	0.1826	0.7656	0.1475	0.8318	0.1452	1.0093	0.7341	0.9638	0.9732	1.0093	0.6495
142	14.11	14.18	71.2	CL1Contig838	CL1Contig838		12	0.8166	0.4308	0.9036	0.7187	0.8166	0.4304	1.1482	0.4476	1.1482	0.4427	1.1376	0.4482
143	14.09	14.09	56.7	comp52018_c0_seq1_2	comp52018_c0_seq1_2		11	0.7244	0.6396	0.7943	0.9289	0.6982	0.6934	1.1169	0.7287	1.0471	0.6737	1.028	0.743
144	14.07	14.34	67.9	CL1Contig708	CL1Contig708		9	1.0765	0.8635	0.9376	0.9865	0.863	0.9977	1.2706	0.6234	1.2706	0.4853	1.1169	0.8736
145	14.06	14.06	81.1	CL1Contig495	CL1Contig495		11	0.4966	0.7339	0.871	0.9238	0.6607	0.8288	1.6293	0.1468	1.4191	0.2911	1	0.5979
146	14.03	14.03	91.7	comp45905_c0_seq2_1	comp45905_c0_seq2_1		16	1.0864	0.7	0.955	0.8678	1.2474	0.5675	1.2023	0.6081	1.1695	0.6224	1.2246	0.5202
147	14.02	14.02	89	CL769Contig1	CL769Contig1		21	0.912	0.7384	0.8472	0.9059	0.879	0.7523	0.9727	0.9159	1	0.8844	1.028	0.9883
148	14.02	14.02	83.7	CL6172Contig1	CL6172Contig1		37	0.6252	0.645	0.7727	0.8775	0.5861	0.4248	0.8091	0.6551	1.0093	0.6609	0.9908	0.5903
149	14.01	14.03	98	CL1Contig2914	CL1Contig2914		7	0.9638	0.8951	0.9638	0.902	1.0186	0.7952	1	0.9956	1.028	0.7943	0.9727	0.967
150	14	16.08	83.3	CL1Contig2984	CL1Contig2984		12	0.955	0.5356	1	0.9074	0.9727	0.9633	0.9908	0.7774	0.9908	0.9923	1	0.8514
151	13.89	13.93	66.1	comp43659_c0_seq1_2	comp43659_c0_seq1_2		7	1.0093	0.8361	0.9817	0.8343	1.0471	0.954	1.0186	0.798	1.0093	0.9323	0.955	0.5743
152	13.86	13.86	67.4	CL2104Contig1	CL2104Contig1		11	1	0.7979	0.9638	0.9443	0.9204	0.8901	1	0.8207	1.0186	0.6503	0.9817	0.8962
153	13.81	14.08	83.4	CL35Contig1	CL35Contig1		10	0.6668	0.2588	0.871	0.4745	0.9817	0.8104	1.2942	0.7929	1.1066	0.6813	0.5649	0.7754
154	13.77	14.05	85.5	CL5745Contig1	CL5745Contig1		11	1.0765	0.7431	0.8318	0.8392	1.3428	0.3165	1.4191	0.2027	1.888	0.1262	1.4723	0.088
155	13.7	13.7	100	CL2102Contig1	CL2102Contig1		15	0.9638	0.9176	0.9908	0.8066	0.9638	0.9374	0.9638	0.9749	0.9204	0.3279	0.9817	0.7874
156	13.66	14.23	96.4	CL3447Contig1	CL3447Contig1		9	0.9462	0.8445	1.2023	0.6641	1.0093	0.873	0.912	0.9434	0.8472	0.6788	0.8395	0.8035
157	13.59	13.59	92.1	CL1Contig3268	CL1Contig3268		7	0.9908	0.8719	0.9727	0.5339	0.9817	0.6772	0.9638	0.4212	0.955	0.6993	0.9462	0.3719
158	13.58	13.58	86	CL1Contig207	CL1Contig207		8	0.9638	0.5281	0.955	0.4165	0.9908	0.7043	0.9638	0.4025	0.9638	0.6535	0.9376	0.2184
159	13.51	13.62	86.6	CL1Contig3915	CL1Contig3915		15	0.7656	0.3207	0.7943	0.9619	0.8166	0.5889	1.028	0.6006	1.1066	0.4018	1.0375	0.5413
160	13.48	13.72	76.9	comp53573_c0_seq1_2	comp53573_c0_seq1_2		7	0.9376	0.2848	0.9376	0.5895	0.9376	0.3846	0.912	0.4391	0.9727	0.8125	0.9638	0.718
161	13.27	13.49	70.8	comp52954_c0_seq1_1	comp52954_c0_seq1_1		6	1	0.813	0.879	0.5751	0.8166	0.484	1.1588	0.3186	1.3804	0.1649	1.2942	0.0684
162	13.27	13.27	78.1	comp52176_c0_seq1_2	comp52176_c0_seq1_2		7	0.8954	0.3355	0.955	0.7915	0.929	0.4708	0.9727	0.8002	0.9908	0.9207	0.9376	0.6424
163	13.18	13.2	73.5	CL115Contig1	CL115Contig1		14	0.8166	0.2386	0.8395	0.4035	0.7798	0.1435	0.955	0.8223	1.0093	0.718	0.9638	0.962
164	13.15	13.3	90.7	CL723Contig1	CL723Contig1		9	1.3804	0.6072	1.2942	0.4209	1.3183	0.5389	0.7447	0.446	0.879	0.507	0.787	0.5381
165	13.15	13.18	89.6	CL2229Contig2	CL2229Contig2		16	0.7798	0.5151	1.0375	0.9789	0.787	0.5378	1.0471	0.7536	1.028	0.8679	1.1169	0.6591
166	13.11	13.13	93.8	CL1Contig2954	CL1Contig2954		14	0.9036	0.9458	0.9376	0.9336	0.879	0.8084	0.955	0.9008	0.9036	0.8852	1.0666	0.8404
167	12.98	13.01	51	CL432Contig2	CL432Contig2		6	0.8166	0.2164	0.787	0.2054	0.7244	0.1064	1.0765	0.9505	1.0568	0.9678	1.1272	0.9129
168	12.91	12.91	88.9	CL28Contig1	CL28Contig1		7	0.6081	0.0369	0.8472	0.3731	0.597	0.0666	1.2246	0.2818	1.1272	0.9267	1.0666	0.69
169	12.89	13.02	99.1	CL1654Contig1	CL1654Contig1		11	0.6918	0.4773	0.912	0.8151	0.7516	0.44	0.9204	0.7043	0.9462	0.7573	0.9817	0.8678
170	12.88	12.89	72.4	CL3970Contig1	CL3970Contig1		10	0.9462	0.881	0.9908	0.9246	0.9638	0.8634	0.9376	0.9643	0.9638	0.8822	1.0375	0.8622
171	12.8	13.01	91.7	CL5187Contig1	CL5187Contig1		15	1.028	0.8036	0.912	0.4247	1.1695	0.9767	0.9638	0.8059	1.0864	0.9038	0.9376	0.6799
172	12.59	12.59	78	CL1Contig2475	CL1Contig2475		10	1.028	0.6889	0.9036	0.8355	0.9727	0.7324	1.1695	0.5888	1.0765	0.5651	1.0186	0.815
173	12.53	12.53	64.9	CL1Contig262	CL1Contig262		11	0.871	0.3522	0.8091	0.3273	0.6855	0.3112	1.3932	0.2288	1.4723	0.262	1.2706	0.434
174	12.42	12.82	57.1	CL1Contig1377	CL1Contig1377		9	1.2134	0.707	0.597	0.617	1.2246	0.6411	0.955	0.8099	1.0471	0.883	0.6427	0.7028
175	12.42	12.56	83.8	CL499Contig1	CL499Contig1		12	1.3305	0.1141	1.0375	0.7272	1.1066	0.3286	0.8872	0.9717	0.8395	0.6536	0.787	0.5507
176	12.3	12.3	78	comp9016_c0_seq1_1	comp9016_c0_seq1_1		7	1.0186	0.8927	0.9817	0.9533	1.0093	0.9121	0.912	0.8322	0.9462	0.9286	0.9638	0.9378
177	12.29	12.4	74.1	CL1Contig3114	CL1Contig3114		6	0.9908	0.8116	0.9908	0.8227	1.0186	0.9421	1.1169	0.3118	1.1272	0.432	1.0093	0.9271
178	12.27	12.52	80.3	comp52608_c0_seq1_2	comp52608_c0_seq1_2		7	1.0471	0.7454	0.912	0.751	1.0471	0.5631	0.955	0.9374	0.8872	0.7273	0.863	0.4875
179	12.25	12.33	95.2	CL5039Contig1	CL5039Contig1		9	0.9204	0.5827	0.9204	0.4705	0.9204	0.4969	1.3552	0.262	1.2246	0.4429	1.2942	0.3618
180	12.25	12.25	90.2	CL1Contig2348	CL1Contig2348		13	1.5704	0.5253	1.3804	0.6969	1.5136	0.5346	1.028	0.9381	1.028	0.9091	0.4571	0.4032
181	12.19	12.19	90.9	CL2781Contig1	CL2781Contig1		6	1.1066	0.2521	1.028	0.7238	1.0375	0.7875	1.0186	0.4949	1.0765	0.4207	1.0471	0.5029
182	12.19	12.19	83.1	comp6881_c0_seq2_2	comp6881_c0_seq2_2		12	0.6982	0.233	0.912	0.4614	0.6792	0.191	1.028	0.8137	1.028	0.994	1.1588	0.4649
183	12.18	13.32	78	comp52407_c0_seq1_2	comp52407_c0_seq1_2		7	1.0093	0.6874	1.0666	0.7707	1.3305	0.2565	0.8472	0.586	0.9638	0.8414	1.1066	0.532
184	12.18	12.23	92.1	CL504Contig1	CL504Contig1		16	0.6026	0.7518	0.7727	0.7585	0.5445	0.4913	1.0765	0.7374	0.9817	0.549	1.1066	0.7487
185	12.16	12.31	83.1	CL3245Contig1	CL3245Contig1		9	1.1695	0.9889	1.1169	0.9406	1.1272	0.7758	1.6444	0.8119	1.6596	0.6618	1.0471	0.9966
186	12.16	12.18	62.9	comp51317_c0_seq1_1	comp51317_c0_seq1_1		11	0.5808	0.1521	0.8318	0.4865	0.7447	0.3943	1.0568	0.7203	1.1482	0.7044	1.1376	0.9025
187	12.13	12.2	62.7	CL257Contig2	CL257Contig2		8	0.7447	0.3001	0.9376	0.6612	0.787	0.2578	0.9817	0.6521	1.0471	0.9594	1.0186	0.4258
188	12.13	12.16	89.1	CL1Contig688	CL1Contig688		8	1.1803	0.2058	1.2246	0.3701	1.3062	0.4284	0.6427	0.5996	0.787	0.7436	0.5395	0.4708
189	12.11	12.16	88.1	CL1Contig3058	CL1Contig3058		7	1.028	0.6445	0.9727	0.8845	1.0093	0.603	0.955	0.636	0.9727	0.8529	0.9817	0.897
190	12.09	12.09	95.4	CL1980Contig1	CL1980Contig1		8	1.0375	0.7166	0.9638	0.8239	1	0.8674	1.0186	0.6921	1.0186	0.8627	0.9908	0.9886
191	12.08	12.13	90.8	CL1Contig176	CL1Contig176		7	0.7244	0.4559	0.955	0.81	0.7516	0.3258	0.912	0.8688	0.9908	0.8165	0.9036	0.8284
192	12.06	12.14	86.9	CL1560Contig1	CL1560Contig1		9	1.0093	0.9833	0.9638	0.9207	0.9908	0.8923	0.9462	0.7367	0.9638	0.8726	1	0.8446
193	12.05	12.15	76.2	CL1Contig4135	CL1Contig4135		13	0.5395	0.5733	0.8017	0.6873	0.4246	0.4308	1.1482	0.9707	1.0568	0.8286	1.1169	0.8993
194	12.04	12.04	75.1	CL3464Contig1	CL3464Contig1		7	0.955	0.3706	1	0.961	1	0.789	1.0375	0.7136	1.0186	0.8254	1	0.7215
195	12.01	12.04	96.5	CL1Contig428	CL1Contig428		7	1	0.8244	0.8241	0.4324	1.0093	0.6898	1.0864	0.573	1.0186	0.9586	0.8954	0.7355
196	12	12.12	69.8	CL196Contig3	CL196Contig3		10	0.871	0.4946	0.9376	0.867	0.879	0.8032	0.9462	0.9179	0.9817	0.8701	0.9638	0.9419
197	12	12.04	91.7	CL1Contig2785	CL1Contig2785		7	1.0186	0.7446	1	0.8988	1.028	0.7482	1.0186	0.9699	1.028	0.6533	1.0568	0.5873
198	12	12	100	CL5008Contig1	CL5008Contig1		7	1.028	0.998	0.929	0.5311	0.9908	0.7954	0.9817	0.8118	1	0.8643	0.9817	0.9243
199	12	12	83.5	CL931Contig1	CL931Contig1		7	1	0.8674	0.9638	0.8344	0.9727	0.8828	1.0186	0.8003	1.0186	0.9122	0.9908	0.9028
200	11.96	14.07	63.6	CL2828Contig1	CL2828Contig1		9	1.028	0.6364	0.9376	0.5969	0.9908	0.9821	0.9727	0.8731	1.0093	0.8088	0.9908	0.9471
201	11.96	12.01	98.7	CL1Contig1264	CL1Contig1264		8	1.1272	0.4544	1.2246	0.4599	1.0375	0.7841	0.6855	0.6832	0.5346	0.3295	0.673	0.7384
202	11.8	11.8	95.3	comp37208_c0_seq4_2	comp37208_c0_seq4_2		8	1.1066	0.3489	1.0568	0.5768	1.0471	0.6166	1.0375	0.6612	1.028	0.6925	1.0375	0.5915
203	11.51	11.51	93.2	comp48485_c1_seq1_2	comp48485_c1_seq1_2		11	0.9638	0.8169	1.4588	0.1607	1.028	0.762	0.7656	0.337	0.7379	0.3569	0.673	0.2355
204	11.5	11.61	90.1	CL6047Contig1	CL6047Contig1		30	0.5649	0.3647	0.9204	0.9455	0.5445	0.2934	1.028	0.5915	1.028	0.5692	1.2023	0.511
205	11.49	11.5	75.9	CL162Contig1	CL162Contig1		8	0.912	0.7304	0.9376	0.8537	0.879	0.5907	1.0186	0.9425	1.0471	0.9106	1.0375	0.7552
206	11.48	11.55	90	CL4925Contig1	CL4925Contig1		13	1.1912	0.8119	1.0765	0.8569	0.912	0.6751	1.5136	0.3395	1.4191	0.335	1.8535	0.1233
207	11.41	11.5	100	CL1Contig2939	CL1Contig2939		8	1	0.9904	1.0375	0.5554	0.9908	0.9411	1.0093	0.9923	1.0375	0.4923	0.9908	0.8004
208	11.26	11.26	92	comp8834_c0_seq2_1	comp8834_c0_seq2_1		12	0.7244	0.1311	0.8017	0.7057	0.7798	0.4327	1.0765	0.6337	1.0666	0.6499	1.1169	0.2279
209	11.24	11.24	69.7	comp52248_c0_seq1_1	comp52248_c0_seq1_1		7	0.6792	0.6582	0.8166	0.7342	0.9462	0.9328	0.929	0.97	1.4322	0.472	1.1803	0.6356
210	11.21	11.27	85.7	CL1Contig2756	CL1Contig2756		13	0.7943	0.4471	0.955	0.9138	0.8872	0.6924	0.912	0.8127	0.9204	0.8105	0.9638	0.7796
211	11.07	11.07	67.4	CL4705Contig1	CL4705Contig1		5	0.9727	0.9118	1.0186	0.7094	1.0093	0.7491	1.1169	0.3459	1.0765	0.4497	1.1169	0.2582
212	10.93	11.2	67.8	CL1587Contig1	CL1587Contig1		5	0.9817	0.6339	0.955	0.6346	0.955	0.7493	1.0765	0.4719	1.0765	0.5717	1.0864	0.5065
213	10.86	11.18	67.7	CL4886Contig1	CL4886Contig1		6	1.0186	0.9719	1.1912	0.1498	1.0471	0.6947	1.3552	0.0868	1.1376	0.4596	0.863	0.429
214	10.85	10.99	57.7	CL1Contig2055	CL1Contig2055		6	1.2823	0.7263	0.5546	0.4581	1.5849	0.3889	0.9817	0.927	1.1803	0.819	1.0666	0.9456
215	10.81	10.86	57	CL1Contig713	CL1Contig713		7	0.9908	0.8736	0.9638	0.9883	0.9727	0.9211	0.9817	0.9729	0.9908	0.8591	0.9727	0.752
216	10.77	10.77	69.9	CL1Contig99	CL1Contig99		5	2.355	0.2667	1.406	0.7223	1.7219	0.4006	1.1482	0.7849	0.7727	0.8549	1.2359	0.8665
217	10.76	10.76	88.8	CL3207Contig1	CL3207Contig1		10	0.871	0.4846	0.9376	0.8603	0.8551	0.3366	0.9204	0.6638	0.912	0.7211	0.9376	0.7546
218	10.7	10.7	68	CL1Contig4149	CL1Contig4149		7	0.9638	0.833	1.2359	0.4282	1.1482	0.4871	0.8472	0.6181	0.8872	0.7274	0.8166	0.6295
219	10.65	10.75	84.7	CL1899Contig1	CL1899Contig1		7	0.9638	0.4439	0.9817	0.4608	0.9376	0.433	0.9817	0.6857	0.9908	0.9444	0.9908	0.7571
220	10.61	10.8	67.5	CL1Contig3239	CL1Contig3239		5	0.9817	0.9992	0.929	0.4199	0.9817	0.9915	0.9727	0.9244	0.9727	0.8823	0.955	0.7522
221	10.6	10.85	79.4	CL112Contig1	CL112Contig1		5	1.028	0.6564	1.1272	0.2938	1.0666	0.5506	1.028	0.8043	1.0666	0.5105	1.0666	0.3836
222	10.56	10.56	72.4	CL1966Contig1	CL1966Contig1		9	0.929	0.5477	0.9727	0.7828	0.879	0.2923	0.9817	0.9073	0.9817	0.9493	0.9908	0.6394
223	10.54	10.6	91.1	comp51383_c0_seq1_2	comp51383_c0_seq1_2		9	0.6427	0.4703	0.871	0.9375	0.6026	0.1678	1.1695	0.7345	1.0864	0.8859	1.0568	0.6685
224	10.45	10.59	85.3	CL1Contig2983	CL1Contig2983		5	0.9817	0.5658	0.9908	0.6684	0.9727	0.4829	0.9638	0.4957	0.929	0.2546	0.9817	0.9724
225	10.37	10.45	74	CL4896Contig1	CL4896Contig1		11	0.8472	0.6977	1	0.9719	0.6252	0.2626	1	0.9247	1.1066	0.7097	1.028	0.8838
226	10.28	10.32	79.4	CL711Contig1	CL711Contig1		7	1.0965	0.517	0.9727	0.6183	1.028	0.9014	0.9727	0.541	0.9908	0.8807	0.9727	0.8961
227	10.26	10.35	75.6	CL804Contig3	CL804Contig3		5	1.7219	0.0873	0.5702	0.4324	1.2942	0.1567	1	0.7924	1.3305	0.3352	0.8395	0.4918
228	10.23	12.42	84.9	comp48933_c0_seq3_1	comp48933_c0_seq3_1		9	0.955	0.8455	1.0765	0.5397	0.929	0.5702	0.929	0.6223	1.0471	0.6751	0.9376	0.6498
229	10.2	10.47	75.5	CL1Contig4220	CL1Contig4220		6	0.9462	0.6093	0.9638	0.6573	0.955	0.5557	0.9817	0.8801	0.9638	0.6934	0.955	0.5866
230	10.2	10.2	97.9	CL1Contig3861	CL1Contig3861		7	1.0568	0.7768	0.8017	0.6948	1.028	0.8571	0.912	0.8654	0.9817	0.897	0.9638	0.9589
231	10.18	10.32	76.3	CL2969Contig1	CL2969Contig1		11	0.9727	0.8136	1.0093	0.9578	1.028	0.7066	0.9204	0.6018	1.028	0.8458	1.0375	0.6972
232	10.16	10.24	98.8	CL2320Contig2	CL2320Contig2		5	1.028	0.7771	0.9908	0.9017	1	0.8826	1.0375	0.7139	1.0765	0.5285	1.0186	0.6747
233	10.16	10.16	75	CL1Contig1587	CL1Contig1587		8	1.3428	0.5189	1.2359	0.4337	1.0666	0.9829	0.6855	0.9452	1.3804	0.4036	0.8017	0.9665
234	10.15	11.19	73.1	CL5483Contig1	CL5483Contig1		6	0.8166	0.6341	0.9204	0.774	0.7516	0.3682	1.0864	0.7683	1.1169	0.7422	1.0471	0.8817
235	10.15	10.16	77.9	CL1377Contig1	CL1377Contig1		7	0.9376	0.8246	0.7943	0.2723	0.863	0.5255	1.1066	0.8257	0.9462	0.5921	1.1169	0.8448
236	10.14	10.14	67.5	CL358Contig1	CL358Contig1		8	1.4859	0.4888	1.2359	0.6489	0.955	0.5468	1.2023	0.7744	1.5276	0.2013	1.2706	0.7323
237	10.11	10.11	82.2	CL6234Contig1	CL6234Contig1		6	0.8872	0.4347	0.9817	0.9949	0.9376	0.7353	0.9908	0.8155	1.0186	0.7506	1.0186	0.7071
238	10.1	10.18	65.9	CL1Contig3993	CL1Contig3993		13	0.7586	0.288	0.6546	0.5106	0.7516	0.1951	1.2023	0.5015	1.2246	0.5762	1.1066	0.7637
239	10.06	10.22	87	CL1Contig2219	CL1Contig2219		6	1.0864	0.8037	1	0.9613	1.0568	0.8499	1.0666	0.8454	1.0965	0.7932	1.0093	0.9589
240	10.06	10.06	99.4	CL3251Contig1	CL3251Contig1		5	1	0.9042	0.929	0.3294	0.9462	0.3718	0.9727	0.838	0.9376	0.5003	0.9638	0.9129
241	10.05	10.22	78.5	comp41424_c1_seq1_1	comp41424_c1_seq1_1		6	0.8091	0.466	0.6918	0.3573	0.8241	0.6922	1.0965	0.9248	1.1695	0.7284	1.1272	0.6957
242	10.05	10.11	70.1	CL1Contig2112	CL1Contig2112		5	1.0864	0.5662	1.0765	0.5122	1.0471	0.6154	1.0093	0.81	1.0568	0.8596	1.1066	0.5087
243	10.05	10.05	69.3	CL3225Contig1	CL3225Contig1		5	0.929	0.5744	0.9817	0.73	0.9462	0.5731	1	0.9404	0.9638	0.9421	0.9817	0.6916
244	10.05	10.05	89.6	comp6756_c0_seq1_2	comp6756_c0_seq1_2		8	0.9462	0.7083	1.0093	0.8481	0.9204	0.5918	0.9462	0.7418	0.9462	0.7387	0.929	0.6475
245	10.03	10.28	89.9	CL5289Contig1	CL5289Contig1		6	1.2706	0.7256	1.0864	0.9609	1.0864	0.602	0.8551	0.7824	0.8551	0.7799	0.8017	0.3472
246	10.03	10.19	100	CL1Contig829	CL1Contig829		6	0.8318	0.5181	1.028	0.8013	0.9462	0.7264	1.1169	0.672	1.0375	0.9448	1	0.9553
247	10.03	10.09	83.5	CL3Contig4	CL3Contig4		5	1.0568	0.4149	1	0.8361	0.9908	0.6814	0.929	0.5528	0.9908	0.9409	0.9727	0.8259
248	10.02	10.03	89.4	CL1Contig3555	CL1Contig3555		5	0.7798	0.3838	0.9727	0.7703	0.8318	0.5839	1.1803	0.6975	1.1169	0.9129	1.0375	0.9349
249	10	10.1	72.6	CL2431Contig1	CL2431Contig1		8	0.879	0.7309	0.8091	0.4975	0.912	0.8544	0.9204	0.9807	0.9376	0.9502	1	0.8739
250	10	10.1	84.2	comp42013_c0_seq1_2	comp42013_c0_seq1_2		5	1.028	0.7853	1.0186	0.873	1.028	0.7897	1	0.871	1.0375	0.6418	1.0186	0.8874
251	10	10.08	98.5	CL1Contig304	CL1Contig304		14	0.9036	0.8693	0.7311	0.9875	0.8017	0.6475	1.0375	0.649	1.0568	0.6505	0.9376	0.7197
252	10	10	76.4	comp48950_c0_seq2_2	comp48950_c0_seq2_2		7	1.0765	0.5439	0.9908	0.8791	1	0.8754	1.0666	0.4857	0.9908	0.9276	1.0186	0.8525
253	10	10	99	comp51231_c0_seq1_2	comp51231_c0_seq1_2		7	0.929	0.7555	1.0093	0.9879	0.9727	0.9261	1	0.8983	0.9817	0.9378	1	0.9872
254	10	10	83.3	comp51118_c0_seq1_2	comp51118_c0_seq1_2		5	0.6668	0.3886	1.0765	0.9889	0.7178	0.4558	0.955	0.7818	1.0093	0.8672	0.863	0.6429
255	10	10	45.9	CL1Contig2776	CL1Contig2776		10	0.9727	0.9194	1.0965	0.7962	1.1588	0.8789	0.8017	0.6727	0.7311	0.5209	0.6792	0.4683
256	9.98	10.06	81.4	CL206Contig1	CL206Contig1		15	1.2589	0.9057	1.1912	0.7198	1.2589	0.7655	0.7244	0.4061	0.6252	0.1538	0.7379	0.3201
257	9.86	10.18	65.9	comp41005_c1_seq1_2	comp41005_c1_seq1_2		5	1	0.8965	0.9908	0.9495	0.9908	0.6712	0.9908	0.7326	1.0375	0.9793	0.955	0.6126
258	9.73	9.94	78	CL1Contig2976	CL1Contig2976		7	1	0.7885	0.9727	0.9859	0.9908	0.9995	0.9908	0.9176	1.0186	0.7195	1.0375	0.6649
259	9.66	9.66	92.4	CL136Contig1	CL136Contig1		7	0.912	0.7073	0.912	0.37	0.9036	0.9432	0.9908	0.884	1.0186	0.9982	1	0.7546
260	9.65	9.65	95.6	CL1Contig3162	CL1Contig3162		5	0.929	0.7526	0.929	0.6439	0.929	0.5877	0.9204	0.6578	0.9817	0.903	0.9908	0.8761
261	9.64	9.86	72	CL1Contig3244	CL1Contig3244		6	1.0765	0.1637	1.0666	0.2942	1.1376	0.0877	1.0864	0.2942	1.028	0.9144	1.028	0.5805
262	9.62	9.66	96	CL1Contig808	CL1Contig808		6	0.871	0.3171	0.8954	0.3396	0.8872	0.5762	1	0.9761	1	0.9891	0.9727	0.8358
263	9.6	9.6	85.7	comp42746_c0_seq1_1	comp42746_c0_seq1_1		10	1.0568	0.6318	0.8166	0.7643	0.9817	0.9662	1.0965	0.6341	1.0093	0.811	0.955	0.9949
264	9.59	9.59	73.8	CL1402Contig2	CL1402Contig2		5	0.9204	0.383	1.0186	0.6499	0.9462	0.3934	1.0093	0.6229	1.0375	0.5399	1	0.9762
265	9.56	9.62	80.9	CL1Contig2866	CL1Contig2866		5	0.9638	0.7819	1.1803	0.62	0.9908	0.9732	1.0965	0.8978	1.1376	0.6973	1.0765	0.982
266	9.48	9.53	78.4	CL5303Contig1	CL5303Contig1		6	0.9817	0.9039	0.9908	0.9594	0.9727	0.6909	1.0093	0.8411	1.0375	0.5386	1.0093	0.8173
267	9.4	9.43	85.6	CL703Contig1	CL703Contig1		5	0.8166	0.408	0.912	0.6528	0.6427	0.0996	0.879	0.4589	0.8395	0.532	0.8318	0.2715
268	9.33	30.75	92.5	CL1Contig3269	CL1Contig3269		76	0.4406	0.3931	0.912	0.9745	0.6368	0.5642	1	0.8625	1.1482	0.9419	0.9908	0.9339
269	9.25	9.86	89.1	CL884Contig1	CL884Contig1		10	0.879	0.5602	1.028	0.7147	0.7178	0.6788	1.1376	0.5154	1.0186	0.3732	1.2589	0.3207
270	9.23	9.26	88.4	CL1759Contig1	CL1759Contig1		5	0.9908	0.9441	0.6668	0.2528	0.879	0.4577	0.8872	0.69	0.7798	0.3295	0.8395	0.467
271	9.19	9.19	69.9	CL237Contig2	CL237Contig2		15	0.8091	0.4591	0.7943	0.3948	0.6607	0.1389	0.863	0.6246	0.9462	0.891	0.879	0.6398
272	9.15	9.26	57.6	CL231Contig1	CL231Contig1		6	0.8318	0.477	0.9908	0.7143	0.7178	0.5402	0.912	0.5815	0.6427	0.3112	1.2823	0.8379
273	9.11	9.11	61.4	CL1Contig2992	CL1Contig2992		7	1.0765	0.9644	0.8395	0.8048	1.3305	0.8674	0.9908	0.898	0.6792	0.7728	0.6855	0.8041
274	9.09	9.1	49.8	CL1Contig29	CL1Contig29		6	1.7539	0.2732	1.0864	0.6149	1.4454	0.2224	0.8472	0.6174	0.871	0.8912	0.8472	0.735
275	9.08	9.09	90	CL5253Contig1	CL5253Contig1		9	0.8241	0.4636	1.0093	0.6176	0.787	0.5192	1.2023	0.5868	1.1482	0.8637	1.1272	0.9867
276	9.04	9.05	87	CL1Contig3877	CL1Contig3877		5	0.929	0.6797	0.9462	0.599	0.955	0.7494	0.9638	0.9034	0.9817	0.8325	0.9817	0.9477
277	9.03	9.08	93.3	CL1Contig1054	CL1Contig1054		11	0.912	0.9649	0.9817	0.8751	0.9376	0.8401	0.9908	0.8604	1.0186	0.761	1.0093	0.684
278	9.02	9.05	66.2	CL4939Contig1	CL4939Contig1		6	0.912	0.3492	0.8241	0.1371	0.9727	0.6929	0.912	0.3923	1.0765	0.9614	1.0093	0.7092
279	8.93	8.93	65.4	CL1Contig2837	CL1Contig2837		9	0.7943	0.7075	0.9036	0.8688	0.6982	0.7263	1.0765	0.6702	1.2023	0.6286	1.1482	0.7129
280	8.91	9	75.1	CL1097Contig1	CL1097Contig1		7	0.8954	0.624	1.1169	0.4194	1.0093	0.9778	0.8551	0.4644	0.912	0.652	0.8318	0.4255
281	8.8	8.83	87.6	CL341Contig1	CL341Contig1		6	0.9727	0.7916	0.9817	0.9662	0.9376	0.7257	0.9908	0.9354	1.0375	0.7839	1.028	0.7419
282	8.71	8.74	79	CL1Contig3908	CL1Contig3908		4	0.9204	0.7634	0.863	0.8982	1.1482	0.6862	0.7656	0.4969	0.7798	0.707	0.787	0.5835
283	8.69	8.69	78.6	CL559Contig1	CL559Contig1		24	0.8017	0.7776	0.787	0.6127	0.492	0.1364	1.2474	0.5699	1.0965	0.6105	0.9638	0.4722
284	8.68	8.68	81	CL1Contig3112	CL1Contig3112		4	1.0666	0.5468	0.9462	0.6592	0.955	0.6825	0.9638	0.7139	0.912	0.4606	0.9727	0.7372
285	8.66	8.66	78.3	CL705Contig2	CL705Contig2		8	0.5395	0.2123	0.597	0.3376	0.5808	0.3855	1.2706	0.4049	1.2023	0.5057	1.2942	0.3189
286	8.65	8.93	88.7	CL1762Contig1	CL1762Contig1		5	0.9727	0.7847	0.9638	0.8024	1.0471	0.6457	0.955	0.7038	1.0186	0.721	0.9638	0.8837
287	8.62	9.3	77.3	CL674Contig1	CL674Contig1		4	1.3677	0.5089	1.2359	0.7467	1.2023	0.7175	1.1066	0.8607	1.0375	0.9972	0.9462	0.9484
288	8.57	8.69	82.1	CL3432Contig1	CL3432Contig1		4	0.955	0.988	1.0186	0.8104	1.0186	0.7492	1.0666	0.8236	1.0186	0.7047	1.0375	0.8135
289	8.57	8.63	83.3	CL193Contig3	CL193Contig3		7	0.9908	0.8855	0.929	0.3331	0.9204	0.6152	0.9817	0.6493	0.9638	0.8597	1	0.7901
290	8.54	8.54	62	CL1200Contig1	CL1200Contig1		7	1.1066	0.5144	1.0186	0.8917	1.0471	0.7712	1.1169	0.6248	1.0965	0.6657	1.0471	0.763
291	8.52	8.75	98	CL1Contig2868	CL1Contig2868		4	1.2474	0.6382	1.7539	0.1161	1.4859	0.2049	0.1754	0.0071	0.1556	0.0048	0.133	0.0128
292	8.42	8.52	78.5	CL1Contig1977	CL1Contig1977		5	1.2246	0.8819	0.8318	0.7528	0.7798	0.2961	1.3183	0.7214	0.9376	0.7238	0.6792	0.744
293	8.42	8.46	56.5	CL3139Contig1	CL3139Contig1		5	1.0568	0.428	0.9376	0.5777	1.0666	0.4153	1.0093	0.7499	1.0765	0.3736	1.028	0.6131
294	8.38	8.43	78.4	comp51566_c0_seq1_2	comp51566_c0_seq1_2		6	0.7447	0.4588	0.912	0.9581	0.7178	0.3065	0.912	0.671	0.9908	0.8449	0.9376	0.9026
295	8.34	8.34	90.2	CL1Contig1350	CL1Contig1350		5	1.1376	0.9152	0.7586	0.3095	1.0765	0.5784	0.5445	0.3203	0.673	0.3873	0.9376	0.9974
296	8.32	8.32	83.2	comp51470_c0_seq1_1	comp51470_c0_seq1_1		7	1.1376	0.6298	1.0965	0.5856	1.1482	0.5158	0.7798	0.6718	0.871	0.8694	0.6194	0.4623
297	8.31	8.31	74.1	comp6593_c0_seq1_2	comp6593_c0_seq1_2		7	1.0093	0.9665	1	0.9742	0.9376	0.6275	0.9908	0.9391	0.9462	0.8573	1	0.7935
298	8.28	9.2	78.3	comp51320_c0_seq1_2	comp51320_c0_seq1_2		6	0.6982	0.4974	0.8551	0.9364	0.7244	0.6982	1.1695	0.4677	1.1376	0.5205	1.1376	0.4592
299	8.27	8.38	62.1	CL5188Contig1	CL5188Contig1		4	1.1588	0.473	1.0375	0.7966	1.0471	0.8339	1.0375	0.8039	0.9727	0.9181	0.9727	0.8062
300	8.26	8.26	79.1	CL656Contig1	CL656Contig1		5	0.7379	0.2617	0.9204	0.6136	0.7798	0.3587	1.0666	0.778	1.0186	0.8845	1.0186	0.8944
301	8.25	8.25	74.2	CL5011Contig1	CL5011Contig1		10	1.0471	0.9505	1.0093	0.8714	1.0568	0.792	1.0471	0.7686	1.0765	0.5423	1.0666	0.4772
302	8.24	8.24	96.5	CL1446Contig1	CL1446Contig1		10	0.8017	0.5934	0.955	0.9781	0.8551	0.5118	0.929	0.7564	0.863	0.6984	0.9817	0.7537
303	8.23	8.37	71.9	CL6143Contig1	CL6143Contig1		4	1.0186	0.8825	1.028	0.8428	0.9817	0.6967	0.9204	0.3446	0.9376	0.5095	0.9204	0.3835
304	8.22	8.22	67.2	CL4796Contig1	CL4796Contig1		4	0.879	0.38	1.0093	0.8739	0.9462	0.6548	1.0375	0.8421	1	0.9682	1	0.9444
305	8.21	8.24	96.8	CL1Contig987	CL1Contig987		5	1.028	0.8483	1.0471	0.7774	1.0093	0.8722	1.028	0.8957	1.0093	0.7556	0.9908	0.6901
306	8.2	8.3	100	CL1671Contig1	CL1671Contig1		5	0.7311	0.6129	1.1376	0.6824	0.7379	0.8403	1.0375	0.8032	0.8551	0.9999	0.929	0.9938
307	8.19	8.19	87.7	comp17295_c0_seq2_2	comp17295_c0_seq2_2		4	1.0471	0.8805	0.9727	0.9832	0.9817	0.8523	1.0093	0.6987	1.028	0.6896	0.9727	0.79
308	8.16	8.38	82.2	CL19Contig3	CL19Contig3		7	1.3428	0.8563	1.6596	0.4788	1.3552	0.7339	0.955	0.6176	1.4588	0.7539	0.879	0.6538
309	8.15	8.15	76.5	CL1Contig974	CL1Contig974		7	0.9727	0.7272	0.9204	0.6971	0.9462	0.4257	1	0.9098	1.0093	0.9945	0.9376	0.7285
310	8.14	8.16	85.1	CL1Contig3892	CL1Contig3892		15	0.955	0.5055	0.955	0.5998	0.912	0.3212	1.0093	0.9511	0.9638	0.576	0.9727	0.9779
311	8.14	8.15	82	CL1168Contig1	CL1168Contig1		6	1	0.9754	0.955	0.8374	0.9908	0.9934	1.0186	0.9003	1.0375	0.52	1.0375	0.6235
312	8.13	10.17	68.2	CL172Contig3	CL172Contig3		8	0.8091	0.7274	0.7727	0.8083	0.8318	0.7592	1.0965	0.6913	0.9727	0.9161	1.1376	0.649
313	8.13	8.18	92.3	CL1Contig526	CL1Contig526		10	1.1272	0.5642	1.2589	0.9138	1.3428	0.8332	0.9036	0.4172	0.8872	0.4367	0.9036	0.4808
314	8.13	8.17	66.9	CL1Contig3158	CL1Contig3158		4	1.0864	0.6984	1.0186	0.9804	1.0471	0.8703	0.7244	0.4854	0.6668	0.4659	0.7047	0.5135
315	8.11	8.11	92.9	CL1616Contig1	CL1616Contig1		5	1.0765	0.735	1.1376	0.5247	0.9817	0.9142	1.0093	0.9398	1.0666	0.6827	1.0471	0.8072
316	8.1	8.23	80	CL3626Contig1	CL3626Contig1		5	0.7379	0.303	0.8551	0.6932	0.673	0.364	1.0093	0.637	1.0375	0.6985	0.9638	0.9453
317	8.1	8.2	83.3	CL1Contig2989	CL1Contig2989		4	0.7244	0.2653	0.9727	0.8566	0.8017	0.6337	0.8472	0.3065	1.0186	0.9624	0.8551	0.7322
318	8.09	8.12	93	CL6146Contig1	CL6146Contig1		4	1.0186	0.8194	1.028	0.5546	0.9908	0.7408	0.9036	0.9727	0.8551	0.4332	0.9204	0.4715
319	8.08	8.16	100	CL1Contig4142	CL1Contig4142		13	0.7943	0.234	1.1272	0.7684	0.7379	0.1851	1.0666	0.6868	1.0864	0.8582	1.0965	0.9444
320	8.06	8.1	83	comp9463_c0_seq1_1	comp9463_c0_seq1_1		5	1.1066	0.9985	1.3677	0.3824	1.1912	0.8162	0.631	0.1594	0.5649	0.1457	0.6252	0.19
321	8.06	8.06	72.5	comp51947_c0_seq1_2	comp51947_c0_seq1_2		4	0.8395	0.425	0.8395	0.4256	0.9036	0.7588	0.863	0.3869	0.8166	0.3645	0.9376	0.7835
322	8.06	8.06	100	CL161Contig2	CL161Contig2		6	1.1169	0.5305	0.9638	0.9374	1	0.9132	1.0471	0.8181	1.1066	0.4978	1.0864	0.6455
323	8.05	8.08	89.1	CL1842Contig1	CL1842Contig1		5	0.6194	0.6107	0.5058	0.3862	0.7516	0.62	1	0.9211	0.7798	0.7868	0.9727	0.8249
324	8.05	8.07	77.2	CL4736Contig1	CL4736Contig1		5	1.0666	0.5088	0.9817	0.8863	0.9462	0.6857	0.9638	0.7867	1.0765	0.4947	0.912	0.4893
325	8.04	8.08	83.5	CL761Contig2	CL761Contig2		6	0.871	0.5619	0.955	0.7651	0.9204	0.5786	0.9817	0.9093	1.0186	0.8587	1.0093	0.9104
326	8.04	8.04	92.1	CL1Contig4126	CL1Contig4126		5	1.1066	0.5479	1.0093	0.9414	1.0568	0.7002	1.0666	0.6612	1.0093	0.9614	1.0186	0.8991
327	8.03	8.03	100	comp45541_c0_seq1_2	comp45541_c0_seq1_2		6	0.6855	0.9213	0.8872	0.6489	0.7178	0.8545	1.2474	0.6163	1.0568	0.8419	1.1272	0.5736
328	8.03	8.03	97.1	CL64Contig3	CL64Contig3		8	0.7586	0.8839	0.879	0.3789	0.8091	0.6364	1.0186	0.7439	0.8872	0.7722	1.0471	0.5799
329	8.02	8.07	76.2	CL1Contig661	CL1Contig661		5	0.6982	0.6426	0.9036	0.9027	0.5248	0.184	1.0965	0.6592	1.2246	0.5932	0.9462	0.998
330	8.02	8.02	92.8	comp52785_c0_seq1_2	comp52785_c0_seq1_2		5	1.0765	0.3975	0.955	0.9945	1.0864	0.4076	1.0666	0.6319	1.028	0.6785	1	0.8835
331	8.01	8.03	75.4	CL25Contig3	CL25Contig3		8	0.8091	0.703	0.8166	0.7358	0.8551	0.7415	1.0471	0.8217	1.0765	0.7735	0.9376	0.8999
332	8.01	8.01	83.2	comp52121_c0_seq1_2	comp52121_c0_seq1_2		4	1.3428	0.5753	0.929	0.9076	1.0965	0.5626	0.7047	0.4252	0.7047	0.6118	0.7112	0.9096
333	8.01	8.01	53.6	CL1Contig3108	CL1Contig3108		5	1.028	0.6099	0.9638	0.8818	1	0.5873	1.0375	0.3497	1.0093	0.5504	1.0093	0.3442
334	8.01	8.01	78.6	CL3512Contig1	CL3512Contig1		4	0.9908	0.8819	0.9817	0.8931	0.8954	0.5427	0.9638	0.9457	1	0.8877	1.0186	0.7667
335	8	8.09	64.8	comp46367_c0_seq4_1	comp46367_c0_seq4_1		8	0.879	0.7916	0.929	0.862	0.8872	0.7259	1.1272	0.8985	1.028	0.9865	1.0666	0.9556
336	8	8.05	95.8	CL1Contig3155	CL1Contig3155		7	0.9376	0.9618	0.9036	0.9932	0.8091	0.8249	1.0864	0.7322	0.9817	0.9765	1.0765	0.8398
337	8	8.04	75	CL36Contig1	CL36Contig1		5	0.9462	0.6536	1	0.8605	0.9727	0.6478	0.9817	0.9827	0.9908	0.9964	0.9908	0.9164
338	8	8.04	82	CL3507Contig1	CL3507Contig1		4	0.8241	0.7595	0.929	0.9465	0.8318	0.9062	1.0471	0.9669	1.0568	0.9267	1.2134	0.7788
339	8	8.03	78.5	CL970Contig2	CL970Contig2		5	0.9638	0.8922	0.9817	0.997	0.9462	0.7164	0.9638	0.6749	0.9727	0.901	0.9908	0.8262
340	8	8.02	78.5	CL1Contig2796	CL1Contig2796		4	0.9908	0.5386	0.8395	0.6703	1.0864	0.8813	1.0471	0.7538	0.9817	0.8572	0.955	0.7834
341	8	8.02	86.2	CL173Contig2	CL173Contig2		6	0.871	0.6007	0.8954	0.5812	0.863	0.6185	0.9376	0.8977	0.912	0.6351	0.9376	0.8754
342	8	8.01	57	CL1618Contig1	CL1618Contig1		5	0.9036	0.7818	1.0765	0.9232	1.1066	0.8848	1.0186	0.9708	1.028	0.9683	1.0568	0.8702
343	8	8	73.6	CL1Contig2820	CL1Contig2820		5	0.863	0.7785	0.9727	0.975	0.7047	0.5405	1.0186	0.9567	0.9462	0.9276	0.8954	0.8363
344	8	8	98.6	comp36364_c0_seq1_1	comp36364_c0_seq1_1		4	0.8241	0.4154	0.929	0.7542	0.879	0.4797	1.1169	0.7263	1.0186	0.8102	1.1588	0.6473
345	8	8	100	comp18082_c0_seq1_2	comp18082_c0_seq1_2		5	1.2134	0.4337	1.0471	0.8326	1.0186	0.9777	0.955	0.8412	1.0965	0.6598	1.0765	0.713
346	8	8	70.7	CL1Contig458	CL1Contig458		6	0.912	0.9132	1.0864	0.9494	0.6855	0.9333	1.7061	0.7619	1.3932	0.7823	1.4454	0.8647
347	8	8	83.3	comp51489_c0_seq1_1	comp51489_c0_seq1_1		7	1.1272	0.6731	1.0666	0.755	0.9817	0.9966	1.0666	0.7735	1	0.9272	1	0.9901
348	7.9	7.94	93.4	comp18386_c0_seq2_2	comp18386_c0_seq2_2		5	1.0375	0.5539	1.0666	0.6237	0.9462	0.5224	1.028	0.8082	1	0.9849	1.0375	0.6427
349	7.86	7.86	86.5	comp51505_c0_seq1_1	comp51505_c0_seq1_1		4	0.9908	0.8956	0.9908	0.7921	0.9817	0.8811	1.0093	0.8432	1	0.9374	0.9817	0.7919
350	7.84	7.84	89.5	comp45716_c0_seq1_1	comp45716_c0_seq1_1		5	0.52	0.3614	0.929	0.7778	0.5495	0.2556	1.2706	0.6492	1	0.9555	1.1912	0.7312
351	7.83	7.86	99.1	CL1Contig2272	CL1Contig2272		8	0.929	0.5761	1.0093	0.9753	0.863	0.3551	1.0471	0.8507	0.9908	0.8544	1.0471	0.8246
352	7.83	7.83	83.1	comp33473_c0_seq4_1	comp33473_c0_seq4_1		4	1.1695	0.5579	0.8395	0.5613	1.1272	0.8176	0.7047	0.3636	0.9462	0.9715	0.929	0.5759
353	7.79	8.28	77.3	CL2458Contig2	CL2458Contig2		6	0.8318	0.7757	0.7244	0.7244	0.6486	0.6532	1.0186	0.7629	1.0765	0.6296	0.863	0.6397
354	7.79	7.85	78.6	CL1Contig3049	CL1Contig3049		5	1.4454	0.7806	1.1376	0.8235	1.4454	0.7471	0.955	0.8701	0.8395	0.6393	1.028	0.933
355	7.74	7.74	83.5	CL1Contig3980	CL1Contig3980		15	0.9376	0.6518	0.7447	0.6313	0.929	0.5862	1.3552	0.6173	1.2942	0.8645	1.1803	0.7139
356	7.74	7.74	91.4	CL5205Contig1	CL5205Contig1		7	0.912	0.5943	0.9638	0.8418	0.9376	0.5958	1.0375	0.5114	0.9462	0.9784	1.0093	0.5682
357	7.71	8.32	98.6	CL3209Contig1	CL3209Contig1		6	1.3677	0.5147	1.1588	0.5446	1.1803	0.9009	0.8318	0.636	0.7047	0.4404	0.787	0.5766
358	7.63	7.96	77.6	comp53578_c0_seq1_2	comp53578_c0_seq1_2		4	1	0.8362	0.9462	0.675	0.9376	0.5836	0.9462	0.8931	0.9204	0.3868	0.9817	0.6597
359	7.62	7.62	76.2	CL2373Contig1	CL2373Contig1		4	0.9462	0.8678	0.9376	0.7487	0.9376	0.8334	1.0666	0.7229	0.9638	0.988	0.955	0.8621
360	7.55	7.55	86.2	comp6224_c0_seq1_2	comp6224_c0_seq1_2		5	1.8707	0.6958	2.0137	0.5977	1.2942	0.7873	1.1376	0.5984	0.8872	0.5078	0.5916	0.2957
361	7.46	7.69	74.8	CL5296Contig1	CL5296Contig1		5	1.3305	0.8245	1.3552	0.9412	1.6749	0.4736	1.028	0.5655	1.1169	0.836	1.1912	0.7638
362	7.34	8.04	54.2	CL2992Contig1	CL2992Contig1		4	0.9817	0.6535	1.1695	0.285	0.8872	0.8398	1.1272	0.3556	0.955	0.9871	0.9376	0.8914
363	7.28	7.28	73.3	CL2521Contig2	CL2521Contig2		4	0.9036	0.6708	0.929	0.7634	0.9638	0.8875	1.0568	0.761	1.0568	0.781	0.9817	0.8368
364	7.24	7.24	95.1	CL433Contig1	CL433Contig1		6	1.2359	0.5393	0.9817	0.9839	0.6607	0.2152	0.8551	0.6439	0.871	0.8932	1.028	0.9612
365	7.22	7.25	91	comp51039_c0_seq1_2	comp51039_c0_seq1_2		4	0.6427	0.1952	1.2823	0.5343	0.5702	0.1207	0.8872	0.6144	0.9462	0.9867	0.871	0.693
366	7.19	7.19	86.5	comp8876_c0_seq2_1	comp8876_c0_seq2_1		6	0.9908	0.9048	1.0186	0.7471	0.9376	0.9626	0.9376	0.8089	0.9376	0.8532	0.871	0.5717
367	7.18	7.18	95.8	comp50946_c0_seq7_1	comp50946_c0_seq7_1		5	0.7244	0.2143	0.9462	0.7819	0.912	0.5913	0.871	0.5043	0.787	0.4477	0.8318	0.3794
368	7.15	7.2	63.5	CL1Contig456	CL1Contig456		3	1.0965	0.8297	0.9908	0.9939	1.2023	0.7068	0.787	0.6505	0.929	0.8877	0.9376	0.9141
369	7.13	7.13	86.7	comp49302_c0_seq6_1	comp49302_c0_seq6_1		4	0.9727	0.9896	0.955	0.8688	0.955	0.7913	0.9908	0.9581	0.9817	0.957	1.0093	0.9335
370	7.07	7.12	61.4	CL854Contig1	CL854Contig1		6	1.0093	0.6724	0.7516	0.9181	0.7798	0.7978	1.0666	0.6382	1.3677	0.3993	1.3552	0.4167
371	7.04	7.18	64.3	CL1509Contig1	CL1509Contig1		4	0.9638	0.9421	1.0186	0.8209	1.0186	0.8398	0.8551	0.4996	0.9727	0.9173	0.929	0.8593
372	7.03	7.03	61.9	CL1134Contig2	CL1134Contig2		4	0.8472	0.3269	0.9204	0.6254	0.9376	0.7248	0.871	0.4133	1.0093	0.8882	0.929	0.6507
373	7.01	7.04	86.7	CL1841Contig1	CL1841Contig1		4	0.2911	0.0528	0.1486	0.0712	0.182	0.0297	1.556	0.2151	1.6293	0.1791	1.5849	0.1946
374	7	7.05	78	CL207Contig1	CL207Contig1		5	0.9204	0.7693	0.9376	0.8282	0.871	0.6265	0.863	0.544	0.863	0.433	0.9462	0.9322
375	6.95	6.96	59.9	CL1956Contig1	CL1956Contig1		5	1.3932	0.4183	0.929	0.9412	0.9638	0.9135	0.9376	0.6576	0.7244	0.9167	0.8017	0.6967
376	6.93	7.02	75.5	CL1Contig389	CL1Contig389		6	0.9817	0.9622	1.0471	0.7575	1.1066	0.6149	1.0093	0.9196	0.9908	0.9179	1	0.9906
377	6.93	6.93	85.9	CL1Contig4203	CL1Contig4203		5	0.9462	0.7954	0.912	0.7175	0.912	0.6931	1	0.9484	0.9638	0.7866	1.0375	0.7391
378	6.92	6.92	85.2	CL275Contig1	CL275Contig1		4	0.929	0.9193	1.028	0.9431	0.9204	0.8953	0.955	0.9363	1.1169	0.8162	1.2023	0.6984
379	6.89	6.89	74.1	comp6731_c0_seq2_2	comp6731_c0_seq2_2		3	0.9376	0.7154	0.9638	0.9842	0.9727	0.8921	0.9817	0.9542	0.9204	0.4753	0.912	0.4911
380	6.86	6.94	92	CL1Contig337	CL1Contig337		7	0.8872	0.9953	0.8241	0.8071	0.7943	0.7969	0.9908	0.7233	0.9817	0.5967	0.9204	0.6375
381	6.86	6.86	91.2	comp56018_c0_seq1_2	comp56018_c0_seq1_2		7	0.9638	0.99	0.9204	0.6669	1.0093	0.9775	1.0093	0.7798	1.0093	0.918	0.9376	0.8509
382	6.82	6.93	96.2	CL777Contig1	CL777Contig1		6	0.8872	0.4739	0.9204	0.7329	0.879	0.4657	1.0093	0.9561	1	0.952	0.9908	0.9894
383	6.81	6.91	76.5	CL462Contig1	CL462Contig1		4	1.4454	0.2481	0.5546	0.2551	0.9204	0.7678	1.0568	0.6408	0.6982	0.6947	1.0864	0.873
384	6.8	6.81	59.1	CL205Contig1	CL205Contig1		4	1.0186	0.891	1.0864	0.5754	1.028	0.8404	1.1912	0.2867	0.9462	0.7177	0.9462	0.7603
385	6.73	6.84	65.7	CL4190Contig1	CL4190Contig1		4	2.4434	0.1118	1.3677	0.5372	1.4322	0.4919	1.3677	0.4394	1.2134	0.6788	1.1169	0.5917
386	6.73	6.75	84.6	CL5728Contig1	CL5728Contig1		4	0.8551	0.8039	0.9908	0.8507	0.912	0.8329	0.9727	0.9697	0.9908	0.9695	0.9204	0.8828
387	6.59	6.59	76.1	CL4838Contig1	CL4838Contig1		4	0.929	0.8656	0.9204	0.7719	0.9204	0.771	0.9376	0.856	0.929	0.7956	0.9376	0.7957
388	6.59	6.59	90.4	comp46273_c0_seq2_1	comp46273_c0_seq2_1		4	0.9376	0.7078	1.0375	0.9553	0.912	0.7844	0.5861	0.447	0.4529	0.3247	0.5861	0.4521
389	6.55	6.59	53.4	CL543Contig1	CL543Contig1		5	0.9638	0.9671	0.9376	0.8285	0.9817	0.9754	1.0186	0.7949	0.9376	0.751	0.9817	0.9532
390	6.54	6.66	75.2	CL1037Contig1	CL1037Contig1		11	0.5649	0.733	0.8017	0.8702	0.6982	0.7241	1.0471	0.9162	1.0093	0.7241	1.2589	0.7294
391	6.53	6.53	98.8	CL1291Contig1	CL1291Contig1		6	1	0.7671	0.8872	0.2997	0.879	0.9816	0.879	0.2665	0.8395	0.5058	0.9204	0.4318
392	6.5	6.63	51.6	CL3358Contig1	CL3358Contig1		3	1.0471	0.8283	0.8872	0.7143	1.0965	0.7105	1.1066	0.5132	0.9462	0.8771	1.0375	0.723
393	6.49	6.54	63.8	CL225Contig1	CL225Contig1		4	1.028	0.8569	1.0765	0.8875	1.4191	0.4107	0.8872	0.7527	1.028	0.9806	0.9462	0.9596
394	6.48	6.52	63.9	CL2022Contig1	CL2022Contig1		4	1.8365	0.3986	1.5136	0.5802	1.4454	0.3436	1.2706	0.8636	0.7798	0.7993	0.7727	0.2291
395	6.46	6.56	75.4	CL2246Contig1	CL2246Contig1		3	1.0965	0.5617	0.9817	0.9499	1.1376	0.2588	1.0568	0.5352	1	0.8935	1.0765	0.4776
396	6.41	6.48	94.4	CL4930Contig1	CL4930Contig1		7	1.1272	0.4262	1.0093	0.875	1.0864	0.5923	1.0471	0.6799	1.0186	0.8354	1.0375	0.7822
397	6.38	6.38	57.3	comp8887_c0_seq1_1	comp8887_c0_seq1_1		3	1.0093	0.6174	1	0.662	1.0093	0.9654	0.955	0.8509	0.955	0.9287	0.955	0.6896
398	6.37	6.37	96	CL1Contig3019	CL1Contig3019		5	1.0093	0.8383	0.955	0.4059	0.9727	0.5126	0.9727	0.7777	0.9817	0.5261	0.9638	0.4201
399	6.32	6.34	85.6	CL1Contig3241	CL1Contig3241		3	1.1482	0.3665	0.9204	0.5657	1.0471	0.9191	1.0471	0.7307	1	0.9693	1.0375	0.7757
400	6.32	6.33	62	CL5077Contig1	CL5077Contig1		5	0.8091	0.4805	1.028	0.8523	0.871	0.6806	0.8872	0.6562	0.8472	0.4906	0.879	0.4095
401	6.28	6.31	93.8	CL2818Contig1	CL2818Contig1		3	1.1169	0.5492	1.0186	0.7011	0.9817	0.8032	0.955	0.8977	1.0965	0.6145	1.1912	0.4988
402	6.26	6.34	91.8	CL4957Contig1	CL4957Contig1		7	0.9462	0.7765	1.1169	0.6713	0.9376	0.6844	0.9638	0.9757	0.8551	0.8877	0.871	0.8522
403	6.26	6.26	93.9	CL1Contig3539	CL1Contig3539		8	1.5704	0.5875	1.7061	0.6956	1.0965	0.9432	0.492	0.4836	0.5546	0.5156	0.5861	0.5179
404	6.24	12.82	94.9	CL3346Contig1	CL3346Contig1		10	1.6444	0.4214	1.1066	0.8613	1.0471	0.9365	0.912	0.8044	1.4588	0.4934	1.0471	0.6966
405	6.23	6.33	68.8	CL1601Contig1	CL1601Contig1		3	1.0568	0.5661	0.9204	0.5695	1	0.9843	1.0471	0.5263	1.0471	0.6084	0.9204	0.6084
406	6.19	6.3	84.4	CL1Contig4180	CL1Contig4180		4	1.0765	0.67	1.0375	0.7775	0.9908	0.9882	1.0093	0.7341	1.0765	0.5114	1.0666	0.5272
407	6.19	6.23	85.3	comp51486_c0_seq1_2	comp51486_c0_seq1_2		4	1.0666	0.4199	1	0.9059	1.0375	0.4917	1.0093	0.5937	1.0375	0.5065	1.0093	0.8208
408	6.17	6.17	61.3	CL1Contig467	CL1Contig467		3	0.9376	0.8464	0.9638	0.9074	1	0.828	1.0471	0.7995	1.0471	0.8459	0.9817	0.8599
409	6.16	6.21	77.5	CL43Contig1	CL43Contig1		4	1.028	0.7247	1.0568	0.4415	1.1376	0.2342	1.028	0.6769	1.0965	0.3568	1.0765	0.4156
410	6.16	6.16	100	comp50845_c0_seq11_1	comp50845_c0_seq11_1		3	1.9588	0.1517	1.028	0.49	1.0471	0.6251	1.6444	0.2094	1.7061	0.1573	1.1695	0.8936
411	6.15	6.19	73.3	CL1Contig4120	CL1Contig4120		3	0.9817	0.8996	0.912	0.8068	1.3552	0.7882	0.7178	0.6083	0.6607	0.5527	0.7727	0.4432
412	6.13	6.13	71.4	CL1Contig2911	CL1Contig2911		3	1.0471	0.6943	0.8954	0.6474	1	0.9419	0.8954	0.6181	0.871	0.4528	0.8551	0.5044
413	6.13	6.13	87.5	CL1Contig3003	CL1Contig3003		4	0.9376	0.9865	0.9638	0.7995	1.028	0.3797	0.9638	0.8952	0.9727	0.7472	0.9908	0.7913
414	6.12	6.2	60.8	CL87Contig2	CL87Contig2		3	1.1066	0.4684	0.955	0.6697	1.0765	0.4794	1.0864	0.4237	1.0375	0.7227	1.1169	0.379
415	6.11	6.21	67.1	CL862Contig2	CL862Contig2		3	0.9376	0.6675	0.9204	0.6472	0.9376	0.8025	0.929	0.7053	0.929	0.6606	0.8872	0.4311
416	6.11	6.15	69	CL1991Contig1	CL1991Contig1		3	0.9036	0.4145	1	0.9237	0.8872	0.4307	0.9638	0.8759	1.0471	0.8991	0.955	0.843
417	6.1	6.31	81.6	comp53052_c0_seq1_2	comp53052_c0_seq1_2		4	0.9036	0.8283	0.8872	0.5501	1.0666	0.5953	0.8395	0.4771	1	0.9152	0.863	0.535
418	6.09	6.12	92.5	CL1766Contig1	CL1766Contig1		16	0.8091	0.68	1.1169	0.8308	0.8166	0.7298	0.9036	0.7983	0.8954	0.7913	0.8472	0.7815
419	6.08	6.15	64.9	CL2307Contig1	CL2307Contig1		9	0.787	0.5356	1.028	0.8769	0.8091	0.5377	1.1272	0.8502	1.0666	0.9387	1.0471	0.8407
420	6.07	6.07	81	CL4180Contig1	CL4180Contig1		4	0.955	0.5215	1.0093	0.8947	0.9376	0.5058	1.0093	0.9866	1	0.8285	1	0.9624
421	6.06	6.07	83.7	CL3431Contig1	CL3431Contig1		3	0.9376	0.7419	0.929	0.8104	0.9376	0.6252	1.0093	0.9898	0.9908	0.9494	1	0.9999
422	6.06	6.06	91.5	CL2288Contig1	CL2288Contig1		5	0.929	0.4926	0.9638	0.5516	1.0093	0.9064	1.0093	0.9094	0.929	0.4744	1	0.885
423	6.05	6.15	62.4	CL1582Contig1	CL1582Contig1		5	1.0765	0.617	1.0471	0.7438	1.0186	0.7383	1.0471	0.8972	1.0765	0.6952	1.0666	0.6329
424	6.05	6.12	85.1	CL1Contig2884	CL1Contig2884		3	0.8166	0.9125	0.9638	0.7963	0.7112	0.6896	1.3552	0.4203	1.2023	0.5722	1.0375	0.9287
425	6.05	6.05	99.2	CL2441Contig1	CL2441Contig1		7	1.0471	0.8034	0.9908	0.8204	1.0186	0.8759	0.9817	0.8621	0.9727	0.5377	0.9817	0.7013
426	6.05	6.05	93.2	CL85Contig2	CL85Contig2		11	2.3988	0.4044	2.3768	0.401	2.0512	0.4437	0.871	0.692	0.7656	0.6005	0.8872	0.5377
427	6.04	6.09	85.2	CL301Contig2	CL301Contig2		4	0.7379	0.6016	0.912	0.9105	0.5916	0.3243	1.406	0.3211	1.0864	0.8198	1.1588	0.9166
428	6.04	6.04	82.1	comp47151_c1_seq9_2	comp47151_c1_seq9_2		8	1.2246	0.825	0.7516	0.6555	0.912	0.7226	1.2706	0.7388	1.0375	0.8227	1.4859	0.7378
429	6.03	8.03	83.2	CL2458Contig1	CL2458Contig1		5	0.9376	0.8188	0.9204	0.7658	0.8872	0.6595	1.0765	0.7413	1.1695	0.5332	1.028	0.8946
430	6.03	6.06	63.1	CL1235Contig1	CL1235Contig1		3	1.1588	0.4569	0.9817	0.9914	1.1169	0.4473	1.0765	0.634	1.1376	0.4683	1.0093	0.8229
431	6.03	6.03	98.1	CL1Contig1369	CL1Contig1369		3	0.9376	0.7094	1.0093	0.8464	1.028	0.7976	1.0568	0.73	1.0471	0.8097	1.0375	0.8521
432	6.03	6.03	76.5	CL1Contig3203	CL1Contig3203		3	0.955	0.6811	0.9376	0.7136	0.9727	0.9438	1.0471	0.724	1.0375	0.8059	1.028	0.8598
433	6.02	8.02	82.9	CL5860Contig1	CL5860Contig1		5	1	0.9696	0.9908	0.945	0.955	0.84	0.8954	0.7063	1.0471	0.8068	0.9817	0.9126
434	6.02	6.22	61.2	comp53291_c0_seq1_2	comp53291_c0_seq1_2		3	0.9908	0.9536	0.8241	0.7129	0.8166	0.5372	0.871	0.7634	0.6252	0.327	0.7727	0.7281
435	6.02	6.13	94.6	CL830Contig1	CL830Contig1		4	0.7943	0.5186	0.8091	0.5102	0.6546	0.3878	1.4322	0.5464	1.2474	0.7737	1.3804	0.6553
436	6.02	6.12	86.5	CL306Contig1	CL306Contig1		6	1.3428	0.5355	1.2246	0.7522	1.0965	0.6874	0.6368	0.5968	0.787	0.6953	0.912	0.9152
437	6.02	6.1	47.7	CL1Contig4038	CL1Contig4038		4	1.1482	0.4199	1.0093	0.9804	0.9908	0.9317	1.0093	0.8424	0.9908	0.9022	0.9817	0.8119
438	6.02	6.09	75.1	comp7181_c0_seq1_2	comp7181_c0_seq1_2		5	1.7219	0.184	1.6144	0.2717	1.6144	0.2369	1.0375	0.8239	1.2589	0.5601	1.3552	0.3054
439	6.02	6.02	80.7	CL1Contig811	CL1Contig811		4	0.9638	0.8337	0.929	0.8864	0.879	0.4032	0.8872	0.6688	0.8954	0.6761	0.9462	0.873
440	6.02	6.02	77.9	CL2655Contig1	CL2655Contig1		4	1.977	0.328	1.5136	0.3371	2.1086	0.3057	1.3932	0.4158	1.5704	0.3528	1.3062	0.8777
441	6.01	6.06	88	comp31886_c0_seq1_2	comp31886_c0_seq1_2		3	0.787	0.775	1.0965	0.9143	0.7656	0.7731	1.0864	0.9127	1.1376	0.8908	1.1066	0.936
442	6.01	6.01	54.7	comp32453_c0_seq1_2	comp32453_c0_seq1_2		3	0.9908	0.9326	1.028	0.847	0.9462	0.947	0.9638	0.9173	0.9908	0.8501	0.9462	0.9962
443	6.01	6.01	58.8	comp6345_c0_seq1_2	comp6345_c0_seq1_2		5	1.1695	0.9275	1.4454	0.631	1.2023	0.8258	0.3436	0.4374	0.5346	0.459	0.5598	0.4558
444	6.01	6.01	96.1	comp6204_c0_seq2_2	comp6204_c0_seq2_2		3	1.0568	0.8064	1.1803	0.308	1.0471	0.6496	1.0375	0.7684	1.0093	0.9463	1.0568	0.8468
445	6.01	6.01	86.8	CL114Contig1	CL114Contig1		6	0.9908	0.9078	1.1066	0.8964	0.871	0.8404	1.2474	0.9217	1.3552	0.8437	1.4859	0.7691
446	6	6.11	75.5	comp54206_c0_seq1_2	comp54206_c0_seq1_2		3	0.9036	0.548	0.8395	0.6568	0.8954	0.4482	0.879	0.6853	1.0864	0.9706	0.6138	0.2357
447	6	6.08	86.8	comp49986_c1_seq1_2	comp49986_c1_seq1_2		3	1.5849	0.5298	1.2474	0.711	1.3183	0.811	0.929	0.916	1.2023	0.8963	0.9638	0.9002
448	6	6.07	87.2	CL4395Contig1	CL4395Contig1		3	0.9908	0.9427	0.9376	0.8585	0.9817	0.9039	0.929	0.9195	0.955	0.9178	1.0375	0.7674
449	6	6.07	71.8	comp51731_c0_seq1_1	comp51731_c0_seq1_1		3	0.4875	0.3074	0.8091	0.701	0.5598	0.3795	1.2023	0.7953	1.1695	0.8121	1.2023	0.7632
450	6	6.05	79.6	CL1063Contig1	CL1063Contig1		4	0.9727	0.9151	0.9727	0.9226	0.955	0.8027	0.955	0.9136	1.0471	0.8571	1.0471	0.7651
451	6	6.05	78.3	comp52443_c0_seq1_2	comp52443_c0_seq1_2		4	1.5704	0.3329	1.2589	0.7111	1.6293	0.2404	1.1695	0.7312	0.9462	0.6565	1.2359	0.4462
452	6	6.05	97	CL78Contig3	CL78Contig3		3	0.9036	0.7037	0.8872	0.6918	0.879	0.6426	1.0093	0.9094	0.9462	0.8818	0.871	0.5313
453	6	6.04	81.9	CL3368Contig1	CL3368Contig1		3	1.1912	0.8363	0.8872	0.6281	1.0666	0.6841	0.6546	0.2412	1.1695	0.6764	1.2823	0.4314
454	6	6.04	88.4	comp47132_c0_seq1_2	comp47132_c0_seq1_2		3	0.9376	0.8733	1.0864	0.9091	1.0568	0.8805	1	0.9677	1.0186	0.9941	1.0666	0.9616
455	6	6.04	92.5	comp57671_c0_seq1_1	comp57671_c0_seq1_1		4	1.0568	0.8068	1.1588	0.5842	1.0568	0.8192	1.0864	0.7014	0.9817	0.9293	1	0.9512
456	6	6.04	100	CL1Contig1410	CL1Contig1410		3	0.8166	0.4689	1.0093	0.8285	0.871	0.7382	1.028	0.915	0.8954	0.8364	1.0093	0.851
457	6	6.02	70.3	CL6192Contig1	CL6192Contig1		3	1.3428	0.3903	0.9204	0.4713	1.1912	0.6675	1.0765	0.8748	1.0375	0.9737	0.9638	0.6593
458	6	6.02	76.4	CL4846Contig1	CL4846Contig1		3	1	0.965	1.0666	0.7725	1.028	0.7682	1.1588	0.5169	1.0186	0.8927	0.9908	0.9179
459	6	6.02	96.2	CL765Contig1	CL765Contig1		3	0.9462	0.8564	0.929	0.851	1.0093	0.7229	0.9376	0.8741	1	0.7052	0.9638	0.9716
460	6	6	85.8	CL1Contig3102	CL1Contig3102		3	0.9727	0.9721	1.0186	0.9665	1.028	0.8346	0.912	0.8007	0.9376	0.8212	0.8872	0.7658
461	6	6	79.1	CL1Contig3063	CL1Contig3063		4	0.9638	0.8857	1	0.9453	0.9036	0.5823	0.955	0.974	0.955	0.7729	0.9036	0.6785
462	6	6	97.9	CL256Contig2	CL256Contig2		4	0.673	0.5495	0.863	0.8481	0.7311	0.6381	1.0568	0.8281	0.9817	0.8938	1.0093	0.9252
463	6	6	95.2	CL5429Contig1	CL5429Contig1		6	1.4191	0.7061	1.3552	0.6929	1.8365	0.581	1.028	0.9659	0.7586	0.951	0.7112	0.9371
464	6	6	100	CL605Contig1	CL605Contig1		4	1	0.9436	0.9908	0.9367	0.9462	0.8461	1.0471	0.8275	1.028	0.8752	1.0186	0.8356
465	6	6	90.5	comp50599_c0_seq2_1	comp50599_c0_seq2_1		7	0.9908	0.85	0.9727	0.9962	0.9817	0.952	0.9727	0.9418	0.955	0.829	0.9908	0.9571
466	6	6	75.8	CL2383Contig1	CL2383Contig1		6	0.9638	0.8322	0.9376	0.9348	0.7943	0.8477	1.2942	0.7425	1.1912	0.7713	1.2023	0.8204
467	6	6	96.9	CL1348Contig1	CL1348Contig1		4	1.1912	0.7219	1.1376	0.6525	0.8954	0.8281	0.673	0.6249	0.7244	0.7121	0.7112	0.7007
468	6	6	93.6	comp25293_c0_seq1_1	comp25293_c0_seq1_1		4	1.0965	0.797	1.0765	0.8249	1	0.9178	1.0765	0.8908	0.9908	0.9139	1.0093	0.9418
469	6	6	66.2	CL5229Contig1	CL5229Contig1		3	0.955	0.9095	1.0568	0.8595	0.9817	0.9771	0.9908	0.9935	0.912	0.8104	1.1482	0.6883
470	6	6	50.9	CL1Contig3081	CL1Contig3081		3	0.912	0.7559	0.8954	0.8059	0.8872	0.7677	0.9727	0.9301	1	0.9316	1.028	0.9803
471	6	6	66.1	CL1Contig2092	CL1Contig2092		7	1.3428	0.6119	1.977	0.3778	1.556	0.5225	0.0802	0.1401	0.1117	0.143	0.0912	0.135
472	6	6	100	CL3115Contig1	CL3115Contig1		3	0.9817	0.9897	0.955	0.9036	0.955	0.958	0.9908	0.7981	0.9908	0.6109	1.0568	0.6172
473	6	6	65	CL1Contig4211	CL1Contig4211		3	0.9727	0.9821	0.9638	0.8989	0.9817	0.9692	0.9908	0.9172	0.9908	0.9578	0.9036	0.7641
474	6	6	100	CL134Contig2	CL134Contig2		4	0.9817	0.9762	0.9727	0.9422	1.0093	0.864	0.9727	0.9908	0.9036	0.9325	0.9727	0.9752
475	6	6	90.5	CL4851Contig1	CL4851Contig1		3	1.0093	0.8859	1.1066	0.8571	0.879	0.6963	0.955	0.9566	1.0375	0.9916	0.9817	0.9031
476	6	6	96.1	CL3227Contig1	CL3227Contig1		3	0.9727	0.7942	1.028	0.8578	1.0093	0.983	0.9817	0.9964	0.9817	0.9436	0.9908	0.9865
477	6	6	78.3	comp51507_c0_seq1_1	comp51507_c0_seq1_1		6	1	0.6612	1.0375	0.4986	0.9462	0.991	1.028	0.6499	0.9462	0.9256	0.9727	0.8038
478	6	6	81.2	CL22Contig4	CL22Contig4		7	0.8318	0.5574	0.9908	0.7772	0.955	0.7786	1.2023	0.9406	1.4454	0.7167	1.0666	0.9572
479	6	6	67.1	CL183Contig3	CL183Contig3		6	0.7656	0.8222	0.9727	0.7733	0.6252	0.6244	1.4191	0.5909	1.2359	0.7971	1.3677	0.9965
480	6	6	68.3	comp51527_c0_seq1_1	comp51527_c0_seq1_1		5	0.8318	0.6661	0.929	0.9683	0.8872	0.7928	1.1376	0.6726	1.0666	0.852	1.1376	0.8011
481	6	6	42.9	comp42541_c0_seq1_1	comp42541_c0_seq1_1		3	0.6252	0.7425	1.0765	0.9138	0.7244	0.6852	1	0.9612	0.8017	0.7963	0.5152	0.7345
482	5.94	5.94	66.9	CL1Contig247	CL1Contig247		4	0.9376	0.7551	0.9462	0.7603	0.9727	0.8425	0.879	0.5225	0.863	0.4167	0.8472	0.4667
483	5.93	5.93	93.7	comp38869_c0_seq1_1	comp38869_c0_seq1_1		5	1.556	0.5064	1.4322	0.5009	1.4322	0.5045	0.4613	0.4355	0.3373	0.4085	0.1117	0.418
484	5.92	5.92	31.2	CL120Contig1	CL120Contig1		3	1.0666	0.885	1.2134	0.6962	1.0965	0.8372	0.929	0.895	0.8551	0.7711	1	0.9817
485	5.89	5.94	44.4	CL1Contig3884	CL1Contig3884		3	0.929	0.8164	0.9376	0.8684	0.8318	0.653	0.929	0.9061	0.912	0.8384	0.912	0.834
486	5.88	6.3	56.9	CL3750Contig1	CL3750Contig1		4	1.0666	0.4743	1.028	0.7261	1	0.9326	1	0.9696	0.929	0.5362	1.028	0.6787
487	5.85	5.85	89.1	CL1259Contig1	CL1259Contig1		4	0.9727	0.9194	0.879	0.5233	0.863	0.6543	0.9036	0.7468	0.8091	0.4889	0.8241	0.5355
488	5.84	5.89	77.7	CL1Contig3145	CL1Contig3145		3	0.9727	0.9474	0.8954	0.7469	1.028	0.9353	1.0666	0.7225	1.0186	0.8857	0.9817	0.9402
489	5.82	5.82	82.5	comp31732_c0_seq1_2	comp31732_c0_seq1_2		3	0.6855	0.4514	0.879	0.7065	0.6486	0.4221	1.2942	0.5136	1.2134	0.5425	1.3428	0.5287
490	5.77	5.77	54.6	CL1Contig2402	CL1Contig2402		3	0.9727	0.9664	1.0666	0.8323	1.0186	0.9947	0.9908	0.9173	0.9462	0.9527	0.912	0.7697
491	5.76	5.76	75.2	CL3471Contig1	CL3471Contig1		11	0.8551	0.9911	0.8318	0.8833	0.6026	0.7213	0.863	0.9872	0.9908	0.894	0.8472	0.9735
492	5.69	5.69	98	CL1045Contig1	CL1045Contig1		3	0.8954	0.6182	0.9817	0.9411	0.8954	0.5446	0.9817	0.887	0.9204	0.7013	1.028	0.9545
493	5.68	5.68	96.2	CL5181Contig1	CL5181Contig1		3	0.8872	0.6396	1.028	0.904	0.863	0.4806	0.955	0.879	1.0666	0.6909	0.9462	0.8488
494	5.65	5.74	77.8	CL570Contig1	CL570Contig1		4	0.879	0.6474	1	0.8924	0.912	0.8208	0.9462	0.9812	0.955	0.7986	0.955	0.9355
495	5.62	5.67	73.2	comp51776_c0_seq1_2	comp51776_c0_seq1_2		4	0.9638	0.6244	1.0568	0.6806	1.0765	0.573	1.0093	0.9603	0.9638	0.7948	1.0093	0.975
496	5.62	5.62	89.1	CL3748Contig1	CL3748Contig1		3	0.9727	0.9603	0.912	0.7728	0.955	0.9079	1.0093	0.94	0.9204	0.8079	0.9727	0.9468
497	5.6	5.6	98.1	comp51673_c0_seq1_1	comp51673_c0_seq1_1		3	0.7656	0.354	0.7656	0.3533	0.6855	0.3297	0.929	0.7387	0.912	0.7388	0.9376	0.7312
498	5.57	5.57	63.9	CL5167Contig1	CL5167Contig1		3	1.0765	0.9463	1.0375	0.9529	1.0186	0.9373	1.1912	0.7315	1.0765	0.8093	1.1482	0.6895
499	5.57	5.57	91.8	CL1Contig1110	CL1Contig1110		3	0.9817	0.9805	0.9376	0.7725	1.1376	0.5061	1.0765	0.6723	0.955	0.851	0.8872	0.574
500	5.54	5.57	47.4	CL1Contig3848	CL1Contig3848		3	1.028	0.9444	1.0375	0.928	1.1169	0.8129	0.9036	0.8489	0.9727	0.9775	1.2134	0.6935
501	5.51	5.51	81	CL1137Contig1	CL1137Contig1		4	1.0864	0.904	0.8017	0.6752	0.597	0.3793	0.5598	0.77	0.7943	0.7139	0.8395	0.7239
502	5.48	5.48	79.6	CL1649Contig1	CL1649Contig1		13	0.879	0.6921	0.6194	0.2177	0.6855	0.2348	1.0568	0.7398	0.9638	0.9149	1.0864	0.9513
503	5.46	5.46	81.5	CL1Contig3886	CL1Contig3886		4	0.9817	0.6877	1.0186	0.7697	0.955	0.9839	1	0.8785	1.1169	0.2853	1.0375	0.7078
504	5.44	5.44	77.4	comp18075_c1_seq1_2	comp18075_c1_seq1_2		7	0.863	0.7422	0.9727	0.9594	0.8017	0.6142	1.0471	0.8927	0.9908	0.999	0.8551	0.71
505	5.4	5.41	70.4	CL2540Contig1	CL2540Contig1		3	1.028	0.6448	0.9638	0.8349	0.9908	0.9285	0.9036	0.8059	1.0093	0.8192	1	0.8631
506	5.38	5.45	75.5	CL1827Contig1	CL1827Contig1		3	0.8872	0.2756	0.929	0.597	0.9638	0.5775	1	0.8788	0.929	0.8281	1.0186	0.8998
507	5.38	5.38	74.2	CL1Contig2912	CL1Contig2912		3	1.0375	0.8389	0.9638	0.9887	0.9204	0.9627	1.1169	0.7869	1.0965	0.7921	1.0375	0.8284
508	5.34	7.57	67.2	CL200Contig2	CL200Contig2		4	1.0186	0.9533	1.1066	0.6204	0.9462	0.8136	1.0186	0.8979	1.0765	0.6575	1.0666	0.7258
509	5.34	5.36	82.1	CL709Contig1	CL709Contig1		5	0.9817	0.8073	0.863	0.4168	0.9727	0.9915	0.8551	0.2488	0.871	0.3029	0.9204	0.5255
510	5.32	5.32	64.8	CL1Contig3074	CL1Contig3074		4	1.0375	0.8076	1.1169	0.4864	1.0666	0.7617	1.0093	0.8161	1	0.9575	1	0.8961
511	5.29	5.32	92.9	CL1Contig435	CL1Contig435		4	1.0666	0.633	1.0666	0.8959	1.0864	0.6213	0.879	0.7959	0.8872	0.7733	0.7798	0.5155
512	5.29	5.31	97.8	CL1731Contig2	CL1731Contig2		4	0.8091	0.8446	0.9908	0.8796	0.6607	0.9706	0.5808	0.9731	1.2359	0.8249	0.7447	0.9381
513	5.27	5.28	78.5	CL4663Contig1	CL4663Contig1		4	1.028	0.9914	0.9817	0.8422	1.028	0.8953	1	0.7823	0.9638	0.6826	0.9376	0.6741
514	5.27	5.27	39.1	CL6050Contig1	CL6050Contig1		4	0.7244	0.2993	0.8954	0.4824	0.787	0.2975	1.0471	0.8081	1.1066	0.8349	1.0666	0.911
515	5.24	5.27	86	CL1Contig443	CL1Contig443		3	0.6252	0.8078	0.5546	0.7853	0.7943	0.899	0.7447	0.8743	1.1272	0.8857	0.9817	0.8058
516	5.24	5.24	66.2	CL5309Contig1	CL5309Contig1		3	0.6026	0.2662	0.6486	0.4199	0.5808	0.2644	1.2134	0.5615	1.0965	0.6666	1.2589	0.5133
517	5.23	5.23	93.4	CL1Contig3560	CL1Contig3560		3	0.9908	0.8789	0.9036	0.6118	0.9817	0.8942	0.863	0.5192	0.9817	0.9824	0.9204	0.6843
518	5.21	5.23	50.9	CL1077Contig1	CL1077Contig1		3	1.028	0.8865	1.0093	0.9783	0.9727	0.7934	0.8954	0.6348	1.0186	0.961	1	0.9908
519	5.18	5.18	86.1	CL1Contig177	CL1Contig177		5	0.9727	0.8846	1.0471	0.5512	1.0568	0.3585	0.9462	0.6559	0.9376	0.735	0.9376	0.7814
520	5.18	5.18	98.3	CL1477Contig1	CL1477Contig1		3	0.9376	0.2765	0.912	0.7107	0.9462	0.454	0.8954	0.3442	1	0.9382	0.9036	0.4101
521	5.17	5.27	69.6	CL871Contig1	CL871Contig1		3	1.0375	0.8278	0.9638	0.9688	1	0.7396	1.0375	0.7671	1.028	0.6853	1.028	0.6923
522	5.16	7.35	96.1	CL60Contig1	CL60Contig1		8	0.6668	0.82	0.9376	0.9008	0.7447	0.9887	0.8472	0.9429	1.0864	0.699	1.1169	0.6159
523	5.16	5.17	57	comp52049_c0_seq1_2	comp52049_c0_seq1_2		3	1.0568	0.815	0.929	0.7987	1.028	0.9618	0.871	0.6956	0.787	0.4108	0.929	0.6794
524	5.13	5.28	70.4	CL1Contig3249	CL1Contig3249		3	1	0.9446	0.8872	0.4312	1	0.9217	0.9727	0.9767	1	0.8696	1	0.9531
525	5.13	5.13	84.7	CL1Contig571	CL1Contig571		3	1.1272	0.5283	1	0.9656	1.0375	0.8931	0.9727	0.9305	1	0.8927	1.0186	0.7942
526	5.09	5.09	87.4	CL1Contig3485	CL1Contig3485		4	0.9638	0.8018	0.787	0.3722	0.7586	0.1893	1.1588	0.6655	0.955	0.8005	0.9727	0.6289
527	5.06	5.21	87.8	CL598Contig2	CL598Contig2		3	1.1066	0.676	0.9376	0.8134	0.9204	0.7827	0.9204	0.7647	0.8551	0.5888	0.8318	0.51
528	5.06	5.06	54	CL5057Contig1	CL5057Contig1		4	1.1588	0.2736	0.9727	0.8771	1.0864	0.4683	1.0471	0.6793	0.9817	0.901	0.8954	0.3869
529	5.05	5.05	98.3	comp46124_c0_seq3_1	comp46124_c0_seq3_1		5	0.9036	0.7661	0.955	0.877	1.0186	0.8694	0.7798	0.4573	0.8395	0.6054	0.7798	0.4615
530	5.01	5.06	85.8	CL2440Contig1	CL2440Contig1		3	0.9908	0.719	1.0093	0.894	1.0186	0.7815	1.0186	0.9792	0.9817	0.5414	0.9727	0.5516
531	4.97	5.02	57.5	CL37Contig2	CL37Contig2		4	1.0864	0.6922	1.1066	0.788	0.9036	0.859	1.0471	0.9119	1.1272	0.8177	0.9908	0.8389
532	4.97	4.97	85.2	CL103Contig2	CL103Contig2		3	1.1482	0.5988	1.0864	0.6402	1.2023	0.4261	1.0765	0.7066	1.1588	0.8616	1	0.8331
533	4.93	4.93	68.7	CL199Contig2	CL199Contig2		3	1.0568	0.8833	0.6982	0.1964	0.4529	0.0856	0.7112	0.2642	0.6546	0.18	0.6427	0.2209
534	4.9	4.9	58	CL152Contig2	CL152Contig2		3	1.0568	0.8404	0.9727	0.9726	1.0965	0.6543	1.0375	0.8295	1.0568	0.7869	0.9638	0.9255
535	4.88	4.88	50.4	comp42582_c0_seq1_1	comp42582_c0_seq1_1		4	0.9204	0.9083	0.9817	0.993	0.912	0.8662	0.929	0.8617	1.0471	0.9227	0.9204	0.8566
536	4.85	4.94	85.5	CL1960Contig1	CL1960Contig1		4	0.9638	0.8834	0.955	0.6693	0.9204	0.5927	0.9817	0.7721	0.9817	0.9656	1.0375	0.6906
537	4.8	4.82	71.2	CL720Contig2	CL720Contig2		4	0.8318	0.9529	0.9638	0.7758	0.5916	0.3062	1.2359	0.6017	1.0568	0.8626	0.912	0.7121
538	4.78	4.85	71.5	CL2141Contig1	CL2141Contig1		2	1.0375	0.7263	1.0093	0.8816	1.0093	0.8586	1.0568	0.5553	1.0568	0.6193	1.0568	0.5475
539	4.78	4.78	81.3	CL81Contig1	CL81Contig1		3	0.6982	0.4365	0.6792	0.4114	0.5598	0.3322	1.1588	0.652	1.2359	0.5727	1.028	0.9995
540	4.77	4.81	97	CL1Contig3168	CL1Contig3168		4	0.8166	0.6782	0.8318	0.7881	0.8318	0.6896	0.9462	0.9402	0.8954	0.8366	0.879	0.7666
541	4.77	4.79	86.1	comp53492_c0_seq1_2	comp53492_c0_seq1_2		3	1.028	0.8029	1.028	0.9985	0.955	0.5975	0.9817	0.8075	0.912	0.4552	0.9204	0.5709
542	4.76	4.76	83.3	CL697Contig1	CL697Contig1		4	1.0471	0.8615	0.9908	0.976	1.0093	0.9528	1.1376	0.8069	0.9908	0.9284	1.028	0.9751
543	4.74	4.74	68.3	CL1912Contig1	CL1912Contig1		5	0.9908	0.9996	0.9817	0.9763	1	0.9642	0.9376	0.8103	1.1482	0.5496	1.0765	0.7111
544	4.73	4.73	73.8	comp52757_c0_seq1_2	comp52757_c0_seq1_2		3	0.912	0.7868	0.955	0.8749	0.9638	0.7191	0.955	0.8412	0.9462	0.8203	0.9727	0.9641
545	4.71	4.83	60.7	CL1Contig3935	CL1Contig3935		3	1.0375	0.8164	1.0666	0.7295	0.9727	0.9739	0.9462	0.8671	0.9908	0.9611	0.9817	0.9906
546	4.64	4.66	86.6	CL1Contig3890	CL1Contig3890		3	0.9817	0.7811	0.8472	0.4083	0.9462	0.6752	0.9204	0.5365	1.0471	0.9653	0.8091	0.289
547	4.64	4.64	89.6	CL1086Contig1	CL1086Contig1		4	0.9817	0.663	1.0186	0.5032	1.1066	0.4016	1	0.9865	1.0965	0.3628	0.9817	0.7914
548	4.62	4.62	58.6	comp51901_c0_seq1_2	comp51901_c0_seq1_2		3	0.8954	0.5576	0.9727	0.8468	0.9204	0.6866	0.9817	0.9311	1.028	0.9962	1.0093	0.9316
549	4.62	4.62	81.1	CL1Contig4145	CL1Contig4145		3	1.1588	0.6257	1.3804	0.315	1.1066	0.7872	0.929	0.8684	0.8318	0.6105	0.787	0.422
550	4.61	4.69	83.1	CL3917Contig1	CL3917Contig1		2	1.7378	0.3326	0.6792	0.4555	1.1588	0.95	0.879	0.7748	1.2706	0.7226	0.7047	0.5519
551	4.59	6.74	66.5	CL1Contig3238	CL1Contig3238		3	1.0186	0.8686	0.9462	0.8398	1.0186	0.8691	1.1066	0.585	0.9908	0.996	1.0471	0.8026
552	4.58	10	90.9	CL4965Contig1	CL4965Contig1		6	0.9462	0.9045	0.929	0.7307	1.0568	0.594	0.9462	0.7901	0.9817	0.6722	0.9638	0.971
553	4.55	4.55	89.6	CL1Contig4217	CL1Contig4217		2	0.9727	0.9645	0.912	0.5181	0.9908	0.9245	1.0375	0.5931	0.9638	0.8928	0.9817	0.995
554	4.55	4.55	81.7	CL1140Contig1	CL1140Contig1		2	0.8395	0.8089	1	0.8042	1.1272	0.4242	0.5754	0.1073	0.7047	0.2949	0.6081	0.1621
555	4.53	4.55	76.3	CL1Contig3113	CL1Contig3113		2	1.1066	0.6877	1.0864	0.9418	1.1695	0.8094	0.9204	0.9826	0.8241	0.7912	0.5702	0.5001
556	4.51	4.51	98.9	CL1Contig3261	CL1Contig3261		2	0.9462	0.7737	1	0.8912	1.0568	0.8665	0.9727	0.9621	1.0965	0.8048	0.955	0.7256
557	4.49	4.49	60.7	comp38865_c0_seq1_2	comp38865_c0_seq1_2		3	0.955	0.6833	1.0666	0.4306	1.0375	0.8662	1	0.8416	1.028	0.8269	1.028	0.788
558	4.49	4.49	91.3	CL2032Contig1	CL2032Contig1		2	1.1376	0.4107	1.1066	0.5461	1.1272	0.3888	0.9204	0.758	0.9817	0.9649	0.9462	0.9098
559	4.48	4.51	57.8	comp51302_c0_seq1_1	comp51302_c0_seq1_1		3	0.929	0.7341	0.9908	0.9622	0.9817	0.88	0.9036	0.5649	0.929	0.7344	0.912	0.5626
560	4.48	4.49	94.4	CL1Contig2846	CL1Contig2846		2	1.028	0.873	0.9727	0.6571	0.955	0.9016	1.0471	0.7714	1.0666	0.6562	1.0864	0.6644
561	4.46	4.46	59.5	CL5244Contig1	CL5244Contig1		3	1.028	0.8341	0.9638	0.9062	0.9727	0.9754	1.0093	0.9091	0.9727	0.9307	0.9817	0.8761
562	4.44	4.44	95.8	CL4764Contig1	CL4764Contig1		3	0.7244	0.8739	0.863	0.8244	0.492	0.2364	0.9376	0.8247	0.9036	0.8651	0.9908	0.8683
563	4.44	4.44	69.9	CL2309Contig1	CL2309Contig1		5	0.9908	0.8236	1.0186	0.9421	0.9908	0.8883	1.0186	0.9994	1.0093	0.993	1	0.9356
564	4.42	4.45	50.5	CL4812Contig1	CL4812Contig1		3	1	0.9731	1.0568	0.9138	0.8017	0.6693	0.7798	0.6388	0.8318	0.7421	0.7447	0.603
565	4.39	4.42	77.7	CL3461Contig1	CL3461Contig1		2	1.0666	0.67	1.2023	0.3048	1.0471	0.7763	1.0666	0.6618	0.9727	0.9092	1.0765	0.6149
566	4.38	4.4	88.7	comp6147_c0_seq1_2	comp6147_c0_seq1_2		2	0.929	0.8519	0.955	0.8632	0.9638	0.9665	1	0.8767	1.0375	0.7863	0.871	0.6349
567	4.38	4.38	70.2	CL3319Contig1	CL3319Contig1		2	1.0093	0.8291	0.9817	0.7414	1.028	0.9179	0.9376	0.5027	1.028	0.9814	0.9817	0.6395
568	4.37	4.4	82.8	CL1Contig3348	CL1Contig3348		3	1.0375	0.6979	1	0.8343	1.0765	0.4559	0.8872	0.2617	1.0375	0.6767	0.9727	0.9331
569	4.35	4.35	100	CL1Contig538	CL1Contig538		2	0.955	0.9657	0.9204	0.7219	0.9727	0.892	0.9462	0.982	0.9638	0.9309	0.9462	0.9574
570	4.34	4.34	89.2	comp17584_c0_seq1_2	comp17584_c0_seq1_2		2	0.9036	0.762	0.9036	0.7718	0.929	0.8265	0.871	0.6797	0.7943	0.5026	0.9376	0.8492
571	4.32	4.54	63.4	CL1Contig450	CL1Contig450		3	1.1695	0.3667	1.1482	0.4363	1.0093	0.9244	0.9817	0.7455	1.0186	0.6684	1.0093	0.9439
572	4.32	4.39	79.6	CL3063Contig1	CL3063Contig1		3	1.0375	0.9425	0.5297	0.2595	1.2942	0.755	0.7727	0.5468	0.8395	0.6665	1.0471	0.8755
573	4.31	4.31	60.1	CL422Contig1	CL422Contig1		15	1.1169	0.4713	0.9204	0.6802	1.0093	0.5656	1.4588	0.3911	1.2589	0.3174	1.1272	0.9996
574	4.3	4.32	73.9	CL2813Contig1	CL2813Contig1		3	2.3988	0.3719	1.3932	0.9348	1.3305	0.969	1.3183	0.9571	0.6194	0.7077	0.4742	0.651
575	4.29	4.31	91.9	CL970Contig1	CL970Contig1		6	1.028	0.8729	1	0.8911	0.9817	0.957	1.0375	0.7032	1.0186	0.8728	1.0568	0.5866
576	4.27	4.28	75.9	comp6530_c0_seq1_2	comp6530_c0_seq1_2		3	1.0471	0.8714	1.0965	0.7634	1.0666	0.8299	1.0186	0.936	1.2023	0.604	0.929	0.847
577	4.25	4.28	100	CL1Contig3872	CL1Contig3872		2	1.1169	0.9119	2.3768	0.1865	1.028	0.9975	0.8472	0.658	0.2188	0.2043	1.3552	0.6877
578	4.23	4.29	55	CL1Contig2962	CL1Contig2962		3	0.863	0.7602	0.912	0.9897	0.955	0.8573	0.8395	0.9077	1.028	0.8455	0.9817	0.8558
579	4.23	4.24	86.8	comp6155_c0_seq1_2	comp6155_c0_seq1_2		2	1	0.8698	0.929	0.9401	0.929	0.951	0.9817	0.9525	1.0093	0.8657	0.9638	0.9598
580	4.22	4.22	79.2	CL2544Contig1	CL2544Contig1		3	0.9462	0.9263	1.0186	0.648	0.929	0.8503	1.0765	0.5062	1	0.9773	1.0864	0.6112
581	4.21	4.23	69.5	CL1171Contig2	CL1171Contig2		5	1.1376	0.4057	1.0471	0.5045	1.0375	0.6508	0.9817	0.7349	0.9727	0.8037	0.955	0.8302
582	4.2	4.2	92.2	CL258Contig1	CL258Contig1		2	0.929	0.7597	1.2359	0.3411	1.1066	0.5897	1.0666	0.7305	0.9462	0.8502	1.0093	0.917
583	4.2	4.2	95.5	comp52011_c0_seq1_1	comp52011_c0_seq1_1		2	1.0093	0.7334	0.929	0.7323	0.9817	0.9875	0.9036	0.5526	0.7943	0.3011	1.0375	0.8405
584	4.19	4.19	60.3	CL1Contig3274	CL1Contig3274		3	1.1376	0.4566	1.0471	0.7655	1.0471	0.759	0.879	0.5187	1	0.9424	0.8954	0.5929
585	4.18	4.2	76.5	CL1Contig3055	CL1Contig3055		2	0.9908	0.9877	1.0965	0.6452	0.9817	0.9731	1.0093	0.9378	0.9376	0.7996	1.0965	0.6531
586	4.18	4.18	89.7	CL4550Contig1	CL4550Contig1		3	1.0864	0.7794	1.0093	0.994	1.0186	0.9196	1.0568	0.8632	0.9462	0.9537	1.0186	0.9047
587	4.17	4.17	95.4	CL1Contig2990	CL1Contig2990		2	1.0965	0.6533	1.0375	0.7593	0.9727	0.9074	0.9638	0.9866	1	0.8454	0.9376	0.8599
588	4.16	4.21	88.5	CL1782Contig1	CL1782Contig1		2	0.9204	0.7287	0.9376	0.7947	0.8395	0.4372	0.912	0.6909	0.8872	0.599	0.9376	0.7841
589	4.16	4.21	51.4	comp52417_c0_seq1_2	comp52417_c0_seq1_2		2	1.0186	0.8968	0.9727	0.9273	0.9462	0.8346	0.9376	0.7746	0.9727	0.9197	0.9462	0.8087
590	4.16	4.18	87.1	CL1Contig157	CL1Contig157		2	0.929	0.7584	1	0.997	0.9727	0.935	0.9204	0.7613	0.929	0.8238	0.9376	0.8575
591	4.16	4.16	52.4	CL1Contig3051	CL1Contig3051		4	0.929	0.6984	0.9817	0.8423	0.929	0.6476	1.0375	0.8978	1.0093	0.6741	1.0471	0.9501
592	4.15	4.28	96.4	comp52149_c0_seq1_1	comp52149_c0_seq1_1		2	0.871	0.6719	0.8241	0.5596	0.9638	0.9361	0.9462	0.8668	0.912	0.7839	0.929	0.8334
593	4.15	4.19	55	CL323Contig2	CL323Contig2		2	0.9204	0.3778	0.9638	0.8071	0.9727	0.7235	1.0186	0.9366	0.955	0.6685	0.9462	0.7359
594	4.15	4.15	95.8	CL297Contig1	CL297Contig1		2	1.0375	0.8153	1.1588	0.3494	1.0666	0.7105	1.0765	0.7592	1.1066	0.5349	0.9908	0.9881
595	4.14	4.14	65.2	CL6196Contig1	CL6196Contig1		2	1.2474	0.6408	1.0864	0.8528	1.1695	0.661	0.955	0.8858	1.0186	0.9458	1.0186	0.891
596	4.13	4.15	88.9	CL1824Contig1	CL1824Contig1		14	0.6368	0.5904	0.7798	0.3902	0.597	0.2764	1.2589	0.9539	0.9727	0.6472	0.9908	0.8304
597	4.12	4.31	60.1	CL482Contig1	CL482Contig1		4	1.3183	0.073	1.4454	0.0487	1.7219	0.16	1.0765	0.718	0.9204	0.5675	1.028	0.6968
598	4.12	4.12	71	CL1Contig715	CL1Contig715		2	1.0471	0.9323	1.0568	0.913	1.028	0.9695	0.9462	0.8541	1.0186	0.96	0.9727	0.9725
599	4.11	4.13	100	CL5025Contig1	CL5025Contig1		2	1.0093	0.8272	0.9817	0.9268	0.9817	0.9233	1.0471	0.7434	1.0375	0.7254	1.0093	0.8988
600	4.11	4.13	66.2	CL978Contig1	CL978Contig1		3	0.9376	0.9358	0.929	0.8547	0.929	0.983	0.9462	0.8121	0.9036	0.699	0.9462	0.8816
601	4.11	4.13	98.6	CL2080Contig1	CL2080Contig1		2	1.0471	0.7649	0.9908	0.9246	0.9638	0.9097	0.9817	0.9274	1.0186	0.9994	1	0.917
602	4.11	4.11	38.9	CL1Contig3190	CL1Contig3190		2	0.955	0.8218	0.9817	0.9308	0.9204	0.7906	0.9036	0.6681	0.9036	0.6837	0.9638	0.8975
603	4.1	4.1	83	CL3498Contig1	CL3498Contig1		4	1.0864	0.7643	0.9727	0.8178	1.0568	0.8151	1.0765	0.8757	0.9908	0.9849	1	0.9737
604	4.09	6.04	72.9	CL5862Contig1	CL5862Contig1		3	0.6081	0.4297	0.8472	0.7519	0.7586	0.6233	0.955	0.9372	0.8318	0.7362	0.8241	0.718
605	4.09	4.09	70	CL578Contig2	CL578Contig2		4	0.8551	0.3223	0.9036	0.5535	0.8551	0.4148	0.9462	0.7715	0.8872	0.4226	0.9638	0.8279
606	4.08	4.09	63.8	CL1Contig3149	CL1Contig3149		2	0.9638	0.8825	0.9908	0.9469	1.0093	0.6602	1.028	0.6647	0.9817	0.8895	1.0186	0.7053
607	4.08	4.09	81.2	CL2899Contig1	CL2899Contig1		6	0.9908	0.7306	0.9817	0.8529	0.9727	0.913	1	0.9722	1.0471	0.8267	1.0471	0.4278
608	4.08	4.08	97.7	CL1Contig4175	CL1Contig4175		5	0.7178	0.8098	0.673	0.7679	0.955	0.3947	1.0864	0.511	1.1588	0.6589	0.8395	0.7224
609	4.08	4.08	63.3	CL3190Contig1	CL3190Contig1		2	0.9376	0.85	0.955	0.9127	0.8954	0.7279	0.9638	0.9095	0.879	0.6682	0.9204	0.8487
610	4.07	4.07	92.6	comp9987_c0_seq1_1	comp9987_c0_seq1_1		5	1.3428	0.8365	0.7047	0.7184	1.2134	0.9048	0.8318	0.739	1.0186	0.9922	0.9204	0.7951
611	4.06	4.13	76.4	comp50102_c0_seq8_1	comp50102_c0_seq8_1		2	0.955	0.8469	0.929	0.7435	0.8954	0.41	1.1066	0.5096	1.0375	0.7864	1.0186	0.8135
612	4.06	4.08	98.8	CL1412Contig1	CL1412Contig1		2	1.2823	0.3936	1.1695	0.5173	1.2246	0.4368	1.1376	0.5568	1.1169	0.5988	1.0965	0.6385
613	4.06	4.06	89.1	CL673Contig1	CL673Contig1		2	0.597	0.2696	0.7516	0.9199	0.7447	0.8524	1.0568	0.8484	1.1376	0.6919	0.9462	0.83
614	4.06	4.06	63.4	comp42134_c0_seq1_1	comp42134_c0_seq1_1		3	1.0093	0.7858	1.0765	0.7441	1.0186	0.9506	1.0965	0.8728	0.9908	0.996	1.0375	0.9238
615	4.05	4.24	52.6	CL1Contig3215	CL1Contig3215		2	1.1912	0.5222	0.9817	0.9607	0.9908	0.9858	0.9036	0.7344	0.9727	0.9347	1.028	0.8994
616	4.04	4.04	84.6	CL3330Contig1	CL3330Contig1		3	0.8872	0.7618	1.0965	0.5987	1.1169	0.5937	1.0864	0.5886	1.1272	0.6195	1.1912	0.4709
617	4.04	4.04	46.3	CL1Contig2795	CL1Contig2795		3	1.0093	0.899	0.9908	0.956	1.1376	0.7581	0.9638	0.9648	1.0864	0.8326	1.0568	0.8865
618	4.03	4.05	78	CL3912Contig1	CL3912Contig1		6	0.912	0.8408	1.0093	0.7112	1.1272	0.5342	1.0186	0.6985	1.0186	0.7613	1	0.766
619	4.03	4.03	56.7	comp51415_c0_seq1_1	comp51415_c0_seq1_1		2	1.6596	0.4745	1.4997	0.651	1.9588	0.3984	0.5445	0.8126	0.4529	0.7844	0.9376	0.7707
620	4.03	4.03	76.6	comp52037_c0_seq1_2	comp52037_c0_seq1_2		2	0.929	0.9563	1	0.7467	0.9638	0.9503	0.8954	0.7525	0.9908	0.9045	0.9908	0.8077
621	4.03	4.03	59.2	CL1186Contig1	CL1186Contig1		2	1.0471	0.8814	1.0375	0.9046	0.955	0.9624	1.0375	0.7983	1.0186	0.9183	1.0965	0.7901
622	4.03	4.03	81.1	CL1Contig2972	CL1Contig2972		3	1.0965	0.6075	1.0765	0.6526	0.879	0.5521	1.1482	0.4976	1.0666	0.6823	1	0.8925
623	4.03	4.03	74.2	CL820Contig2	CL820Contig2		2	1.2474	0.5706	1.1066	0.6418	1.0093	0.7269	0.9462	0.9477	1.1803	0.6626	1.0375	0.8522
624	4.03	4.03	98.5	CL214Contig2	CL214Contig2		2	1.4588	0.6404	1.6596	0.5716	1.2474	0.7833	0.597	0.4329	0.8017	0.691	0.6918	0.9436
625	4.03	4.03	65.9	comp45473_c0_seq1_2	comp45473_c0_seq1_2		2	1.1376	0.656	1.028	0.9168	1.1066	0.6682	1.1588	0.6631	1.0093	0.9166	0.9462	0.9306
626	4.03	4.03	67.4	CL4752Contig1	CL4752Contig1		3	1.1272	0.4462	1.1169	0.6492	1.0375	0.7957	1.0568	0.7256	1.028	0.9111	1.0375	0.8399
627	4.03	4.03	75	CL1Contig627	CL1Contig627		2	0.5916	0.6573	0.3436	0.4637	0.4699	0.555	1.0765	0.9946	1.3183	0.5982	1.1912	0.6586
628	4.02	4.13	72.4	CL5330Contig1	CL5330Contig1		2	1.9231	0.372	1.888	0.4197	2.0137	0.3689	0.5861	0.4714	1.1912	0.8247	1.4859	0.3849
629	4.02	4.08	60.9	CL1539Contig1	CL1539Contig1		2	0.863	0.9542	0.7656	0.93	0.8091	0.9522	0.8091	0.8948	0.9462	0.8794	1.0568	0.7689
630	4.02	4.08	100	CL1Contig2051	CL1Contig2051		2	0.929	0.9912	0.9376	0.6122	0.9376	0.7364	0.9908	0.7532	0.9817	0.8764	0.912	0.7357
631	4.02	4.07	78	CL428Contig1	CL428Contig1		2	0.879	0.8609	1.0093	0.9548	0.9204	0.9904	0.8954	0.783	0.8318	0.7202	0.9462	0.9905
632	4.02	4.07	53.6	CL4784Contig1	CL4784Contig1		3	0.6607	0.6469	1.4997	0.8714	1.0471	0.9612	0.8395	0.7126	0.7798	0.6426	1.1169	0.9457
633	4.02	4.06	89.7	CL2609Contig1	CL2609Contig1		3	1.5276	0.4847	1.5417	0.4559	1.2823	0.6379	0.3467	0.3675	0.2965	0.3785	0.1706	0.2959
634	4.02	4.05	77.2	comp28535_c0_seq1_1	comp28535_c0_seq1_1		2	0.597	0.2785	0.9376	0.8478	0.912	0.9349	0.3192	0.1519	0.7447	0.5254	0.7586	0.6415
635	4.02	4.02	90.6	CL1Contig2766	CL1Contig2766		2	0.8318	0.4904	0.9908	0.9914	0.9204	0.778	0.871	0.606	0.9727	0.9327	0.879	0.677
636	4.02	4.02	86.6	CL1Contig812	CL1Contig812		2	1.1272	0.3665	0.8551	0.182	1.1588	0.3229	0.9908	0.9113	0.9204	0.3752	0.929	0.2585
637	4.02	4.02	93.7	CL1Contig1334	CL1Contig1334		2	1.1803	0.7447	1.0965	0.8326	1.1482	0.7246	0.8091	0.6438	0.8241	0.8337	0.912	0.8786
638	4.02	4.02	71.5	CL922Contig1	CL922Contig1		3	1.028	0.8482	0.9817	0.9954	1.1169	0.7241	1.0093	0.9597	1.0471	0.8468	1.028	0.8825
639	4.02	4.02	78.3	CL2783Contig1	CL2783Contig1		2	0.7943	0.4613	0.8241	0.5335	0.8017	0.4969	0.9908	0.9908	0.7656	0.4217	0.8241	0.5496
640	4.02	4.02	100	CL1Contig3073	CL1Contig3073		2	0.8241	0.7641	0.9036	0.8449	0.871	0.8855	0.9638	0.8762	0.9817	0.7449	0.9908	0.8675
641	4.02	4.02	100	comp49177_c0_seq4_1	comp49177_c0_seq4_1		4	1.2823	0.5486	1.0965	0.5973	1.1588	0.7242	1.0471	0.9008	1.1482	0.5282	1.0093	0.838
642	4.02	4.02	93.9	CL5266Contig1	CL5266Contig1		9	1.028	0.9145	0.9376	0.911	0.955	0.9245	0.9908	0.9789	1.0186	0.9441	0.9908	0.9289
643	4.02	4.02	88.9	CL4889Contig1	CL4889Contig1		4	0.8472	0.6355	1.0666	0.6975	0.9817	0.9879	1.2023	0.4554	1.1695	0.4289	0.929	0.8242
644	4.02	4.02	27.3	CL1Contig114	CL1Contig114		3	0.9817	0.8034	0.9817	0.8005	0.871	0.8282	0.8872	0.9949	1.0471	0.6986	0.9908	0.8583
645	4.01	4.1	82.6	CL1922Contig1	CL1922Contig1		3	1.0765	0.6713	1.0471	0.7581	1	0.8802	1.0568	0.7262	1.0375	0.7901	0.8872	0.6259
646	4.01	4.08	72.4	comp15661_c0_seq1_1	comp15661_c0_seq1_1		2	1.1803	0.6255	0.8872	0.7212	1.1588	0.6532	0.9036	0.7717	0.912	0.7826	0.871	0.6886
647	4.01	4.08	90.2	comp48748_c0_seq6_1	comp48748_c0_seq6_1		2	1.8707	0.3646	1.0375	0.886	1.2942	0.8594	0.879	0.9442	1.0965	0.8236	0.8395	0.9935
648	4.01	4.08	64.3	CL740Contig1	CL740Contig1		3	1.0666	0.7893	1.2706	0.461	1.0568	0.8157	1.2706	0.4666	1.1912	0.5542	1.028	0.8812
649	4.01	4.06	55.5	CL5200Contig1	CL5200Contig1		5	1.0765	0.8108	0.9727	0.9354	1.0186	0.9869	1.0471	0.9897	1.028	0.8728	0.7379	0.2258
650	4.01	4.05	84.1	CL1Contig3085	CL1Contig3085		2	1.1272	0.458	1.0186	0.9291	1.0765	0.6321	1.0471	0.7112	0.9817	0.9059	1	0.9911
651	4.01	4.04	88.2	comp53029_c0_seq1_1	comp53029_c0_seq1_1		2	0.9204	0.8861	1	0.8645	0.9036	0.7005	1	0.8758	0.9727	0.9345	0.9908	0.8135
652	4.01	4.04	59.3	CL1357Contig2	CL1357Contig2		3	0.9638	0.9698	1.0864	0.9042	0.8091	0.8575	0.6194	0.5719	0.912	0.8819	1.028	0.9879
653	4.01	4.04	95.7	CL1821Contig1	CL1821Contig1		4	0.9376	0.7955	0.8954	0.6528	1.0186	0.8841	0.7311	0.2376	0.9462	0.8236	0.9638	0.8973
654	4.01	4.04	90	CL1Contig4080	CL1Contig4080		5
655	4.01	4.03	58	CL6062Contig1	CL6062Contig1		3	1.0471	0.6979	1	0.9735	1.1272	0.5258	1.1272	0.5058	0.9727	0.9728	0.9204	0.7217
656	4.01	4.02	66.3	CL5222Contig1	CL5222Contig1		2	1.1169	0.7814	0.6668	0.4227	0.6918	0.4544	1.1912	0.675	1.0765	0.8385	1.1588	0.7191
657	4.01	4.02	85.1	CL2611Contig1	CL2611Contig1		2	1.0568	0.8138	1.0186	0.7736	1.3305	0.5259	1.1912	0.7195	0.9204	0.7638	1.1695	0.592
658	4.01	4.02	87.2	comp18208_c0_seq2_2	comp18208_c0_seq2_2		2	0.955	0.9141	1	0.9748	1.0186	0.9291	0.9727	0.9634	0.9462	0.8977	0.912	0.805
659	4.01	4.02	96.8	CL1Contig2900	CL1Contig2900		4	1.4322	0.5157	1.1803	0.732	1.2246	0.6887	1.8535	0.3576	1.0864	0.8598	1.9409	0.3342
660	4.01	4.02	81.4	comp41177_c0_seq1_2	comp41177_c0_seq1_2		3	1.028	0.9489	1	0.996	0.9727	0.8544	0.9462	0.9143	0.879	0.7495	0.9908	0.9544
661	4.01	4.01	96.3	CL1096Contig1	CL1096Contig1		2	1.028	0.9227	0.8954	0.9062	0.9638	0.8973	1.1695	0.7287	1.1169	0.8802	1.1066	0.8955
662	4.01	4.01	67.9	CL1Contig2973	CL1Contig2973		2	0.9036	0.8557	0.7798	0.645	0.8241	0.7192	0.8395	0.7459	0.871	0.798	0.8395	0.7401
663	4.01	4.01	78	CL2185Contig1	CL2185Contig1		2	0.7311	0.5287	1.0375	0.9159	1.1066	0.7949	0.9376	0.8979	0.8017	0.6438	0.9036	0.8402
664	4.01	4.01	75.6	CL615Contig1	CL615Contig1		5	0.5495	0.432	0.8166	0.7886	0.863	0.7778	1.2023	0.6009	1.0666	0.8141	0.8954	0.7654
665	4.01	4.01	89.3	CL1Contig3619	CL1Contig3619		3	0.4699	0.7679	1.1169	0.8857	1.0186	0.892	0.1038	0.4204	0.6427	0.8244	0.673	0.7367
666	4.01	4.01	67.3	CL5238Contig1	CL5238Contig1		3	1.0666	0.8817	0.8472	0.5151	0.9036	0.6966	0.863	0.4639	0.9462	0.8004	0.9204	0.6618
667	4.01	4.01	98.5	CL4870Contig1	CL4870Contig1		3	0.9727	0.9914	1.0186	0.9796	0.9817	0.9855	0.9817	0.9109	0.9638	0.9429	0.912	0.8605
668	4.01	4.01	78.6	CL158Contig2	CL158Contig2		5	0.7047	0.6849	0.9204	0.9243	0.7798	0.7862	0.9908	0.9191	1.0186	0.9262	1.0093	0.9047
669	4	17.45	74	CL3259Contig1	CL3259Contig1		43	1.4588	0.5127	1.3552	0.4309	1.3305	0.3147	1.2359	0.4848	1.4859	0.3807	1.4588	0.4044
670	4	9.04	67.4	CL1Contig396	CL1Contig396		7	0.7586	0.6158	0.8017	0.6898	0.9204	0.8783	0.9462	0.9274	0.9036	0.8533	0.879	0.8105
671	4	4.09	48.9	comp53793_c0_seq1_1	comp53793_c0_seq1_1		2	0.9817	0.9865	0.9817	0.9352	0.9036	0.8009	0.8551	0.6328	0.912	0.8468	0.912	0.8532
672	4	4.07	97.8	CL1696Contig1	CL1696Contig1		2	1.2134	0.5242	1.1066	0.7156	1	0.9782	1.0666	0.8682	1.0765	0.732	1.2023	0.6029
673	4	4.07	51.6	CL1Contig1958	CL1Contig1958		2	1.0965	0.7196	1.2246	0.7029	0.9036	0.8105	1.5276	0.439	1.1482	0.7956	0.955	0.9066
674	4	4.07	95.7	CL1Contig3353	CL1Contig3353		2	1.556	0.6763	1.4997	0.6386	1.1066	0.9354	0.8872	0.8535	0.912	0.9261	0.863	0.865
675	4	4.07	100	comp24261_c0_seq1_1	comp24261_c0_seq1_1		2	0.8954	0.7635	1.0186	0.9613	0.955	0.9405	1.1066	0.7489	0.955	0.9471	1.0186	0.8796
676	4	4.06	44.2	CL1Contig1097	CL1Contig1097		3	1.1376	0.7697	1.0568	0.8801	1.0186	0.9363	0.863	0.8109	0.9036	0.8582	0.9462	0.9297
677	4	4.05	97.3	CL1Contig3225	CL1Contig3225		2	1.0666	0.8952	0.9638	0.9882	1.0568	0.8875	1.0471	0.8727	1.0186	0.8733	1.0186	0.8874
678	4	4.05	82.8	CL1675Contig1	CL1675Contig1		2	1.028	0.9724	1.028	0.9223	1.0965	0.7716	1	0.9553	1.0471	0.9032	0.9908	0.9367
679	4	4.05	90.9	CL1Contig414	CL1Contig414		2	0.9638	0.9265	1.0093	0.9867	0.9462	0.901	1	0.9176	1.0375	0.7753	1.028	0.8189
680	4	4.04	70.5	CL1Contig767	CL1Contig767		2	0.9727	0.9076	1.1169	0.6527	1.1066	0.6762	1.0568	0.7487	1	0.9378	0.9036	0.6186
681	4	4.03	80.4	CL1Contig1157	CL1Contig1157		2	1.2706	0.7219	0.4831	0.6527	1.0568	0.8072	0.8872	0.9529	0.9462	0.905	0.9817	0.8104
682	4	4.03	55.6	CL263Contig2	CL263Contig2		2	1.0186	0.9224	1.0375	0.8773	0.9727	0.909	1.0375	0.8348	1.1066	0.773	0.9908	0.9414
683	4	4.03	68.4	CL1Contig2971	CL1Contig2971		2	0.9204	0.7171	1.0965	0.9114	1.0471	0.9912	0.929	0.8501	0.9727	0.9005	1.0471	0.9669
684	4	4.03	98.9	CL2107Contig1	CL2107Contig1		2	0.9817	0.9787	0.9817	0.9905	0.8395	0.703	0.9462	0.9195	0.929	0.8761	0.9638	0.9389
685	4	4.03	92.3	CL1Contig3818	CL1Contig3818		2	0.912	0.6805	0.9036	0.7359	1	0.9502	1	0.9299	1.1066	0.685	0.9908	0.9153
686	4	4.02	62.6	CL1467Contig1	CL1467Contig1		2	1.2942	0.6995	1.2134	0.6633	1.0864	0.7106	1.4588	0.6555	1.3932	0.6085	1.3183	0.6584
687	4	4.02	100	CL266Contig2	CL266Contig2		2	1	0.9815	1.0186	0.9496	0.9376	0.8784	0.9727	0.965	1.0568	0.8731	1	0.9731
688	4	4.02	83.8	comp18025_c0_seq1_2	comp18025_c0_seq1_2		2	1.0093	0.9709	1.0471	0.9061	1	0.9879	1.0864	0.7812	1.0471	0.8617	0.9462	0.9615
689	4	4.02	56.5	CL5313Contig1	CL5313Contig1		2	1.0765	0.7276	0.9908	0.9341	1.0765	0.7051	0.9204	0.8564	0.929	0.8009	0.8872	0.9202
690	4	4.02	94.3	CL1060Contig2	CL1060Contig2		3	0.9036	0.804	1.0093	0.9957	0.929	0.8729	0.9817	0.9808	0.9817	0.9368	0.9376	0.8919
691	4	4.02	48.1	CL1Contig472	CL1Contig472		2	0.955	0.9264	0.6546	0.857	1.1912	0.9697	0.7178	0.9273	1.4454	0.7436	0.8395	0.9823
692	4	4.02	83.3	CL5290Contig1	CL5290Contig1		2	0.879	0.7788	0.8954	0.7316	0.8395	0.7742	1.0666	0.9119	0.929	0.8939	1.0864	0.8667
693	4	4.01	66.4	CL1249Contig2	CL1249Contig2		2	1.5417	0.3493	0.879	0.7191	1.2589	0.5494	1.2589	0.5234	1.1803	0.6415	1.1803	0.6105
694	4	4.01	91.6	CL1Contig1123	CL1Contig1123		3	0.955	0.9529	1.0093	0.9043	0.9376	0.8894	0.929	0.9484	0.9376	0.9198	0.863	0.7562
695	4	4.01	99	comp14227_c0_seq1_1	comp14227_c0_seq1_1		2	0.9462	0.8899	1.0186	0.9293	0.7244	0.437	0.9204	0.8309	1.0093	0.9497	0.9817	0.9811
696	4	4.01	50	CL6204Contig1	CL6204Contig1		3	1.1376	0.4431	0.929	0.8908	1.0864	0.6608	1.0965	0.6765	1.0568	0.6308	1.0186	0.8708
697	4	4.01	62.3	CL1Contig2487	CL1Contig2487		2	1.1803	0.6589	1.2589	0.5787	1.1695	0.7201	1.0568	0.8517	0.9204	0.9192	1.0765	0.8644
698	4	4.01	95.7	CL1907Contig1	CL1907Contig1		4	0.7516	0.6046	0.8017	0.6808	0.4831	0.318	1.1695	0.7485	1.0093	0.963	0.9376	0.9161
699	4	4.01	68.6	CL1Contig2674	CL1Contig2674		2	1.2823	0.509	0.912	0.8694	1.4859	0.3775	1.1169	0.6253	1.0093	0.7819	1.0375	0.8096
700	4	4.01	63.8	CL159Contig1	CL159Contig1		3	0.7656	0.7969	1.0093	0.8783	0.7586	0.7315	1.0471	0.8487	0.9036	0.8761	0.9908	0.9022
701	4	4	79.2	CL1145Contig1	CL1145Contig1		2	1.3677	0.5586	0.7586	0.6208	1.5849	0.4408	0.929	0.8975	1.5704	0.4467	1.4723	0.4977
702	4	4	82	CL3653Contig1	CL3653Contig1		2	1.1169	0.5023	0.9727	0.9498	1.0093	0.7594	1.028	0.832	0.9638	0.9731	0.9638	0.8881
703	4	4	100	CL2047Contig1	CL2047Contig1		2	0.871	0.7316	0.871	0.7514	0.955	0.954	1.0965	0.9529	0.9638	0.8945	0.9376	0.8416
704	4	4	81.4	CL4379Contig1	CL4379Contig1		2	1.0186	0.9119	1.028	0.8197	0.9817	0.856	0.9817	0.7496	0.9462	0.6081	0.955	0.6968
705	4	4	100	CL1Contig3976	CL1Contig3976		2	1.2359	0.6341	1.0965	0.8078	1.2359	0.6106	0.9376	0.7856	1.0471	0.9217	0.9376	0.8467
706	4	4	73	CL1Contig269	CL1Contig269		2	0.955	0.558	1.0186	0.9873	1.2134	0.4696	0.8551	0.4984	1	0.9467	1.1169	0.7485
707	4	4	90.6	CL4075Contig1	CL4075Contig1		2	0.955	0.9237	1.0965	0.7947	0.9036	0.9286	1.0568	0.8503	1.0568	0.9209	1.1272	0.7672
708	4	4	79.3	CL1Contig3919	CL1Contig3919		2	1.0765	0.7415	1.0471	0.9439	1.028	0.9424	0.9908	0.9965	1.0666	0.8375	1	0.9846
709	4	4	86.7	CL1Contig160	CL1Contig160		2	0.9376	0.9823	0.9727	0.9502	0.9908	0.8936	0.9376	0.9496	0.9462	0.9076	0.9204	0.8577
710	4	4	50.5	CL270Contig3	CL270Contig3		2	0.879	0.9154	1.0186	0.7152	0.9817	0.8909	0.6026	0.3848	0.9817	0.7475	1.0093	0.8135
711	4	4	81.5	comp52769_c0_seq1_1	comp52769_c0_seq1_1		2	0.9908	0.652	0.9462	0.699	0.871	0.7103	0.9638	0.7283	1.028	0.824	1	0.9497
712	4	4	85.7	CL70Contig2	CL70Contig2		2	0.9376	0.8106	0.9817	0.9706	0.9908	0.9939	0.8091	0.4586	1	0.9609	0.863	0.5626
713	4	4	90.4	CL27Contig1	CL27Contig1		2	0.9376	0.8885	1	0.9466	0.9462	0.9517	0.9817	0.9527	0.912	0.7369	1.0765	0.6222
714	4	4	61.4	CL25Contig1	CL25Contig1		2	1.0965	0.8884	1.0093	0.9368	0.9376	0.9132	1.1272	0.8742	0.955	0.8433	0.9462	0.8771
715	4	4	88.8	CL1Contig2293	CL1Contig2293		3	1.0568	0.7257	0.9817	0.7313	0.9204	0.6172	0.9908	0.9277	0.9727	0.9797	1	0.8739
716	4	4	81.1	comp54176_c0_seq1_2	comp54176_c0_seq1_2		2	1.2246	0.9269	0.5105	0.6534	0.4656	0.8014	0.631	0.7335	0.6607	0.7454	0.9376	0.7858
717	4	4	68.6	comp45206_c0_seq1_1	comp45206_c0_seq1_1		2	0.8872	0.5436	0.9376	0.761	0.912	0.5928	0.9817	0.971	0.8872	0.5302	1.0471	0.9061
718	4	4	81.9	CL5103Contig1	CL5103Contig1		2	1	0.9789	1.0375	0.8062	0.871	0.5845	0.955	0.9296	0.9817	0.8803	0.8954	0.6675
719	4	4	97.5	CL2492Contig1	CL2492Contig1		4	1.6596	0.5927	1.1482	0.8472	1.5136	0.7079	1.0186	0.9628	1.028	0.9544	0.8166	0.8601
720	4	4	88.4	CL2486Contig1	CL2486Contig1		2	1.028	0.3879	1.0186	0.3902	1.0186	0.464	0.912	0.8463	0.9638	0.4508	1	0.3776
721	4	4	90.5	CL1Contig1478	CL1Contig1478		2	0.8472	0.7317	0.9462	0.9249	1.0093	0.9514	0.8551	0.7374	0.8954	0.8151	0.7311	0.5393
722	4	4	77.8	CL1Contig1341	CL1Contig1341		2	1.1912	0.6203	1.4588	0.4969	1.2359	0.5417	0.2032	0.2681	0.1585	0.2691	0.2109	0.2611
723	4	4	82	CL2410Contig1	CL2410Contig1		5	0.7047	0.9952	0.5754	0.9619	0.8954	0.9714	1.1482	0.9512	1.3552	0.8952	1.0666	0.9118
724	4	4	98.8	comp9812_c0_seq1_1	comp9812_c0_seq1_1		2	1.0186	0.9521	0.929	0.845	0.9638	0.8901	0.9727	0.9564	1.0471	0.9209	1.0375	0.9217
725	4	4	95.1	CL5798Contig1	CL5798Contig1		2	0.871	0.8864	1.0093	0.8962	0.929	0.995	0.912	0.8713	0.8017	0.7575	0.912	0.898
726	4	4	83.1	CL4617Contig1	CL4617Contig1		2	1.0666	0.8035	1.5136	0.6611	0.9727	0.7409	0.3802	0.3261	0.3945	0.315	0.3981	0.1926
727	4	4	95.1	CL361Contig1	CL361Contig1		2	2.5586	0.7241	1.4723	0.6951	1.5704	0.9761	0.8954	0.9417	1.1588	0.911	1.0864	0.9609
728	4	4	78.5	CL1Contig735	CL1Contig735		2	1.0375	0.8117	1.028	0.9189	0.9817	0.9713	1.1169	0.7125	0.9462	0.953	1.0471	0.8247
729	4	4	74.4	CL1Contig3947	CL1Contig3947		2	0.863	0.4105	0.8872	0.4862	0.912	0.5571	0.912	0.4755	0.8872	0.5296	0.9376	0.6496
730	4	4	97.9	CL1Contig25	CL1Contig25		3	0.9908	0.9645	1.0093	0.994	1.028	0.945	1.0093	0.9855	1.0568	0.881	1.028	0.9079
731	4	4	68.5	comp50286_c0_seq10_2	comp50286_c0_seq10_2		2	0.8954	0.8192	0.9638	0.7796	0.9727	0.9144	1.0568	0.858	1.0864	0.8609	1.0666	0.877
732	4	4	74.4	CL5962Contig1	CL5962Contig1		4	1.3804	0.6123	0.5546	0.4312	0.8472	0.8542	0.929	0.6315	0.9908	0.9448	0.8166	0.8428
733	4	4	95.5	CL579Contig2	CL579Contig2		2	0.9376	0.8689	0.9817	0.9532	0.9817	0.9786	0.9462	0.9015	1	0.995	0.9638	0.9992
734	4	4	67.7	CL1Contig3124	CL1Contig3124		2	0.9908	0.9825	0.9817	0.9682	1.1169	0.7869	1.1272	0.8133	1.0093	0.9977	1.1912	0.6435
735	4	4	92.6	CL1Contig2995	CL1Contig2995		2	1.0471	0.8809	0.9376	0.7094	0.9727	0.9057	1.0375	0.864	0.9462	0.796	1.0093	0.9549
736	4	4	47.1	CL4057Contig1	CL4057Contig1		2	1	0.9459	0.9204	0.8985	1.0568	0.8824	0.8551	0.7916	0.9817	0.9865	0.955	0.9295
737	4	4	80.6	CL288Contig2	CL288Contig2		3	1.5136	0.3928	1.4191	0.336	1.6444	0.2617	1.2246	0.4899	1.0864	0.803	1.4322	0.5175
738	4	4	51.9	CL1Contig3086	CL1Contig3086		2	1.0568	0.9734	1.0965	0.8352	1.0965	0.8588	1.0471	0.89	1.1482	0.7734	1.0666	0.8572
739	4	4	80	CL1Contig2889	CL1Contig2889		2	0.8091	0.7156	1.028	0.9592	0.8551	0.7913	1.1912	0.8307	1.1066	0.909	1.1695	0.808
740	4	4	100	CL1504Contig1	CL1504Contig1		3	0.9727	0.8926	0.9908	0.8976	0.863	0.6624	1.0186	0.9697	0.9204	0.8216	1.1066	0.9252
741	4	4	66.3	comp44492_c0_seq13_1	comp44492_c0_seq13_1		4	0.9727	0.6713	1.0568	0.4428	1.0864	0.4534	0.955	0.8237	1.0186	0.573	0.9376	0.8244
742	4	4	90.7	CL4910Contig1	CL4910Contig1		2	1.2246	0.7206	1.0375	0.9194	1.2474	0.6356	1.0864	0.8147	0.9817	0.9777	1.0375	0.9169
743	4	4	86.2	CL2431Contig2	CL2431Contig2		2	0.863	0.9059	0.7244	0.8015	0.955	0.9411	0.492	0.6304	1.3183	0.7769	0.955	0.9294
744	4	4	69.3	CL1Contig455	CL1Contig455		3	0.955	0.8703	0.9462	0.8598	0.9908	0.9656	0.9817	0.992	0.929	0.8168	0.9462	0.8588
745	4	4	39.4	CL1Contig3488	CL1Contig3488		2	1.0471	0.8647	1.0186	0.9656	1.0186	0.7261	0.9638	0.9919	1.0765	0.6992	0.9376	0.7699
746	4	4	87.9	CL1Contig3041	CL1Contig3041		2	1.0093	0.9142	1.0965	0.6887	0.9204	0.6926	0.9376	0.6567	1.0093	0.8319	1.1066	0.6579
747	4	4	78.9	CL1Contig3002	CL1Contig3002		2	0.955	0.8544	0.912	0.8002	0.8872	0.8998	1.0375	0.9154	0.9817	0.9723	0.9638	0.8974
748	4	4	55.8	CL1Contig2935	CL1Contig2935		3	0.929	0.7703	0.9817	0.9845	0.871	0.8039	0.8241	0.6402	0.9204	0.8143	0.9638	0.9853
749	4	4	84.1	CL1Contig252	CL1Contig252		2	0.6668	0.6917	0.5649	0.4127	0.6427	0.923	1.2023	0.899	1.1482	0.8271	1.2134	0.786
750	4	4	51.5	CL15Contig3	CL15Contig3		2	1.028	0.9637	0.7656	0.8155	0.7656	0.8409	1.1695	0.7211	1.1482	0.8189	1.3062	0.772
751	4	4	84.1	comp50489_c0_seq4_1	comp50489_c0_seq4_1		2	0.7727	0.5523	0.6427	0.3687	0.6982	0.4415	1.0765	0.8336	0.9462	0.9087	0.7047	0.4459
752	4	4	48.4	comp46868_c0_seq1_1	comp46868_c0_seq1_1		2	0.955	0.8507	0.9204	0.7358	0.912	0.6953	0.9638	0.8974	1.0375	0.816	0.9638	0.9416
753	4	4	62.2	CL3830Contig1	CL3830Contig1		2	1.0375	0.7912	0.9376	0.7034	1.0186	0.8137	0.9462	0.7869	0.8395	0.5234	0.8472	0.5499
754	4	4	64.3	CL2460Contig1	CL2460Contig1		2	0.6081	0.8377	0.278	0.5486	1.3552	0.7749	0.9908	0.9708	0.787	0.7691	0.3499	0.765
755	4	4	82.9	CL1Contig2276	CL1Contig2276		4	0.955	0.9076	0.9638	0.9155	0.9908	0.9617	1.028	0.9046	0.9817	0.9676	1.0186	0.8853
756	4	4	50	comp62456_c0_seq1_2	comp62456_c0_seq1_2		2	0.9727	0.9482	0.8872	0.8317	1.0186	0.9154	1.0186	0.9572	0.9817	0.9744	1.0375	0.91
757	4	4	92.1	comp49855_c0_seq8_1	comp49855_c0_seq8_1		2	0.871	0.7911	0.8091	0.6964	0.6668	0.4962	0.871	0.791	0.8551	0.7769	1.3677	0.558
758	4	4	71.8	comp46845_c0_seq1_2	comp46845_c0_seq1_2		4	1.2134	0.6886	0.9204	0.88	1.1803	0.6113	1.0965	0.8112	1.0666	0.7731	1.0186	0.8261
759	4	4	88.9	comp17819_c0_seq1_2	comp17819_c0_seq1_2		2
760	4	4	98.1	CL2549Contig1	CL2549Contig1		2	1.0186	0.9452	1.0471	0.8299	1.028	0.7975	1	0.8788	0.929	0.9584	1.0093	0.8773
761	4	4	87.3	CL1Contig380	CL1Contig380		2	0.871	0.7917	1.1376	0.7901	0.863	0.7785	0.7311	0.5781	0.9036	0.8569	0.9462	0.9216
762	4	4	62.3	CL1Contig3075	CL1Contig3075		2	1.4723	0.6005	1.0765	0.8373	1.0965	0.8234	1	0.8287	1.1376	0.8708	1.1169	0.7085
763	4	4	36	CL5717Contig1	CL5717Contig1		3	0.631	0.5733	0.9036	0.8621	0.6607	0.6358	1.028	0.8386	1.1912	0.817	1.1482	0.8136
764	4	4	24	CL5388Contig1	CL5388Contig1		2	0.955	0.8347	0.9908	0.9826	0.955	0.9621	1.0568	0.9683	1.0666	0.9459	0.9727	0.9721
765	4	4	92.2	CL4962Contig1	CL4962Contig1		2	1.1588	0.9488	1	0.9484	1.1803	0.7592	1.0375	0.8775	0.929	0.477	0.8872	0.7534
766	4	4	75	comp44117_c0_seq3_2	comp44117_c0_seq3_2		2	0.955	0.9376	0.9462	0.9226	0.787	0.6489	0.8872	0.8254	0.8472	0.8004	0.955	0.9411
767	3.92	4	92.3	CL4958Contig1	CL4958Contig1		4	1.0375	0.8959	1.028	0.9808	0.9727	0.8403	0.912	0.7549	0.912	0.7517	0.9638	0.9031
768	3.92	4	94	CL2478Contig1	CL2478Contig1		2	1.0186	0.9554	0.8954	0.8359	1	0.9963	0.912	0.8227	0.9908	0.9283	0.9727	1
769	3.89	4.06	63.6	CL144Contig1	CL144Contig1		2	0.9817	0.9555	1.0471	0.8401	1.0186	0.9153	1.0375	0.9196	1	0.9984	1.0471	0.8674
770	3.89	3.89	57.9	comp17668_c0_seq1_2	comp17668_c0_seq1_2		3	0.955	0.9223	1.1695	0.9416	0.7727	0.7791	0.5152	0.5604	0.4365	0.4643	0.4699	0.4797
771	3.89	3.89	62.7	comp18201_c0_seq3_2	comp18201_c0_seq3_2		3	1.0186	0.9443	0.9638	0.9556	1.0375	0.7915	1.028	0.912	0.9908	0.9466	1.0186	0.9965
772	3.85	4.04	82.4	comp29447_c0_seq1_1	comp29447_c0_seq1_1		3	1.5849	0.5481	1.3932	0.675	0.9204	0.72	1.1272	0.9009	0.7244	0.865	1.2023	0.8842
773	3.85	3.87	52	CL1Contig442	CL1Contig442		4	0.879	0.7269	0.8954	0.7303	0.929	0.9223	1.0568	0.7761	1.1695	0.8206	1.0765	0.7978
774	3.84	4.04	66.8	CL5679Contig1	CL5679Contig1		2	1.028	0.3277	1.0093	0.5441	0.8472	0.7906	0.9376	0.7519	1.0093	0.6493	1.0471	0.3531
775	3.78	3.82	75.3	comp31280_c0_seq2_2	comp31280_c0_seq2_2		2
776	3.77	3.82	66.9	CL1840Contig1	CL1840Contig1		2	0.863	0.8253	1.0186	0.8469	1.0375	0.9925	0.8872	0.8231	0.8954	0.9264	0.955	0.8794
777	3.75	3.78	81.8	CL5157Contig1	CL5157Contig1		3	0.9638	0.9336	0.9462	0.8627	0.9204	0.764	0.955	0.844	0.929	0.744	0.929	0.8274
778	3.74	3.74	86.3	CL1Contig26	CL1Contig26		2	1.2134	0.6936	1.0765	0.786	1.0666	0.7733	1.028	0.93	1	0.9885	1.3062	0.5927
779	3.7	3.71	79.3	CL266Contig1	CL266Contig1		2	1.1169	0.6569	0.9817	0.97	0.9376	0.7986	1.1066	0.6701	0.9727	0.8996	0.8872	0.6294
780	3.68	3.69	72.2	CL1Contig2396	CL1Contig2396		2	1.1376	0.6387	1.1066	0.6515	1.0568	0.7878	0.9376	0.8465	0.9908	0.9284	0.9376	0.8316
781	3.66	3.66	62.5	CL1Contig1013	CL1Contig1013		2	1.1272	0.6635	0.9817	0.9781	1.1169	0.6963	0.879	0.651	0.955	0.8746	0.955	0.9007
782	3.64	3.66	89.7	comp63613_c0_seq1_1	comp63613_c0_seq1_1		2	1.0864	0.7332	1.0666	0.5742	1.1272	0.5662	0.9638	0.9352	1	0.9925	0.879	0.7026
783	3.64	3.65	72.9	CL1Contig3210	CL1Contig3210		2
784	3.61	3.62	89	CL1925Contig1	CL1925Contig1		2	0.9727	0.9074	1.2359	0.549	0.879	0.701	1.0375	0.8709	0.879	0.6917	1.0568	0.8342
785	3.59	3.64	64.6	CL3197Contig1	CL3197Contig1		2	1.1272	0.5888	1.0093	0.7399	0.9817	0.9496	0.8954	0.6603	1.0186	0.7015	1.0864	0.7473
786	3.59	3.59	88.6	CL1275Contig1	CL1275Contig1		2	1.0965	0.7911	1.0186	0.8399	1.0965	0.671	0.955	0.898	1	0.9947	1.0186	0.8813
787	3.57	3.57	94.6	CL1Contig3128	CL1Contig3128		2	0.955	0.8945	1.0375	0.8597	1.0471	0.8494	0.9727	0.9538	1.0375	0.8638	1.0864	0.752
788	3.52	3.53	63	CL2480Contig1	CL2480Contig1		3	1.4859	0.4876	0.9462	0.9184	1.2246	0.6807	0.879	0.8061	0.8954	0.8409	1.028	0.9442
789	3.52	3.52	46.2	CL1838Contig1	CL1838Contig1		2	0.9638	0.9517	1.1482	0.765	0.4018	0.2601	1.7378	0.3893	1.2134	0.6985	0.929	0.903
790	3.48	3.51	76.7	CL1Contig4129	CL1Contig4129		2	1.0765	0.8655	1.2134	0.6972	0.4246	0.2748	0.9908	1	0.9462	0.9228	1.0864	0.8527
791	3.42	3.45	89.4	CL792Contig2	CL792Contig2		2	0.8241	0.7786	0.7943	0.7758	0.7244	0.7025	1.2246	0.8076	1.2706	0.7676	1.1695	0.8533
792	3.42	3.42	79.6	comp40129_c0_seq6_1	comp40129_c0_seq6_1		2	1.1376	0.7845	1.0375	0.9196	0.863	0.7788	1	0.9915	0.912	0.8635	0.8091	0.699
793	3.39	3.41	58.9	comp6056_c0_seq2_2	comp6056_c0_seq2_2		3	0.6792	0.6123	1.0375	0.994	0.9727	0.9047	1.1376	0.9249	1.2474	0.82	1.0965	0.9687
794	3.38	3.38	46.3	CL1Contig2013	CL1Contig2013		2	0.863	0.6122	0.9727	0.9258	0.8091	0.4755	0.9376	0.8627	0.871	0.6201	0.955	0.8851
795	3.38	3.38	98.5	comp50258_c0_seq2_1	comp50258_c0_seq2_1		4	1.0965	0.595	0.9376	0.8153	1.1376	0.6363	1.0765	0.8679	1.0568	0.8138	1.0093	0.942
796	3.37	3.47	49.8	CL498Contig2	CL498Contig2		2	1.0765	0.8017	1.028	0.6776	1.0965	0.4628	0.9817	0.8234	1.028	0.6967	1.0093	0.9142
797	3.37	3.37	62.8	CL5082Contig1	CL5082Contig1		3	0.9462	0.9596	0.9204	0.7822	0.9462	0.885	0.9204	0.7764	0.929	0.8161	0.912	0.8082
798	3.37	3.37	63	CL4882Contig1	CL4882Contig1		4	1.0568	0.8923	0.871	0.792	1.0965	0.8443	1.1272	0.7957	1.2359	0.6782	1.5276	0.4679
799	3.36	3.36	94.2	CL1065Contig1	CL1065Contig1		2	1.1169	0.7167	1.0864	0.5203	1.1066	0.7577	0.9204	0.7619	0.9908	0.8765	1.0093	0.8893
800	3.35	3.35	89.9	CL904Contig1	CL904Contig1		2	1.1169	0.861	1.0471	0.9458	1.0965	0.7831	0.9727	0.9466	1.0093	0.9212	0.9908	0.9846
801	3.34	3.38	67.7	CL6102Contig1	CL6102Contig1		3	1.0375	0.9461	1.0666	0.8107	1.1066	0.8061	1.0965	0.7923	1.0965	0.7731	1.1482	0.7631
802	3.33	3.33	73.9	comp51353_c0_seq1_2	comp51353_c0_seq1_2		4	0.9908	0.8668	0.955	0.9654	0.9638	0.9949	0.955	0.7419	1	0.9538	1.0093	0.8922
803	3.27	3.27	78.6	CL5939Contig1	CL5939Contig1		3	1.1588	0.9218	1	0.6131	0.3311	0.1638	1.0186	0.8895	0.6855	0.6348	0.7516	0.6308
804	3.23	3.28	73.6	comp15451_c0_seq1_1	comp15451_c0_seq1_1		2	1.0093	0.9513	1.028	0.8286	1.0093	0.9613	0.9817	0.9494	1.028	0.8801	0.9727	0.9931
805	3.19	3.19	60.8	CL988Contig1	CL988Contig1		2	0.9908	0.8386	0.9817	0.8233	1.1482	0.8998	1.0965	0.9745	1.0568	0.9629	1.1169	0.855
806	3.18	3.18	88.6	CL3009Contig1	CL3009Contig1		2	1.5417	0.5376	1.4588	0.5104	1.6293	0.4956	0.6194	0.5876	0.9204	0.8889	0.7516	0.729
807	3.16	3.17	83.1	CL1Contig559	CL1Contig559		2	1.1066	0.5332	1	0.7762	1.0864	0.646	1.0093	0.7195	1	0.7702	0.9817	0.6846
808	3.16	3.16	88.6	CL1Contig770	CL1Contig770		2	1.2589	0.1584	0.8318	0.959	1.3932	0.0966	0.912	0.9152	1.028	0.3864	0.9204	0.9624
809	3.15	3.16	80.4	CL1615Contig1	CL1615Contig1		2	1.0965	0.6517	0.9727	0.944	1.0568	0.8492	1.0093	0.9647	0.9638	0.9318	0.955	0.8778
810	3.12	3.12	75	CL1Contig178	CL1Contig178		4	0.7379	0.6206	0.8017	0.6512	0.787	0.7878	1.0471	0.9383	1.0093	0.9174	1.028	0.9563
811	3.11	3.12	96.4	CL412Contig1	CL412Contig1		2	1.1169	0.726	0.955	0.8939	1.1376	0.6373	0.955	0.7458	0.9727	0.9032	1.0375	0.8874
812	3.09	3.09	75.9	CL5041Contig1	CL5041Contig1		2	1.2589	0.2457	0.9462	0.8005	1.0568	0.691	0.9376	0.7877	0.955	0.822	1.0471	0.7928
813	3.08	3.09	98.7	CL1Contig3370	CL1Contig3370		2	1.0666	0.8859	1.0965	0.8558	1.1588	0.7035	0.9462	0.8866	1.0375	0.8586	1.0965	0.9102
814	3.05	3.05	67.8	CL1736Contig2	CL1736Contig2		2	1.3183	0.6011	1	0.9812	1.3552	0.5691	1.0666	0.8848	1.1272	0.7913	1.1272	0.795
815	3.05	3.05	85.1	CL2890Contig1	CL2890Contig1		2	0.9036	0.7796	0.9376	0.8227	0.8472	0.656	0.929	0.8143	0.9204	0.8527	0.955	0.9312
816	3.01	3.05	89.9	CL1134Contig1	CL1134Contig1		2	0.929	0.8413	1.1066	0.7231	1.0666	0.7904	0.9462	0.8953	1.0093	0.9765	1.0186	0.9326
817	2.96	3.07	74	CL1Contig4064	CL1Contig4064		2	1.0965	0.726	0.9727	0.9937	0.929	0.8164	1.1376	0.6463	1.0471	0.8785	1.0093	0.9514
818	2.96	2.96	58.6	CL3169Contig1	CL3169Contig1		2	1	0.9731	0.9462	0.8997	0.9817	0.9543	0.9376	0.9047	0.8954	0.8221	0.8954	0.8251
819	2.95	2.96	93.6	CL2835Contig1	CL2835Contig1		2	0.9462	0.8655	1	0.9864	0.955	0.8875	0.9204	0.8555	1	0.9838	0.9376	0.8886
820	2.94	2.95	67.9	CL1232Contig1	CL1232Contig1		3	0.9638	0.8891	1	0.7681	0.9036	0.6767	0.9462	0.8577	1.0186	0.7559	0.9908	0.7993
821	2.9	3.01	89.9	CL1Contig3217	CL1Contig3217		2	0.8318	0.5028	0.8091	0.4473	0.9204	0.7443	0.879	0.4938	0.8954	0.5338	0.8954	0.5466
822	2.9	2.92	55.8	CL2236Contig1	CL2236Contig1		2	1.0965	0.8286	0.9908	0.9949	1.1169	0.7949	1.0666	0.869	1.1169	0.789	1.0965	0.8311
823	2.87	2.87	92.2	CL4704Contig1	CL4704Contig1		3	0.5495	0.5921	0.3311	0.5748	0.3837	0.79	1.0568	0.8715	0.6982	0.8664	0.8241	0.7838
824	2.84	2.84	49	CL1258Contig1	CL1258Contig1		2	0.9908	0.8094	1.0093	0.9935	0.9638	0.7158	1.0186	0.915	0.9908	0.8949	1.0471	0.757
825	2.82	2.82	87.6	CL3221Contig1	CL3221Contig1		2	0.929	0.7772	0.9376	0.8738	0.9204	0.9389	0.955	0.9811	1.0568	0.7941	1.0471	0.9083
826	2.82	2.82	97.7	CL6195Contig1	CL6195Contig1		2	0.9462	0.8944	0.955	0.8994	1.0186	0.9277	1	0.9698	1.0186	0.9344	0.9638	0.9439
827	2.8	2.8	61.9	CL1Contig1753	CL1Contig1753		3	1.0864	0.7074	1.0375	0.8844	0.9817	0.9058	0.9462	0.8156	0.9638	0.8763	0.9462	0.8488
828	2.79	3.04	80.2	CL698Contig1	CL698Contig1		2	1.3062	0.5914	1.2134	0.6376	1.1272	0.7744	1.0471	0.8565	1.2023	0.6614	1.1066	0.8463
829	2.79	2.84	76.7	CL1Contig3306	CL1Contig3306		4	1.0864	0.8024	0.9817	0.9615	1.1695	0.6906	0.9036	0.8103	0.9462	0.9738	1	0.9485
830	2.78	2.79	46.8	CL1Contig2921	CL1Contig2921		2	0.955	0.938	0.9204	0.8844	0.8872	0.8194	1.028	0.9422	0.879	0.8105	0.9908	0.9962
831	2.77	2.77	91	comp49173_c0_seq3_1	comp49173_c0_seq3_1		2
832	2.76	2.76	89.3	CL2320Contig1	CL2320Contig1		2	1.1912	0.7373	1.1482	0.7876	1.0864	0.8711	1.2474	0.6916	1.0568	0.8896	1.1482	0.778
833	2.74	2.75	75.9	CL765Contig2	CL765Contig2		2	0.9727	0.9883	0.7798	0.215	1	0.8013	1.0765	0.6816	1.1169	0.5365	0.9204	0.8172
834	2.73	2.73	54.8	CL1Contig2059	CL1Contig2059		3	1.028	0.8859	1.0471	0.6615	0.7586	0.4398	1.1803	0.5471	1.0965	0.7777	1.2474	0.5517
835	2.73	2.73	69	CL2553Contig1	CL2553Contig1		2	0.9462	0.9204	1.2023	0.7046	1.0186	0.9513	1.0186	0.9485	1.2823	0.6286	0.912	0.8703
836	2.72	2.73	64.2	comp52387_c0_seq1_2	comp52387_c0_seq1_2		2	1.4454	0.6471	1.6144	0.5564	1.3183	0.6963	0.787	0.7009	0.673	0.5476	0.5445	0.457
837	2.69	2.78	43.3	CL2464Contig1	CL2464Contig1		3	1.6444	0.2078	1.2474	0.6468	1.4322	0.2418	0.7798	0.5184	0.9036	0.9699	1.4859	0.5842
838	2.68	2.69	83	CL3237Contig1	CL3237Contig1		2	1.0093	0.8116	1.0471	0.8698	1.0568	0.7774	1.0093	0.9391	1.0093	0.8376	1.028	0.9923
839	2.67	2.67	70	CL1Contig1329	CL1Contig1329		2	0.9204	0.8217	1.0093	0.9424	0.9908	0.9604	1.0471	0.9537	1.0471	0.9226	0.9727	0.904
840	2.63	2.66	55.5	CL236Contig2	CL236Contig2		3	1.3552	0.5004	1.1695	0.6727	1.1695	0.6982	1.2246	0.6111	1.2474	0.693	1.0666	0.8574
841	2.63	2.64	68.2	CL1Contig2974	CL1Contig2974		2	0.955	0.8758	0.9036	0.7517	0.9908	0.8837	0.879	0.6945	0.879	0.6196	0.9638	0.8162
842	2.63	2.63	94.9	CL38Contig3	CL38Contig3		2	1.0471	0.8939	1.0965	0.7777	0.8318	0.6276	0.955	0.8302	0.9817	0.9924	0.9817	0.9632
843	2.63	2.63	80.6	comp8924_c1_seq1_1	comp8924_c1_seq1_1		2	1.0093	0.9593	0.9638	0.9564	0.879	0.7598	0.8872	0.7791	0.9817	0.9771	1.0375	0.9033
844	2.62	2.63	51.1	CL2451Contig1	CL2451Contig1		2	1.2246	0.2043	0.8551	0.3088	1.1169	0.3296	0.7798	0.1198	0.9908	0.7278	1.0864	0.5106
845	2.6	2.87	56.3	CL1Contig3320	CL1Contig3320		2	0.9908	0.9567	1.028	0.4966	0.9908	0.9981	1.028	0.6391	1.0093	0.8529	0.9638	0.8591
846	2.6	2.6	84	CL1Contig310	CL1Contig310		2	0.9727	0.9378	0.9204	0.7216	0.912	0.7157	0.929	0.7426	1.1272	0.5926	0.8551	0.531
847	2.58	2.63	43	CL3826Contig1	CL3826Contig1		1	1.0186	0.8442	1.0093	0.9245	0.9462	0.8165	1.028	0.8197	0.9376	0.7472	0.9727	0.9318
848	2.57	2.57	71.7	CL1Contig2227	CL1Contig2227		2	0.9638	0.9837	1.0093	0.9885	1.0186	0.9412	1.0765	0.8035	1.0375	0.8965	0.9727	0.9829
849	2.53	2.56	84.1	CL1967Contig1	CL1967Contig1		2	1.1169	0.8467	1.2023	0.6268	0.9727	0.9623	0.9376	0.8393	0.8091	0.5906	0.863	0.7154
850	2.51	2.51	83.3	comp6032_c0_seq1_2	comp6032_c0_seq1_2		2	1	0.9559	1.0666	0.6774	0.955	0.763	1.028	0.8129	1.0666	0.6893	0.9638	0.8351
851	2.49	2.5	73.1	CL1Contig4208	CL1Contig4208		2	0.9638	0.9485	0.9908	0.995	1.1272	0.801	0.8472	0.7505	0.9462	0.919	0.9036	0.8494
852	2.48	2.51	71.1	CL1Contig3728	CL1Contig3728		1	1.4191	0.443	1.0864	0.8013	0.8091	0.5964	0.9638	0.9389	1.0375	0.8988	0.8472	0.6744
853	2.47	2.48	78.2	CL1157Contig1	CL1157Contig1		2	1.1695	0.5067	1.0765	0.6829	1.1695	0.4665	1.0765	0.851	1.1066	0.7277	1	0.7619
854	2.46	4.66	96.6	CL289Contig1	CL289Contig1		5	1	0.9906	1	0.9885	1.028	0.932	0.8318	0.7629	0.871	0.8251	0.8166	0.7288
855	2.44	2.54	43.2	CL3845Contig1	CL3845Contig1		2	0.9376	0.4573	1	0.916	1.0471	0.8712	0.9908	0.9387	0.9908	0.914	1.0471	0.7394
856	2.44	2.44	60.1	CL1Contig997	CL1Contig997		1	0.9908	0.9975	1.0186	0.9513	0.9036	0.8296	0.9462	0.9095	0.8954	0.7998	0.8872	0.7931
857	2.44	2.44	56.7	CL1Contig1758	CL1Contig1758		3	0.929	0.8721	0.955	0.9335	0.9727	0.9848	1.0093	0.9735	0.9638	0.9129	0.9908	0.9907
858	2.43	2.43	76.3	CL1Contig1147	CL1Contig1147		2	1.1066	0.7063	0.9376	0.826	0.929	0.9623	0.955	0.9942	0.9638	0.953	1.1376	0.6555
859	2.41	2.47	87.6	CL1Contig3276	CL1Contig3276		2	1.1912	0.3716	1.0666	0.685	1.2474	0.2978	1.2359	0.2633	1.028	0.6936	1.1803	0.2806
860	2.41	2.41	44.1	comp53843_c0_seq1_1	comp53843_c0_seq1_1		1	1.3932	0.6044	0.5105	0.6143	1.5996	0.4984	1.028	0.801	1.2023	0.6993	0.6792	0.6799
861	2.4	2.45	98.7	CL1Contig3180	CL1Contig3180		1	1.1376	0.7521	1.0471	0.9195	1.0666	0.8476	0.9908	0.9981	1.0186	0.9488	0.9817	0.9234
862	2.39	2.39	45.9	CL4365Contig1	CL4365Contig1		2	0.6252	0.6653	0.8091	0.788	0.5861	0.6399	1.1272	0.896	1.1376	0.8724	1.4191	0.7242
863	2.38	2.38	96.3	CL3331Contig1	CL3331Contig1		2	0.8872	0.7477	0.912	0.7977	1.0186	0.9506	1.0093	0.9687	1	0.9841	0.955	0.9038
864	2.37	2.37	72.6	CL4810Contig1	CL4810Contig1		2	1.2134	0.6536	0.863	0.8188	1.1588	0.7614	0.6252	0.4667	1.1482	0.7264	0.9036	0.9523
865	2.37	2.37	88	CL1Contig2168	CL1Contig2168		1	0.879	0.833	1.0186	0.8919	0.879	0.7947	0.9817	0.9425	0.955	0.8785	0.9908	0.8684
866	2.36	2.36	52.2	CL2510Contig1	CL2510Contig1		1	1.2246	0.5055	0.9462	0.808	1.0666	0.8841	0.955	0.7675	0.8872	0.6119	0.929	0.6793
867	2.36	2.36	89.3	CL1Contig3589	CL1Contig3589		1	1.2706	0.5624	0.9817	0.8864	1.1376	0.8208	0.7379	0.7646	0.5702	0.5948	0.4285	0.3024
868	2.35	4.58	77.9	CL891Contig1	CL891Contig1		2	1.2134	0.8209	1.1482	0.5041	0.8395	0.1746	0.7112	0.1871	0.879	0.3277	0.7586	0.1677
869	2.35	2.35	99.2	CL1Contig4053	CL1Contig4053		2	1	0.9697	0.9638	0.76	0.8954	0.655	1	0.8718	1.0864	0.9334	0.912	0.7691
870	2.34	2.34	63.3	CL2845Contig1	CL2845Contig1		1	1.4997	0.2088	2.1878	0.143	2.3121	0.1398	1.4859	0.21	1.6293	0.1938	1.8535	0.1653
871	2.34	2.34	92.4	CL5923Contig1	CL5923Contig1		1	0.8872	0.7967	1	0.982	0.9462	0.9167	0.8241	0.6885	1.0965	0.8156	1.0186	0.9521
872	2.33	2.65	79.8	CL1Contig606	CL1Contig606		1	1.028	0.6563	0.9376	0.7885	1.0471	0.537	1.0186	0.8023	1	0.9415	1.0093	0.8862
873	2.33	2.35	71.1	CL642Contig1	CL642Contig1		2	1.5276	0.2257	1.2134	0.3575	1.2942	0.5744	1.4454	0.4181	0.787	0.2727	1.3552	0.7922
874	2.33	2.33	80.4	CL1Contig4115	CL1Contig4115		1	0.3311	0.1651	1.0965	0.735	0.4742	0.3381	0.8395	0.8697	0.8872	0.7337	0.9376	0.8902
875	2.31	2.31	49.5	CL1Contig3505	CL1Contig3505		1	1.0375	0.6408	1.0186	0.6787	1.0375	0.6238	0.9817	0.9487	1.0375	0.5984	1.1066	0.3951
876	2.31	2.31	42.6	comp15885_c0_seq2_1	comp15885_c0_seq2_1		2	1.0093	0.925	0.9908	0.9402	0.9462	0.9423	0.9908	0.9575	1.0093	0.9403	0.9462	0.9753
877	2.3	2.3	63.8	CL768Contig1	CL768Contig1		1	1.028	0.8557	0.8551	0.5119	0.7727	0.3142	0.912	0.7071	1.1272	0.5919	1.0375	0.8169
878	2.3	2.3	47.4	CL540Contig1	CL540Contig1		1	0.955	0.9311	1.1695	0.7376	0.9376	0.8978	1.3428	0.5603	1.0471	0.9133	1.1169	0.8035
879	2.27	2.28	96.9	CL1066Contig1	CL1066Contig1		1	0.9462	0.882	0.8551	0.6227	0.912	0.7855	0.8551	0.6331	0.8872	0.7313	1.0471	0.8448
880	2.27	2.27	94.4	CL4841Contig1	CL4841Contig1		1	1.0765	0.9638	1.0864	0.7987	1.1066	0.8956	0.929	0.895	0.9817	0.9272	1.0093	0.8266
881	2.27	2.27	58.8	CL1Contig4114	CL1Contig4114		3	0.597	0.4895	0.9036	0.6503	0.871	0.6886	0.8472	0.9403	1.0864	0.9269	0.8395	0.6933
882	2.25	2.25	63.1	CL987Contig1	CL987Contig1		1	0.9638	0.9034	1.1803	0.6392	1.0568	0.8331	1.2134	0.6118	1.1066	0.7628	1.1588	0.6758
883	2.24	2.25	100	CL2508Contig1	CL2508Contig1		1	1.0375	0.9098	1.0864	0.8324	1.0186	0.9547	0.9204	0.8741	1.0093	0.9667	0.9817	0.9899
884	2.23	2.27	57	CL1Contig513	CL1Contig513		1	1	0.9792	0.8395	0.7235	0.8395	0.7241	0.9462	0.9144	0.9908	0.9938	0.9036	0.8376
885	2.23	2.24	79.5	CL726Contig1	CL726Contig1		2	0.7311	0.4683	0.871	0.6564	0.7178	0.3581	1	0.8364	1.1169	0.7307	1.0568	0.8261
886	2.22	2.22	97.4	comp51144_c0_seq1_2	comp51144_c0_seq1_2		2	1.0965	0.9558	0.9817	0.9506	1.0765	0.6512	1.1066	0.4278	1.1272	0.3536	1.1588	0.3427
887	2.2	2.2	100	CL6232Contig1	CL6232Contig1		2	0.9036	0.829	0.9036	0.7977	0.8472	0.7767	1.0186	0.9779	0.955	0.9807	0.9462	0.7828
888	2.19	2.19	68.3	CL5618Contig1	CL5618Contig1		1	1.0186	0.8938	0.9204	0.8966	1.0471	0.8886	1.3932	0.5842	0.9036	0.771	0.9204	0.7651
889	2.18	2.2	59.6	comp34255_c0_seq2_1	comp34255_c0_seq2_1		1	0.871	0.7655	0.9204	0.8606	0.8241	0.5068	1.1169	0.6122	0.9817	0.9391	0.8318	0.5887
890	2.18	2.18	77.8	comp47853_c0_seq1_1	comp47853_c0_seq1_1		3	0.9727	0.9645	0.9817	0.8578	0.9638	0.9327	0.9727	0.8861	1.0186	0.9883	0.9462	0.855
891	2.17	2.17	54.6	CL1880Contig1	CL1880Contig1		1	0.9376	0.8907	0.9036	0.82	0.863	0.7513	1.0375	0.9122	1	0.9905	1.0375	0.9091
892	2.16	2.16	75	comp51292_c0_seq1_1	comp51292_c0_seq1_1		1	1.1169	0.537	1.1272	0.5412	1.1588	0.4328	0.9376	0.8323	1.1066	0.6368	0.9727	0.9653
893	2.16	2.16	87.5	CL276Contig4	CL276Contig4		1	1.0568	0.9411	1.2942	0.7612	1.0965	0.8908	0.4875	0.5741	0.6138	0.6591	0.9036	0.8667
894	2.15	2.24	60.9	CL2636Contig1	CL2636Contig1		3	1.0568	0.7834	1.0666	0.5383	1.1066	0.2885	0.912	0.5856	0.8872	0.5327	0.871	0.4502
895	2.15	2.2	65.4	CL1Contig3101	CL1Contig3101		1	0.9727	0.87	1.1588	0.7593	0.8954	0.8691	1.1376	0.7886	0.9638	0.8764	1.1376	0.7725
896	2.15	2.15	92.4	CL1471Contig1	CL1471Contig1		1	1.0666	0.8291	1	0.9723	0.9817	0.9955	0.9376	0.8078	0.9036	0.8081	1.0568	0.8472
897	2.15	2.15	91.1	comp38278_c0_seq2_2	comp38278_c0_seq2_2		1	1	0.9302	1	0.9951	0.955	0.8708	0.955	0.9216	0.879	0.6386	0.879	0.5164
898	2.13	2.92	98.1	comp50234_c0_seq1_1	comp50234_c0_seq1_1		2	0.955	0.9106	0.9727	0.9996	0.8551	0.7748	0.9462	0.9615	0.871	0.8518	0.9638	0.9917
899	2.13	2.16	41.2	CL120Contig3	CL120Contig3		1	0.8091	0.7679	0.6982	0.6048	0.787	0.7186	1.0375	0.7776	0.9462	0.8208	0.8472	0.8748
900	2.13	2.13	81.9	CL1Contig2564	CL1Contig2564		1	0.8954	0.6542	1.0471	0.9635	1.0471	0.8039	1.0666	0.9746	0.9817	0.7622	1.0965	0.8076
901	2.12	2.12	59.4	comp49496_c0_seq2_1	comp49496_c0_seq2_1		1	0.871	0.722	0.9908	0.9973	0.8166	0.6076	1.0864	0.7996	0.9638	0.9421	1.0093	0.965
902	2.12	2.12	55.4	CL671Contig2	CL671Contig2		1	1.2023	0.7089	0.955	0.9476	1.1482	0.7728	1.4191	0.5253	0.9036	0.8596	1.1803	0.7276
903	2.11	2.11	65.4	CL1Contig392	CL1Contig392		2	1.0666	0.7966	1.1169	0.6645	0.6982	0.2627	0.9908	0.9537	0.9727	0.9352	1.1066	0.6853
904	2.1	2.16	58.2	CL1Contig188	CL1Contig188		2	0.9376	0.9918	0.912	0.8237	0.929	0.9856	0.9376	0.8749	1.0375	0.883	0.8318	0.6713
905	2.1	2.13	92.6	CL5867Contig1	CL5867Contig1		1	0.912	0.597	0.9817	0.7585	1.0093	0.744	0.871	0.8487	0.9638	0.9701	0.8318	0.5277
906	2.1	2.1	61.3	CL1Contig868	CL1Contig868		1	0.9204	0.8993	0.8241	0.6919	0.955	0.9981	0.8872	0.7717	0.8954	0.7792	0.8872	0.7956
907	2.09	2.2	78.5	comp53466_c0_seq1_1	comp53466_c0_seq1_1		1	1.1695	0.5643	0.7943	0.4382	1.1803	0.5378	1.0471	0.8389	1.028	0.9055	0.7516	0.3496
908	2.09	2.13	38.7	CL678Contig1	CL678Contig1		1	0.7943	0.6311	0.9638	0.9154	0.8395	0.6776	0.9727	0.9285	1.0568	0.748	1.028	0.9728
909	2.09	2.11	72.2	CL212Contig2	CL212Contig2		1	1.2246	0.6423	0.8954	0.8053	1.0666	0.8618	0.8954	0.8159	1.0471	0.9038	1.1803	0.7016
910	2.09	2.09	54.7	CL1Contig273	CL1Contig273		1	0.9638	0.8303	0.8954	0.6342	0.9727	0.9299	0.9817	0.9756	0.863	0.5341	0.9727	0.9892
911	2.09	2.09	100	comp51538_c0_seq1_1	comp51538_c0_seq1_1		1	0.8954	0.5133	0.9376	0.7541	0.9817	0.9247	0.912	0.5444	0.879	0.6518	0.8954	0.6716
912	2.08	2.28	49.2	comp63037_c0_seq1_1	comp63037_c0_seq1_1		6	0.8872	0.957	0.7178	0.7809	0.9204	0.9758	1.3305	0.6843	1.3804	0.6531	1.2589	0.6643
913	2.08	2.09	62.1	CL36Contig2	CL36Contig2		1	0.9204	0.8273	1.0965	0.8493	0.9036	0.8148	1.1066	0.7657	1.0765	0.9384	1.0471	0.852
914	2.08	2.08	100	CL436Contig1	CL436Contig1		1	1.1066	0.8146	0.9817	0.9699	1	0.9926	1.1066	0.8175	1.0186	0.9336	1.0864	0.8631
915	2.08	2.08	78.1	CL548Contig1	CL548Contig1		2	1.1803	0.8756	0.879	0.886	1.2246	0.8801	0.955	0.9154	0.8017	0.7893	0.8318	0.8264
916	2.07	2.12	85.1	CL487Contig1	CL487Contig1		1	1.0093	0.9017	0.9817	0.9877	0.8872	0.5059	0.8872	0.5519	0.8241	0.2877	0.8872	0.5183
917	2.07	2.07	88.9	CL5114Contig1	CL5114Contig1		3	11.272	0.0903	11.0662	0.2036	19.5884	0.0756	7.0469	0.2812	8.1658	0.1086	8.9536	0.1311
918	2.07	2.07	100	CL1Contig2910	CL1Contig2910		2	0.7727	0.6316	1.0375	0.9296	1.0965	0.7913	1.0186	0.984	0.9638	0.9593	0.9204	0.8705
919	2.07	2.07	30.8	CL508Contig2	CL508Contig2		1	0.9727	0.7716	1.028	0.7217	1.0093	0.702	1.1482	0.2572	1	0.9785	1.0471	0.5421
920	2.07	2.07	97.2	CL1245Contig2	CL1245Contig2		1	0.879	0.747	1.0186	0.9677	0.8872	0.7612	1.0568	0.8154	1.0666	0.8926	1.0864	0.8199
921	2.06	2.08	80.8	CL3638Contig1	CL3638Contig1		2	1.4723	0.3194	0.5395	0.2149	1.4588	0.3224	1.0186	0.4484	1.0471	0.8718	1.0375	0.829
922	2.06	2.07	64.5	CL17Contig1	CL17Contig1		1	0.9462	0.7234	1.0093	0.9443	0.9638	0.7894	0.9638	0.8003	0.9376	0.8596	0.9204	0.7956
923	2.06	2.06	52.9	CL1Contig3417	CL1Contig3417		1	1.1169	0.6262	0.9638	0.8841	1.1066	0.6349	1.0093	0.9266	0.6855	0.1619	0.7244	0.2107
924	2.06	2.06	58.7	CL229Contig1	CL229Contig1		1	1.5996	0.3465	0.8318	0.6619	1.8365	0.2178	1.2134	0.7251	1.3062	0.5612	1.2359	0.4919
925	2.06	2.06	74.8	CL5735Contig1	CL5735Contig1		1	1.0186	0.9166	0.871	0.6761	1.0186	0.9388	0.929	0.8425	1.0666	0.8029	0.912	0.7906
926	2.06	2.06	97.8	CL3501Contig1	CL3501Contig1		2	0.9638	0.8251	1.0568	0.9005	0.9376	0.8367	1.0864	0.758	1.0864	0.8011	1.0186	0.9272
927	2.06	2.06	95.1	CL3926Contig1	CL3926Contig1		2	0.787	0.6634	1.406	0.5331	1.2706	0.6409	0.955	0.9372	1.0375	0.9313	1.1803	0.7334
928	2.06	2.06	81.1	CL1376Contig1	CL1376Contig1		1	0.9908	0.9777	1	0.9362	1	0.9621	0.9817	0.9995	0.9727	0.9412	0.9908	0.9843
929	2.05	2.06	65.6	CL1Contig2952	CL1Contig2952		1	0.8551	0.5529	0.9462	0.8013	0.912	0.6835	0.929	0.7547	0.9204	0.7609	0.9036	0.7764
930	2.05	2.05	85.7	comp42505_c0_seq3_1	comp42505_c0_seq3_1		2	1.0965	0.8383	1.028	0.9422	1.3062	0.6051	1.0666	0.8826	1.0568	0.8892	1.0375	0.9281
931	2.05	2.05	100	comp48782_c0_seq1_1	comp48782_c0_seq1_1		1	0.9036	0.8026	0.955	0.9098	1.0093	0.9922	1.0568	0.9341	1.0375	0.9338	0.955	0.925
932	2.04	4.06	98.5	CL1Contig2382	CL1Contig2382		2	1.1588	0.7529	0.9036	0.8556	1.0568	0.8911	0.912	0.8637	1.2134	0.6912	1.0765	0.8648
933	2.04	2.17	81.8	CL79Contig2	CL79Contig2		1	1.1169	0.8137	0.9462	0.9209	1.2359	0.6778	0.8395	0.7404	1.0471	0.913	0.863	0.7876
934	2.04	2.1	80.9	comp41588_c0_seq2_1	comp41588_c0_seq2_1		1	0.912	0.8713	1.1588	0.7631	1.0864	0.8466	1.3305	0.589	1.0666	0.8851	1.5849	0.4446
935	2.04	2.07	66.9	CL4837Contig1	CL4837Contig1		2	1.1695	0.7209	1.0093	0.976	1.1803	0.705	0.9638	0.9419	0.871	0.7718	0.9638	0.9478
936	2.04	2.07	51.9	CL2355Contig1	CL2355Contig1		1	1.2023	0.4612	1.1066	0.5656	1.1272	0.513	1.028	0.8777	1.0375	0.7736	1.1482	0.5175
937	2.04	2.06	90.1	CL1Contig3530	CL1Contig3530		1	0.9638	0.8835	1.1803	0.5856	1.4322	0.5378	1.1803	0.8077	1.2134	0.7686	0.912	0.9057
938	2.04	2.06	58.5	comp32216_c0_seq2_2	comp32216_c0_seq2_2		1	1.028	0.9731	0.9908	0.9994	0.871	0.7439	0.9817	0.9391	0.9817	0.9823	0.955	0.881
939	2.04	2.05	84.8	CL1302Contig1	CL1302Contig1		1	0.7244	0.5694	1.0471	0.9123	1.2589	0.6516	1.0471	0.9165	0.9908	0.9994	0.9376	0.9179
940	2.04	2.05	55.6	CL1Contig198	CL1Contig198		2	2.2491	0.5998	2.704	0.4426	5.3456	0.2492	1.7539	0.628	1.8535	0.3271	4.5709	0.2902
941	2.04	2.05	64.9	comp50777_c0_seq1_1	comp50777_c0_seq1_1		1	1.0568	0.8167	0.955	0.9682	1.0765	0.743	0.912	0.8767	0.9908	0.9919	0.871	0.7225
942	2.04	2.05	40.2	comp15913_c0_seq1_1	comp15913_c0_seq1_1		1	1.0568	0.9729	0.9817	0.9182	1.0568	0.9503	1.0765	0.8678	0.9638	0.8615	1.0186	0.8207
943	2.04	2.04	46.2	CL4907Contig1	CL4907Contig1		1	1.1482	0.7565	0.9727	0.9724	1.2589	0.6354	0.8017	0.6689	1	0.9878	0.7516	0.5918
944	2.04	2.04	62.1	comp51780_c0_seq1_2	comp51780_c0_seq1_2		4	5.2481	0.1836	3.6644	0.3854	5.0119	0.2596	3.8726	0.25	4.7424	0.2288	5.8076	0.2029
945	2.04	2.04	100	comp44091_c0_seq1_1	comp44091_c0_seq1_1		1	1.2474	0.6464	0.8872	0.8356	1.1376	0.7846	1.0864	0.8469	1.0375	0.9195	1.0666	0.885
946	2.04	2.04	61.3	CL1Contig2535	CL1Contig2535		1	0.9817	0.8967	0.9036	0.9148	0.9727	0.9661	0.9462	0.9695	1.028	0.8183	0.955	0.9402
947	2.04	2.04	98.2	CL247Contig2	CL247Contig2		1	1.0093	0.9991	0.9908	0.907	1.028	0.8523	1.0375	0.8542	1.0568	0.6477	0.9376	0.8821
948	2.04	2.04	77.6	comp38438_c1_seq1_2	comp38438_c1_seq1_2		1	0.9204	0.9333	1.028	0.8802	0.8872	0.8695	1.0568	0.8036	1.0093	0.8856	1.0093	0.8456
949	2.04	2.04	67.9	CL1Contig4014	CL1Contig4014		3	0.9462	0.8514	0.9462	0.7997	0.955	0.9348	1.0186	0.898	0.929	0.8224	1.0568	0.8979
950	2.04	2.04	86.5	CL1Contig583	CL1Contig583		1	0.955	0.884	0.912	0.823	0.8318	0.5487	1.0093	0.9214	0.9204	0.7785	1.0471	0.8519
951	2.04	2.04	31	CL860Contig1	CL860Contig1		1	1.0375	0.9067	0.9727	0.957	1	0.9761	1.0864	0.8368	0.9462	0.909	0.9376	0.8874
952	2.03	2.06	52	comp29457_c0_seq2_1	comp29457_c0_seq2_1		1	1.2823	0.6305	1.2589	0.6859	1.0093	0.9921	0.912	0.8356	1.0568	0.9217	1.1272	0.8004
953	2.03	2.04	100	CL3676Contig1	CL3676Contig1		1	1.0093	0.9949	1.0471	0.9579	1.0864	0.8494	1.0765	0.717	0.955	0.8719	1.1482	0.6376
954	2.03	2.04	79.5	CL2260Contig1	CL2260Contig1		1	1.0093	0.9442	1.0186	0.9078	0.9462	0.8634	0.9908	0.9889	1.1169	0.6816	0.9908	0.9879
955	2.03	2.04	62.8	CL1466Contig2	CL1466Contig2		1	1.1066	0.7689	0.929	0.8637	1.1803	0.613	0.9817	0.9742	1.0666	0.8563	1.0471	0.8568
956	2.03	2.04	90.7	CL4660Contig1	CL4660Contig1		1	1.3677	0.5606	0.929	0.8904	1.2823	0.5936	1.1376	0.8046	1.0471	0.954	1.028	0.9791
957	2.03	2.04	65.5	CL1Contig2815	CL1Contig2815		2	0.9817	0.9365	1.0375	0.9581	1.0666	0.8767	1.0471	0.792	1.0375	0.9748	1.1695	0.5192
958	2.03	2.03	66.9	CL5415Contig1	CL5415Contig1		1	0.879	0.5819	0.8872	0.6022	0.9817	0.9523	0.9376	0.8128	0.9638	0.8915	0.8872	0.6188
959	2.03	2.03	77.8	CL2344Contig1	CL2344Contig1		1	1.0186	0.8711	0.929	0.8133	1.0864	0.9826	0.929	0.7558	0.8954	0.7306	0.912	0.7628
960	2.03	2.03	87.2	CL1Contig131	CL1Contig131		1	0.871	0.6521	0.9462	0.8657	0.8872	0.6815	0.9638	0.8999	0.9727	0.9347	1.0186	0.9238
961	2.03	2.03	98.5	CL1374Contig1	CL1374Contig1		1	0.879	0.723	0.912	0.8147	0.912	0.7976	0.8472	0.6463	0.9462	0.8941	1.0093	0.9503
962	2.03	2.03	85.4	CL2289Contig1	CL2289Contig1		1	0.9908	0.9999	0.863	0.7547	0.8872	0.802	0.8318	0.6872	0.9817	0.9785	0.9376	0.901
963	2.03	2.03	42.9	CL1Contig2966	CL1Contig2966		1	1.1066	0.8185	1.2589	0.6514	1.0765	0.8656	0.879	0.8146	0.7943	0.6758	0.9376	0.9081
964	2.03	2.03	73.1	comp51967_c0_seq1_1	comp51967_c0_seq1_1		1	1.1695	0.7398	1.0471	0.9037	1.0765	0.8702	0.955	0.9416	1.0471	0.9106	1.3305	0.5917
965	2.03	2.03	70.9	CL94Contig1	CL94Contig1		1	1.0864	0.9754	0.912	0.8982	0.8241	0.6475	0.9817	0.8629	0.8241	0.5958	0.929	0.8051
966	2.03	2.03	97	CL1Contig3420	CL1Contig3420		1	1.2023	0.6184	0.9036	0.8675	1.0186	0.8651	1	0.9386	0.929	0.9684	0.8872	0.8356
967	2.03	2.03	93	CL1Contig3134	CL1Contig3134		1	0.955	0.9345	0.8318	0.7313	0.8395	0.746	1.0568	0.8998	0.7244	0.5743	1.0375	0.9183
968	2.03	2.03	57.5	comp53622_c0_seq1_1	comp53622_c0_seq1_1		1	0.7656	0.842	0.7244	0.9536	0.4966	0.3661	0.7798	0.8706	0.6026	0.4581	0.8241	0.8594
969	2.02	4.06	80.7	CL172Contig2	CL172Contig2		6	1.2023	0.6282	1.1695	0.7044	1.2134	0.6416	1.0765	0.7721	1.0471	0.8701	1.2134	0.5953
970	2.02	4.03	100	CL2543Contig1	CL2543Contig1		3	0.7447	0.7123	1.3183	0.7816	0.787	0.8567	0.7447	0.7583	0.5754	0.5512	0.5546	0.6018
971	2.02	2.23	95.7	CL1Contig2200	CL1Contig2200		2	0.879	0.7448	0.9036	0.9465	0.929	0.985	1.028	0.9974	1.0471	0.735	1.1169	0.7884
972	2.02	2.07	56.8	CL532Contig1	CL532Contig1		1	1.4454	0.2384	1.1695	0.5422	1.1803	0.5125	0.9908	0.9497	1.2246	0.4407	1.0186	0.9543
973	2.02	2.06	59.7	comp45874_c0_seq4_2	comp45874_c0_seq4_2		1	1.2359	0.6777	0.9727	0.9633	1.2823	0.6288	1.0568	0.8987	1.0568	0.8917	0.8551	0.7668
974	2.02	2.05	54.6	CL4516Contig1	CL4516Contig1		1	1.6749	0.2308	1.2246	0.5609	1.0568	0.8409	1.1912	0.554	1.1803	0.645	1.3183	0.4236
975	2.02	2.05	91.7	CL1Contig387	CL1Contig387		1	0.7047	0.7136	0.6792	0.6052	1.0965	0.9291	0.4875	0.5733	0.7178	0.6678	0.8551	0.7623
976	2.02	2.05	67.5	CL3468Contig1	CL3468Contig1		1	0.8551	0.5902	0.929	0.954	0.879	0.7223	0.929	0.8537	0.9727	0.9929	0.912	0.749
977	2.02	2.04	57.5	comp40835_c1_seq1_1	comp40835_c1_seq1_1		2	0.6855	0.3789	0.955	0.9806	0.8551	0.7329	0.8472	0.7172	0.8551	0.6776	0.8241	0.6407
978	2.02	2.03	79.3	CL1Contig1966	CL1Contig1966		1	1.1272	0.7634	0.9204	0.9453	1.1695	0.6728	0.912	0.9072	0.9638	0.8839	1.1066	0.772
979	2.02	2.03	52.6	comp52517_c0_seq1_2	comp52517_c0_seq1_2		1	0.9817	0.7963	0.9204	0.948	0.7943	0.6879	0.6982	0.5433	0.8551	0.8253	0.7178	0.5596
980	2.02	2.03	68.9	CL3361Contig1	CL3361Contig1		1	0.8395	0.7029	0.9727	0.9571	0.9036	0.8258	0.9376	0.8902	0.9638	0.9463	0.863	0.7517
981	2.02	2.03	53.9	CL1Contig1795	CL1Contig1795		2	1.0471	0.9087	1.0568	0.8928	0.9462	0.9281	1.028	0.9331	0.929	0.8909	1.0375	0.9303
982	2.02	2.03	33.3	CL1Contig766	CL1Contig766		1	1.1588	0.7178	0.955	0.9208	0.9727	0.9643	1.1169	0.7771	0.912	0.8481	1	0.9893
983	2.02	2.03	52.3	CL86Contig2	CL86Contig2		1	1.0666	0.7077	0.9036	0.7322	0.9462	0.8172	1	0.8395	1.0093	0.9394	1.0093	0.8205
984	2.02	2.03	91.1	CL3147Contig1	CL3147Contig1		1	1.1695	0.6884	0.9638	0.9787	1.028	0.8924	1.1169	0.7501	1.1169	0.7677	0.879	0.798
985	2.02	2.03	75	CL1812Contig1	CL1812Contig1		2	1.0471	0.8882	1.0093	0.8995	1.0864	0.8452	0.9727	0.9772	1.0186	0.8916	1.0765	0.8395
986	2.02	2.02	75.7	CL5712Contig1	CL5712Contig1		1	0.912	0.811	0.9036	0.8763	0.8017	0.6427	1.0471	0.8255	0.871	0.7939	0.955	0.9558
987	2.02	2.02	65.9	comp51930_c0_seq1_1	comp51930_c0_seq1_1		1	1.1066	0.7794	0.8472	0.6912	1.0666	0.8463	1.0375	0.9032	0.9204	0.8426	0.787	0.5842
988	2.02	2.02	60.9	comp7022_c0_seq1_2	comp7022_c0_seq1_2		1	0.8954	0.9073	0.879	0.8339	0.9376	0.9182	0.9204	0.8989	0.8872	0.9391	0.8166	0.7535
989	2.02	2.02	100	CL1Contig3671	CL1Contig3671		1	1.2942	0.2239	1.1376	0.4282	1.0093	0.8836	1.028	0.9268	1.1066	0.5221	1.1272	0.4586
990	2.02	2.02	59.5	comp40684_c2_seq1_1	comp40684_c2_seq1_1		1	1.1912	0.5129	1.0093	0.8583	1.2023	0.4589	1.1482	0.4603	1.0093	0.9703	1.0093	0.8998
991	2.02	2.02	74.4	CL206Contig2	CL206Contig2		1	1.3305	0.6387	1.1272	0.992	1.0568	0.8619	0.8166	0.5158	0.8472	0.6846	0.8472	0.5069
992	2.02	2.02	50.4	CL1Contig1075	CL1Contig1075		1	0.8954	0.8324	0.4966	0.3292	0.7798	0.6459	0.5649	0.3859	0.6368	0.4582	0.6026	0.4263
993	2.02	2.02	61.1	comp37954_c0_seq2_2	comp37954_c0_seq2_2		1	1	0.9829	1.0864	0.8358	1.1588	0.7765	1.0864	0.8676	0.9462	0.9177	1.0568	0.8704
994	2.02	2.02	89.1	comp50998_c0_seq3_1	comp50998_c0_seq3_1		1	0.8017	0.211	0.7727	0.1769	0.7943	0.2267	0.8872	0.6692	0.8472	0.4541	0.8241	0.3116
995	2.02	2.02	97.1	CL2277Contig2	CL2277Contig2		1	1.0186	0.9721	1.4322	0.7552	1.9055	0.5361	0.5649	0.8276	1.1588	0.9832	1.2823	0.8231
996	2.02	2.02	84.1	comp51991_c0_seq1_2	comp51991_c0_seq1_2		1	0.912	0.2966	1.0568	0.4602	1.1588	0.2291	1.0965	0.3094	1.0965	0.3072	1.0471	0.4247
997	2.02	2.02	63.5	CL3506Contig1	CL3506Contig1		1	1.1482	0.7683	0.5058	0.3355	1.5276	0.4674	1.4997	0.4826	1.1066	0.8202	0.1888	0.1477
998	2.02	2.02	67.4	CL1Contig691	CL1Contig691		1	1.0093	0.9249	1.1169	0.6414	1.1169	0.63	1.0471	0.8006	1.0568	0.832	0.9817	0.9615
999	2.02	2.02	94.9	comp6226_c0_seq1_2	comp6226_c0_seq1_2		2	0.9376	0.8261	0.9036	0.7949	0.9376	0.8619	0.9204	0.8787	0.8954	0.8723	0.879	0.7867
1000	2.02	2.02	81	CL640Contig1	CL640Contig1		1	1.0864	0.6187	0.9638	0.9606	1.0568	0.6033	0.9204	0.7374	0.9727	0.9921	1.0186	0.8998
1001	2.02	2.02	58.1	CL591Contig1	CL591Contig1		1	0.8166	0.7333	0.9376	0.9756	0.9638	0.9805	0.8166	0.7532	0.8472	0.7541	0.9638	0.9451
1002	2.02	2.02	42.1	CL4807Contig1	CL4807Contig1		1	1.0186	0.921	1.0375	0.9524	1.1376	0.786	0.9638	0.8456	1.0093	0.9056	1.0186	0.9829
1003	2.02	2.02	75.9	CL1Contig15	CL1Contig15		1	1	0.8628	0.5105	0.5458	0.3342	0.3901	0.6855	0.7129	0.6194	0.6719	0.8472	0.7162
1004	2.02	2.02	39.1	CL3661Contig1	CL3661Contig1		2	2.6546	0.2413	1.9055	0.3444	2.421	0.2625	1.3183	0.5993	1.5849	0.4419	1.0186	0.9515
1005	2.02	2.02	93.6	CL1Contig2807	CL1Contig2807		1	0.955	0.7618	0.9908	0.914	0.9204	0.8639	1.0093	0.981	1.0093	0.9351	0.9727	0.9314
1006	2.02	2.02	41.3	CL1916Contig1	CL1916Contig1		1	1.4191	0.5302	1.2942	0.6146	1.1272	0.7985	1.1588	0.7519	1.4454	0.5152	0.9376	0.9132
1007	2.02	2.02	38.6	comp60921_c0_seq1_1	comp60921_c0_seq1_1		1	1.0568	0.6063	0.9908	0.937	1.0568	0.5988	1	0.7365	0.9376	0.7569	0.9727	0.948
1008	2.01	4.02	94.8	comp50446_c0_seq4_1	comp50446_c0_seq4_1		3	0.7586	0.8045	1.1066	0.9915	0.879	0.7506	1.2246	0.7906	1.1912	0.9283	1.1272	0.8692
1009	2.01	3.21	62.9	CL3667Contig1	CL3667Contig1		5	0.6546	0.6848	0.871	0.7786	0.631	0.6259	1.0471	0.9886	0.9727	0.9484	0.9727	0.9332
1010	2.01	2.13	36.8	CL2937Contig1	CL2937Contig1		1	0.8091	0.6992	1.0375	0.9228	1.1695	0.7464	1.0666	0.8749	1.0375	0.9294	1.1695	0.7466
1011	2.01	2.11	88.1	CL1Contig3803	CL1Contig3803		2	1.2823	0.6249	0.863	0.7864	1.4723	0.4993	0.955	0.9329	1.4191	0.5283	1	0.9813
1012	2.01	2.06	72.4	comp38827_c1_seq1_2	comp38827_c1_seq1_2		1	1.0965	0.8499	0.9376	0.8382	1.1169	0.9023	0.8318	0.6655	0.9376	0.955	0.955	0.9404
1013	2.01	2.05	83.5	comp52181_c0_seq1_2	comp52181_c0_seq1_2		1	1.6293	0.3938	1.7061	0.4049	1.5704	0.4566	0.5649	0.391	0.5248	0.3557	0.5861	0.3968
1014	2.01	2.05	64.9	CL2028Contig1	CL2028Contig1		1	0.9817	0.9719	0.8954	0.7555	1.0765	0.7585	0.9036	0.7677	0.8318	0.6172	0.8872	0.634
1015	2.01	2.05	67.2	CL2536Contig2	CL2536Contig2		1	1.0765	0.6688	1.028	0.8065	1.1272	0.5405	1.1588	0.4839	1.0186	0.8454	1.0471	0.7535
1016	2.01	2.04	69.7	RRRRRCL916Contig1REVERSED			1	1.3062	0.5373	1.2359	0.679	1.3183	0.4919	0.9908	0.9321	1.0568	0.8508	1.0666	0.9366
1017	2.01	2.04	86	CL1Contig573	CL1Contig573		1	1.2589	0.6025	1	0.9342	1.2246	0.5247	0.9638	0.8816	1.0375	0.7689	1.0666	0.7607
1018	2.01	2.04	64.9	CL1Contig939	CL1Contig939		1	0.8091	0.6039	0.9036	0.8065	1.1588	0.7045	0.9376	0.8859	1.0186	0.95	0.8954	0.7847
1019	2.01	2.04	52.1	CL1Contig3221	CL1Contig3221		1	1.2359	0.373	1.0471	0.6603	1.2134	0.3133	0.8872	0.3928	1.1588	0.4437	1.0471	0.8247
1020	2.01	2.04	63.1	comp11125_c0_seq2_1	comp11125_c0_seq2_1		1	0.9727	0.9651	1.3677	0.5584	0.912	0.8678	0.7656	0.6291	1.2359	0.6772	1.2023	0.7066
1021	2.01	2.04	63.6	CL4707Contig1	CL4707Contig1		1	1.2246	0.5679	1.0093	0.9576	1.1588	0.6587	1.0186	0.9426	1.0471	0.8685	0.9908	0.9994
1022	2.01	2.03	64.5	CL3839Contig1	CL3839Contig1		1	0.879	0.4051	0.8472	0.4384	0.9638	0.9409	0.7943	0.2934	0.7798	0.2914	0.6982	0.1074
1023	2.01	2.03	68.2	CL302Contig2	CL302Contig2		1	0.9376	0.9065	0.9817	0.9902	1.0568	0.9029	0.9727	0.9676	1.2706	0.6411	0.6982	0.5338
1024	2.01	2.03	80.5	CL3821Contig1	CL3821Contig1		1	1.0375	0.9191	0.863	0.7557	0.8551	0.7405	0.9036	0.827	0.673	0.4494	0.871	0.7638
1025	2.01	2.03	70.5	CL1Contig3802	CL1Contig3802		1	1.028	0.9198	1.1803	0.7539	1.3183	0.6973	0.9817	0.9249	1.0568	0.9196	0.8472	0.8702
1026	2.01	2.03	65.7	CL1284Contig2	CL1284Contig2		1	0.871	0.807	0.8318	0.7177	1	0.9878	1.0568	0.8767	1.0093	0.9827	0.9727	0.9833
1027	2.01	2.03	78.4	comp42532_c0_seq1_2	comp42532_c0_seq1_2		1	0.9376	0.8999	1.028	0.9258	1	0.9807	0.9036	0.8299	1.2589	0.5986	1.1376	0.7411
1028	2.01	2.02	68.5	comp11063_c0_seq2_1	comp11063_c0_seq2_1		1	0.9908	0.9699	1.0666	0.8915	0.8954	0.9572	0.863	0.7445	1	0.99	0.955	0.9665
1029	2.01	2.02	78.2	CL2900Contig1	CL2900Contig1		1	0.7447	0.6763	1.2942	0.469	0.9376	0.8949	0.6668	0.3545	0.3733	0.1238	0.9908	0.994
1030	2.01	2.02	82.8	RRRRRCL1Contig3881REVERSED			1
1031	2.01	2.02	62.4	CL4949Contig1	CL4949Contig1		1	0.9462	0.9307	1.0864	0.8536	1.3804	0.5489	1.2474	0.6617	1.1695	0.7397	1.1169	0.8125
1032	2.01	2.02	87.7	CL1Contig501	CL1Contig501		3	1.0186	0.9599	1	0.9718	1.0471	0.9641	0.9817	0.9583	0.9376	0.907	0.9462	0.9242
1033	2.01	2.02	79.4	comp13530_c0_seq2_1	comp13530_c0_seq2_1		1	0.7798	0.6528	0.8241	0.7169	0.5916	0.4117	0.955	0.9365	0.4018	0.2603	0.6138	0.4379
1034	2.01	2.02	97.1	CL1Contig3026	CL1Contig3026		1	0.912	0.8889	0.879	0.8173	0.9727	0.9722	0.9376	0.8826	1.0666	0.8698	0.9376	0.9202
1035	2.01	2.02	42.7	CL3313Contig1	CL3313Contig1		1	1.0471	0.9092	1.0471	0.9103	1.0471	0.9093	1.0375	0.922	1.1695	0.7509	1.1803	0.7269
1036	2.01	2.01	61.4	CL3203Contig1	CL3203Contig1		1	1.2706	0.6416	1.4191	0.5264	0.9204	0.8879	1.556	0.4553	1.2589	0.6453	1.5417	0.4598
1037	2.01	2.01	77.4	CL3688Contig1	CL3688Contig1		1	1.1066	0.6074	0.912	0.7205	0.7727	0.3121	1.0666	0.6863	1.2023	0.4401	0.9727	0.9712
1038	2.01	2.01	65.8	CL275Contig2	CL275Contig2		1	0.8241	0.7254	0.8395	0.7505	0.863	0.7857	0.8954	0.843	1.1272	0.8001	0.9376	0.9123
1039	2.01	2.01	51.7	CL1Contig1825	CL1Contig1825		1	1.1912	0.692	1.1695	0.7433	1.028	0.9557	1.1482	0.7792	0.955	0.9372	1.0765	0.8271
1040	2.01	2.01	72.8	comp54463_c0_seq1_1	comp54463_c0_seq1_1		1	1.7539	0.385	3.1623	0.207	2.8054	0.2297	2.3335	0.273	0.227	0.1656	0.2679	0.1859
1041	2.01	2.01	70.8	CL2264Contig1	CL2264Contig1		1	1.1169	0.8178	1.0471	0.9066	0.9638	0.961	1.0666	0.878	1.3428	0.5786	0.9817	0.9859
1042	2.01	2.01	62.8	CL1Contig97	CL1Contig97		2	0.9376	0.8534	0.9462	0.8743	0.9908	0.9731	0.9462	0.874	1.028	0.9852	1.0375	0.9766
1043	2.01	2.01	76.5	CL1Contig3599	CL1Contig3599		1	1	0.986	1.1169	0.8139	1.1695	0.744	0.863	0.7809	1	0.9867	1.0965	0.8325
1044	2.01	2.01	54.2	CL927Contig1	CL927Contig1		1	1.1169	0.7517	0.9376	0.8732	1.0375	0.8926	1	0.9855	0.7943	0.5658	1.0765	0.8223
1045	2.01	2.01	97.8	CL1Contig3343	CL1Contig3343		1	0.9036	0.841	0.9727	0.9631	0.8241	0.7049	0.863	0.7676	0.9817	0.9822	0.9204	0.8682
1046	2.01	2.01	97	CL1Contig3202	CL1Contig3202		2	0.8872	0.4662	0.7798	0.1385	0.879	0.4225	0.9727	0.9216	0.879	0.4465	0.9376	0.7367
1047	2.01	2.01	88.9	CL1Contig2651	CL1Contig2651		1	0.7516	0.5447	1.1912	0.6446	0.7798	0.51	0.9376	0.8531	0.912	0.735	0.8954	0.8236
1048	2.01	2.01	90.1	CL3297Contig1	CL3297Contig1		1	1.028	0.9182	0.8472	0.772	1.0186	0.897	0.912	0.8446	0.9036	0.8355	0.955	0.971
1049	2.01	2.01	71.5	CL212Contig1	CL212Contig1		1	1.0093	0.9997	0.8954	0.7719	0.955	0.8825	1.028	0.8922	0.8395	0.6896	1.0375	0.8751
1050	2.01	2.01	78.5	CL167Contig2	CL167Contig2		1	1.3552	0.5497	1.1066	0.8063	1.1912	0.6679	0.8091	0.7409	1.0186	0.9276	0.8166	0.6995
1051	2.01	2.01	92.3	CL5632Contig1	CL5632Contig1		2	0.8318	0.6764	0.8166	0.6272	0.8872	0.7935	0.8318	0.6445	0.8318	0.6272	0.863	0.7372
1052	2.01	2.01	88.5	CL381Contig1	CL381Contig1		1	1.1482	0.7708	1.2823	0.6303	1.1695	0.7512	1.0666	0.8844	1.0471	0.9068	1.1066	0.8294
1053	2.01	2.01	50.5	CL258Contig2	CL258Contig2		1	1.1066	0.8079	1.0864	0.8293	1.1272	0.7661	0.9204	0.8599	1.0965	0.8136	1.0864	0.8222
1054	2.01	2.01	85.5	CL6028Contig1	CL6028Contig1		1	0.8954	0.7242	0.8872	0.6904	0.9638	0.7003	1.028	0.9096	0.9204	0.7569	1	0.8056
1055	2.01	2.01	95.2	comp18272_c0_seq1_2	comp18272_c0_seq1_2		1	0.9817	0.9802	1.028	0.9405	1.0765	0.8535	1.3804	0.5355	0.9817	0.9884	1.1066	0.8138
1056	2.01	2.01	80.4	CL224Contig1	CL224Contig1		6	1.1695	0.8085	0.7311	0.829	0.9727	0.9499	1.2134	0.9033	1.1272	0.9697	1.1169	0.9722
1057	2.01	2.01	86.3	CL1Contig313	CL1Contig313		1	0.929	0.8553	0.912	0.8329	0.9204	0.8509	0.7798	0.5756	0.8318	0.6622	0.9908	0.9962
1058	2.01	2.01	81.4	CL1Contig184	CL1Contig184		1
1059	2.01	2.01	94.2	comp8728_c0_seq1_2	comp8728_c0_seq1_2		1	1.2023	0.6278	1.2134	0.6353	1.2474	0.5898	1.0765	0.8341	1.1482	0.6936	1.0965	0.7707
1060	2.01	2.01	83.3	comp50911_c0_seq4_1	comp50911_c0_seq4_1		1	0.9204	0.7946	0.9908	0.9917	0.9462	0.8878	0.879	0.6894	0.8017	0.5026	1.0965	0.7347
1061	2.01	2.01	92.2	CL1Contig2961	CL1Contig2961		3	1.0765	0.5519	1.1169	0.3827	1.0666	0.5079	0.9908	0.8448	1.0186	0.7406	1.0666	0.5957
1062	2.01	2.01	57.9	comp51732_c0_seq1_2	comp51732_c0_seq1_2		1	0.7798	0.5548	0.597	0.2996	0.7244	0.4673	0.5495	0.2613	0.5754	0.2513	0.5808	0.2869
1063	2.01	2.01	78.1	CL1781Contig1	CL1781Contig1		2
1064	2	12.3	74.1	comp51557_c0_seq1_2	comp51557_c0_seq1_2		6	0.929	0.818	0.8954	0.8209	0.9727	0.9639	0.9908	0.9675	0.929	0.8273	0.8551	0.761
1065	2	10.74	70.1	CL4875Contig1	CL4875Contig1		7	1.0093	0.9925	1.1066	0.8337	1.0375	0.9221	0.9817	0.9917	1.1066	0.7598	1.0093	0.9163
1066	2	9.84	79.3	comp39015_c1_seq7_1	comp39015_c1_seq7_1		6	0.8472	0.7589	0.9908	0.9947	1.4588	0.5064	1.0765	0.8725	1.2706	0.6397	1.0666	0.8762
1067	2	4.02	100	comp50687_c0_seq2_1	comp50687_c0_seq2_1		4	1.2823	0.6425	1.2246	0.6992	1.4723	0.49	1.1695	0.7587	1.2823	0.572	1	0.9027
1068	2	4	81.8	comp51095_c0_seq1_2	comp51095_c0_seq1_2		5	0.955	0.9326	0.929	0.8599	0.929	0.8321	1.1066	0.8551	1.0864	0.8771	1.1376	0.804
1069	2	2.61	72.2	CL1Contig3393	CL1Contig3393		2	1.2246	0.6851	0.9638	0.9265	1.0864	0.8412	1.1272	0.826	0.9462	0.9159	1.028	0.9256
1070	2	2.55	74	CL1564Contig1	CL1564Contig1		2	1.1376	0.7158	1.6444	0.4187	1.3552	0.5692	1.0186	0.9574	0.9204	0.916	1.1482	0.7729
1071	2	2.07	90.7	CL1Contig3954	CL1Contig3954		1	1.1169	0.7589	1.0864	0.7951	1.3428	0.568	1.1695	0.7391	0.9204	0.8693	1.1376	0.7831
1072	2	2.07	98.1	CL1Contig1900	CL1Contig1900		2	0.9817	0.9418	1	0.9909	1	0.9974	1.0186	0.9199	1.028	0.9314	0.9462	0.953
1073	2	2.06	91.9	CL682Contig1	CL682Contig1		1	0.8954	0.8892	0.9376	0.9977	0.8395	0.6776	1.1376	0.7594	1.0568	0.7836	1.1803	0.7012
1074	2	2.06	48.3	CL1Contig959	CL1Contig959		1	1.9055	0.3438	0.929	0.893	1.8197	0.3641	1.5996	0.4376	1.9055	0.3433	1.0666	0.8886
1075	2	2.05	54.2	comp53043_c0_seq1_2	comp53043_c0_seq1_2		1	1.1482	0.7748	0.871	0.7988	0.8551	0.7697	0.9036	0.849	1.0093	0.9745	1.028	0.9363
1076	2	2.05	82.1	comp15336_c0_seq1_1	comp15336_c0_seq1_1		1	1.0093	0.9454	0.7727	0.6482	0.9638	0.8866	0.7047	0.5113	0.8318	0.693	0.8017	0.6564
1077	2	2.05	39.6	CL2826Contig1	CL2826Contig1		2	1.1066	0.8129	0.9638	0.9766	0.871	0.8583	1.0471	0.9134	0.929	0.9487	0.912	0.8675
1078	2	2.04	60.7	comp48480_c0_seq6_2	comp48480_c0_seq6_2		1
1079	2	2.04	88.9	CL192Contig1	CL192Contig1		1	0.9376	0.8513	0.955	0.9404	1.0765	0.9232	0.955	0.8708	1.0864	0.8585	1.0568	0.9615
1080	2	2.04	75.9	CL1Contig270	CL1Contig270		1	0.8395	0.7507	0.871	0.7953	0.52	0.3477	1.2589	0.655	0.9638	0.9485	0.5598	0.3807
1081	2	2.04	47.6	CL1Contig2456	CL1Contig2456		1	1.5276	0.4655	1.5276	0.467	1.1912	0.7153	1.2474	0.6658	0.9204	0.887	1.2246	0.6821
1082	2	2.04	100	CL262Contig1	CL262Contig1		1	0.9462	0.912	0.9817	0.967	0.9036	0.8468	0.955	0.9963	0.9727	0.9637	0.9908	0.988
1083	2	2.04	66.3	comp7356_c0_seq2_2	comp7356_c0_seq2_2		1	2.2909	0.2786	2.3768	0.2687	1.7219	0.3943	1.1066	0.8191	1.6293	0.4245	1.6293	0.4269
1084	2	2.03	70.3	CL1Contig1327	CL1Contig1327		1	2.1086	0.3032	1.4997	0.4807	2.5351	0.251	2.0512	0.3151	2.4889	0.2563	1.1066	0.8299
1085	2	2.03	67.7	CL1405Contig1	CL1405Contig1		1	1.0375	0.8321	0.863	0.7942	0.8017	0.6218	0.9638	0.9054	1.0765	0.8859	0.8395	0.7723
1086	2	2.03	65.7	CL3256Contig1	CL3256Contig1		1	1.1272	0.8016	1.0471	0.9322	1.0864	0.7892	1.0375	0.8964	1.0186	0.8707	1.0568	0.9003
1087	2	2.03	89.3	comp39666_c0_seq5_1	comp39666_c0_seq5_1		1	1.1169	0.7788	0.9036	0.8146	1.2134	0.6173	0.8872	0.9346	0.9908	0.9896	1.1066	0.813
1088	2	2.03	91.9	comp1757_c0_seq1_1	comp1757_c0_seq1_1		1	1.2023	0.7163	1	0.9341	1.0093	0.9258	0.955	0.9284	1.0666	0.8964	0.955	0.9329
1089	2	2.03	62.7	CL5051Contig1	CL5051Contig1		1
1090	2	2.03	82.7	CL324Contig1	CL324Contig1		2	1.3804	0.5519	1.1695	0.8596	1.5276	0.4503	1.2474	0.7061	1.1588	0.8348	1.1066	0.8328
1091	2	2.03	55.9	CL2204Contig1	CL2204Contig1		1	0.9908	0.9894	1.3677	0.565	0.8872	0.8423	1.2706	0.6416	0.955	0.9576	1.0666	0.8704
1092	2	2.03	91.3	CL1Contig2380	CL1Contig2380		5	0.863	0.7058	1.0375	0.9334	0.8872	0.7507	1.0375	0.9431	1.1066	0.9051	1.0375	0.9586
1093	2	2.03	49.5	CL4742Contig1	CL4742Contig1		1
1094	2	2.03	54.8	CL1Contig934	CL1Contig934		1	1.1588	0.7673	1.0093	0.9578	1.2134	0.7036	1.0568	0.8537	0.9462	0.9623	0.9638	0.9663
1095	2	2.03	23.9	CL1Contig3873	CL1Contig3873		1	1.2023	0.7032	0.871	0.7961	0.5598	0.3847	1.0186	0.9558	0.787	0.6564	0.871	0.7936
1096	2	2.02	89.8	CL1031Contig1	CL1031Contig1		1	1.0965	0.8415	0.9036	0.8508	1.6444	0.4181	0.6252	0.4481	0.5152	0.3425	0.7586	0.6187
1097	2	2.02	75.6	CL5314Contig1	CL5314Contig1		1	1.5136	0.4779	1.3183	0.6012	1.8535	0.3563	1.3552	0.5736	1.4191	0.5281	1.4588	0.5036
1098	2	2.02	54.8	comp52476_c0_seq1_2	comp52476_c0_seq1_2		1	0.9204	0.8761	1.0765	0.8605	1.2023	0.7076	1.1912	0.7214	1.5136	0.4729	1.2706	0.6388
1099	2	2.02	85.5	CL5990Contig1	CL5990Contig1		1	1.5417	0.4763	1.0471	0.9475	1.1066	0.7593	1.2942	0.6385	1.0093	0.9862	1.2706	0.6556
1100	2	2.02	76.3	CL4769Contig1	CL4769Contig1		1
1101	2	2.02	73.1	CL5657Contig1	CL5657Contig1		1	1.4859	0.4895	1.6293	0.4252	1.2359	0.6781	1.4322	0.5223	1.3552	0.5706	0.863	0.7789
1102	2	2.02	91.9	CL3244Contig1	CL3244Contig1		1	0.6546	0.4794	0.7727	0.6431	0.8017	0.6816	1	0.9901	1.3062	0.613	0.7943	0.669
1103	2	2.02	87.9	CL4580Contig1	CL4580Contig1		1	1.0666	0.8788	1.1376	0.7816	0.6427	0.4662	0.7112	0.5485	0.9638	0.9549	0.8395	0.7422
1104	2	2.02	54.6	comp45928_c0_seq1_2	comp45928_c0_seq1_2		1	0.955	0.9675	1.0965	0.7985	1.0568	0.8863	1.1376	0.7421	1.1066	0.7728	0.955	0.916
1105	2	2.02	76.1	comp33398_c1_seq3_2	comp33398_c1_seq3_2		1	0.5546	0.4599	0.8472	0.7992	0.6368	0.5123	1.0765	0.9274	1.0666	0.9196	1.0093	0.9425
1106	2	2.02	92.5	CL3607Contig1	CL3607Contig1		1	0.7516	0.6109	0.9036	0.8563	0.7798	0.6549	1.0375	0.9219	0.929	0.8921	1.0375	0.9223
1107	2	2.02	37.6	CL12Contig3	CL12Contig3		1	1.977	0.486	1.6596	0.5452	1.8197	0.5428	0.3565	0.4461	0.4487	0.5279	0.4055	0.4801
1108	2	2.02	59.1	CL4491Contig1	CL4491Contig1		1	0.9727	0.9867	0.9376	0.9479	0.9727	0.988	1	0.9619	0.9727	0.9859	0.955	0.9726
1109	2	2.02	79.8	CL2769Contig1	CL2769Contig1		1	1.0471	0.8737	1.1066	0.818	0.9462	0.9351	1.0666	0.907	1.1376	0.747	1.0666	0.8555
1110	2	2.02	95.8	CL1Contig3123	CL1Contig3123		2	1.1912	0.8955	0.9638	0.9323	0.5861	0.7556	1.0093	0.9589	0.8954	0.8814	0.9817	0.9649
1111	2	2.02	79.2	comp51360_c0_seq1_2	comp51360_c0_seq1_2		1	1.0375	0.9582	0.8091	0.6831	0.8241	0.7004	0.9036	0.8402	0.9817	0.9928	1.1169	0.7846
1112	2	2.02	58.2	comp43796_c0_seq1_1	comp43796_c0_seq1_1		1	1.8707	0.371	0.8241	0.6735	0.9036	0.8023	1.0864	0.8784	0.9727	0.9179	0.929	0.9811
1113	2	2.02	90.9	CL2016Contig1	CL2016Contig1		1	1.3062	0.6454	0.8241	0.6855	1.0093	0.988	0.879	0.7599	1.1066	0.8822	1.0568	0.952
1114	2	2.02	81.4	CL1Contig2443	CL1Contig2443		1	1.0765	0.9297	0.879	0.8606	0.863	0.7638	0.4487	0.2949	0.7447	0.5723	0.6918	0.502
1115	2	2.01	81.5	CL2396Contig1	CL2396Contig1		2	0.929	0.9026	0.9908	0.9948	0.9817	0.9863	1.1912	0.7234	0.9462	0.9316	0.8551	0.7697
1116	2	2.01	74.8	comp7247_c0_seq1_1	comp7247_c0_seq1_1		1	1.2474	0.6345	1.0093	0.9504	1.1482	0.7719	1.1272	0.7697	1.2942	0.6097	1.028	0.8982
1117	2	2.01	62.3	comp57504_c0_seq1_2	comp57504_c0_seq1_2		1	1.0666	0.8591	0.9908	0.9933	1.0568	0.8848	0.863	0.7792	0.787	0.6649	0.8395	0.7481
1118	2	2.01	92.4	CL1Contig1482	CL1Contig1482		1	1.8197	0.5946	1.2589	0.8558	1.5704	0.6318	0.6252	0.7625	0.4742	0.703	0.929	0.9302
1119	2	2.01	99	CL1Contig115	CL1Contig115		1	1.4322	0.5201	1.0093	0.9631	1.7219	0.3906	1.1272	0.8033	1	0.9813	1.0186	0.9481
1120	2	2.01	98.4	CL1863Contig1	CL1863Contig1		1	1	0.9685	0.9036	0.9634	0.9727	0.9451	0.787	0.643	0.8395	0.6627	0.7727	0.7805
1121	2	2.01	25.6	CL2253Contig1	CL2253Contig1		1	1.7219	0.3927	1.0666	0.8775	2.2491	0.2823	1.0471	0.9178	1.2134	0.6966	0.9462	0.9209
1122	2	2.01	66	comp41685_c0_seq9_1	comp41685_c0_seq9_1		1	1.8197	0.3656	1.3677	0.5657	2.2909	0.2772	1.5704	0.4492	1.6749	0.4071	1.3804	0.5515
1123	2	2.01	67.9	CL747Contig1	CL747Contig1		1	1.1803	0.7396	0.9908	0.9573	1.5704	0.4496	0.7178	0.5638	1.028	0.9058	0.8551	0.7777
1124	2	2.01	83.3	CL5566Contig1	CL5566Contig1		1	0.9727	0.953	1.0666	0.8719	0.912	0.8542	1.0375	0.8972	1.0666	0.8587	1.0965	0.8165
1125	2	2.01	96.3	comp38653_c1_seq1_2	comp38653_c1_seq1_2		1	1.2023	0.7979	1.2134	0.7067	1.4322	0.56	1.0471	0.9777	1.0765	0.8612	1.2023	0.813
1126	2	2.01	43.7	CL1602Contig1	CL1602Contig1		1	1.6144	0.43	1.1482	0.7663	2.466	0.2593	1.8197	0.3631	1.0568	0.8976	2.208	0.288
1127	2	2.01	73.6	CL4863Contig1	CL4863Contig1		1	0.871	0.8274	1.0864	0.7103	1.0186	0.8323	0.6368	0.3919	0.7244	0.8219	0.8954	0.8387
1128	2	2.01	83.8	CL2967Contig1	CL2967Contig1		1	0.8954	0.8328	0.9204	0.8747	1.0864	0.8471	0.879	0.8127	1.0965	0.841	1.2589	0.6453
1129	2	2.01	91.4	comp5482_c0_seq1_2	comp5482_c0_seq1_2		1	0.6855	0.5325	0.879	0.7735	0.7178	0.5236	0.879	0.7594	0.9638	0.9353	0.8954	0.8629
1130	2	2.01	100	CL1679Contig1	CL1679Contig1		1	0.6792	0.5143	0.929	0.9027	0.7727	0.6443	0.8318	0.7297	0.597	0.4169	0.7047	0.5423
1131	2	2.01	100	CL5159Contig1	CL5159Contig1		1
1132	2	2.01	39.2	CL1577Contig1	CL1577Contig1		1	1.1912	0.7246	1.028	0.9386	1.0471	0.9108	1.1066	0.8223	1.0375	0.9231	0.929	0.8888
1133	2	2.01	36.1	CL244Contig1	CL244Contig1		1	1.028	0.9162	0.9204	0.8979	1.0666	0.8428	1	0.9777	1.028	0.9184	1.0765	0.8865
1134	2	2.01	22.2	CL1Contig3173	CL1Contig3173		1	1.1803	0.7556	1.1803	0.7629	1.0965	0.8852	1.0186	0.9858	1.0864	0.9014	1.0568	0.9144
1135	2	2.01	28	CL10Contig1	CL10Contig1		1	1.0965	0.7925	0.929	0.8595	0.9204	0.8789	0.9727	0.9706	1.028	0.9224	0.9204	0.8653
1136	2	2.01	50.9	comp51833_c0_seq1_2	comp51833_c0_seq1_2		1	1.0666	0.874	0.9817	0.9191	1.028	0.9223	1.1169	0.8409	1.1482	0.8652	1.028	0.9391
1137	2	2.01	80	CL975Contig1	CL975Contig1		1	1.4997	0.4833	1.2823	0.6342	1.6444	0.4209	1.1588	0.7634	1.1376	0.7803	1.1376	0.787
1138	2	2.01	71.4	CL1Contig4150	CL1Contig4150		1	0.912	0.8582	1.0965	0.845	1.0666	0.8722	0.9638	0.9549	0.879	0.8365	0.9204	0.8691
1139	2	2.01	63.4	CL1Contig3972	CL1Contig3972		1	0.8872	0.808	1.0375	0.9082	0.929	0.8566	1.1272	0.7217	1.1066	0.8105	1.0666	0.7825
1140	2	2.01	38.7	CL110Contig1	CL110Contig1		1	0.9638	0.8401	0.871	0.7821	0.9462	0.9371	1.0186	0.92	1.0093	0.9431	0.8395	0.8689
1141	2	2.01	38.2	comp49703_c2_seq1_1	comp49703_c2_seq1_1		1	0.863	0.7798	0.5598	0.3835	1.0186	0.9523	0.8551	0.7709	0.7798	0.6521	1.1588	0.757
1142	2	2.01	63.1	comp30718_c0_seq1_2	comp30718_c0_seq1_2		2	1.0568	0.8906	1.1912	0.7196	1	0.9914	0.8954	0.8443	1.1169	0.8113	1.0666	0.8758
1143	2	2.01	64.5	comp6127_c0_seq2_2	comp6127_c0_seq2_2		3	0.8872	0.7832	0.9638	0.8951	0.9204	0.8646	0.9908	0.9982	0.9817	0.9535	0.9638	0.9597
1144	2	2.01	15.1	CL1Contig2967	CL1Contig2967		1	1.0186	0.9551	1.0186	0.9478	0.8091	0.6912	0.7943	0.6775	0.8954	0.8319	1.2474	0.6659
1145	2	2	95.1	CL2471Contig1	CL2471Contig1		1	0.9036	0.8529	0.9204	0.8778	0.787	0.6645	1.1695	0.7473	0.912	0.8608	0.871	0.7929
1146	2	2	88.6	CL1686Contig2	CL1686Contig2		1	1.5136	0.472	1.1803	0.738	1.5136	0.4775	0.9376	0.906	1.2134	0.6981	1.028	0.9419
1147	2	2	73.1	CL5310Contig1	CL5310Contig1		1	0.8872	0.7564	0.9376	0.8782	1.0186	0.962	0.9817	0.9851	1.028	0.9342	0.879	0.7416
1148	2	2	68.4	CL2162Contig1	CL2162Contig1		1	0.8472	0.764	0.7586	0.6725	0.879	0.832	0.879	0.8469	0.929	0.8773	0.929	0.8734
1149	2	2	50.2	CL1Contig949	CL1Contig949		1	0.4529	0.294	0.0479	0.082	0.9204	0.8798	0.7047	0.5412	0.8872	0.8213	0.5152	0.3451
1150	2	2	92.4	comp17967_c1_seq2_2	comp17967_c1_seq2_2		1	1.1482	0.777	0.7379	0.5858	1.0666	0.879	1.2023	0.7136	0.6792	0.51	0.6792	0.5117
1151	2	2	81.3	CL564Contig2	CL564Contig2		1	1.3804	0.5528	1.0765	0.864	0.8241	0.715	1.0375	0.9269	0.9462	0.9209	1.1588	0.7614
1152	2	2	96.2	CL2247Contig1	CL2247Contig1		1	1.3305	0.6088	0.7943	0.6259	1.1482	0.7771	1.0471	0.8312	1.1376	0.8555	1.1066	0.9044
1153	2	2	99.3	CL425Contig3	CL425Contig3		1	0.9462	0.8192	0.9817	0.9313	0.871	0.756	1	0.9218	1.0093	0.9657	0.9908	0.9451
1154	2	2	74.9	CL1640Contig1	CL1640Contig1		1	1.1912	0.6685	1.0864	0.848	1.3428	0.5753	1.0568	0.8809	1.3428	0.5784	1.2942	0.6024
1155	2	2	47.5	CL1Contig3138	CL1Contig3138		1	1.4997	0.7646	1.4191	0.6016	1.4191	0.6359	0.879	0.6024	1.0471	0.5181	1.2706	0.8696
1156	2	2	76.6	CL156Contig2	CL156Contig2		1	0.955	0.9467	1.3305	0.5872	1.0093	0.9719	1.406	0.5371	0.9376	0.91	1.2823	0.6331
1157	2	2	57	CL614Contig1	CL614Contig1		1	1.1169	0.8127	0.929	0.8998	1.1376	0.7859	0.8017	0.6812	0.9908	0.9957	0.9817	0.9902
1158	2	2	99	comp45478_c0_seq3_2	comp45478_c0_seq3_2		1	2.1677	0.2949	1.6596	0.4137	0.8166	0.7128	1.0864	0.8524	1.5704	0.4467	1.0965	0.8411
1159	2	2	84.6	CL3096Contig1	CL3096Contig1		1	0.9817	0.9897	0.912	0.8432	0.9204	0.8163	1.1169	0.8396	1.1272	0.7892	1.1695	0.7654
1160	2	2	75	CL1Contig3219	CL1Contig3219		1	1.556	0.4551	0.8872	0.8261	1.2823	0.6298	0.8166	0.7062	0.863	0.7837	1.8535	0.3574
1161	2	2	100	CL862Contig1	CL862Contig1		1	0.9036	0.8543	0.8872	0.8197	1.1169	0.8135	1.0375	0.9183	0.7656	0.6242	1.1066	0.8181
1162	2	2	94.9	CL5063Contig1	CL5063Contig1		2	1.1272	0.6132	0.9204	0.8262	1.0666	0.6607	1.1803	0.8394	0.8954	0.6774	0.8872	0.7031
1163	2	2	78.5	CL2576Contig1	CL2576Contig1		1
1164	2	2	50	CL1Contig3762	CL1Contig3762		1	1.0093	0.9701	1.6444	0.4215	1.3183	0.5942	1.1588	0.7639	1.0375	0.9301	1.406	0.5342
1165	2	2	49	CL333Contig1	CL333Contig1		1	1.0965	0.8243	1.0471	0.9292	1.1066	0.8422	0.7656	0.6236	0.8017	0.6861	0.8395	0.7234
1166	2	2	48.3	CL2941Contig1	CL2941Contig1		1	0.8872	0.821	0.5445	0.3695	0.7943	0.6754	0.9817	0.991	0.5861	0.4056	0.7727	0.6422
1167	2	2	93.1	comp38820_c0_seq2_1	comp38820_c0_seq2_1		2	1.3305	0.9379	0.8166	0.6384	2.884	0.3113	0.1202	0.8447	0.7516	0.7578	1.2942	0.9204
1168	2	2	95.7	comp31248_c0_seq1_1	comp31248_c0_seq1_1		1	1.0864	0.8271	0.9638	0.9644	0.9817	0.9454	0.9908	0.9749	0.9638	0.9909	0.9462	0.9603
1169	2	2	51.8	CL1Contig261	CL1Contig261		1	1.1695	0.6603	0.8241	0.7818	1.4588	0.5351	1.0864	0.8275	1.0186	0.8579	0.9727	0.9215
1170	2	2	43.7	CL1229Contig1	CL1229Contig1		1	1.0471	0.9146	1.1169	0.8056	0.7244	0.5733	1.1272	0.7989	0.863	0.779	1.2023	0.7113
1171	2	2	60.6	CL1135Contig1	CL1135Contig1		1	1.0765	0.8662	0.7656	0.6282	1.2589	0.649	0.9036	0.8482	0.5808	0.4003	1.5136	0.4747
1172	2	2	59.9	CL77Contig2	CL77Contig2		1	1.2823	0.6308	0.8395	0.7454	1.0765	0.8653	1.1588	0.7543	1.1588	0.7522	1.2246	0.6795
1173	2	2	51.6	CL700Contig1	CL700Contig1		1	0.9462	0.9291	0.9817	0.9861	1.0093	0.9705	0.8872	0.8313	1.2589	0.6499	0.7516	0.6057
1174	2	2	81.9	CL1Contig791	CL1Contig791		1	1.1066	0.8233	0.7727	0.6403	0.787	0.6603	0.787	0.6595	0.7178	0.5596	0.9376	0.9115
1175	2	2	91.1	CL1Contig2843	CL1Contig2843		1	1.0765	0.9874	0.3873	0.5792	0.6855	0.8343	0.955	0.9561	1	0.9339	1.1066	0.877
1176	2	2	81.3	comp51346_c0_seq1_1	comp51346_c0_seq1_1		2	0.9908	0.9686	0.9727	0.9594	0.9727	0.9425	0.9462	0.9088	0.9727	0.916	0.9462	0.8702
1177	2	2	89.5	comp16086_c0_seq1_1	comp16086_c0_seq1_1		2	1.1695	0.7152	1.0093	0.9771	1.028	0.8581	0.9908	0.9445	0.9817	0.9433	1.1066	0.7685
1178	2	2	61.5	CL96Contig1	CL96Contig1		1	0.9036	0.8391	1	0.9925	1.0186	0.8931	0.929	0.8735	0.9817	0.9878	0.9817	0.978
1179	2	2	100	CL513Contig2	CL513Contig2		1	1.4454	0.4929	0.9204	0.8921	1.2023	0.6944	0.9376	0.9613	0.863	0.8236	1.0864	0.824
1180	2	2	96.7	CL41Contig2	CL41Contig2		1	0.863	0.7885	0.9376	0.912	1.2246	0.6843	0.8091	0.7015	1.0864	0.8543	0.912	0.8639
1181	2	2	63.3	CL1Contig937	CL1Contig937		2
1182	2	2	93.1	CL1Contig431	CL1Contig431		1	1.556	0.5807	1.2589	0.9334	1.1695	0.7744	0.9638	0.8674	1.3804	0.7741	1	0.9971
1183	2	2	72.2	CL1Contig1444	CL1Contig1444		1	1.0765	0.8606	1.0186	0.9518	1.1376	0.7886	1.0093	0.9705	1.2134	0.6977	0.8551	0.7767
1184	2	2	61.9	CL5357Contig1	CL5357Contig1		1	0.929	0.8946	0.912	0.8712	0.912	0.8714	0.9638	0.9494	0.912	0.8726	0.871	0.7943
1185	2	2	90.7	CL5146Contig1	CL5146Contig1		1	1.0093	0.9833	1	0.9859	1.0093	0.9842	1.0375	0.9341	1.1066	0.827	0.9817	0.994
1186	2	2	90.4	CL391Contig2	CL391Contig2		1
1187	2	2	81.3	CL1Contig289	CL1Contig289		1	1.0666	0.8877	1.0568	0.8051	1.0965	0.8234	0.9817	0.9624	0.8318	0.7407	0.879	0.8231
1188	2	2	80.8	comp51834_c0_seq1_2	comp51834_c0_seq1_2		1	1.0765	0.9193	1.0375	0.9592	1.1169	0.7708	1.0471	0.9819	0.879	0.8344	1.2823	0.5899
1189	2	2	98.3	comp51575_c0_seq1_2	comp51575_c0_seq1_2		1	1.0375	0.9937	0.9376	0.8347	0.7586	0.5974	0.8241	0.6622	1	0.9492	0.7656	0.5771
1190	2	2	71.1	CL5579Contig1	CL5579Contig1		1	0.8017	0.6796	0.787	0.667	0.9638	0.9571	1.2823	0.6279	0.879	0.8123	1.0471	0.9167
1191	2	2	86.1	CL2987Contig1	CL2987Contig1		1	1.4859	0.5951	1.5996	0.5278	1.406	0.5763	0.4365	0.4521	0.3467	0.4233	0.4406	0.4629
1192	2	2	82.9	CL1Contig979	CL1Contig979		1	1.1912	0.7147	1.0765	0.8046	1.1695	0.7631	1.1169	0.8012	1.0471	0.8503	1.0568	0.897
1193	2	2	93.1	CL1Contig69	CL1Contig69		1	1.2359	0.6781	1	0.9921	1.2706	0.6412	0.929	0.8992	0.879	0.8158	1.0765	0.8674
1194	2	2	75	CL1Contig3962	CL1Contig3962		1
1195	2	2	84.9	comp14146_c0_seq2_1	comp14146_c0_seq2_1		1	1.9588	0.331	0.8166	0.7033	1.0093	0.9628	1.3062	0.6119	1.1803	0.7289	1.4723	0.498
1196	2	2	98.3	CL6190Contig1	CL6190Contig1		2	2.208	0.2905	0.7379	0.5929	1.5996	0.4352	0.8395	0.7396	2.0512	0.3137	1.3804	0.5497
1197	2	2	78	CL1Contig3163	CL1Contig3163		1	1.3305	0.5864	1.0375	0.9221	1.888	0.3457	0.6252	0.4503	1.6749	0.4087	0.5754	0.3965
1198	2	2	83.9	CL1860Contig1	CL1860Contig1		1	1.0375	0.8886	1	0.9445	1.0765	0.8211	0.955	0.9089	0.9908	0.9406	0.955	0.9491
1199	2	2	69.8	comp52777_c0_seq1_2	comp52777_c0_seq1_2		2	0.912	0.8607	1.0765	0.8616	0.7798	0.6498	1.0568	0.8915	0.9908	0.9985	0.8872	0.8213
1200	2	2	59.9	comp47832_c0_seq2_1	comp47832_c0_seq2_1		1	0.8395	0.8978	0.7943	0.8085	0.7447	0.7807	1.1169	0.8593	1.3183	0.7548	1.1588	0.8339
1201	2	2	52.7	CL5134Contig1	CL5134Contig1		2	1.0093	0.9855	1.0666	0.9098	0.955	0.8801	1.0186	0.9995	0.8166	0.6851	1.0093	0.9994
1202	2	2	88.9	CL4911Contig1	CL4911Contig1		1	1.028	0.8677	1.3062	0.6534	1.3062	0.5738	1.2134	0.7371	1.1912	0.7748	1.0765	0.9209
1203	2	2	94.1	CL3174Contig1	CL3174Contig1		1	0.631	0.4558	0.6982	0.5323	1.0765	0.8735	0.597	0.4201	0.5395	0.3661	1.1695	0.7444
1204	2	2	88.2	CL2594Contig1	CL2594Contig1		1	0.8091	0.7211	0.15	0.4966	0.7178	0.6823	0.9727	0.9865	1.2474	0.9363	1.2134	0.8827
1205	2	2	80	CL1Contig882	CL1Contig882		1	2.729	0.2355	1.5849	0.4429	2.5351	0.252	1.2246	0.6854	1.803	0.3669	2.0701	0.3117
1206	2	2	55.1	CL1Contig3953	CL1Contig3953		1	0.9908	0.9932	1.0965	0.8328	0.879	0.8049	0.9376	0.9158	1.0765	0.8621	1.0093	0.9727
1207	2	2	80	CL1Contig3030	CL1Contig3030		1
1208	2	2	97.1	CL1461Contig2	CL1461Contig2		1	2.4889	0.256	1.6293	0.4254	1.1695	0.7474	1.977	0.327	1.2359	0.6685	0.7798	0.6471
1209	2	2	91.1	CL1427Contig2	CL1427Contig2		1	0.7447	0.5949	1.0666	0.8835	0.7586	0.6203	1.1588	0.7559	0.9036	0.8568	0.929	0.8984
1210	2	2	77.3	CL5196Contig1	CL5196Contig1		2	1.2023	0.7074	0.9727	0.9686	1.0666	0.8857	1.0666	0.8783	1.028	0.9443	0.9036	0.8575
1211	2	2	59.5	CL440Contig2	CL440Contig2		1
1212	2	2	28	CL2566Contig1	CL2566Contig1		1	0.3908	0.2546	0.3981	0.2572	0.6982	0.5351	0.9036	0.8539	0.8551	0.7688	1.3932	0.546
1213	2	2	56	CL215Contig1	CL215Contig1		1	1.1272	0.7865	1.0093	0.9116	0.955	0.9395	0.7447	0.6266	0.787	0.6683	0.8551	0.7692
1214	2	2	95.8	CL1Contig3942	CL1Contig3942		2	0.912	0.8623	0.9908	0.9957	0.7112	0.5558	0.7112	0.5533	0.9036	0.8518	0.6081	0.4277
1215	2	2	83.9	CL1Contig3585	CL1Contig3585		1	0.9727	0.9658	0.7727	0.6408	1.4588	0.5036	1.1588	0.7617	0.879	0.8095	1.2942	0.6158
1216	2	2	49.3	CL1Contig3349	CL1Contig3349		1	1.028	0.9356	0.9638	0.9485	0.9817	0.9886	1.028	0.935	0.955	0.9454	0.929	0.8969
1217	2	2	100	CL1Contig3272	CL1Contig3272		7	1.2023	0.7328	1.0864	0.9926	1.3305	0.7663	1.1272	0.9972	1.2942	0.6693	1.1912	0.9611
1218	2	2	64.6	CL1Contig3253	CL1Contig3253		1	1.028	0.9067	0.9817	0.8611	0.8551	0.806	1.1066	0.8216	0.9462	0.9283	0.9204	0.9095
1219	2	2	57.5	CL1Contig3117	CL1Contig3117		1	1.0186	0.9556	1.1588	0.7571	1.0375	0.9288	1.0666	0.8651	0.9908	0.9895	1.1272	0.7973
1220	2	2	83.7	CL1Contig3012	CL1Contig3012		1	1.0965	0.8402	1.4191	0.5251	1.3677	0.5598	1.2023	0.7069	1.3552	0.5726	1.4322	0.5217
1221	2	2	94.3	CL1Contig3008	CL1Contig3008		4	1.0666	0.8098	1.0666	0.9065	1.2359	0.7151	1.0765	0.8705	1.1803	0.7536	1.0093	0.9566
1222	2	2	82	CL1Contig2860	CL1Contig2860		1	0.7943	0.6472	0.8954	0.8277	0.9036	0.8573	0.9638	0.9871	0.955	0.924	0.9036	0.84
1223	2	2	57.3	CL1Contig2239	CL1Contig2239		1
1224	2	2	95.6	CL1Contig216	CL1Contig216		1	1.4588	0.5001	1.3932	0.5421	1.1912	0.7242	1.1803	0.7319	1.2023	0.7131	1.1066	0.8298
1225	2	2	64.6	CL1Contig2076	CL1Contig2076		1	1.0568	0.7693	1.1695	0.7586	1.3062	0.5846	0.929	0.8707	1.0568	0.895	0.4875	0.3237
1226	2	2	83.8	CL1Contig1847	CL1Contig1847		1	1.0471	0.917	1.0471	0.9151	1.1376	0.7674	1.2023	0.6827	0.9462	0.9418	1.1376	0.7746
1227	2	2	25.4	CL1Contig1727	CL1Contig1727		1	0.8166	0.7062	0.9727	0.9672	0.7727	0.6348	0.8241	0.7232	0.8166	0.7022	0.7656	0.6338
1228	2	2	62.5	CL1746Contig1	CL1746Contig1		1	1.0965	0.5784	1.0471	0.7072	0.912	0.7011	1.0375	0.7083	0.9908	0.8326	0.9908	0.9098
1229	2	2	89.6	CL1372Contig2	CL1372Contig2		1	0.8241	0.7064	0.8872	0.8076	0.955	0.9201	0.929	0.8595	1.0093	0.9963	0.955	0.9246
1230	2	2	94.6	CL1322Contig1	CL1322Contig1		2	1.1066	0.8142	1.0186	0.8673	1.1066	0.8068	1.1695	0.6716	1.1376	0.7018	1.0093	0.9474
1231	2	2	91.8	CL1209Contig1	CL1209Contig1		1	1.5417	0.4517	1.1066	0.6847	1.0375	0.9005	1.2706	0.6356	1.1376	0.7359	1.3552	0.5677
1232	2	2	95.2	comp51750_c0_seq1_2	comp51750_c0_seq1_2		3	1.0965	0.996	0.8241	0.6297	0.8318	0.6831	1.0471	0.9315	1.0666	0.8415	1	0.8762
1233	2	2	62.1	comp50426_c0_seq2_1	comp50426_c0_seq2_1		1	1.0568	0.9209	0.8318	0.7281	1.0568	0.8787	0.8395	0.7429	0.929	0.8724	0.912	0.8784
1234	2	2	96.4	comp49609_c0_seq1_2	comp49609_c0_seq1_2		1	0.929	0.8958	0.7516	0.6087	1.1588	0.7517	0.9817	0.9817	1.0375	0.9183	1.0666	0.877
1235	2	2	85.5	comp48977_c0_seq5_2	comp48977_c0_seq5_2		1
1236	2	2	38.2	CL487Contig2	CL487Contig2		1	0.7244	0.5738	0.6855	0.512	0.7943	0.6743	0.7178	0.55	0.8395	0.7275	0.7178	0.5582
1237	2	2	100	CL473Contig1	CL473Contig1		1	1	0.8182	1.028	0.9562	0.929	0.772	1.0471	0.9991	1.0375	0.972	1.0765	0.8609
1238	2	2	72.2	CL3469Contig1	CL3469Contig1		2	0.9727	0.9413	1.0965	0.9149	0.7798	0.6494	1.1588	0.7521	1.2942	0.64	1.2023	0.6968
1239	2	2	60.2	CL2502Contig1	CL2502Contig1		2	0.9204	0.7196	0.9204	0.8748	0.879	0.707	1.0965	0.799	0.9817	0.9494	0.9462	0.9501
1240	2	2	46.7	CL1Contig3435	CL1Contig3435		1	0.9462	0.9241	0.5754	0.3961	0.8241	0.7206	0.5495	0.3722	0.6918	0.5298	0.6194	0.4438
1241	2	2	59	CL1732Contig1	CL1732Contig1		1	0.7586	0.6158	1.0568	0.8939	1.0765	0.8655	1	0.9832	0.9204	0.8822	0.912	0.8788
1242	2	2	66.2	CL1244Contig1	CL1244Contig1		1	1.0765	0.8773	0.9727	0.9521	1.0765	0.8745	0.6486	0.462	0.8954	0.8289	0.8395	0.7249
1243	2	2	42.9	comp54211_c0_seq1_2	comp54211_c0_seq1_2		1	1.3183	0.5952	1.4322	0.5825	1.406	0.5413	1.0965	0.8967	0.9376	0.9116	1.0093	0.9674
1244	2	2	67.2	comp42768_c0_seq1_2	comp42768_c0_seq1_2		2	1.4723	0.493	0.929	0.8891	1.2589	0.6391	1.1169	0.781	1.0666	0.8925	1	0.9376
1245	2	2	100	comp36262_c0_seq3_1	comp36262_c0_seq3_1		1	0.7943	0.7325	0.7798	0.6487	1.0765	0.8447	0.8954	0.8771	0.879	0.8549	0.863	0.8235
1246	2	2	92.1	comp35856_c0_seq1_2	comp35856_c0_seq1_2		1	1.1803	0.7198	1.1588	0.7682	1.1169	0.8223	0.871	0.7785	1.0666	0.8781	0.8872	0.8321
1247	2	2	97.8	comp15378_c0_seq1_1	comp15378_c0_seq1_1		1	2.3121	0.2756	1.6596	0.412	1.4322	0.5177	1.888	0.3464	1.556	0.4552	2.0701	0.3102
1248	2	2	69.4	CL710Contig1	CL710Contig1		1	1	0.9638	1.028	0.8913	0.9727	0.9907	1.0471	0.9018	1.0666	0.8677	0.929	0.9017
1249	2	2	55.4	CL69Contig3	CL69Contig3		2	1.4997	0.5016	0.9376	0.8794	1.3677	0.5843	1.028	0.9393	1.2359	0.7064	1.2246	0.708
1250	2	2	42.6	CL5719Contig1	CL5719Contig1		1	1.0864	0.8495	0.871	0.7935	1.1272	0.7981	0.8472	0.7517	0.955	0.9253	0.9908	0.991
1251	2	2	60.3	CL2196Contig1	CL2196Contig1		1
1252	2	2	48.9	CL2035Contig1	CL2035Contig1		1	1.1066	0.9616	0.9204	0.8385	1.2942	0.7076	0.4406	0.7235	0.6918	0.8703	0.8241	0.7783
1253	2	2	98.6	CL202Contig3	CL202Contig3		1	0.9908	0.9363	1.028	0.9738	1.1066	0.7947	0.9462	0.8649	1.0093	0.9447	1.1272	0.8292
1254	2	2	82.3	CL1Contig4179	CL1Contig4179		1	0.9036	0.8808	0.8318	0.7115	0.8395	0.7396	0.8166	0.7172	0.4831	0.3107	0.6918	0.518
1255	2	2	90.7	CL1Contig3694	CL1Contig3694		1	1.8365	0.3593	1.1695	0.7392	1.3183	0.5981	1.3428	0.5828	1.2589	0.6453	1.1066	0.8209
1256	2	2	89.5	CL1Contig3233	CL1Contig3233		1	0.9036	0.842	0.9462	0.9391	0.863	0.8211	1.0666	0.8229	0.9462	0.9542	0.9817	0.95
1257	2	2	64.1	CL1Contig307	CL1Contig307		1	1.803	0.3665	0.9376	0.916	1.2942	0.6176	1.1803	0.7303	1.2134	0.6951	1.2942	0.6212
1258	2	2	39	CL1771Contig1	CL1771Contig1		1	0.863	0.9301	1.0093	0.9483	0.879	0.9679	0.5649	0.7291	0.6918	0.7968	0.7516	0.8557
1259	2	2	79.3	comp52856_c0_seq1_2	comp52856_c0_seq1_2		1	1.6144	0.4282	1.2706	0.6358	1.6904	0.4037	1.5136	0.4732	1.406	0.5374	1.0093	0.9647
1260	2	2	84.2	comp52520_c0_seq1_2	comp52520_c0_seq1_2		1	0.929	0.7087	0.9376	0.9169	0.9204	0.7464	0.9817	0.8168	0.9638	0.9893	0.9376	0.7509
1261	2	2	91.2	comp39522_c0_seq2_1	comp39522_c0_seq2_1		1	0.8872	0.7853	0.9817	0.9695	1.0666	0.9391	1.1912	0.7482	1.2359	0.6458	1.1482	0.8278
1262	2	2	76.7	CL9Contig3	CL9Contig3		1	1.0375	0.9903	1	0.9802	0.929	0.8039	1.1376	0.8082	1.0093	0.9389	1.0765	0.8756
1263	2	2	93.8	CL917Contig1	CL917Contig1		1	1.0375	0.852	0.9727	0.9658	0.9908	0.9395	0.9908	0.9755	1	0.9407	1.0965	0.7448
1264	2	2	35.7	CL70Contig1	CL70Contig1		1	1.0864	0.8519	0.9727	0.9636	0.6668	0.4964	0.8318	0.7317	0.9376	0.9117	0.7047	0.5481
1265	2	2	44.1	CL6131Contig1	CL6131Contig1		1	0.7727	0.6425	0.863	0.7571	0.7798	0.6191	0.9462	0.9398	1.028	0.971	0.8954	0.8104
1266	2	2	51.7	CL5663Contig1	CL5663Contig1		1	1.1912	0.7179	0.8318	0.7303	1.3062	0.6089	1.1588	0.7378	1.0568	0.8817	1.1912	0.6964
1267	2	2	75.9	CL5112Contig1	CL5112Contig1		1	1.0568	0.8931	0.8318	0.7268	0.6194	0.4429	0.9727	0.9767	1.0186	0.9541	0.9376	0.9037
1268	2	2	62	CL4941Contig1	CL4941Contig1		1	0.787	0.8169	1.0864	0.9192	1.2474	0.5444	0.9462	0.9351	0.8954	0.7682	0.863	0.7506
1269	2	2	73.6	CL4871Contig1	CL4871Contig1		1	1.0965	0.836	0.9908	0.9274	0.9908	0.9957	1.0666	0.8727	1.0965	0.8568	0.9817	0.9852
1270	2	2	68.2	CL1Contig3296	CL1Contig3296		1	0.8166	0.5855	0.9638	0.921	0.8954	0.7581	1.0093	0.9946	1.0375	0.9884	1.0375	0.9654
1271	2	2	76.9	CL1Contig3024	CL1Contig3024		1	0.8551	0.7557	0.9376	0.8979	0.7178	0.5737	0.9727	0.9623	1.0186	0.945	0.787	0.6502
1272	2	2	84.4	CL1Contig2888	CL1Contig2888		3	1.4191	0.7731	1.1803	0.884	1.2823	0.8807	0.7516	0.8531	0.955	0.9175	0.9204	0.971
1273	2	2	100	CL1Contig2313	CL1Contig2313		5	1.1912	0.7048	1.0864	0.8578	1.3305	0.558	1.5704	0.4315	1.0864	0.831	1.0568	0.8222
1274	2	2	93.6	CL1Contig1984	CL1Contig1984		1
1275	2	2	78.3	CL1968Contig1	CL1968Contig1		2	1.0471	0.9004	0.7516	0.613	0.9204	0.8988	0.7943	0.6841	0.8091	0.707	0.7447	0.6689
1276	2	2	31.6	comp47974_c0_seq2_1	comp47974_c0_seq2_1		1	0.8551	0.9366	0.787	0.6364	0.871	0.9309	1.0666	0.6919	0.929	0.8842	0.9376	0.9048
1277	2	2	74.7	comp13041_c0_seq2_1	comp13041_c0_seq2_1		1	0.8954	0.8355	1.028	0.9186	0.9204	0.8687	1.0666	0.841	0.9817	0.9803	0.9727	0.8849
1278	2	2	89.8	CL842Contig1	CL842Contig1		1	1.1482	0.7751	1.2246	0.682	1.0765	0.8686	1.0765	0.8723	1.0666	0.8871	1.2023	0.707
1279	2	2	32.2	CL75Contig2	CL75Contig2		1	1.1912	0.7148	1.0471	0.9058	0.929	0.8936	1.2942	0.6215	0.9817	0.9792	1.2359	0.6671
1280	2	2	66.7	CL749Contig2	CL749Contig2		1	0.6026	0.4272	0.955	0.9439	0.955	0.938	0.7516	0.604	0.8872	0.8249	0.7311	0.576
1281	2	2	71.4	CL6084Contig1	CL6084Contig1		1	1.0666	0.8572	1.2589	0.6066	1.1803	0.8926	0.5248	0.6032	0.3532	0.5428	0.3404	0.4887
1282	2	2	57.9	CL5936Contig1	CL5936Contig1		1	1.2474	0.6625	0.955	0.9432	1.1803	0.7274	1.2706	0.6396	1.2134	0.6952	1.0186	0.9531
1283	2	2	83.7	CL531Contig1	CL531Contig1		4	0.9036	0.8802	0.912	0.8641	0.8395	0.731	1.028	0.9469	0.7516	0.6172	0.871	0.7943
1284	2	2	96	CL424Contig1	CL424Contig1		1	1.7865	0.3725	1.1272	0.7976	1.6144	0.4291	1.3552	0.5686	1.2359	0.668	1.6293	0.4218
1285	2	2	81	CL3419Contig1	CL3419Contig1		2	1.3552	0.5602	1.1803	0.7542	1.1066	0.7509	1.0186	0.9963	0.8091	0.7367	1.3183	0.5752
1286	2	2	39.5	CL282Contig2	CL282Contig2		1	1.0093	0.9581	1.0186	0.8383	1.1588	0.765	0.8395	0.7702	0.9638	0.9707	1.0864	0.8604
1287	2	2	85.7	CL1Contig344	CL1Contig344		1	1.1272	0.8821	1.0471	0.9401	1.1588	0.8042	1.1588	0.8054	1.2134	0.6378	1.1482	0.7908
1288	2	2	28.4	CL1Contig3214	CL1Contig3214		2	1.0093	0.9719	1.3677	0.5609	1.977	0.3285	0.7311	0.5799	0.6138	0.4359	0.6252	0.4462
1289	2	2	93.3	CL1Contig3006	CL1Contig3006		1
1290	2	2	65	CL1Contig2757	CL1Contig2757		1	1.0765	0.8448	1.0093	0.9942	0.955	0.9628	1.1169	0.8719	1.0471	0.9484	0.9376	0.8535
1291	2	2	91	CL1Contig1906	CL1Contig1906		1	3.1915	0.3437	1.4723	0.6907	2.8576	0.3749	1.3062	0.8237	1.6144	0.5397	1.1803	0.9064
1292	2	2	96	CL1Contig1431	CL1Contig1431		1	0.9204	0.8217	0.9376	0.863	0.8166	0.6895	0.879	0.7494	0.871	0.767	0.929	0.8544
1293	2	2	65.1	CL1Contig1419	CL1Contig1419		1	0.912	0.8679	0.6607	0.486	0.5754	0.3973	0.52	0.3479	0.7311	0.5751	0.8395	0.7391
1294	2	2	35.3	CL1Contig1131	CL1Contig1131		1	0.9462	0.9581	0.9204	0.8117	1.0093	0.9021	0.912	0.9789	1.0375	0.8148	0.955	0.9715
1295	2	2	95.8	CL176Contig2	CL176Contig2		2	0.8166	0.7125	0.5808	0.4041	0.9462	0.921	0.5702	0.3909	0.6607	0.4862	0.5916	0.412
1296	2	2	100	CL1725Contig1	CL1725Contig1		1	1.6293	0.4408	1.3305	0.7104	1.4723	0.5443	1.2023	0.8316	1.3804	0.5845	1.1169	0.8474
1297	2	2	37.7	CL115Contig2	CL115Contig2		3	0.9727	0.8088	0.8395	0.8894	1	0.8597	1.0186	0.8031	0.9462	0.9969	0.912	0.9654
1298	2	2	71.4	CL1059Contig1	CL1059Contig1		1	1.1376	0.7873	1	0.9919	0.8166	0.702	1.3183	0.5961	1.0666	0.8755	1.0666	0.8797
1299	2	2	91.8	comp7932_c0_seq1_2	comp7932_c0_seq1_2		2	0.8241	0.7955	0.9908	0.9888	0.955	0.9825	1.0186	0.9317	0.9036	0.8068	0.8872	0.8711
1300	2	2	81.8	comp43442_c0_seq1_2	comp43442_c0_seq1_2		1	1.0864	0.8562	1.3183	0.6022	1.3677	0.5573	1.2134	0.6916	1.3932	0.5431	1.3183	0.5965
1301	2	2	75	comp38212_c0_seq1_1	comp38212_c0_seq1_1		1	1.1066	0.7964	0.9376	0.941	1	0.9777	0.8241	0.7268	0.871	0.7496	0.8551	0.6768
1302	2	2	92.3	CL761Contig1	CL761Contig1		4	1.1695	0.8145	0.9908	0.8043	1.028	0.9684	1.1272	0.8093	1.0471	0.9424	1.0864	0.5988
1303	2	2	94.1	CL5761Contig1	CL5761Contig1		2	1.2589	0.5723	0.955	0.8601	1.1695	0.6296	0.9462	0.9146	1.028	0.8089	0.929	0.9739
1304	2	2	80.4	CL4801Contig1	CL4801Contig1		3	0.955	0.9633	1.0568	0.8149	0.9817	0.8896	1.0375	0.906	0.9817	0.9355	0.8954	0.9622
1305	2	2	78.8	CL4414Contig1	CL4414Contig1		1	1.0965	0.8335	1.0471	0.9131	1.2359	0.6781	1.0471	0.9045	0.879	0.8056	1.1376	0.7796
1306	2	2	95.4	CL3463Contig1	CL3463Contig1		1	0.8551	0.7992	0.871	0.872	0.7943	0.6822	0.7798	0.6401	0.955	0.9788	0.863	0.9573
1307	2	2	94.9	CL319Contig3	CL319Contig3		2	0.912	0.8608	0.9204	0.8754	1.3428	0.577	0.9462	0.9262	0.929	0.8945	0.9204	0.8765
1308	2	2	62.9	CL276Contig2	CL276Contig2		1	1.3804	0.556	1.0093	0.9511	1.0186	0.9538	0.912	0.8788	0.9817	0.9852	0.7178	0.5831
1309	2	2	100	CL271Contig2	CL271Contig2		1	1.3062	0.6614	1.2359	0.7047	1.2706	0.6649	1.1482	0.7984	1.2246	0.7299	1.0375	0.9747
1310	2	2	93	CL2329Contig1	CL2329Contig1		1	0.8241	0.7217	0.7379	0.585	0.787	0.6653	0.7311	0.5809	0.8017	0.6802	0.8241	0.7214
1311	2	2	21.1	CL2306Contig1	CL2306Contig1		1	0.955	0.962	0.8872	0.8026	0.863	0.791	0.9376	0.8619	0.879	0.7668	0.879	0.778
1312	2	2	81.1	CL213Contig2	CL213Contig2		1	1.0093	0.9985	1.0093	0.965	1.0471	0.8677	0.9908	0.9314	1.0666	0.8169	1.0375	0.8618
1313	2	2	56	CL1Contig849	CL1Contig849		2	0.6427	0.5815	0.8166	0.926	0.7656	0.7437	1.1066	0.8513	1.1588	0.7211	1.2474	0.7224
1314	2	2	35	CL1Contig3521	CL1Contig3521		1	1.0186	0.8861	0.9462	0.9617	1.0965	0.7129	1.0666	0.8636	1.0765	0.7994	1.0093	0.9306
1315	2	2	100	CL1Contig3104	CL1Contig3104		1	1.2134	0.6952	0.7798	0.6503	0.8872	0.8282	0.8395	0.7431	1.0568	0.8933	1.0093	0.9775
1316	2	2	52.4	CL1Contig2965	CL1Contig2965		1
1317	2	2	80.5	CL1Contig2392	CL1Contig2392		2	1.1803	0.6553	0.4325	0.3718	1.3062	0.6249	0.6982	0.5278	0.7311	0.7655	0.8166	0.7973
1318	2	2	50	CL1Contig1132	CL1Contig1132		1	1.0864	0.8554	1.0666	0.8811	1.0093	0.9811	0.7798	0.6446	0.8954	0.8412	0.8954	0.8255
1319	2	2	31.8	CL1887Contig1	CL1887Contig1		1	1.2134	0.6992	0.9817	0.9446	1.0965	0.8644	1.0186	0.9986	1.0765	0.897	1.1695	0.7759
1320	2	2	90	CL1080Contig1	CL1080Contig1		1	0.9638	0.9536	1.0375	0.9242	1.2134	0.6997	1.1272	0.7969	1.0666	0.8764	1.0864	0.8557
1321	2	2	52.5	comp7246_c0_seq1_2	comp7246_c0_seq1_2		2	1.1272	0.6407	0.955	0.9862	1.0375	0.8685	0.9376	0.9381	0.9462	0.9452	0.9036	0.7843
1322	2	2	63	comp6846_c0_seq1_2	comp6846_c0_seq1_2		3	1.0568	0.9641	0.871	0.7885	1.0375	0.9076	0.9638	0.9243	1.1169	0.8574	1.0765	0.9406
1323	2	2	88.5	comp43602_c0_seq1_1	comp43602_c0_seq1_1		1	0.5916	0.4127	0.7311	0.5826	0.6607	0.4904	0.6855	0.5698	0.6138	0.4381	0.7727	0.6421
1324	2	2	16.7	CL712Contig2	CL712Contig2		1
1325	2	2	42.6	CL68Contig1	CL68Contig1		1	0.8395	0.7723	0.8872	0.8445	0.8166	0.7306	0.9727	0.9932	0.9727	0.9387	0.9638	0.9485
1326	2	2	36.4	CL5877Contig1	CL5877Contig1		1	1.3804	0.5587	0.9204	0.874	0.9638	0.9753	1.0965	0.8274	1.0666	0.8647	0.8872	0.8805
1327	2	2	46.8	CL5481Contig1	CL5481Contig1		1	0.9727	0.9907	0.955	0.9386	1.0471	0.9071	1.0093	0.9552	1.0471	0.8747	1.0375	0.8764
1328	2	2	16.4	CL2652Contig1	CL2652Contig1		1	1.4723	0.4933	1.6293	0.4234	1.1376	0.7852	1.0471	0.9158	0.871	0.791	0.7311	0.5843
1329	2	2	53.7	CL2522Contig1	CL2522Contig1		1	0.929	0.8424	1.0568	0.9277	0.879	0.7149	1.0568	0.8699	1	0.9169	0.9817	0.9825
1330	2	2	93.8	CL224Contig3	CL224Contig3		2	1.028	0.9928	1	0.9432	1.0093	0.9996	1.1482	0.7952	1.1169	0.7988	1.0864	0.8576
1331	2	2	89.5	CL2193Contig1	CL2193Contig1		2	0.8395	0.6972	0.9462	0.8137	0.6486	0.4764	0.8872	0.8783	1.1169	0.7619	1.0471	0.5566
1332	2	2	93.1	CL1Contig4155	CL1Contig4155		2	1.0375	0.8951	0.8954	0.9041	1.1695	0.7401	0.8318	0.7353	0.7586	0.6533	1.2942	0.5866
1333	2	2	22.2	CL1Contig4018	CL1Contig4018		1	1.0568	0.9527	1.1695	0.7794	1.1272	0.7554	1.1272	0.8022	1.2023	0.7424	1.1482	0.7145
1334	2	2	58.1	CL1Contig2395	CL1Contig2395		1	0.929	0.8994	1.0093	0.9402	0.955	0.9439	0.8872	0.8511	0.9376	0.9076	0.9204	0.8907
1335	2	2	64.7	CL1825Contig1	CL1825Contig1		1	1.0186	0.9602	0.9462	0.9838	1.028	0.9344	0.955	0.9636	1.1376	0.773	0.9727	0.9509
1336	2	2	43.6	comp49804_c0_seq27_1	comp49804_c0_seq27_1		1	1.3305	0.6574	1.1482	0.7847	1.2246	0.7498	0.7516	0.8442	1.0186	0.9229	1.1066	0.8632
1337	2	2	53.2	CL1Contig3148	CL1Contig3148		1	0.8551	0.7773	1	0.9923	0.8017	0.6872	0.6026	0.4235	0.8241	0.7222	0.7727	0.6411
1338	2	2	14.3	CL1Contig1850	CL1Contig1850		1	1.1912	0.7182	1.2134	0.692	1.028	0.9331	1.0765	0.8688	1.1588	0.7603	1.1066	0.8271
1339	2	2	56.9	CL1848Contig1	CL1848Contig1		1	1	0.9765	1.3804	0.551	0.9727	0.9535	1.0666	0.8883	1.2023	0.7118	1.0471	0.9206
1340	1.96	2	78.4	CL1Contig3259	CL1Contig3259		1	0.912	0.7312	0.8872	0.8719	0.955	0.9537	1.0093	0.9133	0.9817	0.9258	0.9462	0.9471
1341	1.96	2	37.7	CL664Contig1	CL664Contig1		1	1.4997	0.4791	1.9409	0.3364	1.2359	0.6679	0.912	0.8691	1.556	0.4536	1.0568	0.9007
1342	1.89	2	95.7	CL1Contig2134	CL1Contig2134		1	0.9376	0.9642	0.9908	0.9934	1.0093	0.9207	0.9204	0.9188	1.0568	0.8225	0.9727	0.9986
1343	1.89	2	22.8	comp51687_c0_seq1_1	comp51687_c0_seq1_1		1	1.2474	0.6652	0.8551	0.7746	0.871	0.7993	0.955	0.9408	0.8241	0.7205	0.879	0.8111
1344	1.89	2	12.1	CL73Contig1	CL73Contig1		1	1.1272	0.8007	1.1376	0.7966	1.3428	0.5894	1.0471	0.8964	1.1588	0.7456	1	0.9795
1345	1.89	2	35.1	CL339Contig1	CL339Contig1		1	0.871	0.7931	0.871	0.8023	1.1588	0.7582	0.787	0.6612	0.8091	0.698	1.1376	0.7842
1346	1.74	2	54.1	CL1042Contig1	CL1042Contig1		1
1347	1.72	2	77.6	RRRRRCL1Contig3560REVERSED			1
1348	1.72	2	40.9	CL1080Contig2	CL1080Contig2		1	1.0965	0.8322	1.1376	0.7653	1.028	0.9386	0.912	0.8783	1.0568	0.8888	0.9376	0.9204
1349	1.72	2	85.3	CL2427Contig1	CL2427Contig1		1	0.9817	0.941	0.9817	0.8881	1.0471	0.8381	0.879	0.7695	1.0965	0.8836	0.8472	0.6884
1350	1.68	1.68	57.6	CL1Contig429	CL1Contig429		1
1351	1.66	1.66	30.4	CL1710Contig2	CL1710Contig2		1	1.3183	0.598	1.6144	0.4331	1.1482	0.7684	1.2246	0.6873	1.4191	0.5267	1.3932	0.544
1352	1.62	1.63	92.9	CL329Contig1	CL329Contig1		1	1.1803	0.7378	1.0965	0.8351	0.7656	0.6261	0.9204	0.8884	0.8318	0.7295	0.7727	0.6375
1353	1.62	1.62	53.1	CL1000Contig1	CL1000Contig1		1	1.3183	0.6019	0.6855	0.5202	1.2134	0.6993	0.8166	0.7132	1.1376	0.787	0.787	0.6623
1354	1.6	1.61	87.1	comp8254_c0_seq1_1	comp8254_c0_seq1_1		1	1.0965	0.7058	1.0666	0.7654	1.2474	0.4543	1.0965	0.7393	1.1066	0.7016	1.1376	0.5976
1355	1.6	1.6	91.5	CL1Contig39	CL1Contig39		1
1356	1.6	1.6	59.7	comp15527_c0_seq2_1	comp15527_c0_seq2_1		1
1357	1.59	1.59	92.5	CL1Contig3220	CL1Contig3220		1	0.9908	0.9864	1.0186	0.9739	0.912	0.8439	0.9727	0.9543	1.0186	0.9585	1.0666	0.9016
1358	1.57	4.03	52.4	CL1Contig3371	CL1Contig3371		2	1.0765	0.8649	1.0186	0.9625	0.9727	0.969	1.0093	0.9637	0.929	0.9025	0.8395	0.7451
1359	1.57	1.58	46.1	CL5147Contig1	CL5147Contig1		1	0.9036	0.8481	0.8091	0.7001	0.912	0.872	0.871	0.7908	0.9817	0.9861	1.0765	0.868
1360	1.57	1.57	46.4	comp13176_c0_seq1_1	comp13176_c0_seq1_1		1	1.1169	0.7918	1.0375	0.9826	1.0765	0.8545	1.0186	0.996	1.0471	0.9503	0.9638	0.9208
1361	1.57	1.57	44.2	CL1Contig1348	CL1Contig1348		1	0.787	0.6589	0.871	0.8035	0.7656	0.6251	0.9817	0.9898	0.787	0.6576	0.787	0.6593
1362	1.57	1.57	84.2	CL1Contig1285	CL1Contig1285		2	0.863	0.787	0.9817	0.9963	0.9638	0.9945	0.879	0.8118	0.9036	0.8323	0.8954	0.8165
1363	1.57	1.57	100	CL4992Contig1	CL4992Contig1		1	0.9462	0.9255	1.028	0.9186	1.0186	0.9914	1	0.9721	0.955	0.9177	1.0375	0.9426
1364	1.53	1.53	61.7	CL2277Contig1	CL2277Contig1		1	1.0965	0.7225	1.2706	0.4584	1.1482	0.6189	1.1169	0.6502	1.2246	0.5154	1.2942	0.4368
1365	1.53	1.53	91.8	comp49899_c0_seq2_1	comp49899_c0_seq2_1		1	1.0093	0.9836	1.0471	0.9515	0.912	0.8041	1.0965	0.8494	1.0186	0.9605	0.9204	0.8518
1366	1.53	1.53	94.3	CL1Contig2991	CL1Contig2991		1	1.0765	0.8206	1.0093	0.7789	1	0.9506	0.9462	0.9395	0.929	0.9155	0.912	0.8904
1367	1.52	1.53	55.2	comp49360_c0_seq1_2	comp49360_c0_seq1_2		1	1.2706	0.6381	1.1376	0.7788	1.3062	0.6055	0.597	0.4205	0.7798	0.6482	0.6252	0.4504
1368	1.52	1.52	81.6	CL1Contig2024	CL1Contig2024		1	1.0186	0.9857	0.9204	0.8937	0.863	0.8248	1.0765	0.8738	0.929	0.9729	0.9727	0.967
1369	1.51	1.52	73.5	CL731Contig1	CL731Contig1		1	1.0186	0.9525	0.879	0.8106	0.9817	0.9912	0.6668	0.4993	0.8472	0.7604	1.1272	0.802
1370	1.49	1.49	74.8	CL1Contig4205	CL1Contig4205		1	1.2246	0.6577	1.1169	0.8107	0.8551	0.762	0.912	0.9246	1.3552	0.5705	0.9727	0.9744
1371	1.49	1.49	54.3	CL1Contig2930	CL1Contig2930		1	0.9638	0.9695	1.1169	0.7782	0.9036	0.8856	1.0568	0.884	0.9908	0.9893	0.8472	0.7757
1372	1.48	1.49	88.9	CL1Contig2964	CL1Contig2964		1	1.2246	0.7091	1.028	0.9686	1.2359	0.7018	1.2359	0.6815	1.0965	0.8526	1.0093	0.9838
1373	1.47	1.48	82	CL387Contig2	CL387Contig2		1	0.9376	0.9116	1.0186	0.955	1	0.9808	0.8954	0.8422	0.8954	0.8328	0.8472	0.7556
1374	1.47	1.48	67.3	CL1Contig699	CL1Contig699		1	0.7656	0.6284	0.8091	0.7	0.5105	0.341	0.597	0.4185	0.7311	0.5826	0.7047	0.5458
1375	1.47	1.48	53.8	CL1Contig2829	CL1Contig2829		1	0.8872	0.8241	0.7798	0.6268	0.929	0.9339	1.0471	0.889	1.0471	0.8631	1.0186	0.9688
1376	1.47	1.48	62.4	CL312Contig1	CL312Contig1		1	0.9462	0.9231	1.1482	0.7687	0.929	0.8927	0.929	0.8904	0.879	0.8138	1.0765	0.864
1377	1.47	1.48	60.4	CL1Contig3356	CL1Contig3356		1	0.9638	0.9739	0.9908	0.9464	1.028	0.9335	0.9204	0.8977	0.863	0.7877	0.9204	0.894
1378	1.43	1.43	45.8	CL2671Contig1	CL2671Contig1		1	0.9638	0.9358	1	0.9978	1.0093	0.996	0.9376	0.8836	0.9462	0.8772	0.912	0.8252
1379	1.41	1.43	81.7	CL1Contig432	CL1Contig432		1	1.2706	0.6412	1.1803	0.7317	1.0864	0.8577	1.0375	0.9197	1.2246	0.6883	0.9908	0.9967
1380	1.41	1.41	58.6	CL1Contig761	CL1Contig761		1
1381	1.41	1.41	31.3	CL778Contig1	CL778Contig1		1	0.912	0.8741	0.9908	0.9285	1.028	0.9114	0.9376	0.833	0.8954	0.8479	0.912	0.8329
1382	1.41	1.41	73.7	CL1Contig3964	CL1Contig3964		1
1383	1.4	1.41	63.5	CL1Contig1541	CL1Contig1541		1	1.1169	0.4511	1.0375	0.7506	1.0375	0.7353	0.912	0.5824	1.1066	0.4935	1.1695	0.3452
1384	1.39	1.39	84.2	CL1Contig3232	CL1Contig3232		2	0.9817	0.9498	1.1588	0.7867	1.0666	0.9163	1.1376	0.8063	1.0666	0.9006	1.0864	0.8912
1385	1.38	1.38	74.3	comp34062_c0_seq1_1	comp34062_c0_seq1_1		1	1.0965	0.6558	0.9817	0.8964	1.0471	0.7774	1.028	0.8611	1.0471	0.8425	0.9638	0.8715
1386	1.38	1.38	95.9	CL1Contig447	CL1Contig447		1	1.3804	0.5564	0.9638	0.9488	1.1169	0.8066	1.0666	0.8886	0.9204	0.8872	0.863	0.7845
1387	1.37	1.38	88.1	CL1Contig4134	CL1Contig4134		1	0.863	0.786	0.9204	0.8779	1.0375	0.9183	1.4191	0.5262	0.8318	0.728	1.1695	0.7482
1388	1.35	1.36	67.1	CL1Contig3493	CL1Contig3493		1	1.0568	0.8903	0.9462	0.9261	1.3552	0.5693	0.8551	0.7667	0.9817	0.9829	1.0765	0.8636
1389	1.35	1.36	75.6	comp9647_c0_seq2_1	comp9647_c0_seq2_1		1	1.0093	0.9628	1.1482	0.758	1.1272	0.7614	0.9817	0.9809	1.0666	0.8739	1.1695	0.7445
1390	1.35	1.36	61.3	CL1Contig3945	CL1Contig3945		1	0.9638	0.8956	0.8091	0.7336	0.879	0.7601	0.863	0.7669	0.7516	0.5872	0.879	0.8082
1391	1.34	1.35	54.9	CL1Contig729	CL1Contig729		1	1.1482	0.7554	1.1803	0.737	1.1066	0.8225	1.1169	0.7908	1.0666	0.8754	1.028	0.9282
1392	1.34	1.35	50	CL1Contig3796	CL1Contig3796		1	1.2023	0.709	1.0471	0.9027	1.1803	0.7259	1.0186	0.9369	1.0765	0.8818	1.0864	0.8583
1393	1.34	1.34	79.4	CL4942Contig1	CL4942Contig1		2	0.912	0.7728	0.9376	0.8715	0.9036	0.7866	1.0666	0.9557	1.028	0.9584	1.0186	0.9625
1394	1.31	1.32	78.3	CL2745Contig1	CL2745Contig1		2	0.929	0.9013	0.871	0.7342	0.8872	0.7806	0.9204	0.9233	0.9638	0.9063	0.9817	0.9286
1395	1.31	1.31	43.2	CL3120Contig1	CL3120Contig1		1	0.9376	0.9036	1.028	0.9472	1.0965	0.8377	1.0375	0.9227	0.9727	0.9725	1.0864	0.8536
1396	1.29	1.29	76.1	comp51751_c0_seq1_1	comp51751_c0_seq1_1		1	0.6607	0.5582	1.028	0.7442	0.8551	0.7346	0.929	0.9749	1	0.8613	1.1695	0.6937
1397	1.28	1.28	87.4	CL1281Contig1	CL1281Contig1		1	1.0666	0.8822	0.9908	0.9823	1.0765	0.8634	0.9727	0.9871	0.955	0.9436	1	0.9884
1398	1.28	1.28	82.5	CL693Contig1	CL693Contig1		1	1.3428	0.5463	1.1482	0.7191	1.3305	0.5697	1.1482	0.7692	1.1695	0.7555	1.1588	0.7046
1399	1.27	1.29	61.7	CL1Contig771	CL1Contig771		1	1.0864	0.7511	0.9817	0.8052	1.1912	0.4703	1.0568	0.7867	0.955	0.8674	0.9036	0.941
1400	1.27	1.27	100	CL1212Contig1	CL1212Contig1		1	0.8241	0.7296	1.0186	0.948	0.929	0.8914	0.955	0.9707	0.9204	0.875	0.9036	0.8556
1401	1.26	1.26	83.7	CL1Contig479	CL1Contig479		1	0.8241	0.7204	0.7656	0.6292	0.9376	0.9129	0.9817	0.9833	0.8166	0.7052	0.8091	0.6922
1402	1.26	1.26	94.6	CL286Contig1	CL286Contig1		1	1.4454	0.5138	1.1376	0.7902	1.2474	0.664	1.0864	0.8473	1.0375	0.9191	1.1588	0.7537
1403	1.21	1.22	45.6	CL3517Contig1	CL3517Contig1		1	0.871	0.723	1.0666	0.8145	1.3305	0.4928	1.0568	0.8394	1.2589	0.5664	1.2134	0.6058
1404	1.21	1.21	71.4	CL4158Contig1	CL4158Contig1		1	1.2706	0.6367	1.1272	0.8012	1.0568	0.8907	0.7311	0.5818	1.0666	0.8754	1.3305	0.5859
1405	1.18	1.18	46.5	CL131Contig2	CL131Contig2		1	1.5849	0.4127	2.1478	0.3247	2.0701	0.34	1.2942	0.6831	2.3768	0.2888	1.5136	0.5383
1406	1.17	1.17	97.2	comp50705_c0_seq2_1	comp50705_c0_seq2_1		1
1407	1.15	1.15	52	comp6847_c0_seq1_2	comp6847_c0_seq1_2		1	1.2589	0.6269	1.2023	0.7501	1.1272	0.7753	1.0186	0.9804	1.0471	0.8603	0.929	0.9113
1408	1.14	1.14	100	comp53090_c0_seq1_2	comp53090_c0_seq1_2		1	1.1272	0.7988	1.1169	0.8086	0.912	0.8618	1.0186	0.9599	1.0965	0.845	1	0.9779
1409	1.13	1.13	65.4	CL2071Contig1	CL2071Contig1		1	0.9638	0.7966	0.9638	0.8523	0.912	0.5038	0.929	0.7533	0.9638	0.8097	1.028	0.8745
1410	1.11	1.11	46.3	CL1Contig33	CL1Contig33		1	0.6668	0.4984	0.863	0.7796	0.7943	0.6721	1.1803	0.7281	0.9204	0.8864	0.9638	0.959
1411	1.11	1.11	61.1	CL3104Contig1	CL3104Contig1		1	1.2942	0.6441	1.1376	0.816	1.1695	0.7816	0.9376	0.8787	0.9727	0.9272	0.8872	0.7989
1412	1.1	1.11	90.1	CL2559Contig1	CL2559Contig1		2	1.0471	0.9149	1.1376	0.7884	1.0471	0.9085	1.4191	0.5294	1.1803	0.7274	1.2474	0.6586
1413	1.09	1.1	100	CL2119Contig1	CL2119Contig1		2	1.0965	0.8328	1.0568	0.8989	1.1169	0.8044	1.2474	0.6638	0.8318	0.7277	1.1482	0.7769
1414	1.09	1.1	65.7	RRRRRCL1Contig1697REVERSED			1	0.6982	0.5314	1.5136	0.4767	1.2706	0.6396	1.2474	0.6661	1.6596	0.412	0.9638	0.9595
1415	1.09	1.1	100	CL1Contig154	CL1Contig154		1
1416	1.07	1.07	74.8	CL5440Contig1	CL5440Contig1		1	1.2942	0.6152	1.0765	0.8553	0.955	0.9887	1	0.9537	0.8395	0.7426	1.0471	0.9175
1417	1.07	1.07	81.8	CL1078Contig1	CL1078Contig1		1
1418	1.06	1.06	86.1	CL2198Contig1	CL2198Contig1		2	0.9462	0.9425	1.0186	0.9879	1.0864	0.7761	1.1695	0.6021	1.0965	0.8417	1.0666	0.8581
1419	1.03	1.04	44.4	CL1Contig920	CL1Contig920		1	1.1066	0.8279	1.0765	0.861	1.1482	0.7668	0.9727	0.9656	0.8954	0.8372	1.1376	0.7792
1420	1.03	1.03	68.5	RRRRRCL1Contig1905REVERSED			1	0.9817	0.997	1.0375	0.9559	1.0186	0.9666	1.028	0.9629	1.0568	0.8811	1.0765	0.8552
1421	1.03	1.03	97.7	comp45364_c1_seq1_1	comp45364_c1_seq1_1		1	0.9638	0.9511	0.9908	0.9941	1.1695	0.75	0.9908	0.9993	1.2474	0.6661	0.9727	0.9654
1422	1.02	1.02	93	CL489Contig2	CL489Contig2		1	1.0965	0.847	0.955	0.9604	1.1376	0.7853	0.879	0.7822	0.9036	0.8897	0.929	0.8693
1423	1.02	1.02	100	CL1Contig2176	CL1Contig2176		1	0.9204	0.8866	1.1695	0.7394	1.1169	0.8115	1.0864	0.8459	0.9817	0.9782	0.9462	0.9227
1424	1.02	1.02	20.6	comp49588_c0_seq2_1	comp49588_c0_seq2_1		1	1.888	0.3467	1	0.9845	1.5704	0.448	1.1695	0.7447	1.3183	0.602	1.1066	0.8267
1425	1.01	1.02	90.1	CL1114Contig1	CL1114Contig1		3	1	0.8301	0.8954	0.7784	0.9817	0.8871	0.912	0.7372	0.879	0.631	0.879	0.7044
1426	0.98	0.98	47.8	CL382Contig1	CL382Contig1		1	0.9376	0.906	0.871	0.8035	0.912	0.8642	0.9036	0.8599	1.0568	0.9003	0.6368	0.4618
1427	0.95	0.95	46.9	CL4790Contig1	CL4790Contig1		1	0.8872	0.8498	1.0186	0.9522	1.0093	0.993	0.9727	0.9672	0.912	0.8628	0.9036	0.8501
1428	0.94	0.94	90.2	CL5557Contig1	CL5557Contig1		1	0.871	0.8073	1.0471	0.8979	0.9462	0.9681	0.912	0.933	0.955	0.9456	0.9376	0.9318
1429	0.93	0.94	77.2	CL716Contig3	CL716Contig3		2	1.3183	0.5989	1.3062	0.6062	1.0471	0.9086	1.1588	0.7539	1.2359	0.6673	1.0375	0.9241
1430	0.93	0.93	71.6	CL3931Contig1	CL3931Contig1		1	0.9638	0.9401	1.0375	0.9345	0.9638	0.9479	0.9462	0.9058	0.9376	0.9748	0.8872	0.7962
1431	0.92	0.93	75	CL1Contig3014	CL1Contig3014		1	1.0965	0.838	1.0666	0.8792	1.3428	0.5795	1.1169	0.813	0.929	0.889	0.8017	0.6882
1432	0.91	0.91	95.9	comp52918_c0_seq1_2	comp52918_c0_seq1_2		1	0.8241	0.7187	1.0864	0.8529	1.0965	0.8323	0.9036	0.8579	0.863	0.7779	1.0568	0.8939
1433	0.91	0.91	22.7	CL1009Contig2	CL1009Contig2		1	1.0375	0.9139	0.7656	0.6287	0.9204	0.8553	0.871	0.7803	0.879	0.7942	0.8091	0.7108
1434	0.88	0.88	98.8	CL1041Contig1	CL1041Contig1		1
1435	0.87	0.89	51.4	CL763Contig2	CL763Contig2		1	0.9727	0.8983	0.9817	0.9706	0.9638	0.884	0.9727	0.9193	0.9817	0.9651	0.955	0.8645
1436	0.87	0.87	74.4	CL1Contig3922	CL1Contig3922		1	0.863	0.748	0.9204	0.8576	0.9462	0.9167	0.929	0.8757	1.1482	0.7367	1.0186	0.9426
1437	0.86	0.87	62.5	CL4990Contig1	CL4990Contig1		2
1438	0.84	0.85	73.1	CL708Contig1	CL708Contig1		2	0.929	0.8904	0.9727	0.9673	0.9638	0.9575	0.7727	0.6419	0.912	0.8737	0.9462	0.9304
1439	0.84	0.84	100	CL509Contig1	CL509Contig1		1	0.871	0.7907	0.9376	0.9099	0.6982	0.5396	1.028	0.9373	0.9204	0.881	0.8872	0.8237
1440	0.84	0.84	38.8	CL6080Contig1	CL6080Contig1		1	1.4588	0.4971	0.879	0.7987	1.1482	0.755	1.0186	0.9057	0.9908	0.931	1.0765	0.8488
1441	0.82	0.82	60.8	CL2211Contig1	CL2211Contig1		1	1	0.9949	0.871	0.4955	0.9462	0.7724	0.871	0.4889	1.0186	0.8797	0.955	0.8335
1442	0.82	0.82	80.4	CL1Contig1969	CL1Contig1969		1	1.2134	0.7012	1.1169	0.8051	1.1376	0.7876	1.0093	0.9753	1.2589	0.6467	1.0186	0.9482
1443	0.82	0.82	100	CL6068Contig1	CL6068Contig1		1	1	0.9939	0.8472	0.7564	0.7244	0.5407	1.0864	0.8784	0.9204	0.8653	0.9376	0.9026
1444	0.81	0.82	83.2	comp9261_c0_seq1_1	comp9261_c0_seq1_1		2	0.9817	0.9559	0.929	0.7787	1.0666	0.772	0.8551	0.5258	1.0093	0.9515	0.8551	0.528
1445	0.81	0.81	89.7	CL141Contig2	CL141Contig2		3	0.955	0.6731	1.0666	0.7978	0.955	0.6108	0.9727	0.8741	0.863	0.3072	1.0186	0.9845
1446	0.8	0.81	77	CL1Contig305	CL1Contig305		1	1	0.9676	1.0186	0.835	0.9908	0.8855	1.0186	0.8386	1.1169	0.5563	1.0471	0.7536
1447	0.75	0.75	70.4	comp50716_c0_seq1_1	comp50716_c0_seq1_1		1	0.7943	0.9023	0.6918	0.5196	1.1482	0.6466	0.7447	0.6081	1	0.947	0.9638	0.9662
1448	0.74	0.74	100	CL2386Contig1	CL2386Contig1		1
1449	0.74	0.74	71.9	CL1Contig449	CL1Contig449		1	1.0765	0.8645	0.7727	0.6404	0.955	0.9403	0.9204	0.8773	0.8954	0.8378	1.1588	0.763
1450	0.73	0.74	62.7	CL840Contig1	CL840Contig1		1	0.9817	0.9173	0.8472	0.7065	1.1803	0.6828	0.9036	0.7208	0.929	0.8411	1.1066	0.7382
1451	0.73	0.74	23.6	CL5715Contig1	CL5715Contig1		1	0.9376	0.8274	1	0.9903	1.0568	0.8312	1.0471	0.966	1.0568	0.7605	0.9638	0.8922
1452	0.73	0.73	88.9	CL1Contig826	CL1Contig826		1	0.871	0.7613	1.0471	0.9216	0.9376	0.8669	1.0186	0.948	1.0093	0.9678	1.0471	0.9484
1453	0.71	0.72	82.5	CL1Contig1145	CL1Contig1145		1	0.9908	0.9898	0.9376	0.8987	0.9727	0.9887	1.028	0.9431	1.0471	0.8457	1.0093	0.9798
1454	0.71	0.71	47.6	CL1Contig3668	CL1Contig3668		1	0.863	0.7213	0.9727	0.9479	0.955	0.932	0.9376	0.8842	0.8954	0.8078	0.9376	0.8907
1455	0.69	0.69	49.4	CL1Contig4198	CL1Contig4198		1	1.2023	0.7048	0.9638	0.9577	1.556	0.4518	1.1066	0.8225	1.5417	0.463	1	0.9794
1456	0.68	0.69	42.4	CL1849Contig1	CL1849Contig1		1	0.863	0.7781	0.8551	0.7737	0.7311	0.5827	1.0186	0.9543	0.7656	0.6305	0.912	0.8656
1457	0.68	0.68	96.1	CL914Contig1	CL914Contig1		1	1.2246	0.6833	1.0765	0.8736	1.0375	0.9213	1.2246	0.6866	1.0666	0.8829	1.1169	0.8103
1458	0.67	0.69	61.7	comp51634_c0_seq1_1	comp51634_c0_seq1_1		1	1.0666	0.8779	0.7112	0.5535	0.9638	0.9566	0.912	0.8615	0.955	0.9438	0.7447	0.5949
1459	0.65	0.65	64.5	CL1183Contig1	CL1183Contig1		1	1.0864	0.8842	1.0375	0.9699	1.0765	0.9358	1.028	0.9267	0.9036	0.7532	0.9462	0.8701
1460	0.65	0.65	97.7	CL1Contig2940	CL1Contig2940		2	0.863	0.893	0.9036	0.935	1.1803	0.5998	0.8872	0.8336	0.8318	0.8198	1.0186	0.8692
1461	0.65	0.65	67.4	CL719Contig1	CL719Contig1		1	1.2823	0.6389	1.0375	0.9119	1.1803	0.7449	0.9817	0.9355	1.0765	0.9198	0.9817	0.9411
1462	0.65	0.65	15.5	RRRRRCL5217Contig1REVERSED			1	0.9376	0.9025	0.871	0.8486	0.9727	0.9722	0.929	0.8717	1.0093	0.9593	0.9638	0.9612
1463	0.62	0.62	68.6	CL5331Contig1	CL5331Contig1		1
1464	0.6	0.6	62.4	comp9513_c0_seq1_1	comp9513_c0_seq1_1		1	0.8166	0.7074	0.9638	0.9504	0.787	0.6605	0.863	0.7877	0.6918	0.5246	0.8551	0.7675
1465	0.6	0.6	10.9	comp9290_c0_seq1_1	comp9290_c0_seq1_1		1	0.7798	0.579	1.1272	0.739	0.955	0.9764	1.1169	0.8101	1.1588	0.8139	1.1066	0.8491
1466	0.59	0.59	42.3	comp6435_c0_seq1_2	comp6435_c0_seq1_2		1	0.8166	0.7325	0.9204	0.8822	0.7798	0.666	0.9817	0.9903	0.8872	0.7982	0.9376	0.9106
1467	0.57	0.57	64.6	CL1Contig2545	CL1Contig2545		1	0.8872	0.7843	0.8954	0.8168	1.0965	0.8235	0.863	0.7476	0.9817	0.978	0.9204	0.8614
1468	0.57	0.57	91.7	comp47957_c0_seq1_1	comp47957_c0_seq1_1		1	1.1376	0.6703	1.1066	0.6731	1.0186	0.9098	1.0568	0.7786	1	0.9574	1.0965	0.8182
1469	0.55	0.6	69.1	CL948Contig1	CL948Contig1		1	1.028	0.8965	0.871	0.6574	0.9462	0.8758	1.0093	0.9552	0.9817	0.9803	0.9462	0.885
1470	0.55	0.56	68.7	CL47Contig3	CL47Contig3		1	1.0864	0.7767	0.9036	0.762	0.9376	0.8428	0.8872	0.7145	0.9204	0.8133	0.8872	0.7243
1471	0.54	0.56	75.6	comp52178_c0_seq1_2	comp52178_c0_seq1_2		2	0.9638	0.913	0.955	0.9379	0.9204	0.5315	0.912	0.5422	0.929	0.8796	0.9036	0.4941
1472	0.54	0.55	60.2	comp9800_c0_seq1_1	comp9800_c0_seq1_1		1	0.9638	0.9507	0.929	0.9023	1.1588	0.7561	0.9036	0.8521	0.9817	0.9817	0.8395	0.7499
1473	0.54	0.54	100	CL105Contig2	CL105Contig2		1	0.7656	0.6287	1.1272	0.7965	1.0568	0.8947	1.1272	0.7935	0.955	0.9444	1.1482	0.7768
1474	0.53	0.53	60.6	CL1Contig2556	CL1Contig2556		1
1475	0.53	0.53	47.1	CL582Contig1	CL582Contig1		1	0.7943	0.5982	0.912	0.785	0.8017	0.6191	1.0375	0.9939	0.9908	0.9656	1.0471	0.9503
1476	0.52	0.52	78.6	CL5865Contig1	CL5865Contig1		1	1.1376	0.7896	0.8472	0.7587	0.9817	0.9876	1.0666	0.8759	1.0093	0.9715	1.1482	0.7727
1477	0.51	0.51	57.6	CL1Contig3609	CL1Contig3609		1	0.7244	0.5678	1	0.9789	0.8551	0.7684	1.0666	0.8792	0.929	0.8904	0.9638	0.9517
1478	0.51	0.51	42.4	CL2395Contig2	CL2395Contig2		1	1.1376	0.7852	1.1272	0.7993	1.8535	0.3562	0.3981	0.2578	0.787	0.6603	0.8551	0.7646
1479	0.51	0.51	40	CL167Contig1	CL167Contig1		1	1.2589	0.6548	0.912	0.8721	1.1912	0.7247	0.9036	0.8599	0.8318	0.7325	0.879	0.8047
1480	0.5	2.27	89.9	CL6242Contig1	CL6242Contig1		3	1.1066	0.6578	1.0568	0.7598	1.1066	0.6194	0.9817	0.9763	1.2246	0.4207	0.9727	0.8998
1481	0.49	0.5	45.5	comp36318_c0_seq3_1	comp36318_c0_seq3_1		1
1482	0.49	0.5	74.3	comp46270_c1_seq1_1	comp46270_c1_seq1_1		1	0.9036	0.7635	0.9462	0.875	1.0186	0.9184	1.0375	0.8624	0.9638	0.9201	0.955	0.9019
1483	0.49	0.49	83.2	CL1Contig3331	CL1Contig3331		1	1.1376	0.7866	0.9376	0.9121	1.2359	0.6727	1.0375	0.9261	0.879	0.8075	1.1169	0.8163
1484	0.47	0.48	73.7	CL3320Contig1	CL3320Contig1		1
1485	0.47	0.47	46.2	RRRRRcomp49843_c0_seq1_1REVERSED		c0_seq1_1REVERSED	1	0.929	0.8933	1.028	0.9198	0.9817	0.9609	0.8872	0.8667	0.8954	0.8585	0.9036	0.8672

## Sheet: 可信蛋白
N	Unused	Total	% Cov	Accession #	Name	Species	Peptides(95%)	113:119	PVal 113:119	114:119	PVal 114:119	115:119	PVal 115:119	116:119	PVal 116:119	117:119	PVal 117:119	118:119	PVal 118:119
1	79.55	79.55	72.7	CL1Contig3043	CL1Contig3043		98	0.955	0.3368	1.2706	0.1199	1	0.9151	0.6855	0.2983	0.6252	0.1692	0.673	0.0751
2	76.59	76.59	94.5	CL1Contig2784	CL1Contig2784		137	0.4055	0.0398	0.7727	0.3182	0.4285	0.0097	1.3677	0.246	1.2134	0.1672	1.406	0.1562
3	69.27	69.27	78.6	CL267Contig2	CL267Contig2		59	0.9908	0.5554	0.9908	0.7064	0.9817	0.9327	1.0093	0.2495	1.0093	0.6571	1.0093	0.4421
4	68.48	68.48	85.6	CL5144Contig1	CL5144Contig1		95	0.5598	0.1079	1.1066	0.5817	0.6607	0.1245	0.871	0.7757	0.9036	0.3822	0.8954	0.7612
5	66.86	67.08	89.6	CL5135Contig1	CL5135Contig1		103	0.2858	0.0003	0.787	0.3025	0.3698	0.0005	1.1588	0.3361	1.1482	0.6995	1.2589	0.1901
6	65.01	65.01	90.3	CL1Contig658	CL1Contig658		111	0.3908	0.0001	0.6855	0.0354	0.5248	0.0001	1.2823	0.196	1.3428	0.0581	1.3428	0.1438
7	62.28	62.37	97	CL1Contig2353	CL1Contig2353		130	0.6081	0.0035	0.8166	0.478	0.6486	0.0025	1.1272	0.5333	1.0765	0.5934	1.1695	0.3765
8	60.53	60.53	81.9	CL1Contig1509	CL1Contig1509		61	0.6368	0.2815	0.8872	0.9387	0.5152	0.153	1.1482	0.6212	1.1169	0.7083	1.0864	0.6303
9	50.16	50.19	90.4	CL3240Contig1	CL3240Contig1		65	0.4966	0.0065	0.9817	0.9018	0.673	0.0384	1.0186	0.6328	0.8954	0.788	0.929	0.9298
10	48.49	48.49	81.4	CL1Contig2805	CL1Contig2805		38	0.8551	0.3038	1.1066	0.6155	0.9204	0.4836	0.879	0.4928	0.9036	0.4522	0.9204	0.575
11	43.7	43.7	84.8	comp51300_c0_seq1_2	comp51300_c0_seq1_2		29	1.1695	0.2925	0.9727	0.9775	1.1912	0.4181	1.0965	0.7161	1.406	0.1661	1.3062	0.3106
12	42.54	42.54	69	CL296Contig2	CL296Contig2		30	1.0375	0.6523	1	0.7249	0.8166	0.7284	0.8551	0.5314	0.7943	0.436	1.0186	0.9063
13	42.46	42.46	81.6	CL1Contig3819	CL1Contig3819		55	1.4191	0.0799	1.6904	0.0117	1.4454	0.0743	0.5445	0.0372	0.5395	0.0069	0.4246	0.0016
14	41.55	41.55	96.2	CL1Contig502	CL1Contig502		34	0.7447	0.0164	0.6607	0.0353	0.6026	0.0007	1.3428	0.0065	1.2706	0.0268	1.3305	0.0062
15	40.7	40.89	97.2	CL1Contig3392	CL1Contig3392		60	1.3062	0.6597	1.3932	0.052	1.1482	0.8376	0.6427	0.0386	0.7244	0.017	0.5808	0.0068
16	40.6	40.6	93.6	CL1Contig2920	CL1Contig2920		48	0.5916	0.2029	0.9462	0.8023	0.5445	0.1598	1.1912	0.4026	1.0375	0.7277	1.1272	0.6242
17	40.35	40.35	95.3	CL1Contig731	CL1Contig731		28	0.929	0.783	1.0864	0.3332	0.955	0.8731	0.8318	0.6214	0.7516	0.504	0.673	0.463
18	39.11	39.23	75.3	CL1Contig3016	CL1Contig3016		21	0.8318	0.7355	0.8166	0.5208	0.7943	0.4114	1.1272	0.5102	1.0568	0.8082	1.1482	0.5123
19	36.32	36.33	95.4	CL203Contig2	CL203Contig2		36	0.6792	0.8892	0.9204	0.7669	0.5495	0.3703	0.8551	0.7907	0.9817	0.9332	0.9376	0.7734
20	36.26	36.26	73.3	CL944Contig1	CL944Contig1		28	0.879	0.8032	0.8318	0.6699	0.863	0.6371	0.8091	0.8976	1.1803	0.564	0.9638	0.7851
21	36.18	36.18	75.9	comp8910_c0_seq1_1	comp8910_c0_seq1_1		45	0.5808	0.0196	1.0186	0.5917	0.7311	0.0935	1.0093	0.7731	0.9727	0.8636	0.9908	0.6867
22	36.1	36.1	79.6	CL1Contig3078	CL1Contig3078		43	1.2246	0.9324	1.0375	0.9684	1	0.954	1.3552	0.6062	1.3804	0.541	0.9908	0.8537
23	35.79	35.94	96.1	CL1Contig694	CL1Contig694		61	0.6546	0.4636	1.2023	0.5177	0.7178	0.6605	0.8872	0.9856	0.8091	0.7637	0.8241	0.9169
24	35.16	35.21	98.4	CL1Contig2220	CL1Contig2220		63	0.8551	0.5945	1.0375	0.9686	0.9462	0.64	1.0471	0.658	1.0568	0.9139	1.0471	0.5775
25	34.96	34.96	93.8	CL1Contig745	CL1Contig745		148	0.6918	0.3666	1.0864	0.8691	0.6486	0.4672	1.1588	0.75	1.0765	0.9274	0.9376	0.7264
26	34.3	34.44	84	CL1Contig1176	CL1Contig1176		24	0.7047	0.0353	0.7244	0.1774	0.6982	0.0832	1.0765	0.4059	1.1482	0.2801	1.0568	0.6075
27	32.97	33.28	87.8	CL1016Contig2	CL1016Contig2		20	1.0568	0.597	0.9204	0.3937	0.7447	0.0095	1.0471	0.4325	1.028	0.4799	1.0093	0.6579
28	32.73	32.73	94.2	CL3475Contig1	CL3475Contig1		31	0.7047	0.3244	1.0666	0.8378	0.7379	0.5185	1.0186	0.9312	0.929	0.5931	0.7311	0.2733
29	31.72	31.73	98.7	CL1203Contig1	CL1203Contig1		25	0.7244	0.0629	0.8318	0.2802	0.787	0.1424	1.0765	0.9117	1.0375	0.4104	1.0765	0.5781
30	31.32	31.32	98.3	CL1Contig4147	CL1Contig4147		49	0.3733	0.0426	0.6918	0.3413	0.3467	0.068	1.3552	0.1521	1.3305	0.0844	1.2023	0.0916
31	30.85	31.54	83.5	comp52493_c0_seq1_2	comp52493_c0_seq1_2		17	0.7516	0.8362	0.912	0.866	0.787	0.7923	1.2246	0.2977	1.1169	0.408	0.879	0.6492
32	30.68	30.9	88.5	CL1549Contig1	CL1549Contig1		22	0.7943	0.6938	0.871	0.9117	0.673	0.1827	1.2474	0.0866	1.0471	0.4061	1.3305	0.1549
33	30.3	30.3	90.7	CL1Contig2871	CL1Contig2871		60	0.5916	0.1955	0.9638	0.7377	0.7943	0.9174	1.0568	0.8624	0.8954	0.8935	0.9036	0.8437
34	29.76	30.06	89.7	CL1Contig3746	CL1Contig3746		22	0.8241	0.184	1.0375	0.8225	0.879	0.1198	0.955	0.4426	0.879	0.2847	0.7943	0.1469
35	29.75	29.89	82.6	CL5275Contig1	CL5275Contig1		24	0.7112	0.0546	0.8166	0.1225	0.7943	0.1624	1	0.9115	1.0375	0.3453	1.0186	0.5231
36	29.45	29.52	85.8	CL1Contig2985	CL1Contig2985		37	0.7516	0.3577	1.0965	0.6604	0.8318	0.4054	0.7727	0.3424	0.7943	0.4683	0.9036	0.7353
37	29.28	29.3	84.6	CL414Contig2	CL414Contig2		23	0.8091	0.4145	0.8954	0.5797	0.7447	0.3189	0.9727	0.8751	0.9908	0.8806	1.0375	0.837
38	29.2	29.31	86.7	CL299Contig2	CL299Contig2		28	0.9908	0.7142	0.9908	0.9008	0.9727	0.9398	0.9727	0.7349	1	0.8309	0.9727	0.7954
39	28.66	28.66	85.6	CL4554Contig1	CL4554Contig1		15	1.0186	0.8367	1.0093	0.88	0.9817	0.8455	1.028	0.4822	1.028	0.7533	0.9817	0.8177
40	28.57	28.87	96.4	CL4873Contig1	CL4873Contig1		29	0.6668	0.1195	1.0666	0.7648	0.7311	0.0893	1.028	0.9526	0.9817	0.8632	0.9638	0.7342
41	28.34	28.36	90.1	CL4268Contig1	CL4268Contig1		23	0.6138	0.3275	0.9462	0.8521	0.6792	0.2986	1.1695	0.4894	1.1912	0.5358	1.1912	0.2804
42	28.17	28.27	81.5	CL3322Contig1	CL3322Contig1		22	0.7727	0.3716	0.912	0.5907	0.8318	0.5739	0.9036	0.5802	0.8872	0.4113	0.9638	0.9799
43	28.12	28.13	70.3	CL1Contig2903	CL1Contig2903		16	0.9727	0.968	1.2589	0.6917	1.3183	0.514	0.5495	0.5595	0.7311	0.5407	0.597	0.3252
44	28.11	28.12	98.1	CL1Contig1553	CL1Contig1553		20	0.9817	0.5109	0.955	0.4063	0.9727	0.378	0.9817	0.5875	0.955	0.4067	0.9908	0.702
45	28.08	28.36	69.3	CL5386Contig1	CL5386Contig1		17	1.0568	0.6494	0.955	0.7615	0.9462	0.9453	1.1066	0.5147	1.0471	0.6878	1.0965	0.3545
46	28	28	80.5	CL1Contig2839	CL1Contig2839		27	0.6982	0.2825	0.8551	0.644	0.7379	0.3479	1.1912	0.3411	1.0568	0.546	1.0965	0.3714
47	27.43	27.43	65.1	comp8954_c0_seq2_1	comp8954_c0_seq2_1		15	0.9817	0.6759	0.9908	0.4759	0.9727	0.8281	1.0375	0.2908	1.028	0.4579	1.0375	0.3322
48	26.5	26.5	88.8	comp51385_c0_seq1_2	comp51385_c0_seq1_2		16	0.7047	0.5128	0.879	0.6799	0.6368	0.2592	1.0965	0.6293	1.0186	0.5734	1.0765	0.5464
49	26.36	26.36	85.4	CL1Contig4072	CL1Contig4072		14	0.929	0.7778	0.8017	0.4424	0.8872	0.5983	1.0186	0.7155	1.1169	0.4252	1.0186	0.7151
50	26.29	26.29	94.1	CL640Contig2	CL640Contig2		18	1	0.6898	1	0.5179	0.9908	0.636	0.955	0.8727	0.9204	0.6414	0.9638	0.8693
51	25.33	25.33	98.6	CL293Contig1	CL293Contig1		66	0.787	0.8381	1.0864	0.7023	0.7798	0.8365	0.7379	0.6901	0.7798	0.6141	0.7047	0.7228
52	24.86	24.88	85.1	CL1Contig1819	CL1Contig1819		17	0.631	0.6674	0.6138	0.248	0.6138	0.325	0.9462	0.9746	1.1066	0.769	1.0093	0.9855
53	24.55	24.94	67.3	CL5613Contig1	CL5613Contig1		14	1.0186	0.4675	0.9462	0.6148	0.9908	0.9525	0.955	0.5802	1.0375	0.4491	0.955	0.611
54	24.35	24.35	81.2	CL3282Contig1	CL3282Contig1		22	0.4742	0.1252	0.7798	0.91	0.5105	0.2706	1.5136	0.0476	1.5996	0.0416	1.4723	0.0897
55	24.34	24.35	74.5	CL205Contig2	CL205Contig2		24	0.6855	0.4319	0.9817	0.7126	0.8091	0.6509	1.028	0.9147	0.9817	0.9929	1	0.9028
56	23.93	23.94	90.4	CL3166Contig1	CL3166Contig1		20	1.0471	0.5355	1.0666	0.4955	0.9727	0.8957	1	0.9571	0.9638	0.9433	1.0093	0.8919
57	23.68	25.88	95.1	CL510Contig1	CL510Contig1		18	0.9817	0.9056	1.0375	0.3857	0.9727	0.9426	1.0093	0.724	1.0093	0.9541	1	0.7799
58	23.49	23.56	90	CL1Contig213	CL1Contig213		28	0.8872	0.601	1.1169	0.9916	0.8318	0.5146	0.955	0.6992	0.9817	0.4211	0.9036	0.7362
59	23.35	23.35	78.6	CL1Contig437	CL1Contig437		16	0.7178	0.2491	0.7244	0.3123	0.631	0.1585	1.0666	0.5393	1.2359	0.2967	1.2359	0.313
60	23.33	23.5	79.7	CL646Contig1	CL646Contig1		18	1.0093	0.7334	0.9727	0.6097	1	0.8625	1.0093	0.4434	1.0186	0.4377	1.0093	0.6743
61	23.33	23.4	69.4	comp8973_c0_seq2_1	comp8973_c0_seq2_1		16	0.6918	0.0983	0.7943	0.4485	0.7727	0.3923	1.1482	0.65	1.1482	0.4798	1.2474	0.2392
62	23.32	23.42	86.8	CL1Contig737	CL1Contig737		13	0.6368	0.5615	1.0186	0.9791	1.0864	0.7749	0.929	0.8132	0.9376	0.8169	0.8166	0.8307
63	22.94	22.94	92.5	CL1660Contig1	CL1660Contig1		29	0.6668	0.0931	0.7379	0.2875	0.6855	0.046	1.2134	0.4119	1.2359	0.2238	1.2023	0.5214
64	22.5	22.62	91.1	CL639Contig3	CL639Contig3		19	0.6982	0.0538	0.871	0.3668	0.6918	0.0639	1.0093	0.6445	1.0186	0.8964	1.0471	0.991
65	22.33	24.44	86.9	CL2469Contig1	CL2469Contig1		13	1	0.8717	1.0093	0.7411	1.028	0.6941	1.0186	0.7679	1.028	0.9514	1.0965	0.5673
66	21.96	21.97	93.7	CL981Contig2	CL981Contig2		12	0.9638	0.7954	0.955	0.6594	0.955	0.6668	0.9638	0.7789	0.9817	0.9417	1	0.9639
67	21.79	21.86	52.1	CL1Contig3018	CL1Contig3018		12	1.6596	0.1019	1.2134	0.4523	1.5996	0.1157	1.2023	0.9068	1.4191	0.4035	1.5417	0.2259
68	21.73	21.73	85.9	CL1Contig24	CL1Contig24		17	0.955	0.9079	1.0965	0.3853	0.6081	0.4597	0.7516	0.8345	0.879	0.7701	0.9817	0.4973
69	21.64	25.06	82.6	comp9065_c1_seq1_1	comp9065_c1_seq1_1		15	0.8954	0.6923	0.9638	0.891	1.1272	0.4017	1.0471	0.9671	0.9908	0.7232	1.1482	0.563
70	21.51	21.58	91.1	comp52359_c0_seq1_1	comp52359_c0_seq1_1		13	0.9817	0.7645	0.9638	0.5343	0.9638	0.4707	1.0093	0.9309	0.9462	0.5359	0.955	0.5129
71	21.33	21.33	70	CL1Contig2941	CL1Contig2941		16	1	0.9158	0.7798	0.6796	1.0568	0.745	1.1066	0.7063	1.0093	0.9834	1.1912	0.5068
72	20.85	20.85	65.9	CL3168Contig1	CL3168Contig1		15	1.2474	0.2916	0.9462	0.9785	0.8017	0.5377	0.9204	0.7995	0.8872	0.4889	0.8872	0.663
73	20.64	20.75	79.5	CL2011Contig1	CL2011Contig1		27	0.4831	0.0545	1.0375	0.9652	0.4406	0.0271	1	0.9328	0.955	0.8694	1.0568	0.4295
74	20.45	20.45	96.1	comp31204_c0_seq1_2	comp31204_c0_seq1_2		24	0.673	0.1559	0.9638	0.9812	0.7047	0.1573	0.955	0.7553	1.0864	0.5517	1.0375	0.5681
75	20.33	20.51	70	CL938Contig2	CL938Contig2		12	0.9817	0.8122	0.9727	0.8396	0.9638	0.6153	1.0186	0.8119	0.9817	0.9994	1.0375	0.6947
76	20.28	20.28	79.9	CL2346Contig1	CL2346Contig1		13	0.8395	0.271	0.9036	0.6493	0.787	0.4825	1.0965	0.7512	1.028	0.8449	1.0093	0.9083
77	20.21	20.21	93.4	CL2506Contig1	CL2506Contig1		31	0.7727	0.7911	1.0568	0.5668	0.8017	0.9073	0.6427	0.3949	0.7112	0.4336	0.5916	0.4215
78	20.19	20.31	86.9	CL1Contig3069	CL1Contig3069		12	0.7727	0.69	0.7586	0.3719	0.7516	0.9015	1.2246	0.3039	1.3183	0.3294	1.2023	0.3266
79	20.09	20.14	74.9	CL1Contig427	CL1Contig427		17	0.8318	0.8726	1.1272	0.8732	0.6855	0.8582	1.6293	0.5294	1.6144	0.6014	1.2823	0.7173
80	19.87	20.16	70.7	CL5399Contig1	CL5399Contig1		10	0.5916	0.4736	1.1169	0.3543	0.631	0.2011	0.871	0.7318	1.0186	0.7869	1.1588	0.4608
81	19.85	20.25	87.7	comp6385_c0_seq1_2	comp6385_c0_seq1_2		14	0.8395	0.5554	0.7047	0.2911	1	0.9832	1.1482	0.6733	1.2246	0.5794	1.0093	0.756
82	19.48	19.48	83.9	comp51873_c0_seq1_1	comp51873_c0_seq1_1		14	0.8551	0.9058	0.9036	0.8755	0.8017	0.5	1.1376	0.4969	1.0666	0.5793	1.1912	0.3465
83	19.46	19.54	94.1	CL1Contig880	CL1Contig880		18	0.7047	0.3894	1.1482	0.5159	0.871	0.2919	0.8395	0.6514	1	0.7857	0.8091	0.4481
84	19.36	19.36	68.7	CL1Contig3088	CL1Contig3088		11	1.2474	0.118	1.0568	0.6475	1.0864	0.5575	1.2134	0.3454	1.0765	0.6482	1.0765	0.51
85	19.3	19.61	71.9	CL2387Contig2	CL2387Contig2		16	0.6792	0.1639	0.9908	0.8414	0.5702	0.2989	0.9817	0.6047	1.0186	0.8056	1.1376	0.897
86	19.29	19.3	86.5	CL232Contig2	CL232Contig2		12	0.9638	0.8598	1.0093	0.5161	1	0.6514	1.0186	0.5726	1.0093	0.7428	1.028	0.5142
87	18.81	18.89	79.9	CL1Contig3289	CL1Contig3289		10	0.9817	0.9104	0.929	0.3835	1.0186	0.7447	1.0093	0.9048	0.9908	0.8399	0.9908	0.7597
88	18.68	18.77	75.1	comp51803_c0_seq1_1	comp51803_c0_seq1_1		13	0.673	0.6217	0.5346	0.5334	0.5754	0.3129	1.0186	0.6008	0.929	0.7357	0.912	0.648
89	18.4	18.45	72.5	CL692Contig1	CL692Contig1		11	0.6792	0.1428	0.8551	0.401	0.7516	0.2962	1.2023	0.4237	1.0965	0.848	1.1169	0.5318
90	18.34	18.34	80.1	CL695Contig1	CL695Contig1		12	1.2023	0.5927	1.1066	0.2945	1.028	0.8747	0.9036	0.7605	0.8872	0.823	0.8472	0.9266
91	18.04	18.04	70.2	CL1Contig1426	CL1Contig1426		10	0.7656	0.5373	0.9036	0.9401	0.787	0.3909	1.1695	0.3958	1.1912	0.4832	1.1912	0.293
92	18.03	18.03	82.2	CL5018Contig1	CL5018Contig1		18	0.8395	0.4751	0.863	0.4414	0.7727	0.2837	0.9376	0.8755	1.0093	0.854	1.1169	0.8914
93	18.02	18.02	80.3	CL1Contig4042	CL1Contig4042		15	1.0471	0.7488	0.912	0.2013	0.955	0.7193	0.9908	0.7373	0.9908	0.8648	0.9462	0.3972
94	18.01	18.01	73.3	CL1Contig3027	CL1Contig3027		13	0.9727	0.9539	0.6194	0.6146	0.631	0.7829	1.1066	0.7831	0.6427	0.7219	1.1482	0.9689
95	17.95	18	76.9	comp7633_c0_seq1_1	comp7633_c0_seq1_1		9	0.9908	0.7356	0.9638	0.728	0.9376	0.4126	0.9638	0.5842	0.955	0.5538	0.955	0.5461
96	17.8	17.8	92.6	comp50455_c0_seq1_1	comp50455_c0_seq1_1		12	0.9908	0.6004	0.9908	0.8412	1	0.6838	1.0093	0.9182	1.0666	0.5826	1.028	0.9482
97	17.75	17.77	95.9	CL4934Contig1	CL4934Contig1		12	0.929	0.5067	1.0186	0.3434	1.0765	0.1037	0.879	0.8981	1.028	0.3494	0.863	0.7212
98	17.73	17.73	96.2	CL39Contig3	CL39Contig3		15	0.9908	0.6734	0.9908	0.9779	1.0568	0.3931	1.3183	0.5255	0.9638	0.9087	0.6918	0.6325
99	17.55	17.69	71.2	CL4806Contig1	CL4806Contig1		11	1.3677	0.9331	1.4859	0.3073	1.4191	0.7247	0.871	0.1746	1.0965	0.748	0.7727	0.1462
100	17.55	17.55	99.2	CL101Contig1	CL101Contig1		23	0.6918	0.3335	0.929	0.6018	0.673	0.0999	1.1066	0.6847	1.2134	0.2021	1.1272	0.4593
101	17.4	17.4	90.4	CL1184Contig1	CL1184Contig1		12	0.597	0.0302	0.6194	0.0707	0.8395	0.1496	1.6293	0.1606	1.7219	0.1536	1.6749	0.1011
102	17.39	17.39	94.1	CL1Contig3881	CL1Contig3881		22	0.871	0.1125	0.8395	0.4584	0.9638	0.2328	1.2474	0.5081	1.1912	0.5678	1.2474	0.6561
103	17.27	17.43	86.8	CL1Contig164	CL1Contig164		10	0.9817	0.7305	0.8318	0.3752	1	0.8203	0.9727	0.88	1.0375	0.9354	0.9204	0.7658
104	16.85	16.94	66.4	comp34411_c0_seq4_1	comp34411_c0_seq4_1		12	0.912	0.5871	0.9462	0.893	1.028	0.839	1.0093	0.7884	1.0093	0.8061	0.955	0.4364
105	16.8	16.95	59.7	CL5179Contig1	CL5179Contig1		9	1.0186	0.5045	1.0093	0.5261	0.9727	0.7092	0.9462	0.5212	1.0093	0.796	0.9727	0.842
106	16.49	16.49	94.4	CL5885Contig1	CL5885Contig1		9	0.7447	0.0236	0.9638	0.7622	0.9376	0.981	0.9638	0.6472	0.863	0.2525	1.0186	0.8963
107	16.48	16.55	94.3	CL696Contig1	CL696Contig1		10	1.3428	0.41	1.1376	0.4522	1.4723	0.3476	0.7379	0.537	0.6252	0.4044	0.8017	0.5799
108	16.44	16.44	86	CL6021Contig1	CL6021Contig1		10	0.7047	0.1662	0.8472	0.6402	0.7379	0.2015	1.2023	0.6235	1.1272	0.7124	1.1588	0.7238
109	16.38	16.45	92.5	CL1Contig2862	CL1Contig2862		19	0.8551	0.713	1.3804	0.0768	0.955	0.6726	0.7943	0.2343	0.7656	0.3347	0.7586	0.5104
110	16.19	16.19	84.4	CL915Contig1	CL915Contig1		15	0.5495	0.1266	0.6918	0.1622	0.5861	0.0612	1.0864	0.7315	1.1912	0.493	1.1482	0.7669
111	16.14	16.14	44.1	CL1Contig2955	CL1Contig2955		19	0.6081	0.0648	0.9376	0.578	0.4966	0.0426	1.2359	0.7828	1.1588	0.6974	1.2023	0.7306
112	16.12	16.14	91.7	CL1Contig138	CL1Contig138		11	0.9908	0.8698	0.9817	0.8408	1.0186	0.6888	1.028	0.9817	0.9908	0.8675	1.028	0.7801
113	16.09	16.24	94.4	comp51329_c0_seq1_1	comp51329_c0_seq1_1		13	0.8954	0.8494	0.8241	0.4471	0.7943	0.4816	0.8318	0.3562	1.1272	0.693	1.6444	0.5391
114	16.09	16.19	80.8	CL2654Contig1	CL2654Contig1		9	1.0375	0.9766	1.0375	0.9771	1.0093	0.8146	1.1588	0.4121	1.0864	0.623	1.1376	0.3502
115	16.08	16.08	87.5	CL2389Contig1	CL2389Contig1		19	0.9908	0.7899	0.9376	0.8841	1.0093	0.8365	1.4454	0.2158	1.3305	0.4457	1.3804	0.3554
116	16.07	16.07	96.8	CL683Contig2	CL683Contig2		14	0.9908	0.5502	1	0.4381	0.9908	0.535	0.9376	0.285	0.9376	0.3186	1	0.9308
117	16.06	16.06	97	CL3200Contig1	CL3200Contig1		12	0.9727	0.8277	0.8395	0.3086	1.4322	0.7128	0.929	0.605	0.9376	0.3581	1.0568	0.2917
118	16.05	16.1	93.9	CL1Contig2800	CL1Contig2800		10	0.6194	0.5814	0.9638	0.7115	0.6368	0.5316	1.2706	0.3411	1.0965	0.3449	1.0765	0.4737
119	16.01	16.09	96	CL1Contig3855	CL1Contig3855		17	0.7516	0.6227	0.8166	0.6599	0.631	0.6483	0.7656	0.7464	0.7178	0.6407	1.0965	0.8901
120	16.01	16.01	92.7	CL1Contig3499	CL1Contig3499		16	0.912	0.7087	1.0765	0.5892	0.8091	0.3129	1.2942	0.7546	1.1588	0.7391	1.0965	0.9904
121	15.81	15.94	69.9	CL1783Contig1	CL1783Contig1		10	1	0.7238	0.9638	0.7781	1	0.5585	1.0568	0.5323	1.0375	0.6303	0.9908	0.9489
122	15.7	15.86	76	CL1Contig4067	CL1Contig4067		12	0.9908	0.9984	0.955	0.7534	1.0186	0.9037	0.9204	0.6924	0.9817	0.8644	0.9376	0.6186
123	15.63	15.63	95.6	CL1691Contig1	CL1691Contig1		13	0.9204	0.5715	0.9036	0.7865	0.9817	0.6432	1.1695	0.488	1.1588	0.3728	1.0471	0.8802
124	15.55	15.64	76.2	CL1Contig2946	CL1Contig2946		10	1.0186	0.797	1.0471	0.5472	0.9817	0.5282	1.0093	0.6924	1	0.9343	1.0093	0.8757
125	15.46	15.46	95.6	CL1Contig3495	CL1Contig3495		12	0.9817	0.702	0.9908	0.9269	0.955	0.4656	0.9908	0.9885	0.9908	0.9299	0.9908	0.9204
126	15.42	15.46	84.8	CL1Contig220	CL1Contig220		11	0.8017	0.2556	0.8395	0.4819	0.7656	0.2895	0.9817	0.9067	0.955	0.7913	1.0375	0.5736
127	15.33	15.33	99.3	CL87Contig3	CL87Contig3		29	0.4656	0.2	0.7656	0.326	0.5495	0.1483	1.0965	0.6504	1.1272	0.5283	1.2023	0.4815
128	15.28	15.35	72.7	CL1Contig3052	CL1Contig3052		8	0.9462	0.395	0.9462	0.5744	0.9908	0.6478	0.9908	0.8983	0.955	0.5651	0.9908	0.8532
129	15.05	15.12	90.3	CL1Contig785	CL1Contig785		15	0.6918	0.5292	0.8166	0.8243	0.6982	0.3663	1.1066	0.7235	1.0186	0.7324	1.0965	0.4699
130	14.93	14.98	97.7	CL1Contig2802	CL1Contig2802		16	0.8318	0.8131	1.1169	0.5997	0.863	0.5855	0.863	0.5732	0.9638	0.8987	0.8551	0.7873
131	14.86	14.86	74.6	CL1Contig3262	CL1Contig3262		9	0.9462	0.9529	1.028	0.791	0.9727	0.9842	1.028	0.8004	0.9908	0.8976	1.0186	0.9714
132	14.79	14.83	87.1	CL1144Contig1	CL1144Contig1		8	0.879	0.6057	1.028	0.6637	0.8472	0.4433	0.9908	0.9153	1.0765	0.6117	0.9727	0.6614
133	14.7	14.76	81.4	CL1742Contig1	CL1742Contig1		8	1.0375	0.8076	0.8395	0.5968	0.787	0.4174	1.1169	0.6383	1.2023	0.38	1.0093	0.7445
134	14.45	14.45	92.6	CL108Contig1	CL108Contig1		15	0.9638	0.5873	0.9908	0.7516	0.9908	0.8653	1.028	0.6351	0.9817	0.7317	1.0093	0.6757
135	14.31	14.31	73	CL9Contig6	CL9Contig6		9	0.7112	0.5013	0.8551	0.7208	0.6855	0.4163	0.9908	0.7917	1.0965	0.8422	0.9036	0.9095
136	14.2	14.21	94.2	CL1Contig2886	CL1Contig2886		15	0.7178	0.4102	0.8954	0.6751	0.6982	0.2439	0.9376	0.8697	0.912	0.8539	0.929	0.8291
137	14.15	14.19	84.8	comp51755_c0_seq1_2	comp51755_c0_seq1_2		10	1.0965	0.7864	1.2134	0.2015	1.0186	0.9178	0.6138	0.0811	0.6668	0.1176	0.6081	0.1248
138	14.14	14.26	83.8	CL4766Contig1	CL4766Contig1		7	1.0965	0.6446	1	0.8946	1.0568	0.5149	1.028	0.8749	1.0093	0.9093	1.0093	0.7356
139	14.13	14.13	86.1	CL1Contig3047	CL1Contig3047		13	0.7311	0.169	1.0093	0.8061	0.7178	0.2331	1.0965	0.6337	0.9817	0.6162	1.0375	0.6557
140	14.12	14.14	70.1	comp51355_c0_seq1_2	comp51355_c0_seq1_2		12	1.3552	0.7706	0.912	0.7372	1.4588	0.3133	0.8091	0.6421	0.8241	0.9407	0.5808	0.6588
141	14.12	14.12	92.2	CL1Contig2840	CL1Contig2840		11	0.863	0.1826	0.7656	0.1475	0.8318	0.1452	1.0093	0.7341	0.9638	0.9732	1.0093	0.6495
142	14.11	14.18	71.2	CL1Contig838	CL1Contig838		12	0.8166	0.4308	0.9036	0.7187	0.8166	0.4304	1.1482	0.4476	1.1482	0.4427	1.1376	0.4482
143	14.09	14.09	56.7	comp52018_c0_seq1_2	comp52018_c0_seq1_2		11	0.7244	0.6396	0.7943	0.9289	0.6982	0.6934	1.1169	0.7287	1.0471	0.6737	1.028	0.743
144	14.07	14.34	67.9	CL1Contig708	CL1Contig708		9	1.0765	0.8635	0.9376	0.9865	0.863	0.9977	1.2706	0.6234	1.2706	0.4853	1.1169	0.8736
145	14.06	14.06	81.1	CL1Contig495	CL1Contig495		11	0.4966	0.7339	0.871	0.9238	0.6607	0.8288	1.6293	0.1468	1.4191	0.2911	1	0.5979
146	14.03	14.03	91.7	comp45905_c0_seq2_1	comp45905_c0_seq2_1		16	1.0864	0.7	0.955	0.8678	1.2474	0.5675	1.2023	0.6081	1.1695	0.6224	1.2246	0.5202
147	14.02	14.02	89	CL769Contig1	CL769Contig1		21	0.912	0.7384	0.8472	0.9059	0.879	0.7523	0.9727	0.9159	1	0.8844	1.028	0.9883
148	14.02	14.02	83.7	CL6172Contig1	CL6172Contig1		37	0.6252	0.645	0.7727	0.8775	0.5861	0.4248	0.8091	0.6551	1.0093	0.6609	0.9908	0.5903
149	14.01	14.03	98	CL1Contig2914	CL1Contig2914		7	0.9638	0.8951	0.9638	0.902	1.0186	0.7952	1	0.9956	1.028	0.7943	0.9727	0.967
150	14	16.08	83.3	CL1Contig2984	CL1Contig2984		12	0.955	0.5356	1	0.9074	0.9727	0.9633	0.9908	0.7774	0.9908	0.9923	1	0.8514
151	13.89	13.93	66.1	comp43659_c0_seq1_2	comp43659_c0_seq1_2		7	1.0093	0.8361	0.9817	0.8343	1.0471	0.954	1.0186	0.798	1.0093	0.9323	0.955	0.5743
152	13.86	13.86	67.4	CL2104Contig1	CL2104Contig1		11	1	0.7979	0.9638	0.9443	0.9204	0.8901	1	0.8207	1.0186	0.6503	0.9817	0.8962
153	13.81	14.08	83.4	CL35Contig1	CL35Contig1		10	0.6668	0.2588	0.871	0.4745	0.9817	0.8104	1.2942	0.7929	1.1066	0.6813	0.5649	0.7754
154	13.77	14.05	85.5	CL5745Contig1	CL5745Contig1		11	1.0765	0.7431	0.8318	0.8392	1.3428	0.3165	1.4191	0.2027	1.888	0.1262	1.4723	0.088
155	13.7	13.7	100	CL2102Contig1	CL2102Contig1		15	0.9638	0.9176	0.9908	0.8066	0.9638	0.9374	0.9638	0.9749	0.9204	0.3279	0.9817	0.7874
156	13.66	14.23	96.4	CL3447Contig1	CL3447Contig1		9	0.9462	0.8445	1.2023	0.6641	1.0093	0.873	0.912	0.9434	0.8472	0.6788	0.8395	0.8035
157	13.59	13.59	92.1	CL1Contig3268	CL1Contig3268		7	0.9908	0.8719	0.9727	0.5339	0.9817	0.6772	0.9638	0.4212	0.955	0.6993	0.9462	0.3719
158	13.58	13.58	86	CL1Contig207	CL1Contig207		8	0.9638	0.5281	0.955	0.4165	0.9908	0.7043	0.9638	0.4025	0.9638	0.6535	0.9376	0.2184
159	13.51	13.62	86.6	CL1Contig3915	CL1Contig3915		15	0.7656	0.3207	0.7943	0.9619	0.8166	0.5889	1.028	0.6006	1.1066	0.4018	1.0375	0.5413
160	13.48	13.72	76.9	comp53573_c0_seq1_2	comp53573_c0_seq1_2		7	0.9376	0.2848	0.9376	0.5895	0.9376	0.3846	0.912	0.4391	0.9727	0.8125	0.9638	0.718
161	13.27	13.49	70.8	comp52954_c0_seq1_1	comp52954_c0_seq1_1		6	1	0.813	0.879	0.5751	0.8166	0.484	1.1588	0.3186	1.3804	0.1649	1.2942	0.0684
162	13.27	13.27	78.1	comp52176_c0_seq1_2	comp52176_c0_seq1_2		7	0.8954	0.3355	0.955	0.7915	0.929	0.4708	0.9727	0.8002	0.9908	0.9207	0.9376	0.6424
163	13.18	13.2	73.5	CL115Contig1	CL115Contig1		14	0.8166	0.2386	0.8395	0.4035	0.7798	0.1435	0.955	0.8223	1.0093	0.718	0.9638	0.962
164	13.15	13.3	90.7	CL723Contig1	CL723Contig1		9	1.3804	0.6072	1.2942	0.4209	1.3183	0.5389	0.7447	0.446	0.879	0.507	0.787	0.5381
165	13.15	13.18	89.6	CL2229Contig2	CL2229Contig2		16	0.7798	0.5151	1.0375	0.9789	0.787	0.5378	1.0471	0.7536	1.028	0.8679	1.1169	0.6591
166	13.11	13.13	93.8	CL1Contig2954	CL1Contig2954		14	0.9036	0.9458	0.9376	0.9336	0.879	0.8084	0.955	0.9008	0.9036	0.8852	1.0666	0.8404
167	12.98	13.01	51	CL432Contig2	CL432Contig2		6	0.8166	0.2164	0.787	0.2054	0.7244	0.1064	1.0765	0.9505	1.0568	0.9678	1.1272	0.9129
168	12.91	12.91	88.9	CL28Contig1	CL28Contig1		7	0.6081	0.0369	0.8472	0.3731	0.597	0.0666	1.2246	0.2818	1.1272	0.9267	1.0666	0.69
169	12.89	13.02	99.1	CL1654Contig1	CL1654Contig1		11	0.6918	0.4773	0.912	0.8151	0.7516	0.44	0.9204	0.7043	0.9462	0.7573	0.9817	0.8678
170	12.88	12.89	72.4	CL3970Contig1	CL3970Contig1		10	0.9462	0.881	0.9908	0.9246	0.9638	0.8634	0.9376	0.9643	0.9638	0.8822	1.0375	0.8622
171	12.8	13.01	91.7	CL5187Contig1	CL5187Contig1		15	1.028	0.8036	0.912	0.4247	1.1695	0.9767	0.9638	0.8059	1.0864	0.9038	0.9376	0.6799
172	12.59	12.59	78	CL1Contig2475	CL1Contig2475		10	1.028	0.6889	0.9036	0.8355	0.9727	0.7324	1.1695	0.5888	1.0765	0.5651	1.0186	0.815
173	12.53	12.53	64.9	CL1Contig262	CL1Contig262		11	0.871	0.3522	0.8091	0.3273	0.6855	0.3112	1.3932	0.2288	1.4723	0.262	1.2706	0.434
174	12.42	12.82	57.1	CL1Contig1377	CL1Contig1377		9	1.2134	0.707	0.597	0.617	1.2246	0.6411	0.955	0.8099	1.0471	0.883	0.6427	0.7028
175	12.42	12.56	83.8	CL499Contig1	CL499Contig1		12	1.3305	0.1141	1.0375	0.7272	1.1066	0.3286	0.8872	0.9717	0.8395	0.6536	0.787	0.5507
176	12.3	12.3	78	comp9016_c0_seq1_1	comp9016_c0_seq1_1		7	1.0186	0.8927	0.9817	0.9533	1.0093	0.9121	0.912	0.8322	0.9462	0.9286	0.9638	0.9378
177	12.29	12.4	74.1	CL1Contig3114	CL1Contig3114		6	0.9908	0.8116	0.9908	0.8227	1.0186	0.9421	1.1169	0.3118	1.1272	0.432	1.0093	0.9271
178	12.27	12.52	80.3	comp52608_c0_seq1_2	comp52608_c0_seq1_2		7	1.0471	0.7454	0.912	0.751	1.0471	0.5631	0.955	0.9374	0.8872	0.7273	0.863	0.4875
179	12.25	12.33	95.2	CL5039Contig1	CL5039Contig1		9	0.9204	0.5827	0.9204	0.4705	0.9204	0.4969	1.3552	0.262	1.2246	0.4429	1.2942	0.3618
180	12.25	12.25	90.2	CL1Contig2348	CL1Contig2348		13	1.5704	0.5253	1.3804	0.6969	1.5136	0.5346	1.028	0.9381	1.028	0.9091	0.4571	0.4032
181	12.19	12.19	90.9	CL2781Contig1	CL2781Contig1		6	1.1066	0.2521	1.028	0.7238	1.0375	0.7875	1.0186	0.4949	1.0765	0.4207	1.0471	0.5029
182	12.19	12.19	83.1	comp6881_c0_seq2_2	comp6881_c0_seq2_2		12	0.6982	0.233	0.912	0.4614	0.6792	0.191	1.028	0.8137	1.028	0.994	1.1588	0.4649
183	12.18	13.32	78	comp52407_c0_seq1_2	comp52407_c0_seq1_2		7	1.0093	0.6874	1.0666	0.7707	1.3305	0.2565	0.8472	0.586	0.9638	0.8414	1.1066	0.532
184	12.18	12.23	92.1	CL504Contig1	CL504Contig1		16	0.6026	0.7518	0.7727	0.7585	0.5445	0.4913	1.0765	0.7374	0.9817	0.549	1.1066	0.7487
185	12.16	12.31	83.1	CL3245Contig1	CL3245Contig1		9	1.1695	0.9889	1.1169	0.9406	1.1272	0.7758	1.6444	0.8119	1.6596	0.6618	1.0471	0.9966
186	12.16	12.18	62.9	comp51317_c0_seq1_1	comp51317_c0_seq1_1		11	0.5808	0.1521	0.8318	0.4865	0.7447	0.3943	1.0568	0.7203	1.1482	0.7044	1.1376	0.9025
187	12.13	12.2	62.7	CL257Contig2	CL257Contig2		8	0.7447	0.3001	0.9376	0.6612	0.787	0.2578	0.9817	0.6521	1.0471	0.9594	1.0186	0.4258
188	12.13	12.16	89.1	CL1Contig688	CL1Contig688		8	1.1803	0.2058	1.2246	0.3701	1.3062	0.4284	0.6427	0.5996	0.787	0.7436	0.5395	0.4708
189	12.11	12.16	88.1	CL1Contig3058	CL1Contig3058		7	1.028	0.6445	0.9727	0.8845	1.0093	0.603	0.955	0.636	0.9727	0.8529	0.9817	0.897
190	12.09	12.09	95.4	CL1980Contig1	CL1980Contig1		8	1.0375	0.7166	0.9638	0.8239	1	0.8674	1.0186	0.6921	1.0186	0.8627	0.9908	0.9886
191	12.08	12.13	90.8	CL1Contig176	CL1Contig176		7	0.7244	0.4559	0.955	0.81	0.7516	0.3258	0.912	0.8688	0.9908	0.8165	0.9036	0.8284
192	12.06	12.14	86.9	CL1560Contig1	CL1560Contig1		9	1.0093	0.9833	0.9638	0.9207	0.9908	0.8923	0.9462	0.7367	0.9638	0.8726	1	0.8446
193	12.05	12.15	76.2	CL1Contig4135	CL1Contig4135		13	0.5395	0.5733	0.8017	0.6873	0.4246	0.4308	1.1482	0.9707	1.0568	0.8286	1.1169	0.8993
194	12.04	12.04	75.1	CL3464Contig1	CL3464Contig1		7	0.955	0.3706	1	0.961	1	0.789	1.0375	0.7136	1.0186	0.8254	1	0.7215
195	12.01	12.04	96.5	CL1Contig428	CL1Contig428		7	1	0.8244	0.8241	0.4324	1.0093	0.6898	1.0864	0.573	1.0186	0.9586	0.8954	0.7355
196	12	12.12	69.8	CL196Contig3	CL196Contig3		10	0.871	0.4946	0.9376	0.867	0.879	0.8032	0.9462	0.9179	0.9817	0.8701	0.9638	0.9419
197	12	12.04	91.7	CL1Contig2785	CL1Contig2785		7	1.0186	0.7446	1	0.8988	1.028	0.7482	1.0186	0.9699	1.028	0.6533	1.0568	0.5873
198	12	12	100	CL5008Contig1	CL5008Contig1		7	1.028	0.998	0.929	0.5311	0.9908	0.7954	0.9817	0.8118	1	0.8643	0.9817	0.9243
199	12	12	83.5	CL931Contig1	CL931Contig1		7	1	0.8674	0.9638	0.8344	0.9727	0.8828	1.0186	0.8003	1.0186	0.9122	0.9908	0.9028
200	11.96	14.07	63.6	CL2828Contig1	CL2828Contig1		9	1.028	0.6364	0.9376	0.5969	0.9908	0.9821	0.9727	0.8731	1.0093	0.8088	0.9908	0.9471
201	11.96	12.01	98.7	CL1Contig1264	CL1Contig1264		8	1.1272	0.4544	1.2246	0.4599	1.0375	0.7841	0.6855	0.6832	0.5346	0.3295	0.673	0.7384
202	11.8	11.8	95.3	comp37208_c0_seq4_2	comp37208_c0_seq4_2		8	1.1066	0.3489	1.0568	0.5768	1.0471	0.6166	1.0375	0.6612	1.028	0.6925	1.0375	0.5915
203	11.51	11.51	93.2	comp48485_c1_seq1_2	comp48485_c1_seq1_2		11	0.9638	0.8169	1.4588	0.1607	1.028	0.762	0.7656	0.337	0.7379	0.3569	0.673	0.2355
204	11.5	11.61	90.1	CL6047Contig1	CL6047Contig1		30	0.5649	0.3647	0.9204	0.9455	0.5445	0.2934	1.028	0.5915	1.028	0.5692	1.2023	0.511
205	11.49	11.5	75.9	CL162Contig1	CL162Contig1		8	0.912	0.7304	0.9376	0.8537	0.879	0.5907	1.0186	0.9425	1.0471	0.9106	1.0375	0.7552
206	11.48	11.55	90	CL4925Contig1	CL4925Contig1		13	1.1912	0.8119	1.0765	0.8569	0.912	0.6751	1.5136	0.3395	1.4191	0.335	1.8535	0.1233
207	11.41	11.5	100	CL1Contig2939	CL1Contig2939		8	1	0.9904	1.0375	0.5554	0.9908	0.9411	1.0093	0.9923	1.0375	0.4923	0.9908	0.8004
208	11.26	11.26	92	comp8834_c0_seq2_1	comp8834_c0_seq2_1		12	0.7244	0.1311	0.8017	0.7057	0.7798	0.4327	1.0765	0.6337	1.0666	0.6499	1.1169	0.2279
209	11.24	11.24	69.7	comp52248_c0_seq1_1	comp52248_c0_seq1_1		7	0.6792	0.6582	0.8166	0.7342	0.9462	0.9328	0.929	0.97	1.4322	0.472	1.1803	0.6356
210	11.21	11.27	85.7	CL1Contig2756	CL1Contig2756		13	0.7943	0.4471	0.955	0.9138	0.8872	0.6924	0.912	0.8127	0.9204	0.8105	0.9638	0.7796
211	11.07	11.07	67.4	CL4705Contig1	CL4705Contig1		5	0.9727	0.9118	1.0186	0.7094	1.0093	0.7491	1.1169	0.3459	1.0765	0.4497	1.1169	0.2582
212	10.93	11.2	67.8	CL1587Contig1	CL1587Contig1		5	0.9817	0.6339	0.955	0.6346	0.955	0.7493	1.0765	0.4719	1.0765	0.5717	1.0864	0.5065
213	10.86	11.18	67.7	CL4886Contig1	CL4886Contig1		6	1.0186	0.9719	1.1912	0.1498	1.0471	0.6947	1.3552	0.0868	1.1376	0.4596	0.863	0.429
214	10.85	10.99	57.7	CL1Contig2055	CL1Contig2055		6	1.2823	0.7263	0.5546	0.4581	1.5849	0.3889	0.9817	0.927	1.1803	0.819	1.0666	0.9456
215	10.81	10.86	57	CL1Contig713	CL1Contig713		7	0.9908	0.8736	0.9638	0.9883	0.9727	0.9211	0.9817	0.9729	0.9908	0.8591	0.9727	0.752
216	10.77	10.77	69.9	CL1Contig99	CL1Contig99		5	2.355	0.2667	1.406	0.7223	1.7219	0.4006	1.1482	0.7849	0.7727	0.8549	1.2359	0.8665
217	10.76	10.76	88.8	CL3207Contig1	CL3207Contig1		10	0.871	0.4846	0.9376	0.8603	0.8551	0.3366	0.9204	0.6638	0.912	0.7211	0.9376	0.7546
218	10.7	10.7	68	CL1Contig4149	CL1Contig4149		7	0.9638	0.833	1.2359	0.4282	1.1482	0.4871	0.8472	0.6181	0.8872	0.7274	0.8166	0.6295
219	10.65	10.75	84.7	CL1899Contig1	CL1899Contig1		7	0.9638	0.4439	0.9817	0.4608	0.9376	0.433	0.9817	0.6857	0.9908	0.9444	0.9908	0.7571
220	10.61	10.8	67.5	CL1Contig3239	CL1Contig3239		5	0.9817	0.9992	0.929	0.4199	0.9817	0.9915	0.9727	0.9244	0.9727	0.8823	0.955	0.7522
221	10.6	10.85	79.4	CL112Contig1	CL112Contig1		5	1.028	0.6564	1.1272	0.2938	1.0666	0.5506	1.028	0.8043	1.0666	0.5105	1.0666	0.3836
222	10.56	10.56	72.4	CL1966Contig1	CL1966Contig1		9	0.929	0.5477	0.9727	0.7828	0.879	0.2923	0.9817	0.9073	0.9817	0.9493	0.9908	0.6394
223	10.54	10.6	91.1	comp51383_c0_seq1_2	comp51383_c0_seq1_2		9	0.6427	0.4703	0.871	0.9375	0.6026	0.1678	1.1695	0.7345	1.0864	0.8859	1.0568	0.6685
224	10.45	10.59	85.3	CL1Contig2983	CL1Contig2983		5	0.9817	0.5658	0.9908	0.6684	0.9727	0.4829	0.9638	0.4957	0.929	0.2546	0.9817	0.9724
225	10.37	10.45	74	CL4896Contig1	CL4896Contig1		11	0.8472	0.6977	1	0.9719	0.6252	0.2626	1	0.9247	1.1066	0.7097	1.028	0.8838
226	10.28	10.32	79.4	CL711Contig1	CL711Contig1		7	1.0965	0.517	0.9727	0.6183	1.028	0.9014	0.9727	0.541	0.9908	0.8807	0.9727	0.8961
227	10.26	10.35	75.6	CL804Contig3	CL804Contig3		5	1.7219	0.0873	0.5702	0.4324	1.2942	0.1567	1	0.7924	1.3305	0.3352	0.8395	0.4918
228	10.23	12.42	84.9	comp48933_c0_seq3_1	comp48933_c0_seq3_1		9	0.955	0.8455	1.0765	0.5397	0.929	0.5702	0.929	0.6223	1.0471	0.6751	0.9376	0.6498
229	10.2	10.47	75.5	CL1Contig4220	CL1Contig4220		6	0.9462	0.6093	0.9638	0.6573	0.955	0.5557	0.9817	0.8801	0.9638	0.6934	0.955	0.5866
230	10.2	10.2	97.9	CL1Contig3861	CL1Contig3861		7	1.0568	0.7768	0.8017	0.6948	1.028	0.8571	0.912	0.8654	0.9817	0.897	0.9638	0.9589
231	10.18	10.32	76.3	CL2969Contig1	CL2969Contig1		11	0.9727	0.8136	1.0093	0.9578	1.028	0.7066	0.9204	0.6018	1.028	0.8458	1.0375	0.6972
232	10.16	10.24	98.8	CL2320Contig2	CL2320Contig2		5	1.028	0.7771	0.9908	0.9017	1	0.8826	1.0375	0.7139	1.0765	0.5285	1.0186	0.6747
233	10.16	10.16	75	CL1Contig1587	CL1Contig1587		8	1.3428	0.5189	1.2359	0.4337	1.0666	0.9829	0.6855	0.9452	1.3804	0.4036	0.8017	0.9665
234	10.15	11.19	73.1	CL5483Contig1	CL5483Contig1		6	0.8166	0.6341	0.9204	0.774	0.7516	0.3682	1.0864	0.7683	1.1169	0.7422	1.0471	0.8817
235	10.15	10.16	77.9	CL1377Contig1	CL1377Contig1		7	0.9376	0.8246	0.7943	0.2723	0.863	0.5255	1.1066	0.8257	0.9462	0.5921	1.1169	0.8448
236	10.14	10.14	67.5	CL358Contig1	CL358Contig1		8	1.4859	0.4888	1.2359	0.6489	0.955	0.5468	1.2023	0.7744	1.5276	0.2013	1.2706	0.7323
237	10.11	10.11	82.2	CL6234Contig1	CL6234Contig1		6	0.8872	0.4347	0.9817	0.9949	0.9376	0.7353	0.9908	0.8155	1.0186	0.7506	1.0186	0.7071
238	10.1	10.18	65.9	CL1Contig3993	CL1Contig3993		13	0.7586	0.288	0.6546	0.5106	0.7516	0.1951	1.2023	0.5015	1.2246	0.5762	1.1066	0.7637
239	10.06	10.22	87	CL1Contig2219	CL1Contig2219		6	1.0864	0.8037	1	0.9613	1.0568	0.8499	1.0666	0.8454	1.0965	0.7932	1.0093	0.9589
240	10.06	10.06	99.4	CL3251Contig1	CL3251Contig1		5	1	0.9042	0.929	0.3294	0.9462	0.3718	0.9727	0.838	0.9376	0.5003	0.9638	0.9129
241	10.05	10.22	78.5	comp41424_c1_seq1_1	comp41424_c1_seq1_1		6	0.8091	0.466	0.6918	0.3573	0.8241	0.6922	1.0965	0.9248	1.1695	0.7284	1.1272	0.6957
242	10.05	10.11	70.1	CL1Contig2112	CL1Contig2112		5	1.0864	0.5662	1.0765	0.5122	1.0471	0.6154	1.0093	0.81	1.0568	0.8596	1.1066	0.5087
243	10.05	10.05	69.3	CL3225Contig1	CL3225Contig1		5	0.929	0.5744	0.9817	0.73	0.9462	0.5731	1	0.9404	0.9638	0.9421	0.9817	0.6916
244	10.05	10.05	89.6	comp6756_c0_seq1_2	comp6756_c0_seq1_2		8	0.9462	0.7083	1.0093	0.8481	0.9204	0.5918	0.9462	0.7418	0.9462	0.7387	0.929	0.6475
245	10.03	10.28	89.9	CL5289Contig1	CL5289Contig1		6	1.2706	0.7256	1.0864	0.9609	1.0864	0.602	0.8551	0.7824	0.8551	0.7799	0.8017	0.3472
246	10.03	10.19	100	CL1Contig829	CL1Contig829		6	0.8318	0.5181	1.028	0.8013	0.9462	0.7264	1.1169	0.672	1.0375	0.9448	1	0.9553
247	10.03	10.09	83.5	CL3Contig4	CL3Contig4		5	1.0568	0.4149	1	0.8361	0.9908	0.6814	0.929	0.5528	0.9908	0.9409	0.9727	0.8259
248	10.02	10.03	89.4	CL1Contig3555	CL1Contig3555		5	0.7798	0.3838	0.9727	0.7703	0.8318	0.5839	1.1803	0.6975	1.1169	0.9129	1.0375	0.9349
249	10	10.1	72.6	CL2431Contig1	CL2431Contig1		8	0.879	0.7309	0.8091	0.4975	0.912	0.8544	0.9204	0.9807	0.9376	0.9502	1	0.8739
250	10	10.1	84.2	comp42013_c0_seq1_2	comp42013_c0_seq1_2		5	1.028	0.7853	1.0186	0.873	1.028	0.7897	1	0.871	1.0375	0.6418	1.0186	0.8874
251	10	10.08	98.5	CL1Contig304	CL1Contig304		14	0.9036	0.8693	0.7311	0.9875	0.8017	0.6475	1.0375	0.649	1.0568	0.6505	0.9376	0.7197
252	10	10	76.4	comp48950_c0_seq2_2	comp48950_c0_seq2_2		7	1.0765	0.5439	0.9908	0.8791	1	0.8754	1.0666	0.4857	0.9908	0.9276	1.0186	0.8525
253	10	10	99	comp51231_c0_seq1_2	comp51231_c0_seq1_2		7	0.929	0.7555	1.0093	0.9879	0.9727	0.9261	1	0.8983	0.9817	0.9378	1	0.9872
254	10	10	83.3	comp51118_c0_seq1_2	comp51118_c0_seq1_2		5	0.6668	0.3886	1.0765	0.9889	0.7178	0.4558	0.955	0.7818	1.0093	0.8672	0.863	0.6429
255	10	10	45.9	CL1Contig2776	CL1Contig2776		10	0.9727	0.9194	1.0965	0.7962	1.1588	0.8789	0.8017	0.6727	0.7311	0.5209	0.6792	0.4683
256	9.98	10.06	81.4	CL206Contig1	CL206Contig1		15	1.2589	0.9057	1.1912	0.7198	1.2589	0.7655	0.7244	0.4061	0.6252	0.1538	0.7379	0.3201
257	9.86	10.18	65.9	comp41005_c1_seq1_2	comp41005_c1_seq1_2		5	1	0.8965	0.9908	0.9495	0.9908	0.6712	0.9908	0.7326	1.0375	0.9793	0.955	0.6126
258	9.73	9.94	78	CL1Contig2976	CL1Contig2976		7	1	0.7885	0.9727	0.9859	0.9908	0.9995	0.9908	0.9176	1.0186	0.7195	1.0375	0.6649
259	9.66	9.66	92.4	CL136Contig1	CL136Contig1		7	0.912	0.7073	0.912	0.37	0.9036	0.9432	0.9908	0.884	1.0186	0.9982	1	0.7546
260	9.65	9.65	95.6	CL1Contig3162	CL1Contig3162		5	0.929	0.7526	0.929	0.6439	0.929	0.5877	0.9204	0.6578	0.9817	0.903	0.9908	0.8761
261	9.64	9.86	72	CL1Contig3244	CL1Contig3244		6	1.0765	0.1637	1.0666	0.2942	1.1376	0.0877	1.0864	0.2942	1.028	0.9144	1.028	0.5805
262	9.62	9.66	96	CL1Contig808	CL1Contig808		6	0.871	0.3171	0.8954	0.3396	0.8872	0.5762	1	0.9761	1	0.9891	0.9727	0.8358
263	9.6	9.6	85.7	comp42746_c0_seq1_1	comp42746_c0_seq1_1		10	1.0568	0.6318	0.8166	0.7643	0.9817	0.9662	1.0965	0.6341	1.0093	0.811	0.955	0.9949
264	9.59	9.59	73.8	CL1402Contig2	CL1402Contig2		5	0.9204	0.383	1.0186	0.6499	0.9462	0.3934	1.0093	0.6229	1.0375	0.5399	1	0.9762
265	9.56	9.62	80.9	CL1Contig2866	CL1Contig2866		5	0.9638	0.7819	1.1803	0.62	0.9908	0.9732	1.0965	0.8978	1.1376	0.6973	1.0765	0.982
266	9.48	9.53	78.4	CL5303Contig1	CL5303Contig1		6	0.9817	0.9039	0.9908	0.9594	0.9727	0.6909	1.0093	0.8411	1.0375	0.5386	1.0093	0.8173
267	9.4	9.43	85.6	CL703Contig1	CL703Contig1		5	0.8166	0.408	0.912	0.6528	0.6427	0.0996	0.879	0.4589	0.8395	0.532	0.8318	0.2715
268	9.33	30.75	92.5	CL1Contig3269	CL1Contig3269		76	0.4406	0.3931	0.912	0.9745	0.6368	0.5642	1	0.8625	1.1482	0.9419	0.9908	0.9339
269	9.25	9.86	89.1	CL884Contig1	CL884Contig1		10	0.879	0.5602	1.028	0.7147	0.7178	0.6788	1.1376	0.5154	1.0186	0.3732	1.2589	0.3207
270	9.23	9.26	88.4	CL1759Contig1	CL1759Contig1		5	0.9908	0.9441	0.6668	0.2528	0.879	0.4577	0.8872	0.69	0.7798	0.3295	0.8395	0.467
271	9.19	9.19	69.9	CL237Contig2	CL237Contig2		15	0.8091	0.4591	0.7943	0.3948	0.6607	0.1389	0.863	0.6246	0.9462	0.891	0.879	0.6398
272	9.15	9.26	57.6	CL231Contig1	CL231Contig1		6	0.8318	0.477	0.9908	0.7143	0.7178	0.5402	0.912	0.5815	0.6427	0.3112	1.2823	0.8379
273	9.11	9.11	61.4	CL1Contig2992	CL1Contig2992		7	1.0765	0.9644	0.8395	0.8048	1.3305	0.8674	0.9908	0.898	0.6792	0.7728	0.6855	0.8041
274	9.09	9.1	49.8	CL1Contig29	CL1Contig29		6	1.7539	0.2732	1.0864	0.6149	1.4454	0.2224	0.8472	0.6174	0.871	0.8912	0.8472	0.735
275	9.08	9.09	90	CL5253Contig1	CL5253Contig1		9	0.8241	0.4636	1.0093	0.6176	0.787	0.5192	1.2023	0.5868	1.1482	0.8637	1.1272	0.9867
276	9.04	9.05	87	CL1Contig3877	CL1Contig3877		5	0.929	0.6797	0.9462	0.599	0.955	0.7494	0.9638	0.9034	0.9817	0.8325	0.9817	0.9477
277	9.03	9.08	93.3	CL1Contig1054	CL1Contig1054		11	0.912	0.9649	0.9817	0.8751	0.9376	0.8401	0.9908	0.8604	1.0186	0.761	1.0093	0.684
278	9.02	9.05	66.2	CL4939Contig1	CL4939Contig1		6	0.912	0.3492	0.8241	0.1371	0.9727	0.6929	0.912	0.3923	1.0765	0.9614	1.0093	0.7092
279	8.93	8.93	65.4	CL1Contig2837	CL1Contig2837		9	0.7943	0.7075	0.9036	0.8688	0.6982	0.7263	1.0765	0.6702	1.2023	0.6286	1.1482	0.7129
280	8.91	9	75.1	CL1097Contig1	CL1097Contig1		7	0.8954	0.624	1.1169	0.4194	1.0093	0.9778	0.8551	0.4644	0.912	0.652	0.8318	0.4255
281	8.8	8.83	87.6	CL341Contig1	CL341Contig1		6	0.9727	0.7916	0.9817	0.9662	0.9376	0.7257	0.9908	0.9354	1.0375	0.7839	1.028	0.7419
282	8.71	8.74	79	CL1Contig3908	CL1Contig3908		4	0.9204	0.7634	0.863	0.8982	1.1482	0.6862	0.7656	0.4969	0.7798	0.707	0.787	0.5835
283	8.69	8.69	78.6	CL559Contig1	CL559Contig1		24	0.8017	0.7776	0.787	0.6127	0.492	0.1364	1.2474	0.5699	1.0965	0.6105	0.9638	0.4722
284	8.68	8.68	81	CL1Contig3112	CL1Contig3112		4	1.0666	0.5468	0.9462	0.6592	0.955	0.6825	0.9638	0.7139	0.912	0.4606	0.9727	0.7372
285	8.66	8.66	78.3	CL705Contig2	CL705Contig2		8	0.5395	0.2123	0.597	0.3376	0.5808	0.3855	1.2706	0.4049	1.2023	0.5057	1.2942	0.3189
286	8.65	8.93	88.7	CL1762Contig1	CL1762Contig1		5	0.9727	0.7847	0.9638	0.8024	1.0471	0.6457	0.955	0.7038	1.0186	0.721	0.9638	0.8837
287	8.62	9.3	77.3	CL674Contig1	CL674Contig1		4	1.3677	0.5089	1.2359	0.7467	1.2023	0.7175	1.1066	0.8607	1.0375	0.9972	0.9462	0.9484
288	8.57	8.69	82.1	CL3432Contig1	CL3432Contig1		4	0.955	0.988	1.0186	0.8104	1.0186	0.7492	1.0666	0.8236	1.0186	0.7047	1.0375	0.8135
289	8.57	8.63	83.3	CL193Contig3	CL193Contig3		7	0.9908	0.8855	0.929	0.3331	0.9204	0.6152	0.9817	0.6493	0.9638	0.8597	1	0.7901
290	8.54	8.54	62	CL1200Contig1	CL1200Contig1		7	1.1066	0.5144	1.0186	0.8917	1.0471	0.7712	1.1169	0.6248	1.0965	0.6657	1.0471	0.763
291	8.52	8.75	98	CL1Contig2868	CL1Contig2868		4	1.2474	0.6382	1.7539	0.1161	1.4859	0.2049	0.1754	0.0071	0.1556	0.0048	0.133	0.0128
292	8.42	8.52	78.5	CL1Contig1977	CL1Contig1977		5	1.2246	0.8819	0.8318	0.7528	0.7798	0.2961	1.3183	0.7214	0.9376	0.7238	0.6792	0.744
293	8.42	8.46	56.5	CL3139Contig1	CL3139Contig1		5	1.0568	0.428	0.9376	0.5777	1.0666	0.4153	1.0093	0.7499	1.0765	0.3736	1.028	0.6131
294	8.38	8.43	78.4	comp51566_c0_seq1_2	comp51566_c0_seq1_2		6	0.7447	0.4588	0.912	0.9581	0.7178	0.3065	0.912	0.671	0.9908	0.8449	0.9376	0.9026
295	8.34	8.34	90.2	CL1Contig1350	CL1Contig1350		5	1.1376	0.9152	0.7586	0.3095	1.0765	0.5784	0.5445	0.3203	0.673	0.3873	0.9376	0.9974
296	8.32	8.32	83.2	comp51470_c0_seq1_1	comp51470_c0_seq1_1		7	1.1376	0.6298	1.0965	0.5856	1.1482	0.5158	0.7798	0.6718	0.871	0.8694	0.6194	0.4623
297	8.31	8.31	74.1	comp6593_c0_seq1_2	comp6593_c0_seq1_2		7	1.0093	0.9665	1	0.9742	0.9376	0.6275	0.9908	0.9391	0.9462	0.8573	1	0.7935
298	8.28	9.2	78.3	comp51320_c0_seq1_2	comp51320_c0_seq1_2		6	0.6982	0.4974	0.8551	0.9364	0.7244	0.6982	1.1695	0.4677	1.1376	0.5205	1.1376	0.4592
299	8.27	8.38	62.1	CL5188Contig1	CL5188Contig1		4	1.1588	0.473	1.0375	0.7966	1.0471	0.8339	1.0375	0.8039	0.9727	0.9181	0.9727	0.8062
300	8.26	8.26	79.1	CL656Contig1	CL656Contig1		5	0.7379	0.2617	0.9204	0.6136	0.7798	0.3587	1.0666	0.778	1.0186	0.8845	1.0186	0.8944
301	8.25	8.25	74.2	CL5011Contig1	CL5011Contig1		10	1.0471	0.9505	1.0093	0.8714	1.0568	0.792	1.0471	0.7686	1.0765	0.5423	1.0666	0.4772
302	8.24	8.24	96.5	CL1446Contig1	CL1446Contig1		10	0.8017	0.5934	0.955	0.9781	0.8551	0.5118	0.929	0.7564	0.863	0.6984	0.9817	0.7537
303	8.23	8.37	71.9	CL6143Contig1	CL6143Contig1		4	1.0186	0.8825	1.028	0.8428	0.9817	0.6967	0.9204	0.3446	0.9376	0.5095	0.9204	0.3835
304	8.22	8.22	67.2	CL4796Contig1	CL4796Contig1		4	0.879	0.38	1.0093	0.8739	0.9462	0.6548	1.0375	0.8421	1	0.9682	1	0.9444
305	8.21	8.24	96.8	CL1Contig987	CL1Contig987		5	1.028	0.8483	1.0471	0.7774	1.0093	0.8722	1.028	0.8957	1.0093	0.7556	0.9908	0.6901
306	8.2	8.3	100	CL1671Contig1	CL1671Contig1		5	0.7311	0.6129	1.1376	0.6824	0.7379	0.8403	1.0375	0.8032	0.8551	0.9999	0.929	0.9938
307	8.19	8.19	87.7	comp17295_c0_seq2_2	comp17295_c0_seq2_2		4	1.0471	0.8805	0.9727	0.9832	0.9817	0.8523	1.0093	0.6987	1.028	0.6896	0.9727	0.79
308	8.16	8.38	82.2	CL19Contig3	CL19Contig3		7	1.3428	0.8563	1.6596	0.4788	1.3552	0.7339	0.955	0.6176	1.4588	0.7539	0.879	0.6538
309	8.15	8.15	76.5	CL1Contig974	CL1Contig974		7	0.9727	0.7272	0.9204	0.6971	0.9462	0.4257	1	0.9098	1.0093	0.9945	0.9376	0.7285
310	8.14	8.16	85.1	CL1Contig3892	CL1Contig3892		15	0.955	0.5055	0.955	0.5998	0.912	0.3212	1.0093	0.9511	0.9638	0.576	0.9727	0.9779
311	8.14	8.15	82	CL1168Contig1	CL1168Contig1		6	1	0.9754	0.955	0.8374	0.9908	0.9934	1.0186	0.9003	1.0375	0.52	1.0375	0.6235
312	8.13	10.17	68.2	CL172Contig3	CL172Contig3		8	0.8091	0.7274	0.7727	0.8083	0.8318	0.7592	1.0965	0.6913	0.9727	0.9161	1.1376	0.649
313	8.13	8.18	92.3	CL1Contig526	CL1Contig526		10	1.1272	0.5642	1.2589	0.9138	1.3428	0.8332	0.9036	0.4172	0.8872	0.4367	0.9036	0.4808
314	8.13	8.17	66.9	CL1Contig3158	CL1Contig3158		4	1.0864	0.6984	1.0186	0.9804	1.0471	0.8703	0.7244	0.4854	0.6668	0.4659	0.7047	0.5135
315	8.11	8.11	92.9	CL1616Contig1	CL1616Contig1		5	1.0765	0.735	1.1376	0.5247	0.9817	0.9142	1.0093	0.9398	1.0666	0.6827	1.0471	0.8072
316	8.1	8.23	80	CL3626Contig1	CL3626Contig1		5	0.7379	0.303	0.8551	0.6932	0.673	0.364	1.0093	0.637	1.0375	0.6985	0.9638	0.9453
317	8.1	8.2	83.3	CL1Contig2989	CL1Contig2989		4	0.7244	0.2653	0.9727	0.8566	0.8017	0.6337	0.8472	0.3065	1.0186	0.9624	0.8551	0.7322
318	8.09	8.12	93	CL6146Contig1	CL6146Contig1		4	1.0186	0.8194	1.028	0.5546	0.9908	0.7408	0.9036	0.9727	0.8551	0.4332	0.9204	0.4715
319	8.08	8.16	100	CL1Contig4142	CL1Contig4142		13	0.7943	0.234	1.1272	0.7684	0.7379	0.1851	1.0666	0.6868	1.0864	0.8582	1.0965	0.9444
320	8.06	8.1	83	comp9463_c0_seq1_1	comp9463_c0_seq1_1		5	1.1066	0.9985	1.3677	0.3824	1.1912	0.8162	0.631	0.1594	0.5649	0.1457	0.6252	0.19
321	8.06	8.06	72.5	comp51947_c0_seq1_2	comp51947_c0_seq1_2		4	0.8395	0.425	0.8395	0.4256	0.9036	0.7588	0.863	0.3869	0.8166	0.3645	0.9376	0.7835
322	8.06	8.06	100	CL161Contig2	CL161Contig2		6	1.1169	0.5305	0.9638	0.9374	1	0.9132	1.0471	0.8181	1.1066	0.4978	1.0864	0.6455
323	8.05	8.08	89.1	CL1842Contig1	CL1842Contig1		5	0.6194	0.6107	0.5058	0.3862	0.7516	0.62	1	0.9211	0.7798	0.7868	0.9727	0.8249
324	8.05	8.07	77.2	CL4736Contig1	CL4736Contig1		5	1.0666	0.5088	0.9817	0.8863	0.9462	0.6857	0.9638	0.7867	1.0765	0.4947	0.912	0.4893
325	8.04	8.08	83.5	CL761Contig2	CL761Contig2		6	0.871	0.5619	0.955	0.7651	0.9204	0.5786	0.9817	0.9093	1.0186	0.8587	1.0093	0.9104
326	8.04	8.04	92.1	CL1Contig4126	CL1Contig4126		5	1.1066	0.5479	1.0093	0.9414	1.0568	0.7002	1.0666	0.6612	1.0093	0.9614	1.0186	0.8991
327	8.03	8.03	100	comp45541_c0_seq1_2	comp45541_c0_seq1_2		6	0.6855	0.9213	0.8872	0.6489	0.7178	0.8545	1.2474	0.6163	1.0568	0.8419	1.1272	0.5736
328	8.03	8.03	97.1	CL64Contig3	CL64Contig3		8	0.7586	0.8839	0.879	0.3789	0.8091	0.6364	1.0186	0.7439	0.8872	0.7722	1.0471	0.5799
329	8.02	8.07	76.2	CL1Contig661	CL1Contig661		5	0.6982	0.6426	0.9036	0.9027	0.5248	0.184	1.0965	0.6592	1.2246	0.5932	0.9462	0.998
330	8.02	8.02	92.8	comp52785_c0_seq1_2	comp52785_c0_seq1_2		5	1.0765	0.3975	0.955	0.9945	1.0864	0.4076	1.0666	0.6319	1.028	0.6785	1	0.8835
331	8.01	8.03	75.4	CL25Contig3	CL25Contig3		8	0.8091	0.703	0.8166	0.7358	0.8551	0.7415	1.0471	0.8217	1.0765	0.7735	0.9376	0.8999
332	8.01	8.01	83.2	comp52121_c0_seq1_2	comp52121_c0_seq1_2		4	1.3428	0.5753	0.929	0.9076	1.0965	0.5626	0.7047	0.4252	0.7047	0.6118	0.7112	0.9096
333	8.01	8.01	53.6	CL1Contig3108	CL1Contig3108		5	1.028	0.6099	0.9638	0.8818	1	0.5873	1.0375	0.3497	1.0093	0.5504	1.0093	0.3442
334	8.01	8.01	78.6	CL3512Contig1	CL3512Contig1		4	0.9908	0.8819	0.9817	0.8931	0.8954	0.5427	0.9638	0.9457	1	0.8877	1.0186	0.7667
335	8	8.09	64.8	comp46367_c0_seq4_1	comp46367_c0_seq4_1		8	0.879	0.7916	0.929	0.862	0.8872	0.7259	1.1272	0.8985	1.028	0.9865	1.0666	0.9556
336	8	8.05	95.8	CL1Contig3155	CL1Contig3155		7	0.9376	0.9618	0.9036	0.9932	0.8091	0.8249	1.0864	0.7322	0.9817	0.9765	1.0765	0.8398
337	8	8.04	75	CL36Contig1	CL36Contig1		5	0.9462	0.6536	1	0.8605	0.9727	0.6478	0.9817	0.9827	0.9908	0.9964	0.9908	0.9164
338	8	8.04	82	CL3507Contig1	CL3507Contig1		4	0.8241	0.7595	0.929	0.9465	0.8318	0.9062	1.0471	0.9669	1.0568	0.9267	1.2134	0.7788
339	8	8.03	78.5	CL970Contig2	CL970Contig2		5	0.9638	0.8922	0.9817	0.997	0.9462	0.7164	0.9638	0.6749	0.9727	0.901	0.9908	0.8262
340	8	8.02	78.5	CL1Contig2796	CL1Contig2796		4	0.9908	0.5386	0.8395	0.6703	1.0864	0.8813	1.0471	0.7538	0.9817	0.8572	0.955	0.7834
341	8	8.02	86.2	CL173Contig2	CL173Contig2		6	0.871	0.6007	0.8954	0.5812	0.863	0.6185	0.9376	0.8977	0.912	0.6351	0.9376	0.8754
342	8	8.01	57	CL1618Contig1	CL1618Contig1		5	0.9036	0.7818	1.0765	0.9232	1.1066	0.8848	1.0186	0.9708	1.028	0.9683	1.0568	0.8702
343	8	8	73.6	CL1Contig2820	CL1Contig2820		5	0.863	0.7785	0.9727	0.975	0.7047	0.5405	1.0186	0.9567	0.9462	0.9276	0.8954	0.8363
344	8	8	98.6	comp36364_c0_seq1_1	comp36364_c0_seq1_1		4	0.8241	0.4154	0.929	0.7542	0.879	0.4797	1.1169	0.7263	1.0186	0.8102	1.1588	0.6473
345	8	8	100	comp18082_c0_seq1_2	comp18082_c0_seq1_2		5	1.2134	0.4337	1.0471	0.8326	1.0186	0.9777	0.955	0.8412	1.0965	0.6598	1.0765	0.713
346	8	8	70.7	CL1Contig458	CL1Contig458		6	0.912	0.9132	1.0864	0.9494	0.6855	0.9333	1.7061	0.7619	1.3932	0.7823	1.4454	0.8647
347	8	8	83.3	comp51489_c0_seq1_1	comp51489_c0_seq1_1		7	1.1272	0.6731	1.0666	0.755	0.9817	0.9966	1.0666	0.7735	1	0.9272	1	0.9901
348	7.9	7.94	93.4	comp18386_c0_seq2_2	comp18386_c0_seq2_2		5	1.0375	0.5539	1.0666	0.6237	0.9462	0.5224	1.028	0.8082	1	0.9849	1.0375	0.6427
349	7.86	7.86	86.5	comp51505_c0_seq1_1	comp51505_c0_seq1_1		4	0.9908	0.8956	0.9908	0.7921	0.9817	0.8811	1.0093	0.8432	1	0.9374	0.9817	0.7919
350	7.84	7.84	89.5	comp45716_c0_seq1_1	comp45716_c0_seq1_1		5	0.52	0.3614	0.929	0.7778	0.5495	0.2556	1.2706	0.6492	1	0.9555	1.1912	0.7312
351	7.83	7.86	99.1	CL1Contig2272	CL1Contig2272		8	0.929	0.5761	1.0093	0.9753	0.863	0.3551	1.0471	0.8507	0.9908	0.8544	1.0471	0.8246
352	7.83	7.83	83.1	comp33473_c0_seq4_1	comp33473_c0_seq4_1		4	1.1695	0.5579	0.8395	0.5613	1.1272	0.8176	0.7047	0.3636	0.9462	0.9715	0.929	0.5759
353	7.79	8.28	77.3	CL2458Contig2	CL2458Contig2		6	0.8318	0.7757	0.7244	0.7244	0.6486	0.6532	1.0186	0.7629	1.0765	0.6296	0.863	0.6397
354	7.79	7.85	78.6	CL1Contig3049	CL1Contig3049		5	1.4454	0.7806	1.1376	0.8235	1.4454	0.7471	0.955	0.8701	0.8395	0.6393	1.028	0.933
355	7.74	7.74	83.5	CL1Contig3980	CL1Contig3980		15	0.9376	0.6518	0.7447	0.6313	0.929	0.5862	1.3552	0.6173	1.2942	0.8645	1.1803	0.7139
356	7.74	7.74	91.4	CL5205Contig1	CL5205Contig1		7	0.912	0.5943	0.9638	0.8418	0.9376	0.5958	1.0375	0.5114	0.9462	0.9784	1.0093	0.5682
357	7.71	8.32	98.6	CL3209Contig1	CL3209Contig1		6	1.3677	0.5147	1.1588	0.5446	1.1803	0.9009	0.8318	0.636	0.7047	0.4404	0.787	0.5766
358	7.63	7.96	77.6	comp53578_c0_seq1_2	comp53578_c0_seq1_2		4	1	0.8362	0.9462	0.675	0.9376	0.5836	0.9462	0.8931	0.9204	0.3868	0.9817	0.6597
359	7.62	7.62	76.2	CL2373Contig1	CL2373Contig1		4	0.9462	0.8678	0.9376	0.7487	0.9376	0.8334	1.0666	0.7229	0.9638	0.988	0.955	0.8621
360	7.55	7.55	86.2	comp6224_c0_seq1_2	comp6224_c0_seq1_2		5	1.8707	0.6958	2.0137	0.5977	1.2942	0.7873	1.1376	0.5984	0.8872	0.5078	0.5916	0.2957
361	7.46	7.69	74.8	CL5296Contig1	CL5296Contig1		5	1.3305	0.8245	1.3552	0.9412	1.6749	0.4736	1.028	0.5655	1.1169	0.836	1.1912	0.7638
362	7.34	8.04	54.2	CL2992Contig1	CL2992Contig1		4	0.9817	0.6535	1.1695	0.285	0.8872	0.8398	1.1272	0.3556	0.955	0.9871	0.9376	0.8914
363	7.28	7.28	73.3	CL2521Contig2	CL2521Contig2		4	0.9036	0.6708	0.929	0.7634	0.9638	0.8875	1.0568	0.761	1.0568	0.781	0.9817	0.8368
364	7.24	7.24	95.1	CL433Contig1	CL433Contig1		6	1.2359	0.5393	0.9817	0.9839	0.6607	0.2152	0.8551	0.6439	0.871	0.8932	1.028	0.9612
365	7.22	7.25	91	comp51039_c0_seq1_2	comp51039_c0_seq1_2		4	0.6427	0.1952	1.2823	0.5343	0.5702	0.1207	0.8872	0.6144	0.9462	0.9867	0.871	0.693
366	7.19	7.19	86.5	comp8876_c0_seq2_1	comp8876_c0_seq2_1		6	0.9908	0.9048	1.0186	0.7471	0.9376	0.9626	0.9376	0.8089	0.9376	0.8532	0.871	0.5717
367	7.18	7.18	95.8	comp50946_c0_seq7_1	comp50946_c0_seq7_1		5	0.7244	0.2143	0.9462	0.7819	0.912	0.5913	0.871	0.5043	0.787	0.4477	0.8318	0.3794
368	7.15	7.2	63.5	CL1Contig456	CL1Contig456		3	1.0965	0.8297	0.9908	0.9939	1.2023	0.7068	0.787	0.6505	0.929	0.8877	0.9376	0.9141
369	7.13	7.13	86.7	comp49302_c0_seq6_1	comp49302_c0_seq6_1		4	0.9727	0.9896	0.955	0.8688	0.955	0.7913	0.9908	0.9581	0.9817	0.957	1.0093	0.9335
370	7.07	7.12	61.4	CL854Contig1	CL854Contig1		6	1.0093	0.6724	0.7516	0.9181	0.7798	0.7978	1.0666	0.6382	1.3677	0.3993	1.3552	0.4167
371	7.04	7.18	64.3	CL1509Contig1	CL1509Contig1		4	0.9638	0.9421	1.0186	0.8209	1.0186	0.8398	0.8551	0.4996	0.9727	0.9173	0.929	0.8593
372	7.03	7.03	61.9	CL1134Contig2	CL1134Contig2		4	0.8472	0.3269	0.9204	0.6254	0.9376	0.7248	0.871	0.4133	1.0093	0.8882	0.929	0.6507
373	7.01	7.04	86.7	CL1841Contig1	CL1841Contig1		4	0.2911	0.0528	0.1486	0.0712	0.182	0.0297	1.556	0.2151	1.6293	0.1791	1.5849	0.1946
374	7	7.05	78	CL207Contig1	CL207Contig1		5	0.9204	0.7693	0.9376	0.8282	0.871	0.6265	0.863	0.544	0.863	0.433	0.9462	0.9322
375	6.95	6.96	59.9	CL1956Contig1	CL1956Contig1		5	1.3932	0.4183	0.929	0.9412	0.9638	0.9135	0.9376	0.6576	0.7244	0.9167	0.8017	0.6967
376	6.93	7.02	75.5	CL1Contig389	CL1Contig389		6	0.9817	0.9622	1.0471	0.7575	1.1066	0.6149	1.0093	0.9196	0.9908	0.9179	1	0.9906
377	6.93	6.93	85.9	CL1Contig4203	CL1Contig4203		5	0.9462	0.7954	0.912	0.7175	0.912	0.6931	1	0.9484	0.9638	0.7866	1.0375	0.7391
378	6.92	6.92	85.2	CL275Contig1	CL275Contig1		4	0.929	0.9193	1.028	0.9431	0.9204	0.8953	0.955	0.9363	1.1169	0.8162	1.2023	0.6984
379	6.89	6.89	74.1	comp6731_c0_seq2_2	comp6731_c0_seq2_2		3	0.9376	0.7154	0.9638	0.9842	0.9727	0.8921	0.9817	0.9542	0.9204	0.4753	0.912	0.4911
380	6.86	6.94	92	CL1Contig337	CL1Contig337		7	0.8872	0.9953	0.8241	0.8071	0.7943	0.7969	0.9908	0.7233	0.9817	0.5967	0.9204	0.6375
381	6.86	6.86	91.2	comp56018_c0_seq1_2	comp56018_c0_seq1_2		7	0.9638	0.99	0.9204	0.6669	1.0093	0.9775	1.0093	0.7798	1.0093	0.918	0.9376	0.8509
382	6.82	6.93	96.2	CL777Contig1	CL777Contig1		6	0.8872	0.4739	0.9204	0.7329	0.879	0.4657	1.0093	0.9561	1	0.952	0.9908	0.9894
383	6.81	6.91	76.5	CL462Contig1	CL462Contig1		4	1.4454	0.2481	0.5546	0.2551	0.9204	0.7678	1.0568	0.6408	0.6982	0.6947	1.0864	0.873
384	6.8	6.81	59.1	CL205Contig1	CL205Contig1		4	1.0186	0.891	1.0864	0.5754	1.028	0.8404	1.1912	0.2867	0.9462	0.7177	0.9462	0.7603
385	6.73	6.84	65.7	CL4190Contig1	CL4190Contig1		4	2.4434	0.1118	1.3677	0.5372	1.4322	0.4919	1.3677	0.4394	1.2134	0.6788	1.1169	0.5917
386	6.73	6.75	84.6	CL5728Contig1	CL5728Contig1		4	0.8551	0.8039	0.9908	0.8507	0.912	0.8329	0.9727	0.9697	0.9908	0.9695	0.9204	0.8828
387	6.59	6.59	76.1	CL4838Contig1	CL4838Contig1		4	0.929	0.8656	0.9204	0.7719	0.9204	0.771	0.9376	0.856	0.929	0.7956	0.9376	0.7957
388	6.59	6.59	90.4	comp46273_c0_seq2_1	comp46273_c0_seq2_1		4	0.9376	0.7078	1.0375	0.9553	0.912	0.7844	0.5861	0.447	0.4529	0.3247	0.5861	0.4521
389	6.55	6.59	53.4	CL543Contig1	CL543Contig1		5	0.9638	0.9671	0.9376	0.8285	0.9817	0.9754	1.0186	0.7949	0.9376	0.751	0.9817	0.9532
390	6.54	6.66	75.2	CL1037Contig1	CL1037Contig1		11	0.5649	0.733	0.8017	0.8702	0.6982	0.7241	1.0471	0.9162	1.0093	0.7241	1.2589	0.7294
391	6.53	6.53	98.8	CL1291Contig1	CL1291Contig1		6	1	0.7671	0.8872	0.2997	0.879	0.9816	0.879	0.2665	0.8395	0.5058	0.9204	0.4318
392	6.5	6.63	51.6	CL3358Contig1	CL3358Contig1		3	1.0471	0.8283	0.8872	0.7143	1.0965	0.7105	1.1066	0.5132	0.9462	0.8771	1.0375	0.723
393	6.49	6.54	63.8	CL225Contig1	CL225Contig1		4	1.028	0.8569	1.0765	0.8875	1.4191	0.4107	0.8872	0.7527	1.028	0.9806	0.9462	0.9596
394	6.48	6.52	63.9	CL2022Contig1	CL2022Contig1		4	1.8365	0.3986	1.5136	0.5802	1.4454	0.3436	1.2706	0.8636	0.7798	0.7993	0.7727	0.2291
395	6.46	6.56	75.4	CL2246Contig1	CL2246Contig1		3	1.0965	0.5617	0.9817	0.9499	1.1376	0.2588	1.0568	0.5352	1	0.8935	1.0765	0.4776
396	6.41	6.48	94.4	CL4930Contig1	CL4930Contig1		7	1.1272	0.4262	1.0093	0.875	1.0864	0.5923	1.0471	0.6799	1.0186	0.8354	1.0375	0.7822
397	6.38	6.38	57.3	comp8887_c0_seq1_1	comp8887_c0_seq1_1		3	1.0093	0.6174	1	0.662	1.0093	0.9654	0.955	0.8509	0.955	0.9287	0.955	0.6896
398	6.37	6.37	96	CL1Contig3019	CL1Contig3019		5	1.0093	0.8383	0.955	0.4059	0.9727	0.5126	0.9727	0.7777	0.9817	0.5261	0.9638	0.4201
399	6.32	6.34	85.6	CL1Contig3241	CL1Contig3241		3	1.1482	0.3665	0.9204	0.5657	1.0471	0.9191	1.0471	0.7307	1	0.9693	1.0375	0.7757
400	6.32	6.33	62	CL5077Contig1	CL5077Contig1		5	0.8091	0.4805	1.028	0.8523	0.871	0.6806	0.8872	0.6562	0.8472	0.4906	0.879	0.4095
401	6.28	6.31	93.8	CL2818Contig1	CL2818Contig1		3	1.1169	0.5492	1.0186	0.7011	0.9817	0.8032	0.955	0.8977	1.0965	0.6145	1.1912	0.4988
402	6.26	6.34	91.8	CL4957Contig1	CL4957Contig1		7	0.9462	0.7765	1.1169	0.6713	0.9376	0.6844	0.9638	0.9757	0.8551	0.8877	0.871	0.8522
403	6.26	6.26	93.9	CL1Contig3539	CL1Contig3539		8	1.5704	0.5875	1.7061	0.6956	1.0965	0.9432	0.492	0.4836	0.5546	0.5156	0.5861	0.5179
404	6.24	12.82	94.9	CL3346Contig1	CL3346Contig1		10	1.6444	0.4214	1.1066	0.8613	1.0471	0.9365	0.912	0.8044	1.4588	0.4934	1.0471	0.6966
405	6.23	6.33	68.8	CL1601Contig1	CL1601Contig1		3	1.0568	0.5661	0.9204	0.5695	1	0.9843	1.0471	0.5263	1.0471	0.6084	0.9204	0.6084
406	6.19	6.3	84.4	CL1Contig4180	CL1Contig4180		4	1.0765	0.67	1.0375	0.7775	0.9908	0.9882	1.0093	0.7341	1.0765	0.5114	1.0666	0.5272
407	6.19	6.23	85.3	comp51486_c0_seq1_2	comp51486_c0_seq1_2		4	1.0666	0.4199	1	0.9059	1.0375	0.4917	1.0093	0.5937	1.0375	0.5065	1.0093	0.8208
408	6.17	6.17	61.3	CL1Contig467	CL1Contig467		3	0.9376	0.8464	0.9638	0.9074	1	0.828	1.0471	0.7995	1.0471	0.8459	0.9817	0.8599
409	6.16	6.21	77.5	CL43Contig1	CL43Contig1		4	1.028	0.7247	1.0568	0.4415	1.1376	0.2342	1.028	0.6769	1.0965	0.3568	1.0765	0.4156
410	6.16	6.16	100	comp50845_c0_seq11_1	comp50845_c0_seq11_1		3	1.9588	0.1517	1.028	0.49	1.0471	0.6251	1.6444	0.2094	1.7061	0.1573	1.1695	0.8936
411	6.15	6.19	73.3	CL1Contig4120	CL1Contig4120		3	0.9817	0.8996	0.912	0.8068	1.3552	0.7882	0.7178	0.6083	0.6607	0.5527	0.7727	0.4432
412	6.13	6.13	71.4	CL1Contig2911	CL1Contig2911		3	1.0471	0.6943	0.8954	0.6474	1	0.9419	0.8954	0.6181	0.871	0.4528	0.8551	0.5044
413	6.13	6.13	87.5	CL1Contig3003	CL1Contig3003		4	0.9376	0.9865	0.9638	0.7995	1.028	0.3797	0.9638	0.8952	0.9727	0.7472	0.9908	0.7913
414	6.12	6.2	60.8	CL87Contig2	CL87Contig2		3	1.1066	0.4684	0.955	0.6697	1.0765	0.4794	1.0864	0.4237	1.0375	0.7227	1.1169	0.379
415	6.11	6.21	67.1	CL862Contig2	CL862Contig2		3	0.9376	0.6675	0.9204	0.6472	0.9376	0.8025	0.929	0.7053	0.929	0.6606	0.8872	0.4311
416	6.11	6.15	69	CL1991Contig1	CL1991Contig1		3	0.9036	0.4145	1	0.9237	0.8872	0.4307	0.9638	0.8759	1.0471	0.8991	0.955	0.843
417	6.1	6.31	81.6	comp53052_c0_seq1_2	comp53052_c0_seq1_2		4	0.9036	0.8283	0.8872	0.5501	1.0666	0.5953	0.8395	0.4771	1	0.9152	0.863	0.535
418	6.09	6.12	92.5	CL1766Contig1	CL1766Contig1		16	0.8091	0.68	1.1169	0.8308	0.8166	0.7298	0.9036	0.7983	0.8954	0.7913	0.8472	0.7815
419	6.08	6.15	64.9	CL2307Contig1	CL2307Contig1		9	0.787	0.5356	1.028	0.8769	0.8091	0.5377	1.1272	0.8502	1.0666	0.9387	1.0471	0.8407
420	6.07	6.07	81	CL4180Contig1	CL4180Contig1		4	0.955	0.5215	1.0093	0.8947	0.9376	0.5058	1.0093	0.9866	1	0.8285	1	0.9624
421	6.06	6.07	83.7	CL3431Contig1	CL3431Contig1		3	0.9376	0.7419	0.929	0.8104	0.9376	0.6252	1.0093	0.9898	0.9908	0.9494	1	0.9999
422	6.06	6.06	91.5	CL2288Contig1	CL2288Contig1		5	0.929	0.4926	0.9638	0.5516	1.0093	0.9064	1.0093	0.9094	0.929	0.4744	1	0.885
423	6.05	6.15	62.4	CL1582Contig1	CL1582Contig1		5	1.0765	0.617	1.0471	0.7438	1.0186	0.7383	1.0471	0.8972	1.0765	0.6952	1.0666	0.6329
424	6.05	6.12	85.1	CL1Contig2884	CL1Contig2884		3	0.8166	0.9125	0.9638	0.7963	0.7112	0.6896	1.3552	0.4203	1.2023	0.5722	1.0375	0.9287
425	6.05	6.05	99.2	CL2441Contig1	CL2441Contig1		7	1.0471	0.8034	0.9908	0.8204	1.0186	0.8759	0.9817	0.8621	0.9727	0.5377	0.9817	0.7013
426	6.05	6.05	93.2	CL85Contig2	CL85Contig2		11	2.3988	0.4044	2.3768	0.401	2.0512	0.4437	0.871	0.692	0.7656	0.6005	0.8872	0.5377
427	6.04	6.09	85.2	CL301Contig2	CL301Contig2		4	0.7379	0.6016	0.912	0.9105	0.5916	0.3243	1.406	0.3211	1.0864	0.8198	1.1588	0.9166
428	6.04	6.04	82.1	comp47151_c1_seq9_2	comp47151_c1_seq9_2		8	1.2246	0.825	0.7516	0.6555	0.912	0.7226	1.2706	0.7388	1.0375	0.8227	1.4859	0.7378
429	6.03	8.03	83.2	CL2458Contig1	CL2458Contig1		5	0.9376	0.8188	0.9204	0.7658	0.8872	0.6595	1.0765	0.7413	1.1695	0.5332	1.028	0.8946
430	6.03	6.06	63.1	CL1235Contig1	CL1235Contig1		3	1.1588	0.4569	0.9817	0.9914	1.1169	0.4473	1.0765	0.634	1.1376	0.4683	1.0093	0.8229
431	6.03	6.03	98.1	CL1Contig1369	CL1Contig1369		3	0.9376	0.7094	1.0093	0.8464	1.028	0.7976	1.0568	0.73	1.0471	0.8097	1.0375	0.8521
432	6.03	6.03	76.5	CL1Contig3203	CL1Contig3203		3	0.955	0.6811	0.9376	0.7136	0.9727	0.9438	1.0471	0.724	1.0375	0.8059	1.028	0.8598
433	6.02	8.02	82.9	CL5860Contig1	CL5860Contig1		5	1	0.9696	0.9908	0.945	0.955	0.84	0.8954	0.7063	1.0471	0.8068	0.9817	0.9126
434	6.02	6.22	61.2	comp53291_c0_seq1_2	comp53291_c0_seq1_2		3	0.9908	0.9536	0.8241	0.7129	0.8166	0.5372	0.871	0.7634	0.6252	0.327	0.7727	0.7281
435	6.02	6.13	94.6	CL830Contig1	CL830Contig1		4	0.7943	0.5186	0.8091	0.5102	0.6546	0.3878	1.4322	0.5464	1.2474	0.7737	1.3804	0.6553
436	6.02	6.12	86.5	CL306Contig1	CL306Contig1		6	1.3428	0.5355	1.2246	0.7522	1.0965	0.6874	0.6368	0.5968	0.787	0.6953	0.912	0.9152
437	6.02	6.1	47.7	CL1Contig4038	CL1Contig4038		4	1.1482	0.4199	1.0093	0.9804	0.9908	0.9317	1.0093	0.8424	0.9908	0.9022	0.9817	0.8119
438	6.02	6.09	75.1	comp7181_c0_seq1_2	comp7181_c0_seq1_2		5	1.7219	0.184	1.6144	0.2717	1.6144	0.2369	1.0375	0.8239	1.2589	0.5601	1.3552	0.3054
439	6.02	6.02	80.7	CL1Contig811	CL1Contig811		4	0.9638	0.8337	0.929	0.8864	0.879	0.4032	0.8872	0.6688	0.8954	0.6761	0.9462	0.873
440	6.02	6.02	77.9	CL2655Contig1	CL2655Contig1		4	1.977	0.328	1.5136	0.3371	2.1086	0.3057	1.3932	0.4158	1.5704	0.3528	1.3062	0.8777
441	6.01	6.06	88	comp31886_c0_seq1_2	comp31886_c0_seq1_2		3	0.787	0.775	1.0965	0.9143	0.7656	0.7731	1.0864	0.9127	1.1376	0.8908	1.1066	0.936
442	6.01	6.01	54.7	comp32453_c0_seq1_2	comp32453_c0_seq1_2		3	0.9908	0.9326	1.028	0.847	0.9462	0.947	0.9638	0.9173	0.9908	0.8501	0.9462	0.9962
443	6.01	6.01	58.8	comp6345_c0_seq1_2	comp6345_c0_seq1_2		5	1.1695	0.9275	1.4454	0.631	1.2023	0.8258	0.3436	0.4374	0.5346	0.459	0.5598	0.4558
444	6.01	6.01	96.1	comp6204_c0_seq2_2	comp6204_c0_seq2_2		3	1.0568	0.8064	1.1803	0.308	1.0471	0.6496	1.0375	0.7684	1.0093	0.9463	1.0568	0.8468
445	6.01	6.01	86.8	CL114Contig1	CL114Contig1		6	0.9908	0.9078	1.1066	0.8964	0.871	0.8404	1.2474	0.9217	1.3552	0.8437	1.4859	0.7691
446	6	6.11	75.5	comp54206_c0_seq1_2	comp54206_c0_seq1_2		3	0.9036	0.548	0.8395	0.6568	0.8954	0.4482	0.879	0.6853	1.0864	0.9706	0.6138	0.2357
447	6	6.08	86.8	comp49986_c1_seq1_2	comp49986_c1_seq1_2		3	1.5849	0.5298	1.2474	0.711	1.3183	0.811	0.929	0.916	1.2023	0.8963	0.9638	0.9002
448	6	6.07	87.2	CL4395Contig1	CL4395Contig1		3	0.9908	0.9427	0.9376	0.8585	0.9817	0.9039	0.929	0.9195	0.955	0.9178	1.0375	0.7674
449	6	6.07	71.8	comp51731_c0_seq1_1	comp51731_c0_seq1_1		3	0.4875	0.3074	0.8091	0.701	0.5598	0.3795	1.2023	0.7953	1.1695	0.8121	1.2023	0.7632
450	6	6.05	79.6	CL1063Contig1	CL1063Contig1		4	0.9727	0.9151	0.9727	0.9226	0.955	0.8027	0.955	0.9136	1.0471	0.8571	1.0471	0.7651
451	6	6.05	78.3	comp52443_c0_seq1_2	comp52443_c0_seq1_2		4	1.5704	0.3329	1.2589	0.7111	1.6293	0.2404	1.1695	0.7312	0.9462	0.6565	1.2359	0.4462
452	6	6.05	97	CL78Contig3	CL78Contig3		3	0.9036	0.7037	0.8872	0.6918	0.879	0.6426	1.0093	0.9094	0.9462	0.8818	0.871	0.5313
453	6	6.04	81.9	CL3368Contig1	CL3368Contig1		3	1.1912	0.8363	0.8872	0.6281	1.0666	0.6841	0.6546	0.2412	1.1695	0.6764	1.2823	0.4314
454	6	6.04	88.4	comp47132_c0_seq1_2	comp47132_c0_seq1_2		3	0.9376	0.8733	1.0864	0.9091	1.0568	0.8805	1	0.9677	1.0186	0.9941	1.0666	0.9616
455	6	6.04	92.5	comp57671_c0_seq1_1	comp57671_c0_seq1_1		4	1.0568	0.8068	1.1588	0.5842	1.0568	0.8192	1.0864	0.7014	0.9817	0.9293	1	0.9512
456	6	6.04	100	CL1Contig1410	CL1Contig1410		3	0.8166	0.4689	1.0093	0.8285	0.871	0.7382	1.028	0.915	0.8954	0.8364	1.0093	0.851
457	6	6.02	70.3	CL6192Contig1	CL6192Contig1		3	1.3428	0.3903	0.9204	0.4713	1.1912	0.6675	1.0765	0.8748	1.0375	0.9737	0.9638	0.6593
458	6	6.02	76.4	CL4846Contig1	CL4846Contig1		3	1	0.965	1.0666	0.7725	1.028	0.7682	1.1588	0.5169	1.0186	0.8927	0.9908	0.9179
459	6	6.02	96.2	CL765Contig1	CL765Contig1		3	0.9462	0.8564	0.929	0.851	1.0093	0.7229	0.9376	0.8741	1	0.7052	0.9638	0.9716
460	6	6	85.8	CL1Contig3102	CL1Contig3102		3	0.9727	0.9721	1.0186	0.9665	1.028	0.8346	0.912	0.8007	0.9376	0.8212	0.8872	0.7658
461	6	6	79.1	CL1Contig3063	CL1Contig3063		4	0.9638	0.8857	1	0.9453	0.9036	0.5823	0.955	0.974	0.955	0.7729	0.9036	0.6785
462	6	6	97.9	CL256Contig2	CL256Contig2		4	0.673	0.5495	0.863	0.8481	0.7311	0.6381	1.0568	0.8281	0.9817	0.8938	1.0093	0.9252
463	6	6	95.2	CL5429Contig1	CL5429Contig1		6	1.4191	0.7061	1.3552	0.6929	1.8365	0.581	1.028	0.9659	0.7586	0.951	0.7112	0.9371
464	6	6	100	CL605Contig1	CL605Contig1		4	1	0.9436	0.9908	0.9367	0.9462	0.8461	1.0471	0.8275	1.028	0.8752	1.0186	0.8356
465	6	6	90.5	comp50599_c0_seq2_1	comp50599_c0_seq2_1		7	0.9908	0.85	0.9727	0.9962	0.9817	0.952	0.9727	0.9418	0.955	0.829	0.9908	0.9571
466	6	6	75.8	CL2383Contig1	CL2383Contig1		6	0.9638	0.8322	0.9376	0.9348	0.7943	0.8477	1.2942	0.7425	1.1912	0.7713	1.2023	0.8204
467	6	6	96.9	CL1348Contig1	CL1348Contig1		4	1.1912	0.7219	1.1376	0.6525	0.8954	0.8281	0.673	0.6249	0.7244	0.7121	0.7112	0.7007
468	6	6	93.6	comp25293_c0_seq1_1	comp25293_c0_seq1_1		4	1.0965	0.797	1.0765	0.8249	1	0.9178	1.0765	0.8908	0.9908	0.9139	1.0093	0.9418
469	6	6	66.2	CL5229Contig1	CL5229Contig1		3	0.955	0.9095	1.0568	0.8595	0.9817	0.9771	0.9908	0.9935	0.912	0.8104	1.1482	0.6883
470	6	6	50.9	CL1Contig3081	CL1Contig3081		3	0.912	0.7559	0.8954	0.8059	0.8872	0.7677	0.9727	0.9301	1	0.9316	1.028	0.9803
471	6	6	66.1	CL1Contig2092	CL1Contig2092		7	1.3428	0.6119	1.977	0.3778	1.556	0.5225	0.0802	0.1401	0.1117	0.143	0.0912	0.135
472	6	6	100	CL3115Contig1	CL3115Contig1		3	0.9817	0.9897	0.955	0.9036	0.955	0.958	0.9908	0.7981	0.9908	0.6109	1.0568	0.6172
473	6	6	65	CL1Contig4211	CL1Contig4211		3	0.9727	0.9821	0.9638	0.8989	0.9817	0.9692	0.9908	0.9172	0.9908	0.9578	0.9036	0.7641
474	6	6	100	CL134Contig2	CL134Contig2		4	0.9817	0.9762	0.9727	0.9422	1.0093	0.864	0.9727	0.9908	0.9036	0.9325	0.9727	0.9752
475	6	6	90.5	CL4851Contig1	CL4851Contig1		3	1.0093	0.8859	1.1066	0.8571	0.879	0.6963	0.955	0.9566	1.0375	0.9916	0.9817	0.9031
476	6	6	96.1	CL3227Contig1	CL3227Contig1		3	0.9727	0.7942	1.028	0.8578	1.0093	0.983	0.9817	0.9964	0.9817	0.9436	0.9908	0.9865
477	6	6	78.3	comp51507_c0_seq1_1	comp51507_c0_seq1_1		6	1	0.6612	1.0375	0.4986	0.9462	0.991	1.028	0.6499	0.9462	0.9256	0.9727	0.8038
478	6	6	81.2	CL22Contig4	CL22Contig4		7	0.8318	0.5574	0.9908	0.7772	0.955	0.7786	1.2023	0.9406	1.4454	0.7167	1.0666	0.9572
479	6	6	67.1	CL183Contig3	CL183Contig3		6	0.7656	0.8222	0.9727	0.7733	0.6252	0.6244	1.4191	0.5909	1.2359	0.7971	1.3677	0.9965
480	6	6	68.3	comp51527_c0_seq1_1	comp51527_c0_seq1_1		5	0.8318	0.6661	0.929	0.9683	0.8872	0.7928	1.1376	0.6726	1.0666	0.852	1.1376	0.8011
481	6	6	42.9	comp42541_c0_seq1_1	comp42541_c0_seq1_1		3	0.6252	0.7425	1.0765	0.9138	0.7244	0.6852	1	0.9612	0.8017	0.7963	0.5152	0.7345
482	5.94	5.94	66.9	CL1Contig247	CL1Contig247		4	0.9376	0.7551	0.9462	0.7603	0.9727	0.8425	0.879	0.5225	0.863	0.4167	0.8472	0.4667
483	5.93	5.93	93.7	comp38869_c0_seq1_1	comp38869_c0_seq1_1		5	1.556	0.5064	1.4322	0.5009	1.4322	0.5045	0.4613	0.4355	0.3373	0.4085	0.1117	0.418
484	5.92	5.92	31.2	CL120Contig1	CL120Contig1		3	1.0666	0.885	1.2134	0.6962	1.0965	0.8372	0.929	0.895	0.8551	0.7711	1	0.9817
485	5.89	5.94	44.4	CL1Contig3884	CL1Contig3884		3	0.929	0.8164	0.9376	0.8684	0.8318	0.653	0.929	0.9061	0.912	0.8384	0.912	0.834
486	5.88	6.3	56.9	CL3750Contig1	CL3750Contig1		4	1.0666	0.4743	1.028	0.7261	1	0.9326	1	0.9696	0.929	0.5362	1.028	0.6787
487	5.85	5.85	89.1	CL1259Contig1	CL1259Contig1		4	0.9727	0.9194	0.879	0.5233	0.863	0.6543	0.9036	0.7468	0.8091	0.4889	0.8241	0.5355
488	5.84	5.89	77.7	CL1Contig3145	CL1Contig3145		3	0.9727	0.9474	0.8954	0.7469	1.028	0.9353	1.0666	0.7225	1.0186	0.8857	0.9817	0.9402
489	5.82	5.82	82.5	comp31732_c0_seq1_2	comp31732_c0_seq1_2		3	0.6855	0.4514	0.879	0.7065	0.6486	0.4221	1.2942	0.5136	1.2134	0.5425	1.3428	0.5287
490	5.77	5.77	54.6	CL1Contig2402	CL1Contig2402		3	0.9727	0.9664	1.0666	0.8323	1.0186	0.9947	0.9908	0.9173	0.9462	0.9527	0.912	0.7697
491	5.76	5.76	75.2	CL3471Contig1	CL3471Contig1		11	0.8551	0.9911	0.8318	0.8833	0.6026	0.7213	0.863	0.9872	0.9908	0.894	0.8472	0.9735
492	5.69	5.69	98	CL1045Contig1	CL1045Contig1		3	0.8954	0.6182	0.9817	0.9411	0.8954	0.5446	0.9817	0.887	0.9204	0.7013	1.028	0.9545
493	5.68	5.68	96.2	CL5181Contig1	CL5181Contig1		3	0.8872	0.6396	1.028	0.904	0.863	0.4806	0.955	0.879	1.0666	0.6909	0.9462	0.8488
494	5.65	5.74	77.8	CL570Contig1	CL570Contig1		4	0.879	0.6474	1	0.8924	0.912	0.8208	0.9462	0.9812	0.955	0.7986	0.955	0.9355
495	5.62	5.67	73.2	comp51776_c0_seq1_2	comp51776_c0_seq1_2		4	0.9638	0.6244	1.0568	0.6806	1.0765	0.573	1.0093	0.9603	0.9638	0.7948	1.0093	0.975
496	5.62	5.62	89.1	CL3748Contig1	CL3748Contig1		3	0.9727	0.9603	0.912	0.7728	0.955	0.9079	1.0093	0.94	0.9204	0.8079	0.9727	0.9468
497	5.6	5.6	98.1	comp51673_c0_seq1_1	comp51673_c0_seq1_1		3	0.7656	0.354	0.7656	0.3533	0.6855	0.3297	0.929	0.7387	0.912	0.7388	0.9376	0.7312
498	5.57	5.57	63.9	CL5167Contig1	CL5167Contig1		3	1.0765	0.9463	1.0375	0.9529	1.0186	0.9373	1.1912	0.7315	1.0765	0.8093	1.1482	0.6895
499	5.57	5.57	91.8	CL1Contig1110	CL1Contig1110		3	0.9817	0.9805	0.9376	0.7725	1.1376	0.5061	1.0765	0.6723	0.955	0.851	0.8872	0.574
500	5.54	5.57	47.4	CL1Contig3848	CL1Contig3848		3	1.028	0.9444	1.0375	0.928	1.1169	0.8129	0.9036	0.8489	0.9727	0.9775	1.2134	0.6935
501	5.51	5.51	81	CL1137Contig1	CL1137Contig1		4	1.0864	0.904	0.8017	0.6752	0.597	0.3793	0.5598	0.77	0.7943	0.7139	0.8395	0.7239
502	5.48	5.48	79.6	CL1649Contig1	CL1649Contig1		13	0.879	0.6921	0.6194	0.2177	0.6855	0.2348	1.0568	0.7398	0.9638	0.9149	1.0864	0.9513
503	5.46	5.46	81.5	CL1Contig3886	CL1Contig3886		4	0.9817	0.6877	1.0186	0.7697	0.955	0.9839	1	0.8785	1.1169	0.2853	1.0375	0.7078
504	5.44	5.44	77.4	comp18075_c1_seq1_2	comp18075_c1_seq1_2		7	0.863	0.7422	0.9727	0.9594	0.8017	0.6142	1.0471	0.8927	0.9908	0.999	0.8551	0.71
505	5.4	5.41	70.4	CL2540Contig1	CL2540Contig1		3	1.028	0.6448	0.9638	0.8349	0.9908	0.9285	0.9036	0.8059	1.0093	0.8192	1	0.8631
506	5.38	5.45	75.5	CL1827Contig1	CL1827Contig1		3	0.8872	0.2756	0.929	0.597	0.9638	0.5775	1	0.8788	0.929	0.8281	1.0186	0.8998
507	5.38	5.38	74.2	CL1Contig2912	CL1Contig2912		3	1.0375	0.8389	0.9638	0.9887	0.9204	0.9627	1.1169	0.7869	1.0965	0.7921	1.0375	0.8284
508	5.34	7.57	67.2	CL200Contig2	CL200Contig2		4	1.0186	0.9533	1.1066	0.6204	0.9462	0.8136	1.0186	0.8979	1.0765	0.6575	1.0666	0.7258
509	5.34	5.36	82.1	CL709Contig1	CL709Contig1		5	0.9817	0.8073	0.863	0.4168	0.9727	0.9915	0.8551	0.2488	0.871	0.3029	0.9204	0.5255
510	5.32	5.32	64.8	CL1Contig3074	CL1Contig3074		4	1.0375	0.8076	1.1169	0.4864	1.0666	0.7617	1.0093	0.8161	1	0.9575	1	0.8961
511	5.29	5.32	92.9	CL1Contig435	CL1Contig435		4	1.0666	0.633	1.0666	0.8959	1.0864	0.6213	0.879	0.7959	0.8872	0.7733	0.7798	0.5155
512	5.29	5.31	97.8	CL1731Contig2	CL1731Contig2		4	0.8091	0.8446	0.9908	0.8796	0.6607	0.9706	0.5808	0.9731	1.2359	0.8249	0.7447	0.9381
513	5.27	5.28	78.5	CL4663Contig1	CL4663Contig1		4	1.028	0.9914	0.9817	0.8422	1.028	0.8953	1	0.7823	0.9638	0.6826	0.9376	0.6741
514	5.27	5.27	39.1	CL6050Contig1	CL6050Contig1		4	0.7244	0.2993	0.8954	0.4824	0.787	0.2975	1.0471	0.8081	1.1066	0.8349	1.0666	0.911
515	5.24	5.27	86	CL1Contig443	CL1Contig443		3	0.6252	0.8078	0.5546	0.7853	0.7943	0.899	0.7447	0.8743	1.1272	0.8857	0.9817	0.8058
516	5.24	5.24	66.2	CL5309Contig1	CL5309Contig1		3	0.6026	0.2662	0.6486	0.4199	0.5808	0.2644	1.2134	0.5615	1.0965	0.6666	1.2589	0.5133
517	5.23	5.23	93.4	CL1Contig3560	CL1Contig3560		3	0.9908	0.8789	0.9036	0.6118	0.9817	0.8942	0.863	0.5192	0.9817	0.9824	0.9204	0.6843
518	5.21	5.23	50.9	CL1077Contig1	CL1077Contig1		3	1.028	0.8865	1.0093	0.9783	0.9727	0.7934	0.8954	0.6348	1.0186	0.961	1	0.9908
519	5.18	5.18	86.1	CL1Contig177	CL1Contig177		5	0.9727	0.8846	1.0471	0.5512	1.0568	0.3585	0.9462	0.6559	0.9376	0.735	0.9376	0.7814
520	5.18	5.18	98.3	CL1477Contig1	CL1477Contig1		3	0.9376	0.2765	0.912	0.7107	0.9462	0.454	0.8954	0.3442	1	0.9382	0.9036	0.4101
521	5.17	5.27	69.6	CL871Contig1	CL871Contig1		3	1.0375	0.8278	0.9638	0.9688	1	0.7396	1.0375	0.7671	1.028	0.6853	1.028	0.6923
522	5.16	7.35	96.1	CL60Contig1	CL60Contig1		8	0.6668	0.82	0.9376	0.9008	0.7447	0.9887	0.8472	0.9429	1.0864	0.699	1.1169	0.6159
523	5.16	5.17	57	comp52049_c0_seq1_2	comp52049_c0_seq1_2		3	1.0568	0.815	0.929	0.7987	1.028	0.9618	0.871	0.6956	0.787	0.4108	0.929	0.6794
524	5.13	5.28	70.4	CL1Contig3249	CL1Contig3249		3	1	0.9446	0.8872	0.4312	1	0.9217	0.9727	0.9767	1	0.8696	1	0.9531
525	5.13	5.13	84.7	CL1Contig571	CL1Contig571		3	1.1272	0.5283	1	0.9656	1.0375	0.8931	0.9727	0.9305	1	0.8927	1.0186	0.7942
526	5.09	5.09	87.4	CL1Contig3485	CL1Contig3485		4	0.9638	0.8018	0.787	0.3722	0.7586	0.1893	1.1588	0.6655	0.955	0.8005	0.9727	0.6289
527	5.06	5.21	87.8	CL598Contig2	CL598Contig2		3	1.1066	0.676	0.9376	0.8134	0.9204	0.7827	0.9204	0.7647	0.8551	0.5888	0.8318	0.51
528	5.06	5.06	54	CL5057Contig1	CL5057Contig1		4	1.1588	0.2736	0.9727	0.8771	1.0864	0.4683	1.0471	0.6793	0.9817	0.901	0.8954	0.3869
529	5.05	5.05	98.3	comp46124_c0_seq3_1	comp46124_c0_seq3_1		5	0.9036	0.7661	0.955	0.877	1.0186	0.8694	0.7798	0.4573	0.8395	0.6054	0.7798	0.4615
530	5.01	5.06	85.8	CL2440Contig1	CL2440Contig1		3	0.9908	0.719	1.0093	0.894	1.0186	0.7815	1.0186	0.9792	0.9817	0.5414	0.9727	0.5516
531	4.97	5.02	57.5	CL37Contig2	CL37Contig2		4	1.0864	0.6922	1.1066	0.788	0.9036	0.859	1.0471	0.9119	1.1272	0.8177	0.9908	0.8389
532	4.97	4.97	85.2	CL103Contig2	CL103Contig2		3	1.1482	0.5988	1.0864	0.6402	1.2023	0.4261	1.0765	0.7066	1.1588	0.8616	1	0.8331
533	4.93	4.93	68.7	CL199Contig2	CL199Contig2		3	1.0568	0.8833	0.6982	0.1964	0.4529	0.0856	0.7112	0.2642	0.6546	0.18	0.6427	0.2209
534	4.9	4.9	58	CL152Contig2	CL152Contig2		3	1.0568	0.8404	0.9727	0.9726	1.0965	0.6543	1.0375	0.8295	1.0568	0.7869	0.9638	0.9255
535	4.88	4.88	50.4	comp42582_c0_seq1_1	comp42582_c0_seq1_1		4	0.9204	0.9083	0.9817	0.993	0.912	0.8662	0.929	0.8617	1.0471	0.9227	0.9204	0.8566
536	4.85	4.94	85.5	CL1960Contig1	CL1960Contig1		4	0.9638	0.8834	0.955	0.6693	0.9204	0.5927	0.9817	0.7721	0.9817	0.9656	1.0375	0.6906
537	4.8	4.82	71.2	CL720Contig2	CL720Contig2		4	0.8318	0.9529	0.9638	0.7758	0.5916	0.3062	1.2359	0.6017	1.0568	0.8626	0.912	0.7121
538	4.78	4.85	71.5	CL2141Contig1	CL2141Contig1		2	1.0375	0.7263	1.0093	0.8816	1.0093	0.8586	1.0568	0.5553	1.0568	0.6193	1.0568	0.5475
539	4.78	4.78	81.3	CL81Contig1	CL81Contig1		3	0.6982	0.4365	0.6792	0.4114	0.5598	0.3322	1.1588	0.652	1.2359	0.5727	1.028	0.9995
540	4.77	4.81	97	CL1Contig3168	CL1Contig3168		4	0.8166	0.6782	0.8318	0.7881	0.8318	0.6896	0.9462	0.9402	0.8954	0.8366	0.879	0.7666
541	4.77	4.79	86.1	comp53492_c0_seq1_2	comp53492_c0_seq1_2		3	1.028	0.8029	1.028	0.9985	0.955	0.5975	0.9817	0.8075	0.912	0.4552	0.9204	0.5709
542	4.76	4.76	83.3	CL697Contig1	CL697Contig1		4	1.0471	0.8615	0.9908	0.976	1.0093	0.9528	1.1376	0.8069	0.9908	0.9284	1.028	0.9751
543	4.74	4.74	68.3	CL1912Contig1	CL1912Contig1		5	0.9908	0.9996	0.9817	0.9763	1	0.9642	0.9376	0.8103	1.1482	0.5496	1.0765	0.7111
544	4.73	4.73	73.8	comp52757_c0_seq1_2	comp52757_c0_seq1_2		3	0.912	0.7868	0.955	0.8749	0.9638	0.7191	0.955	0.8412	0.9462	0.8203	0.9727	0.9641
545	4.71	4.83	60.7	CL1Contig3935	CL1Contig3935		3	1.0375	0.8164	1.0666	0.7295	0.9727	0.9739	0.9462	0.8671	0.9908	0.9611	0.9817	0.9906
546	4.64	4.66	86.6	CL1Contig3890	CL1Contig3890		3	0.9817	0.7811	0.8472	0.4083	0.9462	0.6752	0.9204	0.5365	1.0471	0.9653	0.8091	0.289
547	4.64	4.64	89.6	CL1086Contig1	CL1086Contig1		4	0.9817	0.663	1.0186	0.5032	1.1066	0.4016	1	0.9865	1.0965	0.3628	0.9817	0.7914
548	4.62	4.62	58.6	comp51901_c0_seq1_2	comp51901_c0_seq1_2		3	0.8954	0.5576	0.9727	0.8468	0.9204	0.6866	0.9817	0.9311	1.028	0.9962	1.0093	0.9316
549	4.62	4.62	81.1	CL1Contig4145	CL1Contig4145		3	1.1588	0.6257	1.3804	0.315	1.1066	0.7872	0.929	0.8684	0.8318	0.6105	0.787	0.422
550	4.61	4.69	83.1	CL3917Contig1	CL3917Contig1		2	1.7378	0.3326	0.6792	0.4555	1.1588	0.95	0.879	0.7748	1.2706	0.7226	0.7047	0.5519
551	4.59	6.74	66.5	CL1Contig3238	CL1Contig3238		3	1.0186	0.8686	0.9462	0.8398	1.0186	0.8691	1.1066	0.585	0.9908	0.996	1.0471	0.8026
552	4.58	10	90.9	CL4965Contig1	CL4965Contig1		6	0.9462	0.9045	0.929	0.7307	1.0568	0.594	0.9462	0.7901	0.9817	0.6722	0.9638	0.971
553	4.55	4.55	89.6	CL1Contig4217	CL1Contig4217		2	0.9727	0.9645	0.912	0.5181	0.9908	0.9245	1.0375	0.5931	0.9638	0.8928	0.9817	0.995
554	4.55	4.55	81.7	CL1140Contig1	CL1140Contig1		2	0.8395	0.8089	1	0.8042	1.1272	0.4242	0.5754	0.1073	0.7047	0.2949	0.6081	0.1621
555	4.53	4.55	76.3	CL1Contig3113	CL1Contig3113		2	1.1066	0.6877	1.0864	0.9418	1.1695	0.8094	0.9204	0.9826	0.8241	0.7912	0.5702	0.5001
556	4.51	4.51	98.9	CL1Contig3261	CL1Contig3261		2	0.9462	0.7737	1	0.8912	1.0568	0.8665	0.9727	0.9621	1.0965	0.8048	0.955	0.7256
557	4.49	4.49	60.7	comp38865_c0_seq1_2	comp38865_c0_seq1_2		3	0.955	0.6833	1.0666	0.4306	1.0375	0.8662	1	0.8416	1.028	0.8269	1.028	0.788
558	4.49	4.49	91.3	CL2032Contig1	CL2032Contig1		2	1.1376	0.4107	1.1066	0.5461	1.1272	0.3888	0.9204	0.758	0.9817	0.9649	0.9462	0.9098
559	4.48	4.51	57.8	comp51302_c0_seq1_1	comp51302_c0_seq1_1		3	0.929	0.7341	0.9908	0.9622	0.9817	0.88	0.9036	0.5649	0.929	0.7344	0.912	0.5626
560	4.48	4.49	94.4	CL1Contig2846	CL1Contig2846		2	1.028	0.873	0.9727	0.6571	0.955	0.9016	1.0471	0.7714	1.0666	0.6562	1.0864	0.6644
561	4.46	4.46	59.5	CL5244Contig1	CL5244Contig1		3	1.028	0.8341	0.9638	0.9062	0.9727	0.9754	1.0093	0.9091	0.9727	0.9307	0.9817	0.8761
562	4.44	4.44	95.8	CL4764Contig1	CL4764Contig1		3	0.7244	0.8739	0.863	0.8244	0.492	0.2364	0.9376	0.8247	0.9036	0.8651	0.9908	0.8683
563	4.44	4.44	69.9	CL2309Contig1	CL2309Contig1		5	0.9908	0.8236	1.0186	0.9421	0.9908	0.8883	1.0186	0.9994	1.0093	0.993	1	0.9356
564	4.42	4.45	50.5	CL4812Contig1	CL4812Contig1		3	1	0.9731	1.0568	0.9138	0.8017	0.6693	0.7798	0.6388	0.8318	0.7421	0.7447	0.603
565	4.39	4.42	77.7	CL3461Contig1	CL3461Contig1		2	1.0666	0.67	1.2023	0.3048	1.0471	0.7763	1.0666	0.6618	0.9727	0.9092	1.0765	0.6149
566	4.38	4.4	88.7	comp6147_c0_seq1_2	comp6147_c0_seq1_2		2	0.929	0.8519	0.955	0.8632	0.9638	0.9665	1	0.8767	1.0375	0.7863	0.871	0.6349
567	4.38	4.38	70.2	CL3319Contig1	CL3319Contig1		2	1.0093	0.8291	0.9817	0.7414	1.028	0.9179	0.9376	0.5027	1.028	0.9814	0.9817	0.6395
568	4.37	4.4	82.8	CL1Contig3348	CL1Contig3348		3	1.0375	0.6979	1	0.8343	1.0765	0.4559	0.8872	0.2617	1.0375	0.6767	0.9727	0.9331
569	4.35	4.35	100	CL1Contig538	CL1Contig538		2	0.955	0.9657	0.9204	0.7219	0.9727	0.892	0.9462	0.982	0.9638	0.9309	0.9462	0.9574
570	4.34	4.34	89.2	comp17584_c0_seq1_2	comp17584_c0_seq1_2		2	0.9036	0.762	0.9036	0.7718	0.929	0.8265	0.871	0.6797	0.7943	0.5026	0.9376	0.8492
571	4.32	4.54	63.4	CL1Contig450	CL1Contig450		3	1.1695	0.3667	1.1482	0.4363	1.0093	0.9244	0.9817	0.7455	1.0186	0.6684	1.0093	0.9439
572	4.32	4.39	79.6	CL3063Contig1	CL3063Contig1		3	1.0375	0.9425	0.5297	0.2595	1.2942	0.755	0.7727	0.5468	0.8395	0.6665	1.0471	0.8755
573	4.31	4.31	60.1	CL422Contig1	CL422Contig1		15	1.1169	0.4713	0.9204	0.6802	1.0093	0.5656	1.4588	0.3911	1.2589	0.3174	1.1272	0.9996
574	4.3	4.32	73.9	CL2813Contig1	CL2813Contig1		3	2.3988	0.3719	1.3932	0.9348	1.3305	0.969	1.3183	0.9571	0.6194	0.7077	0.4742	0.651
575	4.29	4.31	91.9	CL970Contig1	CL970Contig1		6	1.028	0.8729	1	0.8911	0.9817	0.957	1.0375	0.7032	1.0186	0.8728	1.0568	0.5866
576	4.27	4.28	75.9	comp6530_c0_seq1_2	comp6530_c0_seq1_2		3	1.0471	0.8714	1.0965	0.7634	1.0666	0.8299	1.0186	0.936	1.2023	0.604	0.929	0.847
577	4.25	4.28	100	CL1Contig3872	CL1Contig3872		2	1.1169	0.9119	2.3768	0.1865	1.028	0.9975	0.8472	0.658	0.2188	0.2043	1.3552	0.6877
578	4.23	4.29	55	CL1Contig2962	CL1Contig2962		3	0.863	0.7602	0.912	0.9897	0.955	0.8573	0.8395	0.9077	1.028	0.8455	0.9817	0.8558
579	4.23	4.24	86.8	comp6155_c0_seq1_2	comp6155_c0_seq1_2		2	1	0.8698	0.929	0.9401	0.929	0.951	0.9817	0.9525	1.0093	0.8657	0.9638	0.9598
580	4.22	4.22	79.2	CL2544Contig1	CL2544Contig1		3	0.9462	0.9263	1.0186	0.648	0.929	0.8503	1.0765	0.5062	1	0.9773	1.0864	0.6112
581	4.21	4.23	69.5	CL1171Contig2	CL1171Contig2		5	1.1376	0.4057	1.0471	0.5045	1.0375	0.6508	0.9817	0.7349	0.9727	0.8037	0.955	0.8302
582	4.2	4.2	92.2	CL258Contig1	CL258Contig1		2	0.929	0.7597	1.2359	0.3411	1.1066	0.5897	1.0666	0.7305	0.9462	0.8502	1.0093	0.917
583	4.2	4.2	95.5	comp52011_c0_seq1_1	comp52011_c0_seq1_1		2	1.0093	0.7334	0.929	0.7323	0.9817	0.9875	0.9036	0.5526	0.7943	0.3011	1.0375	0.8405
584	4.19	4.19	60.3	CL1Contig3274	CL1Contig3274		3	1.1376	0.4566	1.0471	0.7655	1.0471	0.759	0.879	0.5187	1	0.9424	0.8954	0.5929
585	4.18	4.2	76.5	CL1Contig3055	CL1Contig3055		2	0.9908	0.9877	1.0965	0.6452	0.9817	0.9731	1.0093	0.9378	0.9376	0.7996	1.0965	0.6531
586	4.18	4.18	89.7	CL4550Contig1	CL4550Contig1		3	1.0864	0.7794	1.0093	0.994	1.0186	0.9196	1.0568	0.8632	0.9462	0.9537	1.0186	0.9047
587	4.17	4.17	95.4	CL1Contig2990	CL1Contig2990		2	1.0965	0.6533	1.0375	0.7593	0.9727	0.9074	0.9638	0.9866	1	0.8454	0.9376	0.8599
588	4.16	4.21	88.5	CL1782Contig1	CL1782Contig1		2	0.9204	0.7287	0.9376	0.7947	0.8395	0.4372	0.912	0.6909	0.8872	0.599	0.9376	0.7841
589	4.16	4.21	51.4	comp52417_c0_seq1_2	comp52417_c0_seq1_2		2	1.0186	0.8968	0.9727	0.9273	0.9462	0.8346	0.9376	0.7746	0.9727	0.9197	0.9462	0.8087
590	4.16	4.18	87.1	CL1Contig157	CL1Contig157		2	0.929	0.7584	1	0.997	0.9727	0.935	0.9204	0.7613	0.929	0.8238	0.9376	0.8575
591	4.16	4.16	52.4	CL1Contig3051	CL1Contig3051		4	0.929	0.6984	0.9817	0.8423	0.929	0.6476	1.0375	0.8978	1.0093	0.6741	1.0471	0.9501
592	4.15	4.28	96.4	comp52149_c0_seq1_1	comp52149_c0_seq1_1		2	0.871	0.6719	0.8241	0.5596	0.9638	0.9361	0.9462	0.8668	0.912	0.7839	0.929	0.8334
593	4.15	4.19	55	CL323Contig2	CL323Contig2		2	0.9204	0.3778	0.9638	0.8071	0.9727	0.7235	1.0186	0.9366	0.955	0.6685	0.9462	0.7359
594	4.15	4.15	95.8	CL297Contig1	CL297Contig1		2	1.0375	0.8153	1.1588	0.3494	1.0666	0.7105	1.0765	0.7592	1.1066	0.5349	0.9908	0.9881
595	4.14	4.14	65.2	CL6196Contig1	CL6196Contig1		2	1.2474	0.6408	1.0864	0.8528	1.1695	0.661	0.955	0.8858	1.0186	0.9458	1.0186	0.891
596	4.13	4.15	88.9	CL1824Contig1	CL1824Contig1		14	0.6368	0.5904	0.7798	0.3902	0.597	0.2764	1.2589	0.9539	0.9727	0.6472	0.9908	0.8304
597	4.12	4.31	60.1	CL482Contig1	CL482Contig1		4	1.3183	0.073	1.4454	0.0487	1.7219	0.16	1.0765	0.718	0.9204	0.5675	1.028	0.6968
598	4.12	4.12	71	CL1Contig715	CL1Contig715		2	1.0471	0.9323	1.0568	0.913	1.028	0.9695	0.9462	0.8541	1.0186	0.96	0.9727	0.9725
599	4.11	4.13	100	CL5025Contig1	CL5025Contig1		2	1.0093	0.8272	0.9817	0.9268	0.9817	0.9233	1.0471	0.7434	1.0375	0.7254	1.0093	0.8988
600	4.11	4.13	66.2	CL978Contig1	CL978Contig1		3	0.9376	0.9358	0.929	0.8547	0.929	0.983	0.9462	0.8121	0.9036	0.699	0.9462	0.8816
601	4.11	4.13	98.6	CL2080Contig1	CL2080Contig1		2	1.0471	0.7649	0.9908	0.9246	0.9638	0.9097	0.9817	0.9274	1.0186	0.9994	1	0.917
602	4.11	4.11	38.9	CL1Contig3190	CL1Contig3190		2	0.955	0.8218	0.9817	0.9308	0.9204	0.7906	0.9036	0.6681	0.9036	0.6837	0.9638	0.8975
603	4.1	4.1	83	CL3498Contig1	CL3498Contig1		4	1.0864	0.7643	0.9727	0.8178	1.0568	0.8151	1.0765	0.8757	0.9908	0.9849	1	0.9737
604	4.09	6.04	72.9	CL5862Contig1	CL5862Contig1		3	0.6081	0.4297	0.8472	0.7519	0.7586	0.6233	0.955	0.9372	0.8318	0.7362	0.8241	0.718
605	4.09	4.09	70	CL578Contig2	CL578Contig2		4	0.8551	0.3223	0.9036	0.5535	0.8551	0.4148	0.9462	0.7715	0.8872	0.4226	0.9638	0.8279
606	4.08	4.09	63.8	CL1Contig3149	CL1Contig3149		2	0.9638	0.8825	0.9908	0.9469	1.0093	0.6602	1.028	0.6647	0.9817	0.8895	1.0186	0.7053
607	4.08	4.09	81.2	CL2899Contig1	CL2899Contig1		6	0.9908	0.7306	0.9817	0.8529	0.9727	0.913	1	0.9722	1.0471	0.8267	1.0471	0.4278
608	4.08	4.08	97.7	CL1Contig4175	CL1Contig4175		5	0.7178	0.8098	0.673	0.7679	0.955	0.3947	1.0864	0.511	1.1588	0.6589	0.8395	0.7224
609	4.08	4.08	63.3	CL3190Contig1	CL3190Contig1		2	0.9376	0.85	0.955	0.9127	0.8954	0.7279	0.9638	0.9095	0.879	0.6682	0.9204	0.8487
610	4.07	4.07	92.6	comp9987_c0_seq1_1	comp9987_c0_seq1_1		5	1.3428	0.8365	0.7047	0.7184	1.2134	0.9048	0.8318	0.739	1.0186	0.9922	0.9204	0.7951
611	4.06	4.13	76.4	comp50102_c0_seq8_1	comp50102_c0_seq8_1		2	0.955	0.8469	0.929	0.7435	0.8954	0.41	1.1066	0.5096	1.0375	0.7864	1.0186	0.8135
612	4.06	4.08	98.8	CL1412Contig1	CL1412Contig1		2	1.2823	0.3936	1.1695	0.5173	1.2246	0.4368	1.1376	0.5568	1.1169	0.5988	1.0965	0.6385
613	4.06	4.06	89.1	CL673Contig1	CL673Contig1		2	0.597	0.2696	0.7516	0.9199	0.7447	0.8524	1.0568	0.8484	1.1376	0.6919	0.9462	0.83
614	4.06	4.06	63.4	comp42134_c0_seq1_1	comp42134_c0_seq1_1		3	1.0093	0.7858	1.0765	0.7441	1.0186	0.9506	1.0965	0.8728	0.9908	0.996	1.0375	0.9238
615	4.05	4.24	52.6	CL1Contig3215	CL1Contig3215		2	1.1912	0.5222	0.9817	0.9607	0.9908	0.9858	0.9036	0.7344	0.9727	0.9347	1.028	0.8994
616	4.04	4.04	84.6	CL3330Contig1	CL3330Contig1		3	0.8872	0.7618	1.0965	0.5987	1.1169	0.5937	1.0864	0.5886	1.1272	0.6195	1.1912	0.4709
617	4.04	4.04	46.3	CL1Contig2795	CL1Contig2795		3	1.0093	0.899	0.9908	0.956	1.1376	0.7581	0.9638	0.9648	1.0864	0.8326	1.0568	0.8865
618	4.03	4.05	78	CL3912Contig1	CL3912Contig1		6	0.912	0.8408	1.0093	0.7112	1.1272	0.5342	1.0186	0.6985	1.0186	0.7613	1	0.766
619	4.03	4.03	56.7	comp51415_c0_seq1_1	comp51415_c0_seq1_1		2	1.6596	0.4745	1.4997	0.651	1.9588	0.3984	0.5445	0.8126	0.4529	0.7844	0.9376	0.7707
620	4.03	4.03	76.6	comp52037_c0_seq1_2	comp52037_c0_seq1_2		2	0.929	0.9563	1	0.7467	0.9638	0.9503	0.8954	0.7525	0.9908	0.9045	0.9908	0.8077
621	4.03	4.03	59.2	CL1186Contig1	CL1186Contig1		2	1.0471	0.8814	1.0375	0.9046	0.955	0.9624	1.0375	0.7983	1.0186	0.9183	1.0965	0.7901
622	4.03	4.03	81.1	CL1Contig2972	CL1Contig2972		3	1.0965	0.6075	1.0765	0.6526	0.879	0.5521	1.1482	0.4976	1.0666	0.6823	1	0.8925
623	4.03	4.03	74.2	CL820Contig2	CL820Contig2		2	1.2474	0.5706	1.1066	0.6418	1.0093	0.7269	0.9462	0.9477	1.1803	0.6626	1.0375	0.8522
624	4.03	4.03	98.5	CL214Contig2	CL214Contig2		2	1.4588	0.6404	1.6596	0.5716	1.2474	0.7833	0.597	0.4329	0.8017	0.691	0.6918	0.9436
625	4.03	4.03	65.9	comp45473_c0_seq1_2	comp45473_c0_seq1_2		2	1.1376	0.656	1.028	0.9168	1.1066	0.6682	1.1588	0.6631	1.0093	0.9166	0.9462	0.9306
626	4.03	4.03	67.4	CL4752Contig1	CL4752Contig1		3	1.1272	0.4462	1.1169	0.6492	1.0375	0.7957	1.0568	0.7256	1.028	0.9111	1.0375	0.8399
627	4.03	4.03	75	CL1Contig627	CL1Contig627		2	0.5916	0.6573	0.3436	0.4637	0.4699	0.555	1.0765	0.9946	1.3183	0.5982	1.1912	0.6586
628	4.02	4.13	72.4	CL5330Contig1	CL5330Contig1		2	1.9231	0.372	1.888	0.4197	2.0137	0.3689	0.5861	0.4714	1.1912	0.8247	1.4859	0.3849
629	4.02	4.08	60.9	CL1539Contig1	CL1539Contig1		2	0.863	0.9542	0.7656	0.93	0.8091	0.9522	0.8091	0.8948	0.9462	0.8794	1.0568	0.7689
630	4.02	4.08	100	CL1Contig2051	CL1Contig2051		2	0.929	0.9912	0.9376	0.6122	0.9376	0.7364	0.9908	0.7532	0.9817	0.8764	0.912	0.7357
631	4.02	4.07	78	CL428Contig1	CL428Contig1		2	0.879	0.8609	1.0093	0.9548	0.9204	0.9904	0.8954	0.783	0.8318	0.7202	0.9462	0.9905
632	4.02	4.07	53.6	CL4784Contig1	CL4784Contig1		3	0.6607	0.6469	1.4997	0.8714	1.0471	0.9612	0.8395	0.7126	0.7798	0.6426	1.1169	0.9457
633	4.02	4.06	89.7	CL2609Contig1	CL2609Contig1		3	1.5276	0.4847	1.5417	0.4559	1.2823	0.6379	0.3467	0.3675	0.2965	0.3785	0.1706	0.2959
634	4.02	4.05	77.2	comp28535_c0_seq1_1	comp28535_c0_seq1_1		2	0.597	0.2785	0.9376	0.8478	0.912	0.9349	0.3192	0.1519	0.7447	0.5254	0.7586	0.6415
635	4.02	4.02	90.6	CL1Contig2766	CL1Contig2766		2	0.8318	0.4904	0.9908	0.9914	0.9204	0.778	0.871	0.606	0.9727	0.9327	0.879	0.677
636	4.02	4.02	86.6	CL1Contig812	CL1Contig812		2	1.1272	0.3665	0.8551	0.182	1.1588	0.3229	0.9908	0.9113	0.9204	0.3752	0.929	0.2585
637	4.02	4.02	93.7	CL1Contig1334	CL1Contig1334		2	1.1803	0.7447	1.0965	0.8326	1.1482	0.7246	0.8091	0.6438	0.8241	0.8337	0.912	0.8786
638	4.02	4.02	71.5	CL922Contig1	CL922Contig1		3	1.028	0.8482	0.9817	0.9954	1.1169	0.7241	1.0093	0.9597	1.0471	0.8468	1.028	0.8825
639	4.02	4.02	78.3	CL2783Contig1	CL2783Contig1		2	0.7943	0.4613	0.8241	0.5335	0.8017	0.4969	0.9908	0.9908	0.7656	0.4217	0.8241	0.5496
640	4.02	4.02	100	CL1Contig3073	CL1Contig3073		2	0.8241	0.7641	0.9036	0.8449	0.871	0.8855	0.9638	0.8762	0.9817	0.7449	0.9908	0.8675
641	4.02	4.02	100	comp49177_c0_seq4_1	comp49177_c0_seq4_1		4	1.2823	0.5486	1.0965	0.5973	1.1588	0.7242	1.0471	0.9008	1.1482	0.5282	1.0093	0.838
642	4.02	4.02	93.9	CL5266Contig1	CL5266Contig1		9	1.028	0.9145	0.9376	0.911	0.955	0.9245	0.9908	0.9789	1.0186	0.9441	0.9908	0.9289
643	4.02	4.02	88.9	CL4889Contig1	CL4889Contig1		4	0.8472	0.6355	1.0666	0.6975	0.9817	0.9879	1.2023	0.4554	1.1695	0.4289	0.929	0.8242
644	4.02	4.02	27.3	CL1Contig114	CL1Contig114		3	0.9817	0.8034	0.9817	0.8005	0.871	0.8282	0.8872	0.9949	1.0471	0.6986	0.9908	0.8583
645	4.01	4.1	82.6	CL1922Contig1	CL1922Contig1		3	1.0765	0.6713	1.0471	0.7581	1	0.8802	1.0568	0.7262	1.0375	0.7901	0.8872	0.6259
646	4.01	4.08	72.4	comp15661_c0_seq1_1	comp15661_c0_seq1_1		2	1.1803	0.6255	0.8872	0.7212	1.1588	0.6532	0.9036	0.7717	0.912	0.7826	0.871	0.6886
647	4.01	4.08	90.2	comp48748_c0_seq6_1	comp48748_c0_seq6_1		2	1.8707	0.3646	1.0375	0.886	1.2942	0.8594	0.879	0.9442	1.0965	0.8236	0.8395	0.9935
648	4.01	4.08	64.3	CL740Contig1	CL740Contig1		3	1.0666	0.7893	1.2706	0.461	1.0568	0.8157	1.2706	0.4666	1.1912	0.5542	1.028	0.8812
649	4.01	4.06	55.5	CL5200Contig1	CL5200Contig1		5	1.0765	0.8108	0.9727	0.9354	1.0186	0.9869	1.0471	0.9897	1.028	0.8728	0.7379	0.2258
650	4.01	4.05	84.1	CL1Contig3085	CL1Contig3085		2	1.1272	0.458	1.0186	0.9291	1.0765	0.6321	1.0471	0.7112	0.9817	0.9059	1	0.9911
651	4.01	4.04	88.2	comp53029_c0_seq1_1	comp53029_c0_seq1_1		2	0.9204	0.8861	1	0.8645	0.9036	0.7005	1	0.8758	0.9727	0.9345	0.9908	0.8135
652	4.01	4.04	59.3	CL1357Contig2	CL1357Contig2		3	0.9638	0.9698	1.0864	0.9042	0.8091	0.8575	0.6194	0.5719	0.912	0.8819	1.028	0.9879
653	4.01	4.04	95.7	CL1821Contig1	CL1821Contig1		4	0.9376	0.7955	0.8954	0.6528	1.0186	0.8841	0.7311	0.2376	0.9462	0.8236	0.9638	0.8973
655	4.01	4.03	58	CL6062Contig1	CL6062Contig1		3	1.0471	0.6979	1	0.9735	1.1272	0.5258	1.1272	0.5058	0.9727	0.9728	0.9204	0.7217
656	4.01	4.02	66.3	CL5222Contig1	CL5222Contig1		2	1.1169	0.7814	0.6668	0.4227	0.6918	0.4544	1.1912	0.675	1.0765	0.8385	1.1588	0.7191
657	4.01	4.02	85.1	CL2611Contig1	CL2611Contig1		2	1.0568	0.8138	1.0186	0.7736	1.3305	0.5259	1.1912	0.7195	0.9204	0.7638	1.1695	0.592
658	4.01	4.02	87.2	comp18208_c0_seq2_2	comp18208_c0_seq2_2		2	0.955	0.9141	1	0.9748	1.0186	0.9291	0.9727	0.9634	0.9462	0.8977	0.912	0.805
659	4.01	4.02	96.8	CL1Contig2900	CL1Contig2900		4	1.4322	0.5157	1.1803	0.732	1.2246	0.6887	1.8535	0.3576	1.0864	0.8598	1.9409	0.3342
660	4.01	4.02	81.4	comp41177_c0_seq1_2	comp41177_c0_seq1_2		3	1.028	0.9489	1	0.996	0.9727	0.8544	0.9462	0.9143	0.879	0.7495	0.9908	0.9544
661	4.01	4.01	96.3	CL1096Contig1	CL1096Contig1		2	1.028	0.9227	0.8954	0.9062	0.9638	0.8973	1.1695	0.7287	1.1169	0.8802	1.1066	0.8955
662	4.01	4.01	67.9	CL1Contig2973	CL1Contig2973		2	0.9036	0.8557	0.7798	0.645	0.8241	0.7192	0.8395	0.7459	0.871	0.798	0.8395	0.7401
663	4.01	4.01	78	CL2185Contig1	CL2185Contig1		2	0.7311	0.5287	1.0375	0.9159	1.1066	0.7949	0.9376	0.8979	0.8017	0.6438	0.9036	0.8402
664	4.01	4.01	75.6	CL615Contig1	CL615Contig1		5	0.5495	0.432	0.8166	0.7886	0.863	0.7778	1.2023	0.6009	1.0666	0.8141	0.8954	0.7654
665	4.01	4.01	89.3	CL1Contig3619	CL1Contig3619		3	0.4699	0.7679	1.1169	0.8857	1.0186	0.892	0.1038	0.4204	0.6427	0.8244	0.673	0.7367
666	4.01	4.01	67.3	CL5238Contig1	CL5238Contig1		3	1.0666	0.8817	0.8472	0.5151	0.9036	0.6966	0.863	0.4639	0.9462	0.8004	0.9204	0.6618
667	4.01	4.01	98.5	CL4870Contig1	CL4870Contig1		3	0.9727	0.9914	1.0186	0.9796	0.9817	0.9855	0.9817	0.9109	0.9638	0.9429	0.912	0.8605
668	4.01	4.01	78.6	CL158Contig2	CL158Contig2		5	0.7047	0.6849	0.9204	0.9243	0.7798	0.7862	0.9908	0.9191	1.0186	0.9262	1.0093	0.9047
669	4	17.45	74	CL3259Contig1	CL3259Contig1		43	1.4588	0.5127	1.3552	0.4309	1.3305	0.3147	1.2359	0.4848	1.4859	0.3807	1.4588	0.4044
670	4	9.04	67.4	CL1Contig396	CL1Contig396		7	0.7586	0.6158	0.8017	0.6898	0.9204	0.8783	0.9462	0.9274	0.9036	0.8533	0.879	0.8105
671	4	4.09	48.9	comp53793_c0_seq1_1	comp53793_c0_seq1_1		2	0.9817	0.9865	0.9817	0.9352	0.9036	0.8009	0.8551	0.6328	0.912	0.8468	0.912	0.8532
672	4	4.07	97.8	CL1696Contig1	CL1696Contig1		2	1.2134	0.5242	1.1066	0.7156	1	0.9782	1.0666	0.8682	1.0765	0.732	1.2023	0.6029
673	4	4.07	51.6	CL1Contig1958	CL1Contig1958		2	1.0965	0.7196	1.2246	0.7029	0.9036	0.8105	1.5276	0.439	1.1482	0.7956	0.955	0.9066
674	4	4.07	95.7	CL1Contig3353	CL1Contig3353		2	1.556	0.6763	1.4997	0.6386	1.1066	0.9354	0.8872	0.8535	0.912	0.9261	0.863	0.865
675	4	4.07	100	comp24261_c0_seq1_1	comp24261_c0_seq1_1		2	0.8954	0.7635	1.0186	0.9613	0.955	0.9405	1.1066	0.7489	0.955	0.9471	1.0186	0.8796
676	4	4.06	44.2	CL1Contig1097	CL1Contig1097		3	1.1376	0.7697	1.0568	0.8801	1.0186	0.9363	0.863	0.8109	0.9036	0.8582	0.9462	0.9297
677	4	4.05	97.3	CL1Contig3225	CL1Contig3225		2	1.0666	0.8952	0.9638	0.9882	1.0568	0.8875	1.0471	0.8727	1.0186	0.8733	1.0186	0.8874
678	4	4.05	82.8	CL1675Contig1	CL1675Contig1		2	1.028	0.9724	1.028	0.9223	1.0965	0.7716	1	0.9553	1.0471	0.9032	0.9908	0.9367
679	4	4.05	90.9	CL1Contig414	CL1Contig414		2	0.9638	0.9265	1.0093	0.9867	0.9462	0.901	1	0.9176	1.0375	0.7753	1.028	0.8189
680	4	4.04	70.5	CL1Contig767	CL1Contig767		2	0.9727	0.9076	1.1169	0.6527	1.1066	0.6762	1.0568	0.7487	1	0.9378	0.9036	0.6186
681	4	4.03	80.4	CL1Contig1157	CL1Contig1157		2	1.2706	0.7219	0.4831	0.6527	1.0568	0.8072	0.8872	0.9529	0.9462	0.905	0.9817	0.8104
682	4	4.03	55.6	CL263Contig2	CL263Contig2		2	1.0186	0.9224	1.0375	0.8773	0.9727	0.909	1.0375	0.8348	1.1066	0.773	0.9908	0.9414
683	4	4.03	68.4	CL1Contig2971	CL1Contig2971		2	0.9204	0.7171	1.0965	0.9114	1.0471	0.9912	0.929	0.8501	0.9727	0.9005	1.0471	0.9669
684	4	4.03	98.9	CL2107Contig1	CL2107Contig1		2	0.9817	0.9787	0.9817	0.9905	0.8395	0.703	0.9462	0.9195	0.929	0.8761	0.9638	0.9389
685	4	4.03	92.3	CL1Contig3818	CL1Contig3818		2	0.912	0.6805	0.9036	0.7359	1	0.9502	1	0.9299	1.1066	0.685	0.9908	0.9153
686	4	4.02	62.6	CL1467Contig1	CL1467Contig1		2	1.2942	0.6995	1.2134	0.6633	1.0864	0.7106	1.4588	0.6555	1.3932	0.6085	1.3183	0.6584
687	4	4.02	100	CL266Contig2	CL266Contig2		2	1	0.9815	1.0186	0.9496	0.9376	0.8784	0.9727	0.965	1.0568	0.8731	1	0.9731
688	4	4.02	83.8	comp18025_c0_seq1_2	comp18025_c0_seq1_2		2	1.0093	0.9709	1.0471	0.9061	1	0.9879	1.0864	0.7812	1.0471	0.8617	0.9462	0.9615
689	4	4.02	56.5	CL5313Contig1	CL5313Contig1		2	1.0765	0.7276	0.9908	0.9341	1.0765	0.7051	0.9204	0.8564	0.929	0.8009	0.8872	0.9202
690	4	4.02	94.3	CL1060Contig2	CL1060Contig2		3	0.9036	0.804	1.0093	0.9957	0.929	0.8729	0.9817	0.9808	0.9817	0.9368	0.9376	0.8919
691	4	4.02	48.1	CL1Contig472	CL1Contig472		2	0.955	0.9264	0.6546	0.857	1.1912	0.9697	0.7178	0.9273	1.4454	0.7436	0.8395	0.9823
692	4	4.02	83.3	CL5290Contig1	CL5290Contig1		2	0.879	0.7788	0.8954	0.7316	0.8395	0.7742	1.0666	0.9119	0.929	0.8939	1.0864	0.8667
693	4	4.01	66.4	CL1249Contig2	CL1249Contig2		2	1.5417	0.3493	0.879	0.7191	1.2589	0.5494	1.2589	0.5234	1.1803	0.6415	1.1803	0.6105
694	4	4.01	91.6	CL1Contig1123	CL1Contig1123		3	0.955	0.9529	1.0093	0.9043	0.9376	0.8894	0.929	0.9484	0.9376	0.9198	0.863	0.7562
695	4	4.01	99	comp14227_c0_seq1_1	comp14227_c0_seq1_1		2	0.9462	0.8899	1.0186	0.9293	0.7244	0.437	0.9204	0.8309	1.0093	0.9497	0.9817	0.9811
696	4	4.01	50	CL6204Contig1	CL6204Contig1		3	1.1376	0.4431	0.929	0.8908	1.0864	0.6608	1.0965	0.6765	1.0568	0.6308	1.0186	0.8708
697	4	4.01	62.3	CL1Contig2487	CL1Contig2487		2	1.1803	0.6589	1.2589	0.5787	1.1695	0.7201	1.0568	0.8517	0.9204	0.9192	1.0765	0.8644
698	4	4.01	95.7	CL1907Contig1	CL1907Contig1		4	0.7516	0.6046	0.8017	0.6808	0.4831	0.318	1.1695	0.7485	1.0093	0.963	0.9376	0.9161
699	4	4.01	68.6	CL1Contig2674	CL1Contig2674		2	1.2823	0.509	0.912	0.8694	1.4859	0.3775	1.1169	0.6253	1.0093	0.7819	1.0375	0.8096
700	4	4.01	63.8	CL159Contig1	CL159Contig1		3	0.7656	0.7969	1.0093	0.8783	0.7586	0.7315	1.0471	0.8487	0.9036	0.8761	0.9908	0.9022
701	4	4	79.2	CL1145Contig1	CL1145Contig1		2	1.3677	0.5586	0.7586	0.6208	1.5849	0.4408	0.929	0.8975	1.5704	0.4467	1.4723	0.4977
702	4	4	82	CL3653Contig1	CL3653Contig1		2	1.1169	0.5023	0.9727	0.9498	1.0093	0.7594	1.028	0.832	0.9638	0.9731	0.9638	0.8881
703	4	4	100	CL2047Contig1	CL2047Contig1		2	0.871	0.7316	0.871	0.7514	0.955	0.954	1.0965	0.9529	0.9638	0.8945	0.9376	0.8416
704	4	4	81.4	CL4379Contig1	CL4379Contig1		2	1.0186	0.9119	1.028	0.8197	0.9817	0.856	0.9817	0.7496	0.9462	0.6081	0.955	0.6968
705	4	4	100	CL1Contig3976	CL1Contig3976		2	1.2359	0.6341	1.0965	0.8078	1.2359	0.6106	0.9376	0.7856	1.0471	0.9217	0.9376	0.8467
706	4	4	73	CL1Contig269	CL1Contig269		2	0.955	0.558	1.0186	0.9873	1.2134	0.4696	0.8551	0.4984	1	0.9467	1.1169	0.7485
707	4	4	90.6	CL4075Contig1	CL4075Contig1		2	0.955	0.9237	1.0965	0.7947	0.9036	0.9286	1.0568	0.8503	1.0568	0.9209	1.1272	0.7672
708	4	4	79.3	CL1Contig3919	CL1Contig3919		2	1.0765	0.7415	1.0471	0.9439	1.028	0.9424	0.9908	0.9965	1.0666	0.8375	1	0.9846
709	4	4	86.7	CL1Contig160	CL1Contig160		2	0.9376	0.9823	0.9727	0.9502	0.9908	0.8936	0.9376	0.9496	0.9462	0.9076	0.9204	0.8577
710	4	4	50.5	CL270Contig3	CL270Contig3		2	0.879	0.9154	1.0186	0.7152	0.9817	0.8909	0.6026	0.3848	0.9817	0.7475	1.0093	0.8135
711	4	4	81.5	comp52769_c0_seq1_1	comp52769_c0_seq1_1		2	0.9908	0.652	0.9462	0.699	0.871	0.7103	0.9638	0.7283	1.028	0.824	1	0.9497
712	4	4	85.7	CL70Contig2	CL70Contig2		2	0.9376	0.8106	0.9817	0.9706	0.9908	0.9939	0.8091	0.4586	1	0.9609	0.863	0.5626
713	4	4	90.4	CL27Contig1	CL27Contig1		2	0.9376	0.8885	1	0.9466	0.9462	0.9517	0.9817	0.9527	0.912	0.7369	1.0765	0.6222
714	4	4	61.4	CL25Contig1	CL25Contig1		2	1.0965	0.8884	1.0093	0.9368	0.9376	0.9132	1.1272	0.8742	0.955	0.8433	0.9462	0.8771
715	4	4	88.8	CL1Contig2293	CL1Contig2293		3	1.0568	0.7257	0.9817	0.7313	0.9204	0.6172	0.9908	0.9277	0.9727	0.9797	1	0.8739
716	4	4	81.1	comp54176_c0_seq1_2	comp54176_c0_seq1_2		2	1.2246	0.9269	0.5105	0.6534	0.4656	0.8014	0.631	0.7335	0.6607	0.7454	0.9376	0.7858
717	4	4	68.6	comp45206_c0_seq1_1	comp45206_c0_seq1_1		2	0.8872	0.5436	0.9376	0.761	0.912	0.5928	0.9817	0.971	0.8872	0.5302	1.0471	0.9061
718	4	4	81.9	CL5103Contig1	CL5103Contig1		2	1	0.9789	1.0375	0.8062	0.871	0.5845	0.955	0.9296	0.9817	0.8803	0.8954	0.6675
719	4	4	97.5	CL2492Contig1	CL2492Contig1		4	1.6596	0.5927	1.1482	0.8472	1.5136	0.7079	1.0186	0.9628	1.028	0.9544	0.8166	0.8601
720	4	4	88.4	CL2486Contig1	CL2486Contig1		2	1.028	0.3879	1.0186	0.3902	1.0186	0.464	0.912	0.8463	0.9638	0.4508	1	0.3776
721	4	4	90.5	CL1Contig1478	CL1Contig1478		2	0.8472	0.7317	0.9462	0.9249	1.0093	0.9514	0.8551	0.7374	0.8954	0.8151	0.7311	0.5393
722	4	4	77.8	CL1Contig1341	CL1Contig1341		2	1.1912	0.6203	1.4588	0.4969	1.2359	0.5417	0.2032	0.2681	0.1585	0.2691	0.2109	0.2611
723	4	4	82	CL2410Contig1	CL2410Contig1		5	0.7047	0.9952	0.5754	0.9619	0.8954	0.9714	1.1482	0.9512	1.3552	0.8952	1.0666	0.9118
724	4	4	98.8	comp9812_c0_seq1_1	comp9812_c0_seq1_1		2	1.0186	0.9521	0.929	0.845	0.9638	0.8901	0.9727	0.9564	1.0471	0.9209	1.0375	0.9217
725	4	4	95.1	CL5798Contig1	CL5798Contig1		2	0.871	0.8864	1.0093	0.8962	0.929	0.995	0.912	0.8713	0.8017	0.7575	0.912	0.898
726	4	4	83.1	CL4617Contig1	CL4617Contig1		2	1.0666	0.8035	1.5136	0.6611	0.9727	0.7409	0.3802	0.3261	0.3945	0.315	0.3981	0.1926
727	4	4	95.1	CL361Contig1	CL361Contig1		2	2.5586	0.7241	1.4723	0.6951	1.5704	0.9761	0.8954	0.9417	1.1588	0.911	1.0864	0.9609
728	4	4	78.5	CL1Contig735	CL1Contig735		2	1.0375	0.8117	1.028	0.9189	0.9817	0.9713	1.1169	0.7125	0.9462	0.953	1.0471	0.8247
729	4	4	74.4	CL1Contig3947	CL1Contig3947		2	0.863	0.4105	0.8872	0.4862	0.912	0.5571	0.912	0.4755	0.8872	0.5296	0.9376	0.6496
730	4	4	97.9	CL1Contig25	CL1Contig25		3	0.9908	0.9645	1.0093	0.994	1.028	0.945	1.0093	0.9855	1.0568	0.881	1.028	0.9079
731	4	4	68.5	comp50286_c0_seq10_2	comp50286_c0_seq10_2		2	0.8954	0.8192	0.9638	0.7796	0.9727	0.9144	1.0568	0.858	1.0864	0.8609	1.0666	0.877
732	4	4	74.4	CL5962Contig1	CL5962Contig1		4	1.3804	0.6123	0.5546	0.4312	0.8472	0.8542	0.929	0.6315	0.9908	0.9448	0.8166	0.8428
733	4	4	95.5	CL579Contig2	CL579Contig2		2	0.9376	0.8689	0.9817	0.9532	0.9817	0.9786	0.9462	0.9015	1	0.995	0.9638	0.9992
734	4	4	67.7	CL1Contig3124	CL1Contig3124		2	0.9908	0.9825	0.9817	0.9682	1.1169	0.7869	1.1272	0.8133	1.0093	0.9977	1.1912	0.6435
735	4	4	92.6	CL1Contig2995	CL1Contig2995		2	1.0471	0.8809	0.9376	0.7094	0.9727	0.9057	1.0375	0.864	0.9462	0.796	1.0093	0.9549
736	4	4	47.1	CL4057Contig1	CL4057Contig1		2	1	0.9459	0.9204	0.8985	1.0568	0.8824	0.8551	0.7916	0.9817	0.9865	0.955	0.9295
737	4	4	80.6	CL288Contig2	CL288Contig2		3	1.5136	0.3928	1.4191	0.336	1.6444	0.2617	1.2246	0.4899	1.0864	0.803	1.4322	0.5175
738	4	4	51.9	CL1Contig3086	CL1Contig3086		2	1.0568	0.9734	1.0965	0.8352	1.0965	0.8588	1.0471	0.89	1.1482	0.7734	1.0666	0.8572
739	4	4	80	CL1Contig2889	CL1Contig2889		2	0.8091	0.7156	1.028	0.9592	0.8551	0.7913	1.1912	0.8307	1.1066	0.909	1.1695	0.808
740	4	4	100	CL1504Contig1	CL1504Contig1		3	0.9727	0.8926	0.9908	0.8976	0.863	0.6624	1.0186	0.9697	0.9204	0.8216	1.1066	0.9252
741	4	4	66.3	comp44492_c0_seq13_1	comp44492_c0_seq13_1		4	0.9727	0.6713	1.0568	0.4428	1.0864	0.4534	0.955	0.8237	1.0186	0.573	0.9376	0.8244
742	4	4	90.7	CL4910Contig1	CL4910Contig1		2	1.2246	0.7206	1.0375	0.9194	1.2474	0.6356	1.0864	0.8147	0.9817	0.9777	1.0375	0.9169
743	4	4	86.2	CL2431Contig2	CL2431Contig2		2	0.863	0.9059	0.7244	0.8015	0.955	0.9411	0.492	0.6304	1.3183	0.7769	0.955	0.9294
744	4	4	69.3	CL1Contig455	CL1Contig455		3	0.955	0.8703	0.9462	0.8598	0.9908	0.9656	0.9817	0.992	0.929	0.8168	0.9462	0.8588
745	4	4	39.4	CL1Contig3488	CL1Contig3488		2	1.0471	0.8647	1.0186	0.9656	1.0186	0.7261	0.9638	0.9919	1.0765	0.6992	0.9376	0.7699
746	4	4	87.9	CL1Contig3041	CL1Contig3041		2	1.0093	0.9142	1.0965	0.6887	0.9204	0.6926	0.9376	0.6567	1.0093	0.8319	1.1066	0.6579
747	4	4	78.9	CL1Contig3002	CL1Contig3002		2	0.955	0.8544	0.912	0.8002	0.8872	0.8998	1.0375	0.9154	0.9817	0.9723	0.9638	0.8974
748	4	4	55.8	CL1Contig2935	CL1Contig2935		3	0.929	0.7703	0.9817	0.9845	0.871	0.8039	0.8241	0.6402	0.9204	0.8143	0.9638	0.9853
749	4	4	84.1	CL1Contig252	CL1Contig252		2	0.6668	0.6917	0.5649	0.4127	0.6427	0.923	1.2023	0.899	1.1482	0.8271	1.2134	0.786
750	4	4	51.5	CL15Contig3	CL15Contig3		2	1.028	0.9637	0.7656	0.8155	0.7656	0.8409	1.1695	0.7211	1.1482	0.8189	1.3062	0.772
751	4	4	84.1	comp50489_c0_seq4_1	comp50489_c0_seq4_1		2	0.7727	0.5523	0.6427	0.3687	0.6982	0.4415	1.0765	0.8336	0.9462	0.9087	0.7047	0.4459
752	4	4	48.4	comp46868_c0_seq1_1	comp46868_c0_seq1_1		2	0.955	0.8507	0.9204	0.7358	0.912	0.6953	0.9638	0.8974	1.0375	0.816	0.9638	0.9416
753	4	4	62.2	CL3830Contig1	CL3830Contig1		2	1.0375	0.7912	0.9376	0.7034	1.0186	0.8137	0.9462	0.7869	0.8395	0.5234	0.8472	0.5499
754	4	4	64.3	CL2460Contig1	CL2460Contig1		2	0.6081	0.8377	0.278	0.5486	1.3552	0.7749	0.9908	0.9708	0.787	0.7691	0.3499	0.765
755	4	4	82.9	CL1Contig2276	CL1Contig2276		4	0.955	0.9076	0.9638	0.9155	0.9908	0.9617	1.028	0.9046	0.9817	0.9676	1.0186	0.8853
756	4	4	50	comp62456_c0_seq1_2	comp62456_c0_seq1_2		2	0.9727	0.9482	0.8872	0.8317	1.0186	0.9154	1.0186	0.9572	0.9817	0.9744	1.0375	0.91
757	4	4	92.1	comp49855_c0_seq8_1	comp49855_c0_seq8_1		2	0.871	0.7911	0.8091	0.6964	0.6668	0.4962	0.871	0.791	0.8551	0.7769	1.3677	0.558
758	4	4	71.8	comp46845_c0_seq1_2	comp46845_c0_seq1_2		4	1.2134	0.6886	0.9204	0.88	1.1803	0.6113	1.0965	0.8112	1.0666	0.7731	1.0186	0.8261
760	4	4	98.1	CL2549Contig1	CL2549Contig1		2	1.0186	0.9452	1.0471	0.8299	1.028	0.7975	1	0.8788	0.929	0.9584	1.0093	0.8773
761	4	4	87.3	CL1Contig380	CL1Contig380		2	0.871	0.7917	1.1376	0.7901	0.863	0.7785	0.7311	0.5781	0.9036	0.8569	0.9462	0.9216
762	4	4	62.3	CL1Contig3075	CL1Contig3075		2	1.4723	0.6005	1.0765	0.8373	1.0965	0.8234	1	0.8287	1.1376	0.8708	1.1169	0.7085
763	4	4	36	CL5717Contig1	CL5717Contig1		3	0.631	0.5733	0.9036	0.8621	0.6607	0.6358	1.028	0.8386	1.1912	0.817	1.1482	0.8136
764	4	4	24	CL5388Contig1	CL5388Contig1		2	0.955	0.8347	0.9908	0.9826	0.955	0.9621	1.0568	0.9683	1.0666	0.9459	0.9727	0.9721
765	4	4	92.2	CL4962Contig1	CL4962Contig1		2	1.1588	0.9488	1	0.9484	1.1803	0.7592	1.0375	0.8775	0.929	0.477	0.8872	0.7534
766	4	4	75	comp44117_c0_seq3_2	comp44117_c0_seq3_2		2	0.955	0.9376	0.9462	0.9226	0.787	0.6489	0.8872	0.8254	0.8472	0.8004	0.955	0.9411
767	3.92	4	92.3	CL4958Contig1	CL4958Contig1		4	1.0375	0.8959	1.028	0.9808	0.9727	0.8403	0.912	0.7549	0.912	0.7517	0.9638	0.9031
768	3.92	4	94	CL2478Contig1	CL2478Contig1		2	1.0186	0.9554	0.8954	0.8359	1	0.9963	0.912	0.8227	0.9908	0.9283	0.9727	1
769	3.89	4.06	63.6	CL144Contig1	CL144Contig1		2	0.9817	0.9555	1.0471	0.8401	1.0186	0.9153	1.0375	0.9196	1	0.9984	1.0471	0.8674
770	3.89	3.89	57.9	comp17668_c0_seq1_2	comp17668_c0_seq1_2		3	0.955	0.9223	1.1695	0.9416	0.7727	0.7791	0.5152	0.5604	0.4365	0.4643	0.4699	0.4797
771	3.89	3.89	62.7	comp18201_c0_seq3_2	comp18201_c0_seq3_2		3	1.0186	0.9443	0.9638	0.9556	1.0375	0.7915	1.028	0.912	0.9908	0.9466	1.0186	0.9965
772	3.85	4.04	82.4	comp29447_c0_seq1_1	comp29447_c0_seq1_1		3	1.5849	0.5481	1.3932	0.675	0.9204	0.72	1.1272	0.9009	0.7244	0.865	1.2023	0.8842
773	3.85	3.87	52	CL1Contig442	CL1Contig442		4	0.879	0.7269	0.8954	0.7303	0.929	0.9223	1.0568	0.7761	1.1695	0.8206	1.0765	0.7978
774	3.84	4.04	66.8	CL5679Contig1	CL5679Contig1		2	1.028	0.3277	1.0093	0.5441	0.8472	0.7906	0.9376	0.7519	1.0093	0.6493	1.0471	0.3531
776	3.77	3.82	66.9	CL1840Contig1	CL1840Contig1		2	0.863	0.8253	1.0186	0.8469	1.0375	0.9925	0.8872	0.8231	0.8954	0.9264	0.955	0.8794
777	3.75	3.78	81.8	CL5157Contig1	CL5157Contig1		3	0.9638	0.9336	0.9462	0.8627	0.9204	0.764	0.955	0.844	0.929	0.744	0.929	0.8274
778	3.74	3.74	86.3	CL1Contig26	CL1Contig26		2	1.2134	0.6936	1.0765	0.786	1.0666	0.7733	1.028	0.93	1	0.9885	1.3062	0.5927
779	3.7	3.71	79.3	CL266Contig1	CL266Contig1		2	1.1169	0.6569	0.9817	0.97	0.9376	0.7986	1.1066	0.6701	0.9727	0.8996	0.8872	0.6294
780	3.68	3.69	72.2	CL1Contig2396	CL1Contig2396		2	1.1376	0.6387	1.1066	0.6515	1.0568	0.7878	0.9376	0.8465	0.9908	0.9284	0.9376	0.8316
781	3.66	3.66	62.5	CL1Contig1013	CL1Contig1013		2	1.1272	0.6635	0.9817	0.9781	1.1169	0.6963	0.879	0.651	0.955	0.8746	0.955	0.9007
782	3.64	3.66	89.7	comp63613_c0_seq1_1	comp63613_c0_seq1_1		2	1.0864	0.7332	1.0666	0.5742	1.1272	0.5662	0.9638	0.9352	1	0.9925	0.879	0.7026
784	3.61	3.62	89	CL1925Contig1	CL1925Contig1		2	0.9727	0.9074	1.2359	0.549	0.879	0.701	1.0375	0.8709	0.879	0.6917	1.0568	0.8342
785	3.59	3.64	64.6	CL3197Contig1	CL3197Contig1		2	1.1272	0.5888	1.0093	0.7399	0.9817	0.9496	0.8954	0.6603	1.0186	0.7015	1.0864	0.7473
786	3.59	3.59	88.6	CL1275Contig1	CL1275Contig1		2	1.0965	0.7911	1.0186	0.8399	1.0965	0.671	0.955	0.898	1	0.9947	1.0186	0.8813
787	3.57	3.57	94.6	CL1Contig3128	CL1Contig3128		2	0.955	0.8945	1.0375	0.8597	1.0471	0.8494	0.9727	0.9538	1.0375	0.8638	1.0864	0.752
788	3.52	3.53	63	CL2480Contig1	CL2480Contig1		3	1.4859	0.4876	0.9462	0.9184	1.2246	0.6807	0.879	0.8061	0.8954	0.8409	1.028	0.9442
789	3.52	3.52	46.2	CL1838Contig1	CL1838Contig1		2	0.9638	0.9517	1.1482	0.765	0.4018	0.2601	1.7378	0.3893	1.2134	0.6985	0.929	0.903
790	3.48	3.51	76.7	CL1Contig4129	CL1Contig4129		2	1.0765	0.8655	1.2134	0.6972	0.4246	0.2748	0.9908	1	0.9462	0.9228	1.0864	0.8527
791	3.42	3.45	89.4	CL792Contig2	CL792Contig2		2	0.8241	0.7786	0.7943	0.7758	0.7244	0.7025	1.2246	0.8076	1.2706	0.7676	1.1695	0.8533
792	3.42	3.42	79.6	comp40129_c0_seq6_1	comp40129_c0_seq6_1		2	1.1376	0.7845	1.0375	0.9196	0.863	0.7788	1	0.9915	0.912	0.8635	0.8091	0.699
793	3.39	3.41	58.9	comp6056_c0_seq2_2	comp6056_c0_seq2_2		3	0.6792	0.6123	1.0375	0.994	0.9727	0.9047	1.1376	0.9249	1.2474	0.82	1.0965	0.9687
794	3.38	3.38	46.3	CL1Contig2013	CL1Contig2013		2	0.863	0.6122	0.9727	0.9258	0.8091	0.4755	0.9376	0.8627	0.871	0.6201	0.955	0.8851
795	3.38	3.38	98.5	comp50258_c0_seq2_1	comp50258_c0_seq2_1		4	1.0965	0.595	0.9376	0.8153	1.1376	0.6363	1.0765	0.8679	1.0568	0.8138	1.0093	0.942
796	3.37	3.47	49.8	CL498Contig2	CL498Contig2		2	1.0765	0.8017	1.028	0.6776	1.0965	0.4628	0.9817	0.8234	1.028	0.6967	1.0093	0.9142
797	3.37	3.37	62.8	CL5082Contig1	CL5082Contig1		3	0.9462	0.9596	0.9204	0.7822	0.9462	0.885	0.9204	0.7764	0.929	0.8161	0.912	0.8082
798	3.37	3.37	63	CL4882Contig1	CL4882Contig1		4	1.0568	0.8923	0.871	0.792	1.0965	0.8443	1.1272	0.7957	1.2359	0.6782	1.5276	0.4679
799	3.36	3.36	94.2	CL1065Contig1	CL1065Contig1		2	1.1169	0.7167	1.0864	0.5203	1.1066	0.7577	0.9204	0.7619	0.9908	0.8765	1.0093	0.8893
800	3.35	3.35	89.9	CL904Contig1	CL904Contig1		2	1.1169	0.861	1.0471	0.9458	1.0965	0.7831	0.9727	0.9466	1.0093	0.9212	0.9908	0.9846
801	3.34	3.38	67.7	CL6102Contig1	CL6102Contig1		3	1.0375	0.9461	1.0666	0.8107	1.1066	0.8061	1.0965	0.7923	1.0965	0.7731	1.1482	0.7631
802	3.33	3.33	73.9	comp51353_c0_seq1_2	comp51353_c0_seq1_2		4	0.9908	0.8668	0.955	0.9654	0.9638	0.9949	0.955	0.7419	1	0.9538	1.0093	0.8922
803	3.27	3.27	78.6	CL5939Contig1	CL5939Contig1		3	1.1588	0.9218	1	0.6131	0.3311	0.1638	1.0186	0.8895	0.6855	0.6348	0.7516	0.6308
804	3.23	3.28	73.6	comp15451_c0_seq1_1	comp15451_c0_seq1_1		2	1.0093	0.9513	1.028	0.8286	1.0093	0.9613	0.9817	0.9494	1.028	0.8801	0.9727	0.9931
805	3.19	3.19	60.8	CL988Contig1	CL988Contig1		2	0.9908	0.8386	0.9817	0.8233	1.1482	0.8998	1.0965	0.9745	1.0568	0.9629	1.1169	0.855
806	3.18	3.18	88.6	CL3009Contig1	CL3009Contig1		2	1.5417	0.5376	1.4588	0.5104	1.6293	0.4956	0.6194	0.5876	0.9204	0.8889	0.7516	0.729
807	3.16	3.17	83.1	CL1Contig559	CL1Contig559		2	1.1066	0.5332	1	0.7762	1.0864	0.646	1.0093	0.7195	1	0.7702	0.9817	0.6846
808	3.16	3.16	88.6	CL1Contig770	CL1Contig770		2	1.2589	0.1584	0.8318	0.959	1.3932	0.0966	0.912	0.9152	1.028	0.3864	0.9204	0.9624
809	3.15	3.16	80.4	CL1615Contig1	CL1615Contig1		2	1.0965	0.6517	0.9727	0.944	1.0568	0.8492	1.0093	0.9647	0.9638	0.9318	0.955	0.8778
810	3.12	3.12	75	CL1Contig178	CL1Contig178		4	0.7379	0.6206	0.8017	0.6512	0.787	0.7878	1.0471	0.9383	1.0093	0.9174	1.028	0.9563
811	3.11	3.12	96.4	CL412Contig1	CL412Contig1		2	1.1169	0.726	0.955	0.8939	1.1376	0.6373	0.955	0.7458	0.9727	0.9032	1.0375	0.8874
812	3.09	3.09	75.9	CL5041Contig1	CL5041Contig1		2	1.2589	0.2457	0.9462	0.8005	1.0568	0.691	0.9376	0.7877	0.955	0.822	1.0471	0.7928
813	3.08	3.09	98.7	CL1Contig3370	CL1Contig3370		2	1.0666	0.8859	1.0965	0.8558	1.1588	0.7035	0.9462	0.8866	1.0375	0.8586	1.0965	0.9102
814	3.05	3.05	67.8	CL1736Contig2	CL1736Contig2		2	1.3183	0.6011	1	0.9812	1.3552	0.5691	1.0666	0.8848	1.1272	0.7913	1.1272	0.795
815	3.05	3.05	85.1	CL2890Contig1	CL2890Contig1		2	0.9036	0.7796	0.9376	0.8227	0.8472	0.656	0.929	0.8143	0.9204	0.8527	0.955	0.9312
816	3.01	3.05	89.9	CL1134Contig1	CL1134Contig1		2	0.929	0.8413	1.1066	0.7231	1.0666	0.7904	0.9462	0.8953	1.0093	0.9765	1.0186	0.9326
817	2.96	3.07	74	CL1Contig4064	CL1Contig4064		2	1.0965	0.726	0.9727	0.9937	0.929	0.8164	1.1376	0.6463	1.0471	0.8785	1.0093	0.9514
818	2.96	2.96	58.6	CL3169Contig1	CL3169Contig1		2	1	0.9731	0.9462	0.8997	0.9817	0.9543	0.9376	0.9047	0.8954	0.8221	0.8954	0.8251
819	2.95	2.96	93.6	CL2835Contig1	CL2835Contig1		2	0.9462	0.8655	1	0.9864	0.955	0.8875	0.9204	0.8555	1	0.9838	0.9376	0.8886
820	2.94	2.95	67.9	CL1232Contig1	CL1232Contig1		3	0.9638	0.8891	1	0.7681	0.9036	0.6767	0.9462	0.8577	1.0186	0.7559	0.9908	0.7993
821	2.9	3.01	89.9	CL1Contig3217	CL1Contig3217		2	0.8318	0.5028	0.8091	0.4473	0.9204	0.7443	0.879	0.4938	0.8954	0.5338	0.8954	0.5466
822	2.9	2.92	55.8	CL2236Contig1	CL2236Contig1		2	1.0965	0.8286	0.9908	0.9949	1.1169	0.7949	1.0666	0.869	1.1169	0.789	1.0965	0.8311
823	2.87	2.87	92.2	CL4704Contig1	CL4704Contig1		3	0.5495	0.5921	0.3311	0.5748	0.3837	0.79	1.0568	0.8715	0.6982	0.8664	0.8241	0.7838
824	2.84	2.84	49	CL1258Contig1	CL1258Contig1		2	0.9908	0.8094	1.0093	0.9935	0.9638	0.7158	1.0186	0.915	0.9908	0.8949	1.0471	0.757
825	2.82	2.82	87.6	CL3221Contig1	CL3221Contig1		2	0.929	0.7772	0.9376	0.8738	0.9204	0.9389	0.955	0.9811	1.0568	0.7941	1.0471	0.9083
826	2.82	2.82	97.7	CL6195Contig1	CL6195Contig1		2	0.9462	0.8944	0.955	0.8994	1.0186	0.9277	1	0.9698	1.0186	0.9344	0.9638	0.9439
827	2.8	2.8	61.9	CL1Contig1753	CL1Contig1753		3	1.0864	0.7074	1.0375	0.8844	0.9817	0.9058	0.9462	0.8156	0.9638	0.8763	0.9462	0.8488
828	2.79	3.04	80.2	CL698Contig1	CL698Contig1		2	1.3062	0.5914	1.2134	0.6376	1.1272	0.7744	1.0471	0.8565	1.2023	0.6614	1.1066	0.8463
829	2.79	2.84	76.7	CL1Contig3306	CL1Contig3306		4	1.0864	0.8024	0.9817	0.9615	1.1695	0.6906	0.9036	0.8103	0.9462	0.9738	1	0.9485
830	2.78	2.79	46.8	CL1Contig2921	CL1Contig2921		2	0.955	0.938	0.9204	0.8844	0.8872	0.8194	1.028	0.9422	0.879	0.8105	0.9908	0.9962
832	2.76	2.76	89.3	CL2320Contig1	CL2320Contig1		2	1.1912	0.7373	1.1482	0.7876	1.0864	0.8711	1.2474	0.6916	1.0568	0.8896	1.1482	0.778
833	2.74	2.75	75.9	CL765Contig2	CL765Contig2		2	0.9727	0.9883	0.7798	0.215	1	0.8013	1.0765	0.6816	1.1169	0.5365	0.9204	0.8172
834	2.73	2.73	54.8	CL1Contig2059	CL1Contig2059		3	1.028	0.8859	1.0471	0.6615	0.7586	0.4398	1.1803	0.5471	1.0965	0.7777	1.2474	0.5517
835	2.73	2.73	69	CL2553Contig1	CL2553Contig1		2	0.9462	0.9204	1.2023	0.7046	1.0186	0.9513	1.0186	0.9485	1.2823	0.6286	0.912	0.8703
836	2.72	2.73	64.2	comp52387_c0_seq1_2	comp52387_c0_seq1_2		2	1.4454	0.6471	1.6144	0.5564	1.3183	0.6963	0.787	0.7009	0.673	0.5476	0.5445	0.457
837	2.69	2.78	43.3	CL2464Contig1	CL2464Contig1		3	1.6444	0.2078	1.2474	0.6468	1.4322	0.2418	0.7798	0.5184	0.9036	0.9699	1.4859	0.5842
838	2.68	2.69	83	CL3237Contig1	CL3237Contig1		2	1.0093	0.8116	1.0471	0.8698	1.0568	0.7774	1.0093	0.9391	1.0093	0.8376	1.028	0.9923
839	2.67	2.67	70	CL1Contig1329	CL1Contig1329		2	0.9204	0.8217	1.0093	0.9424	0.9908	0.9604	1.0471	0.9537	1.0471	0.9226	0.9727	0.904
840	2.63	2.66	55.5	CL236Contig2	CL236Contig2		3	1.3552	0.5004	1.1695	0.6727	1.1695	0.6982	1.2246	0.6111	1.2474	0.693	1.0666	0.8574
841	2.63	2.64	68.2	CL1Contig2974	CL1Contig2974		2	0.955	0.8758	0.9036	0.7517	0.9908	0.8837	0.879	0.6945	0.879	0.6196	0.9638	0.8162
842	2.63	2.63	94.9	CL38Contig3	CL38Contig3		2	1.0471	0.8939	1.0965	0.7777	0.8318	0.6276	0.955	0.8302	0.9817	0.9924	0.9817	0.9632
843	2.63	2.63	80.6	comp8924_c1_seq1_1	comp8924_c1_seq1_1		2	1.0093	0.9593	0.9638	0.9564	0.879	0.7598	0.8872	0.7791	0.9817	0.9771	1.0375	0.9033
844	2.62	2.63	51.1	CL2451Contig1	CL2451Contig1		2	1.2246	0.2043	0.8551	0.3088	1.1169	0.3296	0.7798	0.1198	0.9908	0.7278	1.0864	0.5106
845	2.6	2.87	56.3	CL1Contig3320	CL1Contig3320		2	0.9908	0.9567	1.028	0.4966	0.9908	0.9981	1.028	0.6391	1.0093	0.8529	0.9638	0.8591
846	2.6	2.6	84	CL1Contig310	CL1Contig310		2	0.9727	0.9378	0.9204	0.7216	0.912	0.7157	0.929	0.7426	1.1272	0.5926	0.8551	0.531
847	2.58	2.63	43	CL3826Contig1	CL3826Contig1		1	1.0186	0.8442	1.0093	0.9245	0.9462	0.8165	1.028	0.8197	0.9376	0.7472	0.9727	0.9318
848	2.57	2.57	71.7	CL1Contig2227	CL1Contig2227		2	0.9638	0.9837	1.0093	0.9885	1.0186	0.9412	1.0765	0.8035	1.0375	0.8965	0.9727	0.9829
849	2.53	2.56	84.1	CL1967Contig1	CL1967Contig1		2	1.1169	0.8467	1.2023	0.6268	0.9727	0.9623	0.9376	0.8393	0.8091	0.5906	0.863	0.7154
850	2.51	2.51	83.3	comp6032_c0_seq1_2	comp6032_c0_seq1_2		2	1	0.9559	1.0666	0.6774	0.955	0.763	1.028	0.8129	1.0666	0.6893	0.9638	0.8351
851	2.49	2.5	73.1	CL1Contig4208	CL1Contig4208		2	0.9638	0.9485	0.9908	0.995	1.1272	0.801	0.8472	0.7505	0.9462	0.919	0.9036	0.8494
852	2.48	2.51	71.1	CL1Contig3728	CL1Contig3728		1	1.4191	0.443	1.0864	0.8013	0.8091	0.5964	0.9638	0.9389	1.0375	0.8988	0.8472	0.6744
853	2.47	2.48	78.2	CL1157Contig1	CL1157Contig1		2	1.1695	0.5067	1.0765	0.6829	1.1695	0.4665	1.0765	0.851	1.1066	0.7277	1	0.7619
854	2.46	4.66	96.6	CL289Contig1	CL289Contig1		5	1	0.9906	1	0.9885	1.028	0.932	0.8318	0.7629	0.871	0.8251	0.8166	0.7288
855	2.44	2.54	43.2	CL3845Contig1	CL3845Contig1		2	0.9376	0.4573	1	0.916	1.0471	0.8712	0.9908	0.9387	0.9908	0.914	1.0471	0.7394
856	2.44	2.44	60.1	CL1Contig997	CL1Contig997		1	0.9908	0.9975	1.0186	0.9513	0.9036	0.8296	0.9462	0.9095	0.8954	0.7998	0.8872	0.7931
857	2.44	2.44	56.7	CL1Contig1758	CL1Contig1758		3	0.929	0.8721	0.955	0.9335	0.9727	0.9848	1.0093	0.9735	0.9638	0.9129	0.9908	0.9907
858	2.43	2.43	76.3	CL1Contig1147	CL1Contig1147		2	1.1066	0.7063	0.9376	0.826	0.929	0.9623	0.955	0.9942	0.9638	0.953	1.1376	0.6555
859	2.41	2.47	87.6	CL1Contig3276	CL1Contig3276		2	1.1912	0.3716	1.0666	0.685	1.2474	0.2978	1.2359	0.2633	1.028	0.6936	1.1803	0.2806
860	2.41	2.41	44.1	comp53843_c0_seq1_1	comp53843_c0_seq1_1		1	1.3932	0.6044	0.5105	0.6143	1.5996	0.4984	1.028	0.801	1.2023	0.6993	0.6792	0.6799
861	2.4	2.45	98.7	CL1Contig3180	CL1Contig3180		1	1.1376	0.7521	1.0471	0.9195	1.0666	0.8476	0.9908	0.9981	1.0186	0.9488	0.9817	0.9234
862	2.39	2.39	45.9	CL4365Contig1	CL4365Contig1		2	0.6252	0.6653	0.8091	0.788	0.5861	0.6399	1.1272	0.896	1.1376	0.8724	1.4191	0.7242
863	2.38	2.38	96.3	CL3331Contig1	CL3331Contig1		2	0.8872	0.7477	0.912	0.7977	1.0186	0.9506	1.0093	0.9687	1	0.9841	0.955	0.9038
864	2.37	2.37	72.6	CL4810Contig1	CL4810Contig1		2	1.2134	0.6536	0.863	0.8188	1.1588	0.7614	0.6252	0.4667	1.1482	0.7264	0.9036	0.9523
865	2.37	2.37	88	CL1Contig2168	CL1Contig2168		1	0.879	0.833	1.0186	0.8919	0.879	0.7947	0.9817	0.9425	0.955	0.8785	0.9908	0.8684
866	2.36	2.36	52.2	CL2510Contig1	CL2510Contig1		1	1.2246	0.5055	0.9462	0.808	1.0666	0.8841	0.955	0.7675	0.8872	0.6119	0.929	0.6793
867	2.36	2.36	89.3	CL1Contig3589	CL1Contig3589		1	1.2706	0.5624	0.9817	0.8864	1.1376	0.8208	0.7379	0.7646	0.5702	0.5948	0.4285	0.3024
868	2.35	4.58	77.9	CL891Contig1	CL891Contig1		2	1.2134	0.8209	1.1482	0.5041	0.8395	0.1746	0.7112	0.1871	0.879	0.3277	0.7586	0.1677
869	2.35	2.35	99.2	CL1Contig4053	CL1Contig4053		2	1	0.9697	0.9638	0.76	0.8954	0.655	1	0.8718	1.0864	0.9334	0.912	0.7691
870	2.34	2.34	63.3	CL2845Contig1	CL2845Contig1		1	1.4997	0.2088	2.1878	0.143	2.3121	0.1398	1.4859	0.21	1.6293	0.1938	1.8535	0.1653
871	2.34	2.34	92.4	CL5923Contig1	CL5923Contig1		1	0.8872	0.7967	1	0.982	0.9462	0.9167	0.8241	0.6885	1.0965	0.8156	1.0186	0.9521
872	2.33	2.65	79.8	CL1Contig606	CL1Contig606		1	1.028	0.6563	0.9376	0.7885	1.0471	0.537	1.0186	0.8023	1	0.9415	1.0093	0.8862
873	2.33	2.35	71.1	CL642Contig1	CL642Contig1		2	1.5276	0.2257	1.2134	0.3575	1.2942	0.5744	1.4454	0.4181	0.787	0.2727	1.3552	0.7922
874	2.33	2.33	80.4	CL1Contig4115	CL1Contig4115		1	0.3311	0.1651	1.0965	0.735	0.4742	0.3381	0.8395	0.8697	0.8872	0.7337	0.9376	0.8902
875	2.31	2.31	49.5	CL1Contig3505	CL1Contig3505		1	1.0375	0.6408	1.0186	0.6787	1.0375	0.6238	0.9817	0.9487	1.0375	0.5984	1.1066	0.3951
876	2.31	2.31	42.6	comp15885_c0_seq2_1	comp15885_c0_seq2_1		2	1.0093	0.925	0.9908	0.9402	0.9462	0.9423	0.9908	0.9575	1.0093	0.9403	0.9462	0.9753
877	2.3	2.3	63.8	CL768Contig1	CL768Contig1		1	1.028	0.8557	0.8551	0.5119	0.7727	0.3142	0.912	0.7071	1.1272	0.5919	1.0375	0.8169
878	2.3	2.3	47.4	CL540Contig1	CL540Contig1		1	0.955	0.9311	1.1695	0.7376	0.9376	0.8978	1.3428	0.5603	1.0471	0.9133	1.1169	0.8035
879	2.27	2.28	96.9	CL1066Contig1	CL1066Contig1		1	0.9462	0.882	0.8551	0.6227	0.912	0.7855	0.8551	0.6331	0.8872	0.7313	1.0471	0.8448
880	2.27	2.27	94.4	CL4841Contig1	CL4841Contig1		1	1.0765	0.9638	1.0864	0.7987	1.1066	0.8956	0.929	0.895	0.9817	0.9272	1.0093	0.8266
881	2.27	2.27	58.8	CL1Contig4114	CL1Contig4114		3	0.597	0.4895	0.9036	0.6503	0.871	0.6886	0.8472	0.9403	1.0864	0.9269	0.8395	0.6933
882	2.25	2.25	63.1	CL987Contig1	CL987Contig1		1	0.9638	0.9034	1.1803	0.6392	1.0568	0.8331	1.2134	0.6118	1.1066	0.7628	1.1588	0.6758
883	2.24	2.25	100	CL2508Contig1	CL2508Contig1		1	1.0375	0.9098	1.0864	0.8324	1.0186	0.9547	0.9204	0.8741	1.0093	0.9667	0.9817	0.9899
884	2.23	2.27	57	CL1Contig513	CL1Contig513		1	1	0.9792	0.8395	0.7235	0.8395	0.7241	0.9462	0.9144	0.9908	0.9938	0.9036	0.8376
885	2.23	2.24	79.5	CL726Contig1	CL726Contig1		2	0.7311	0.4683	0.871	0.6564	0.7178	0.3581	1	0.8364	1.1169	0.7307	1.0568	0.8261
886	2.22	2.22	97.4	comp51144_c0_seq1_2	comp51144_c0_seq1_2		2	1.0965	0.9558	0.9817	0.9506	1.0765	0.6512	1.1066	0.4278	1.1272	0.3536	1.1588	0.3427
887	2.2	2.2	100	CL6232Contig1	CL6232Contig1		2	0.9036	0.829	0.9036	0.7977	0.8472	0.7767	1.0186	0.9779	0.955	0.9807	0.9462	0.7828
888	2.19	2.19	68.3	CL5618Contig1	CL5618Contig1		1	1.0186	0.8938	0.9204	0.8966	1.0471	0.8886	1.3932	0.5842	0.9036	0.771	0.9204	0.7651
889	2.18	2.2	59.6	comp34255_c0_seq2_1	comp34255_c0_seq2_1		1	0.871	0.7655	0.9204	0.8606	0.8241	0.5068	1.1169	0.6122	0.9817	0.9391	0.8318	0.5887
890	2.18	2.18	77.8	comp47853_c0_seq1_1	comp47853_c0_seq1_1		3	0.9727	0.9645	0.9817	0.8578	0.9638	0.9327	0.9727	0.8861	1.0186	0.9883	0.9462	0.855
891	2.17	2.17	54.6	CL1880Contig1	CL1880Contig1		1	0.9376	0.8907	0.9036	0.82	0.863	0.7513	1.0375	0.9122	1	0.9905	1.0375	0.9091
892	2.16	2.16	75	comp51292_c0_seq1_1	comp51292_c0_seq1_1		1	1.1169	0.537	1.1272	0.5412	1.1588	0.4328	0.9376	0.8323	1.1066	0.6368	0.9727	0.9653
893	2.16	2.16	87.5	CL276Contig4	CL276Contig4		1	1.0568	0.9411	1.2942	0.7612	1.0965	0.8908	0.4875	0.5741	0.6138	0.6591	0.9036	0.8667
894	2.15	2.24	60.9	CL2636Contig1	CL2636Contig1		3	1.0568	0.7834	1.0666	0.5383	1.1066	0.2885	0.912	0.5856	0.8872	0.5327	0.871	0.4502
895	2.15	2.2	65.4	CL1Contig3101	CL1Contig3101		1	0.9727	0.87	1.1588	0.7593	0.8954	0.8691	1.1376	0.7886	0.9638	0.8764	1.1376	0.7725
896	2.15	2.15	92.4	CL1471Contig1	CL1471Contig1		1	1.0666	0.8291	1	0.9723	0.9817	0.9955	0.9376	0.8078	0.9036	0.8081	1.0568	0.8472
897	2.15	2.15	91.1	comp38278_c0_seq2_2	comp38278_c0_seq2_2		1	1	0.9302	1	0.9951	0.955	0.8708	0.955	0.9216	0.879	0.6386	0.879	0.5164
898	2.13	2.92	98.1	comp50234_c0_seq1_1	comp50234_c0_seq1_1		2	0.955	0.9106	0.9727	0.9996	0.8551	0.7748	0.9462	0.9615	0.871	0.8518	0.9638	0.9917
899	2.13	2.16	41.2	CL120Contig3	CL120Contig3		1	0.8091	0.7679	0.6982	0.6048	0.787	0.7186	1.0375	0.7776	0.9462	0.8208	0.8472	0.8748
900	2.13	2.13	81.9	CL1Contig2564	CL1Contig2564		1	0.8954	0.6542	1.0471	0.9635	1.0471	0.8039	1.0666	0.9746	0.9817	0.7622	1.0965	0.8076
901	2.12	2.12	59.4	comp49496_c0_seq2_1	comp49496_c0_seq2_1		1	0.871	0.722	0.9908	0.9973	0.8166	0.6076	1.0864	0.7996	0.9638	0.9421	1.0093	0.965
902	2.12	2.12	55.4	CL671Contig2	CL671Contig2		1	1.2023	0.7089	0.955	0.9476	1.1482	0.7728	1.4191	0.5253	0.9036	0.8596	1.1803	0.7276
903	2.11	2.11	65.4	CL1Contig392	CL1Contig392		2	1.0666	0.7966	1.1169	0.6645	0.6982	0.2627	0.9908	0.9537	0.9727	0.9352	1.1066	0.6853
904	2.1	2.16	58.2	CL1Contig188	CL1Contig188		2	0.9376	0.9918	0.912	0.8237	0.929	0.9856	0.9376	0.8749	1.0375	0.883	0.8318	0.6713
905	2.1	2.13	92.6	CL5867Contig1	CL5867Contig1		1	0.912	0.597	0.9817	0.7585	1.0093	0.744	0.871	0.8487	0.9638	0.9701	0.8318	0.5277
906	2.1	2.1	61.3	CL1Contig868	CL1Contig868		1	0.9204	0.8993	0.8241	0.6919	0.955	0.9981	0.8872	0.7717	0.8954	0.7792	0.8872	0.7956
907	2.09	2.2	78.5	comp53466_c0_seq1_1	comp53466_c0_seq1_1		1	1.1695	0.5643	0.7943	0.4382	1.1803	0.5378	1.0471	0.8389	1.028	0.9055	0.7516	0.3496
908	2.09	2.13	38.7	CL678Contig1	CL678Contig1		1	0.7943	0.6311	0.9638	0.9154	0.8395	0.6776	0.9727	0.9285	1.0568	0.748	1.028	0.9728
909	2.09	2.11	72.2	CL212Contig2	CL212Contig2		1	1.2246	0.6423	0.8954	0.8053	1.0666	0.8618	0.8954	0.8159	1.0471	0.9038	1.1803	0.7016
910	2.09	2.09	54.7	CL1Contig273	CL1Contig273		1	0.9638	0.8303	0.8954	0.6342	0.9727	0.9299	0.9817	0.9756	0.863	0.5341	0.9727	0.9892
911	2.09	2.09	100	comp51538_c0_seq1_1	comp51538_c0_seq1_1		1	0.8954	0.5133	0.9376	0.7541	0.9817	0.9247	0.912	0.5444	0.879	0.6518	0.8954	0.6716
912	2.08	2.28	49.2	comp63037_c0_seq1_1	comp63037_c0_seq1_1		6	0.8872	0.957	0.7178	0.7809	0.9204	0.9758	1.3305	0.6843	1.3804	0.6531	1.2589	0.6643
913	2.08	2.09	62.1	CL36Contig2	CL36Contig2		1	0.9204	0.8273	1.0965	0.8493	0.9036	0.8148	1.1066	0.7657	1.0765	0.9384	1.0471	0.852
914	2.08	2.08	100	CL436Contig1	CL436Contig1		1	1.1066	0.8146	0.9817	0.9699	1	0.9926	1.1066	0.8175	1.0186	0.9336	1.0864	0.8631
915	2.08	2.08	78.1	CL548Contig1	CL548Contig1		2	1.1803	0.8756	0.879	0.886	1.2246	0.8801	0.955	0.9154	0.8017	0.7893	0.8318	0.8264
916	2.07	2.12	85.1	CL487Contig1	CL487Contig1		1	1.0093	0.9017	0.9817	0.9877	0.8872	0.5059	0.8872	0.5519	0.8241	0.2877	0.8872	0.5183
917	2.07	2.07	88.9	CL5114Contig1	CL5114Contig1		3	11.272	0.0903	11.0662	0.2036	19.5884	0.0756	7.0469	0.2812	8.1658	0.1086	8.9536	0.1311
918	2.07	2.07	100	CL1Contig2910	CL1Contig2910		2	0.7727	0.6316	1.0375	0.9296	1.0965	0.7913	1.0186	0.984	0.9638	0.9593	0.9204	0.8705
919	2.07	2.07	30.8	CL508Contig2	CL508Contig2		1	0.9727	0.7716	1.028	0.7217	1.0093	0.702	1.1482	0.2572	1	0.9785	1.0471	0.5421
920	2.07	2.07	97.2	CL1245Contig2	CL1245Contig2		1	0.879	0.747	1.0186	0.9677	0.8872	0.7612	1.0568	0.8154	1.0666	0.8926	1.0864	0.8199
921	2.06	2.08	80.8	CL3638Contig1	CL3638Contig1		2	1.4723	0.3194	0.5395	0.2149	1.4588	0.3224	1.0186	0.4484	1.0471	0.8718	1.0375	0.829
922	2.06	2.07	64.5	CL17Contig1	CL17Contig1		1	0.9462	0.7234	1.0093	0.9443	0.9638	0.7894	0.9638	0.8003	0.9376	0.8596	0.9204	0.7956
923	2.06	2.06	52.9	CL1Contig3417	CL1Contig3417		1	1.1169	0.6262	0.9638	0.8841	1.1066	0.6349	1.0093	0.9266	0.6855	0.1619	0.7244	0.2107
924	2.06	2.06	58.7	CL229Contig1	CL229Contig1		1	1.5996	0.3465	0.8318	0.6619	1.8365	0.2178	1.2134	0.7251	1.3062	0.5612	1.2359	0.4919
925	2.06	2.06	74.8	CL5735Contig1	CL5735Contig1		1	1.0186	0.9166	0.871	0.6761	1.0186	0.9388	0.929	0.8425	1.0666	0.8029	0.912	0.7906
926	2.06	2.06	97.8	CL3501Contig1	CL3501Contig1		2	0.9638	0.8251	1.0568	0.9005	0.9376	0.8367	1.0864	0.758	1.0864	0.8011	1.0186	0.9272
927	2.06	2.06	95.1	CL3926Contig1	CL3926Contig1		2	0.787	0.6634	1.406	0.5331	1.2706	0.6409	0.955	0.9372	1.0375	0.9313	1.1803	0.7334
928	2.06	2.06	81.1	CL1376Contig1	CL1376Contig1		1	0.9908	0.9777	1	0.9362	1	0.9621	0.9817	0.9995	0.9727	0.9412	0.9908	0.9843
929	2.05	2.06	65.6	CL1Contig2952	CL1Contig2952		1	0.8551	0.5529	0.9462	0.8013	0.912	0.6835	0.929	0.7547	0.9204	0.7609	0.9036	0.7764
930	2.05	2.05	85.7	comp42505_c0_seq3_1	comp42505_c0_seq3_1		2	1.0965	0.8383	1.028	0.9422	1.3062	0.6051	1.0666	0.8826	1.0568	0.8892	1.0375	0.9281
931	2.05	2.05	100	comp48782_c0_seq1_1	comp48782_c0_seq1_1		1	0.9036	0.8026	0.955	0.9098	1.0093	0.9922	1.0568	0.9341	1.0375	0.9338	0.955	0.925
932	2.04	4.06	98.5	CL1Contig2382	CL1Contig2382		2	1.1588	0.7529	0.9036	0.8556	1.0568	0.8911	0.912	0.8637	1.2134	0.6912	1.0765	0.8648
933	2.04	2.17	81.8	CL79Contig2	CL79Contig2		1	1.1169	0.8137	0.9462	0.9209	1.2359	0.6778	0.8395	0.7404	1.0471	0.913	0.863	0.7876
934	2.04	2.1	80.9	comp41588_c0_seq2_1	comp41588_c0_seq2_1		1	0.912	0.8713	1.1588	0.7631	1.0864	0.8466	1.3305	0.589	1.0666	0.8851	1.5849	0.4446
935	2.04	2.07	66.9	CL4837Contig1	CL4837Contig1		2	1.1695	0.7209	1.0093	0.976	1.1803	0.705	0.9638	0.9419	0.871	0.7718	0.9638	0.9478
936	2.04	2.07	51.9	CL2355Contig1	CL2355Contig1		1	1.2023	0.4612	1.1066	0.5656	1.1272	0.513	1.028	0.8777	1.0375	0.7736	1.1482	0.5175
937	2.04	2.06	90.1	CL1Contig3530	CL1Contig3530		1	0.9638	0.8835	1.1803	0.5856	1.4322	0.5378	1.1803	0.8077	1.2134	0.7686	0.912	0.9057
938	2.04	2.06	58.5	comp32216_c0_seq2_2	comp32216_c0_seq2_2		1	1.028	0.9731	0.9908	0.9994	0.871	0.7439	0.9817	0.9391	0.9817	0.9823	0.955	0.881
939	2.04	2.05	84.8	CL1302Contig1	CL1302Contig1		1	0.7244	0.5694	1.0471	0.9123	1.2589	0.6516	1.0471	0.9165	0.9908	0.9994	0.9376	0.9179
940	2.04	2.05	55.6	CL1Contig198	CL1Contig198		2	2.2491	0.5998	2.704	0.4426	5.3456	0.2492	1.7539	0.628	1.8535	0.3271	4.5709	0.2902
941	2.04	2.05	64.9	comp50777_c0_seq1_1	comp50777_c0_seq1_1		1	1.0568	0.8167	0.955	0.9682	1.0765	0.743	0.912	0.8767	0.9908	0.9919	0.871	0.7225
942	2.04	2.05	40.2	comp15913_c0_seq1_1	comp15913_c0_seq1_1		1	1.0568	0.9729	0.9817	0.9182	1.0568	0.9503	1.0765	0.8678	0.9638	0.8615	1.0186	0.8207
943	2.04	2.04	46.2	CL4907Contig1	CL4907Contig1		1	1.1482	0.7565	0.9727	0.9724	1.2589	0.6354	0.8017	0.6689	1	0.9878	0.7516	0.5918
944	2.04	2.04	62.1	comp51780_c0_seq1_2	comp51780_c0_seq1_2		4	5.2481	0.1836	3.6644	0.3854	5.0119	0.2596	3.8726	0.25	4.7424	0.2288	5.8076	0.2029
945	2.04	2.04	100	comp44091_c0_seq1_1	comp44091_c0_seq1_1		1	1.2474	0.6464	0.8872	0.8356	1.1376	0.7846	1.0864	0.8469	1.0375	0.9195	1.0666	0.885
946	2.04	2.04	61.3	CL1Contig2535	CL1Contig2535		1	0.9817	0.8967	0.9036	0.9148	0.9727	0.9661	0.9462	0.9695	1.028	0.8183	0.955	0.9402
947	2.04	2.04	98.2	CL247Contig2	CL247Contig2		1	1.0093	0.9991	0.9908	0.907	1.028	0.8523	1.0375	0.8542	1.0568	0.6477	0.9376	0.8821
948	2.04	2.04	77.6	comp38438_c1_seq1_2	comp38438_c1_seq1_2		1	0.9204	0.9333	1.028	0.8802	0.8872	0.8695	1.0568	0.8036	1.0093	0.8856	1.0093	0.8456
949	2.04	2.04	67.9	CL1Contig4014	CL1Contig4014		3	0.9462	0.8514	0.9462	0.7997	0.955	0.9348	1.0186	0.898	0.929	0.8224	1.0568	0.8979
950	2.04	2.04	86.5	CL1Contig583	CL1Contig583		1	0.955	0.884	0.912	0.823	0.8318	0.5487	1.0093	0.9214	0.9204	0.7785	1.0471	0.8519
951	2.04	2.04	31	CL860Contig1	CL860Contig1		1	1.0375	0.9067	0.9727	0.957	1	0.9761	1.0864	0.8368	0.9462	0.909	0.9376	0.8874
952	2.03	2.06	52	comp29457_c0_seq2_1	comp29457_c0_seq2_1		1	1.2823	0.6305	1.2589	0.6859	1.0093	0.9921	0.912	0.8356	1.0568	0.9217	1.1272	0.8004
953	2.03	2.04	100	CL3676Contig1	CL3676Contig1		1	1.0093	0.9949	1.0471	0.9579	1.0864	0.8494	1.0765	0.717	0.955	0.8719	1.1482	0.6376
954	2.03	2.04	79.5	CL2260Contig1	CL2260Contig1		1	1.0093	0.9442	1.0186	0.9078	0.9462	0.8634	0.9908	0.9889	1.1169	0.6816	0.9908	0.9879
955	2.03	2.04	62.8	CL1466Contig2	CL1466Contig2		1	1.1066	0.7689	0.929	0.8637	1.1803	0.613	0.9817	0.9742	1.0666	0.8563	1.0471	0.8568
956	2.03	2.04	90.7	CL4660Contig1	CL4660Contig1		1	1.3677	0.5606	0.929	0.8904	1.2823	0.5936	1.1376	0.8046	1.0471	0.954	1.028	0.9791
957	2.03	2.04	65.5	CL1Contig2815	CL1Contig2815		2	0.9817	0.9365	1.0375	0.9581	1.0666	0.8767	1.0471	0.792	1.0375	0.9748	1.1695	0.5192
958	2.03	2.03	66.9	CL5415Contig1	CL5415Contig1		1	0.879	0.5819	0.8872	0.6022	0.9817	0.9523	0.9376	0.8128	0.9638	0.8915	0.8872	0.6188
959	2.03	2.03	77.8	CL2344Contig1	CL2344Contig1		1	1.0186	0.8711	0.929	0.8133	1.0864	0.9826	0.929	0.7558	0.8954	0.7306	0.912	0.7628
960	2.03	2.03	87.2	CL1Contig131	CL1Contig131		1	0.871	0.6521	0.9462	0.8657	0.8872	0.6815	0.9638	0.8999	0.9727	0.9347	1.0186	0.9238
961	2.03	2.03	98.5	CL1374Contig1	CL1374Contig1		1	0.879	0.723	0.912	0.8147	0.912	0.7976	0.8472	0.6463	0.9462	0.8941	1.0093	0.9503
962	2.03	2.03	85.4	CL2289Contig1	CL2289Contig1		1	0.9908	0.9999	0.863	0.7547	0.8872	0.802	0.8318	0.6872	0.9817	0.9785	0.9376	0.901
963	2.03	2.03	42.9	CL1Contig2966	CL1Contig2966		1	1.1066	0.8185	1.2589	0.6514	1.0765	0.8656	0.879	0.8146	0.7943	0.6758	0.9376	0.9081
964	2.03	2.03	73.1	comp51967_c0_seq1_1	comp51967_c0_seq1_1		1	1.1695	0.7398	1.0471	0.9037	1.0765	0.8702	0.955	0.9416	1.0471	0.9106	1.3305	0.5917
965	2.03	2.03	70.9	CL94Contig1	CL94Contig1		1	1.0864	0.9754	0.912	0.8982	0.8241	0.6475	0.9817	0.8629	0.8241	0.5958	0.929	0.8051
966	2.03	2.03	97	CL1Contig3420	CL1Contig3420		1	1.2023	0.6184	0.9036	0.8675	1.0186	0.8651	1	0.9386	0.929	0.9684	0.8872	0.8356
967	2.03	2.03	93	CL1Contig3134	CL1Contig3134		1	0.955	0.9345	0.8318	0.7313	0.8395	0.746	1.0568	0.8998	0.7244	0.5743	1.0375	0.9183
968	2.03	2.03	57.5	comp53622_c0_seq1_1	comp53622_c0_seq1_1		1	0.7656	0.842	0.7244	0.9536	0.4966	0.3661	0.7798	0.8706	0.6026	0.4581	0.8241	0.8594
969	2.02	4.06	80.7	CL172Contig2	CL172Contig2		6	1.2023	0.6282	1.1695	0.7044	1.2134	0.6416	1.0765	0.7721	1.0471	0.8701	1.2134	0.5953
970	2.02	4.03	100	CL2543Contig1	CL2543Contig1		3	0.7447	0.7123	1.3183	0.7816	0.787	0.8567	0.7447	0.7583	0.5754	0.5512	0.5546	0.6018
971	2.02	2.23	95.7	CL1Contig2200	CL1Contig2200		2	0.879	0.7448	0.9036	0.9465	0.929	0.985	1.028	0.9974	1.0471	0.735	1.1169	0.7884
972	2.02	2.07	56.8	CL532Contig1	CL532Contig1		1	1.4454	0.2384	1.1695	0.5422	1.1803	0.5125	0.9908	0.9497	1.2246	0.4407	1.0186	0.9543
973	2.02	2.06	59.7	comp45874_c0_seq4_2	comp45874_c0_seq4_2		1	1.2359	0.6777	0.9727	0.9633	1.2823	0.6288	1.0568	0.8987	1.0568	0.8917	0.8551	0.7668
974	2.02	2.05	54.6	CL4516Contig1	CL4516Contig1		1	1.6749	0.2308	1.2246	0.5609	1.0568	0.8409	1.1912	0.554	1.1803	0.645	1.3183	0.4236
975	2.02	2.05	91.7	CL1Contig387	CL1Contig387		1	0.7047	0.7136	0.6792	0.6052	1.0965	0.9291	0.4875	0.5733	0.7178	0.6678	0.8551	0.7623
976	2.02	2.05	67.5	CL3468Contig1	CL3468Contig1		1	0.8551	0.5902	0.929	0.954	0.879	0.7223	0.929	0.8537	0.9727	0.9929	0.912	0.749
977	2.02	2.04	57.5	comp40835_c1_seq1_1	comp40835_c1_seq1_1		2	0.6855	0.3789	0.955	0.9806	0.8551	0.7329	0.8472	0.7172	0.8551	0.6776	0.8241	0.6407
978	2.02	2.03	79.3	CL1Contig1966	CL1Contig1966		1	1.1272	0.7634	0.9204	0.9453	1.1695	0.6728	0.912	0.9072	0.9638	0.8839	1.1066	0.772
979	2.02	2.03	52.6	comp52517_c0_seq1_2	comp52517_c0_seq1_2		1	0.9817	0.7963	0.9204	0.948	0.7943	0.6879	0.6982	0.5433	0.8551	0.8253	0.7178	0.5596
980	2.02	2.03	68.9	CL3361Contig1	CL3361Contig1		1	0.8395	0.7029	0.9727	0.9571	0.9036	0.8258	0.9376	0.8902	0.9638	0.9463	0.863	0.7517
981	2.02	2.03	53.9	CL1Contig1795	CL1Contig1795		2	1.0471	0.9087	1.0568	0.8928	0.9462	0.9281	1.028	0.9331	0.929	0.8909	1.0375	0.9303
982	2.02	2.03	33.3	CL1Contig766	CL1Contig766		1	1.1588	0.7178	0.955	0.9208	0.9727	0.9643	1.1169	0.7771	0.912	0.8481	1	0.9893
983	2.02	2.03	52.3	CL86Contig2	CL86Contig2		1	1.0666	0.7077	0.9036	0.7322	0.9462	0.8172	1	0.8395	1.0093	0.9394	1.0093	0.8205
984	2.02	2.03	91.1	CL3147Contig1	CL3147Contig1		1	1.1695	0.6884	0.9638	0.9787	1.028	0.8924	1.1169	0.7501	1.1169	0.7677	0.879	0.798
985	2.02	2.03	75	CL1812Contig1	CL1812Contig1		2	1.0471	0.8882	1.0093	0.8995	1.0864	0.8452	0.9727	0.9772	1.0186	0.8916	1.0765	0.8395
986	2.02	2.02	75.7	CL5712Contig1	CL5712Contig1		1	0.912	0.811	0.9036	0.8763	0.8017	0.6427	1.0471	0.8255	0.871	0.7939	0.955	0.9558
987	2.02	2.02	65.9	comp51930_c0_seq1_1	comp51930_c0_seq1_1		1	1.1066	0.7794	0.8472	0.6912	1.0666	0.8463	1.0375	0.9032	0.9204	0.8426	0.787	0.5842
988	2.02	2.02	60.9	comp7022_c0_seq1_2	comp7022_c0_seq1_2		1	0.8954	0.9073	0.879	0.8339	0.9376	0.9182	0.9204	0.8989	0.8872	0.9391	0.8166	0.7535
989	2.02	2.02	100	CL1Contig3671	CL1Contig3671		1	1.2942	0.2239	1.1376	0.4282	1.0093	0.8836	1.028	0.9268	1.1066	0.5221	1.1272	0.4586
990	2.02	2.02	59.5	comp40684_c2_seq1_1	comp40684_c2_seq1_1		1	1.1912	0.5129	1.0093	0.8583	1.2023	0.4589	1.1482	0.4603	1.0093	0.9703	1.0093	0.8998
991	2.02	2.02	74.4	CL206Contig2	CL206Contig2		1	1.3305	0.6387	1.1272	0.992	1.0568	0.8619	0.8166	0.5158	0.8472	0.6846	0.8472	0.5069
992	2.02	2.02	50.4	CL1Contig1075	CL1Contig1075		1	0.8954	0.8324	0.4966	0.3292	0.7798	0.6459	0.5649	0.3859	0.6368	0.4582	0.6026	0.4263
993	2.02	2.02	61.1	comp37954_c0_seq2_2	comp37954_c0_seq2_2		1	1	0.9829	1.0864	0.8358	1.1588	0.7765	1.0864	0.8676	0.9462	0.9177	1.0568	0.8704
994	2.02	2.02	89.1	comp50998_c0_seq3_1	comp50998_c0_seq3_1		1	0.8017	0.211	0.7727	0.1769	0.7943	0.2267	0.8872	0.6692	0.8472	0.4541	0.8241	0.3116
995	2.02	2.02	97.1	CL2277Contig2	CL2277Contig2		1	1.0186	0.9721	1.4322	0.7552	1.9055	0.5361	0.5649	0.8276	1.1588	0.9832	1.2823	0.8231
996	2.02	2.02	84.1	comp51991_c0_seq1_2	comp51991_c0_seq1_2		1	0.912	0.2966	1.0568	0.4602	1.1588	0.2291	1.0965	0.3094	1.0965	0.3072	1.0471	0.4247
997	2.02	2.02	63.5	CL3506Contig1	CL3506Contig1		1	1.1482	0.7683	0.5058	0.3355	1.5276	0.4674	1.4997	0.4826	1.1066	0.8202	0.1888	0.1477
998	2.02	2.02	67.4	CL1Contig691	CL1Contig691		1	1.0093	0.9249	1.1169	0.6414	1.1169	0.63	1.0471	0.8006	1.0568	0.832	0.9817	0.9615
999	2.02	2.02	94.9	comp6226_c0_seq1_2	comp6226_c0_seq1_2		2	0.9376	0.8261	0.9036	0.7949	0.9376	0.8619	0.9204	0.8787	0.8954	0.8723	0.879	0.7867
1000	2.02	2.02	81	CL640Contig1	CL640Contig1		1	1.0864	0.6187	0.9638	0.9606	1.0568	0.6033	0.9204	0.7374	0.9727	0.9921	1.0186	0.8998
1001	2.02	2.02	58.1	CL591Contig1	CL591Contig1		1	0.8166	0.7333	0.9376	0.9756	0.9638	0.9805	0.8166	0.7532	0.8472	0.7541	0.9638	0.9451
1002	2.02	2.02	42.1	CL4807Contig1	CL4807Contig1		1	1.0186	0.921	1.0375	0.9524	1.1376	0.786	0.9638	0.8456	1.0093	0.9056	1.0186	0.9829
1003	2.02	2.02	75.9	CL1Contig15	CL1Contig15		1	1	0.8628	0.5105	0.5458	0.3342	0.3901	0.6855	0.7129	0.6194	0.6719	0.8472	0.7162
1004	2.02	2.02	39.1	CL3661Contig1	CL3661Contig1		2	2.6546	0.2413	1.9055	0.3444	2.421	0.2625	1.3183	0.5993	1.5849	0.4419	1.0186	0.9515
1005	2.02	2.02	93.6	CL1Contig2807	CL1Contig2807		1	0.955	0.7618	0.9908	0.914	0.9204	0.8639	1.0093	0.981	1.0093	0.9351	0.9727	0.9314
1006	2.02	2.02	41.3	CL1916Contig1	CL1916Contig1		1	1.4191	0.5302	1.2942	0.6146	1.1272	0.7985	1.1588	0.7519	1.4454	0.5152	0.9376	0.9132
1007	2.02	2.02	38.6	comp60921_c0_seq1_1	comp60921_c0_seq1_1		1	1.0568	0.6063	0.9908	0.937	1.0568	0.5988	1	0.7365	0.9376	0.7569	0.9727	0.948
1008	2.01	4.02	94.8	comp50446_c0_seq4_1	comp50446_c0_seq4_1		3	0.7586	0.8045	1.1066	0.9915	0.879	0.7506	1.2246	0.7906	1.1912	0.9283	1.1272	0.8692
1009	2.01	3.21	62.9	CL3667Contig1	CL3667Contig1		5	0.6546	0.6848	0.871	0.7786	0.631	0.6259	1.0471	0.9886	0.9727	0.9484	0.9727	0.9332
1010	2.01	2.13	36.8	CL2937Contig1	CL2937Contig1		1	0.8091	0.6992	1.0375	0.9228	1.1695	0.7464	1.0666	0.8749	1.0375	0.9294	1.1695	0.7466
1011	2.01	2.11	88.1	CL1Contig3803	CL1Contig3803		2	1.2823	0.6249	0.863	0.7864	1.4723	0.4993	0.955	0.9329	1.4191	0.5283	1	0.9813
1012	2.01	2.06	72.4	comp38827_c1_seq1_2	comp38827_c1_seq1_2		1	1.0965	0.8499	0.9376	0.8382	1.1169	0.9023	0.8318	0.6655	0.9376	0.955	0.955	0.9404
1013	2.01	2.05	83.5	comp52181_c0_seq1_2	comp52181_c0_seq1_2		1	1.6293	0.3938	1.7061	0.4049	1.5704	0.4566	0.5649	0.391	0.5248	0.3557	0.5861	0.3968
1014	2.01	2.05	64.9	CL2028Contig1	CL2028Contig1		1	0.9817	0.9719	0.8954	0.7555	1.0765	0.7585	0.9036	0.7677	0.8318	0.6172	0.8872	0.634
1015	2.01	2.05	67.2	CL2536Contig2	CL2536Contig2		1	1.0765	0.6688	1.028	0.8065	1.1272	0.5405	1.1588	0.4839	1.0186	0.8454	1.0471	0.7535
1017	2.01	2.04	86	CL1Contig573	CL1Contig573		1	1.2589	0.6025	1	0.9342	1.2246	0.5247	0.9638	0.8816	1.0375	0.7689	1.0666	0.7607
1018	2.01	2.04	64.9	CL1Contig939	CL1Contig939		1	0.8091	0.6039	0.9036	0.8065	1.1588	0.7045	0.9376	0.8859	1.0186	0.95	0.8954	0.7847
1019	2.01	2.04	52.1	CL1Contig3221	CL1Contig3221		1	1.2359	0.373	1.0471	0.6603	1.2134	0.3133	0.8872	0.3928	1.1588	0.4437	1.0471	0.8247
1020	2.01	2.04	63.1	comp11125_c0_seq2_1	comp11125_c0_seq2_1		1	0.9727	0.9651	1.3677	0.5584	0.912	0.8678	0.7656	0.6291	1.2359	0.6772	1.2023	0.7066
1021	2.01	2.04	63.6	CL4707Contig1	CL4707Contig1		1	1.2246	0.5679	1.0093	0.9576	1.1588	0.6587	1.0186	0.9426	1.0471	0.8685	0.9908	0.9994
1022	2.01	2.03	64.5	CL3839Contig1	CL3839Contig1		1	0.879	0.4051	0.8472	0.4384	0.9638	0.9409	0.7943	0.2934	0.7798	0.2914	0.6982	0.1074
1023	2.01	2.03	68.2	CL302Contig2	CL302Contig2		1	0.9376	0.9065	0.9817	0.9902	1.0568	0.9029	0.9727	0.9676	1.2706	0.6411	0.6982	0.5338
1024	2.01	2.03	80.5	CL3821Contig1	CL3821Contig1		1	1.0375	0.9191	0.863	0.7557	0.8551	0.7405	0.9036	0.827	0.673	0.4494	0.871	0.7638
1025	2.01	2.03	70.5	CL1Contig3802	CL1Contig3802		1	1.028	0.9198	1.1803	0.7539	1.3183	0.6973	0.9817	0.9249	1.0568	0.9196	0.8472	0.8702
1026	2.01	2.03	65.7	CL1284Contig2	CL1284Contig2		1	0.871	0.807	0.8318	0.7177	1	0.9878	1.0568	0.8767	1.0093	0.9827	0.9727	0.9833
1027	2.01	2.03	78.4	comp42532_c0_seq1_2	comp42532_c0_seq1_2		1	0.9376	0.8999	1.028	0.9258	1	0.9807	0.9036	0.8299	1.2589	0.5986	1.1376	0.7411
1028	2.01	2.02	68.5	comp11063_c0_seq2_1	comp11063_c0_seq2_1		1	0.9908	0.9699	1.0666	0.8915	0.8954	0.9572	0.863	0.7445	1	0.99	0.955	0.9665
1029	2.01	2.02	78.2	CL2900Contig1	CL2900Contig1		1	0.7447	0.6763	1.2942	0.469	0.9376	0.8949	0.6668	0.3545	0.3733	0.1238	0.9908	0.994
1031	2.01	2.02	62.4	CL4949Contig1	CL4949Contig1		1	0.9462	0.9307	1.0864	0.8536	1.3804	0.5489	1.2474	0.6617	1.1695	0.7397	1.1169	0.8125
1032	2.01	2.02	87.7	CL1Contig501	CL1Contig501		3	1.0186	0.9599	1	0.9718	1.0471	0.9641	0.9817	0.9583	0.9376	0.907	0.9462	0.9242
1033	2.01	2.02	79.4	comp13530_c0_seq2_1	comp13530_c0_seq2_1		1	0.7798	0.6528	0.8241	0.7169	0.5916	0.4117	0.955	0.9365	0.4018	0.2603	0.6138	0.4379
1034	2.01	2.02	97.1	CL1Contig3026	CL1Contig3026		1	0.912	0.8889	0.879	0.8173	0.9727	0.9722	0.9376	0.8826	1.0666	0.8698	0.9376	0.9202
1035	2.01	2.02	42.7	CL3313Contig1	CL3313Contig1		1	1.0471	0.9092	1.0471	0.9103	1.0471	0.9093	1.0375	0.922	1.1695	0.7509	1.1803	0.7269
1036	2.01	2.01	61.4	CL3203Contig1	CL3203Contig1		1	1.2706	0.6416	1.4191	0.5264	0.9204	0.8879	1.556	0.4553	1.2589	0.6453	1.5417	0.4598
1037	2.01	2.01	77.4	CL3688Contig1	CL3688Contig1		1	1.1066	0.6074	0.912	0.7205	0.7727	0.3121	1.0666	0.6863	1.2023	0.4401	0.9727	0.9712
1038	2.01	2.01	65.8	CL275Contig2	CL275Contig2		1	0.8241	0.7254	0.8395	0.7505	0.863	0.7857	0.8954	0.843	1.1272	0.8001	0.9376	0.9123
1039	2.01	2.01	51.7	CL1Contig1825	CL1Contig1825		1	1.1912	0.692	1.1695	0.7433	1.028	0.9557	1.1482	0.7792	0.955	0.9372	1.0765	0.8271
1040	2.01	2.01	72.8	comp54463_c0_seq1_1	comp54463_c0_seq1_1		1	1.7539	0.385	3.1623	0.207	2.8054	0.2297	2.3335	0.273	0.227	0.1656	0.2679	0.1859
1041	2.01	2.01	70.8	CL2264Contig1	CL2264Contig1		1	1.1169	0.8178	1.0471	0.9066	0.9638	0.961	1.0666	0.878	1.3428	0.5786	0.9817	0.9859
1042	2.01	2.01	62.8	CL1Contig97	CL1Contig97		2	0.9376	0.8534	0.9462	0.8743	0.9908	0.9731	0.9462	0.874	1.028	0.9852	1.0375	0.9766
1043	2.01	2.01	76.5	CL1Contig3599	CL1Contig3599		1	1	0.986	1.1169	0.8139	1.1695	0.744	0.863	0.7809	1	0.9867	1.0965	0.8325
1044	2.01	2.01	54.2	CL927Contig1	CL927Contig1		1	1.1169	0.7517	0.9376	0.8732	1.0375	0.8926	1	0.9855	0.7943	0.5658	1.0765	0.8223
1045	2.01	2.01	97.8	CL1Contig3343	CL1Contig3343		1	0.9036	0.841	0.9727	0.9631	0.8241	0.7049	0.863	0.7676	0.9817	0.9822	0.9204	0.8682
1046	2.01	2.01	97	CL1Contig3202	CL1Contig3202		2	0.8872	0.4662	0.7798	0.1385	0.879	0.4225	0.9727	0.9216	0.879	0.4465	0.9376	0.7367
1047	2.01	2.01	88.9	CL1Contig2651	CL1Contig2651		1	0.7516	0.5447	1.1912	0.6446	0.7798	0.51	0.9376	0.8531	0.912	0.735	0.8954	0.8236
1048	2.01	2.01	90.1	CL3297Contig1	CL3297Contig1		1	1.028	0.9182	0.8472	0.772	1.0186	0.897	0.912	0.8446	0.9036	0.8355	0.955	0.971
1049	2.01	2.01	71.5	CL212Contig1	CL212Contig1		1	1.0093	0.9997	0.8954	0.7719	0.955	0.8825	1.028	0.8922	0.8395	0.6896	1.0375	0.8751
1050	2.01	2.01	78.5	CL167Contig2	CL167Contig2		1	1.3552	0.5497	1.1066	0.8063	1.1912	0.6679	0.8091	0.7409	1.0186	0.9276	0.8166	0.6995
1051	2.01	2.01	92.3	CL5632Contig1	CL5632Contig1		2	0.8318	0.6764	0.8166	0.6272	0.8872	0.7935	0.8318	0.6445	0.8318	0.6272	0.863	0.7372
1052	2.01	2.01	88.5	CL381Contig1	CL381Contig1		1	1.1482	0.7708	1.2823	0.6303	1.1695	0.7512	1.0666	0.8844	1.0471	0.9068	1.1066	0.8294
1053	2.01	2.01	50.5	CL258Contig2	CL258Contig2		1	1.1066	0.8079	1.0864	0.8293	1.1272	0.7661	0.9204	0.8599	1.0965	0.8136	1.0864	0.8222
1054	2.01	2.01	85.5	CL6028Contig1	CL6028Contig1		1	0.8954	0.7242	0.8872	0.6904	0.9638	0.7003	1.028	0.9096	0.9204	0.7569	1	0.8056
1055	2.01	2.01	95.2	comp18272_c0_seq1_2	comp18272_c0_seq1_2		1	0.9817	0.9802	1.028	0.9405	1.0765	0.8535	1.3804	0.5355	0.9817	0.9884	1.1066	0.8138
1056	2.01	2.01	80.4	CL224Contig1	CL224Contig1		6	1.1695	0.8085	0.7311	0.829	0.9727	0.9499	1.2134	0.9033	1.1272	0.9697	1.1169	0.9722
1057	2.01	2.01	86.3	CL1Contig313	CL1Contig313		1	0.929	0.8553	0.912	0.8329	0.9204	0.8509	0.7798	0.5756	0.8318	0.6622	0.9908	0.9962
1059	2.01	2.01	94.2	comp8728_c0_seq1_2	comp8728_c0_seq1_2		1	1.2023	0.6278	1.2134	0.6353	1.2474	0.5898	1.0765	0.8341	1.1482	0.6936	1.0965	0.7707
1060	2.01	2.01	83.3	comp50911_c0_seq4_1	comp50911_c0_seq4_1		1	0.9204	0.7946	0.9908	0.9917	0.9462	0.8878	0.879	0.6894	0.8017	0.5026	1.0965	0.7347
1061	2.01	2.01	92.2	CL1Contig2961	CL1Contig2961		3	1.0765	0.5519	1.1169	0.3827	1.0666	0.5079	0.9908	0.8448	1.0186	0.7406	1.0666	0.5957
1062	2.01	2.01	57.9	comp51732_c0_seq1_2	comp51732_c0_seq1_2		1	0.7798	0.5548	0.597	0.2996	0.7244	0.4673	0.5495	0.2613	0.5754	0.2513	0.5808	0.2869
1064	2	12.3	74.1	comp51557_c0_seq1_2	comp51557_c0_seq1_2		6	0.929	0.818	0.8954	0.8209	0.9727	0.9639	0.9908	0.9675	0.929	0.8273	0.8551	0.761
1065	2	10.74	70.1	CL4875Contig1	CL4875Contig1		7	1.0093	0.9925	1.1066	0.8337	1.0375	0.9221	0.9817	0.9917	1.1066	0.7598	1.0093	0.9163
1066	2	9.84	79.3	comp39015_c1_seq7_1	comp39015_c1_seq7_1		6	0.8472	0.7589	0.9908	0.9947	1.4588	0.5064	1.0765	0.8725	1.2706	0.6397	1.0666	0.8762
1067	2	4.02	100	comp50687_c0_seq2_1	comp50687_c0_seq2_1		4	1.2823	0.6425	1.2246	0.6992	1.4723	0.49	1.1695	0.7587	1.2823	0.572	1	0.9027
1068	2	4	81.8	comp51095_c0_seq1_2	comp51095_c0_seq1_2		5	0.955	0.9326	0.929	0.8599	0.929	0.8321	1.1066	0.8551	1.0864	0.8771	1.1376	0.804
1069	2	2.61	72.2	CL1Contig3393	CL1Contig3393		2	1.2246	0.6851	0.9638	0.9265	1.0864	0.8412	1.1272	0.826	0.9462	0.9159	1.028	0.9256
1070	2	2.55	74	CL1564Contig1	CL1564Contig1		2	1.1376	0.7158	1.6444	0.4187	1.3552	0.5692	1.0186	0.9574	0.9204	0.916	1.1482	0.7729
1071	2	2.07	90.7	CL1Contig3954	CL1Contig3954		1	1.1169	0.7589	1.0864	0.7951	1.3428	0.568	1.1695	0.7391	0.9204	0.8693	1.1376	0.7831
1072	2	2.07	98.1	CL1Contig1900	CL1Contig1900		2	0.9817	0.9418	1	0.9909	1	0.9974	1.0186	0.9199	1.028	0.9314	0.9462	0.953
1073	2	2.06	91.9	CL682Contig1	CL682Contig1		1	0.8954	0.8892	0.9376	0.9977	0.8395	0.6776	1.1376	0.7594	1.0568	0.7836	1.1803	0.7012
1074	2	2.06	48.3	CL1Contig959	CL1Contig959		1	1.9055	0.3438	0.929	0.893	1.8197	0.3641	1.5996	0.4376	1.9055	0.3433	1.0666	0.8886
1075	2	2.05	54.2	comp53043_c0_seq1_2	comp53043_c0_seq1_2		1	1.1482	0.7748	0.871	0.7988	0.8551	0.7697	0.9036	0.849	1.0093	0.9745	1.028	0.9363
1076	2	2.05	82.1	comp15336_c0_seq1_1	comp15336_c0_seq1_1		1	1.0093	0.9454	0.7727	0.6482	0.9638	0.8866	0.7047	0.5113	0.8318	0.693	0.8017	0.6564
1077	2	2.05	39.6	CL2826Contig1	CL2826Contig1		2	1.1066	0.8129	0.9638	0.9766	0.871	0.8583	1.0471	0.9134	0.929	0.9487	0.912	0.8675
1079	2	2.04	88.9	CL192Contig1	CL192Contig1		1	0.9376	0.8513	0.955	0.9404	1.0765	0.9232	0.955	0.8708	1.0864	0.8585	1.0568	0.9615
1080	2	2.04	75.9	CL1Contig270	CL1Contig270		1	0.8395	0.7507	0.871	0.7953	0.52	0.3477	1.2589	0.655	0.9638	0.9485	0.5598	0.3807
1081	2	2.04	47.6	CL1Contig2456	CL1Contig2456		1	1.5276	0.4655	1.5276	0.467	1.1912	0.7153	1.2474	0.6658	0.9204	0.887	1.2246	0.6821
1082	2	2.04	100	CL262Contig1	CL262Contig1		1	0.9462	0.912	0.9817	0.967	0.9036	0.8468	0.955	0.9963	0.9727	0.9637	0.9908	0.988
1083	2	2.04	66.3	comp7356_c0_seq2_2	comp7356_c0_seq2_2		1	2.2909	0.2786	2.3768	0.2687	1.7219	0.3943	1.1066	0.8191	1.6293	0.4245	1.6293	0.4269
1084	2	2.03	70.3	CL1Contig1327	CL1Contig1327		1	2.1086	0.3032	1.4997	0.4807	2.5351	0.251	2.0512	0.3151	2.4889	0.2563	1.1066	0.8299
1085	2	2.03	67.7	CL1405Contig1	CL1405Contig1		1	1.0375	0.8321	0.863	0.7942	0.8017	0.6218	0.9638	0.9054	1.0765	0.8859	0.8395	0.7723
1086	2	2.03	65.7	CL3256Contig1	CL3256Contig1		1	1.1272	0.8016	1.0471	0.9322	1.0864	0.7892	1.0375	0.8964	1.0186	0.8707	1.0568	0.9003
1087	2	2.03	89.3	comp39666_c0_seq5_1	comp39666_c0_seq5_1		1	1.1169	0.7788	0.9036	0.8146	1.2134	0.6173	0.8872	0.9346	0.9908	0.9896	1.1066	0.813
1088	2	2.03	91.9	comp1757_c0_seq1_1	comp1757_c0_seq1_1		1	1.2023	0.7163	1	0.9341	1.0093	0.9258	0.955	0.9284	1.0666	0.8964	0.955	0.9329
1090	2	2.03	82.7	CL324Contig1	CL324Contig1		2	1.3804	0.5519	1.1695	0.8596	1.5276	0.4503	1.2474	0.7061	1.1588	0.8348	1.1066	0.8328
1091	2	2.03	55.9	CL2204Contig1	CL2204Contig1		1	0.9908	0.9894	1.3677	0.565	0.8872	0.8423	1.2706	0.6416	0.955	0.9576	1.0666	0.8704
1092	2	2.03	91.3	CL1Contig2380	CL1Contig2380		5	0.863	0.7058	1.0375	0.9334	0.8872	0.7507	1.0375	0.9431	1.1066	0.9051	1.0375	0.9586
1094	2	2.03	54.8	CL1Contig934	CL1Contig934		1	1.1588	0.7673	1.0093	0.9578	1.2134	0.7036	1.0568	0.8537	0.9462	0.9623	0.9638	0.9663
1095	2	2.03	23.9	CL1Contig3873	CL1Contig3873		1	1.2023	0.7032	0.871	0.7961	0.5598	0.3847	1.0186	0.9558	0.787	0.6564	0.871	0.7936
1096	2	2.02	89.8	CL1031Contig1	CL1031Contig1		1	1.0965	0.8415	0.9036	0.8508	1.6444	0.4181	0.6252	0.4481	0.5152	0.3425	0.7586	0.6187
1097	2	2.02	75.6	CL5314Contig1	CL5314Contig1		1	1.5136	0.4779	1.3183	0.6012	1.8535	0.3563	1.3552	0.5736	1.4191	0.5281	1.4588	0.5036
1098	2	2.02	54.8	comp52476_c0_seq1_2	comp52476_c0_seq1_2		1	0.9204	0.8761	1.0765	0.8605	1.2023	0.7076	1.1912	0.7214	1.5136	0.4729	1.2706	0.6388
1099	2	2.02	85.5	CL5990Contig1	CL5990Contig1		1	1.5417	0.4763	1.0471	0.9475	1.1066	0.7593	1.2942	0.6385	1.0093	0.9862	1.2706	0.6556
1101	2	2.02	73.1	CL5657Contig1	CL5657Contig1		1	1.4859	0.4895	1.6293	0.4252	1.2359	0.6781	1.4322	0.5223	1.3552	0.5706	0.863	0.7789
1102	2	2.02	91.9	CL3244Contig1	CL3244Contig1		1	0.6546	0.4794	0.7727	0.6431	0.8017	0.6816	1	0.9901	1.3062	0.613	0.7943	0.669
1103	2	2.02	87.9	CL4580Contig1	CL4580Contig1		1	1.0666	0.8788	1.1376	0.7816	0.6427	0.4662	0.7112	0.5485	0.9638	0.9549	0.8395	0.7422
1104	2	2.02	54.6	comp45928_c0_seq1_2	comp45928_c0_seq1_2		1	0.955	0.9675	1.0965	0.7985	1.0568	0.8863	1.1376	0.7421	1.1066	0.7728	0.955	0.916
1105	2	2.02	76.1	comp33398_c1_seq3_2	comp33398_c1_seq3_2		1	0.5546	0.4599	0.8472	0.7992	0.6368	0.5123	1.0765	0.9274	1.0666	0.9196	1.0093	0.9425
1106	2	2.02	92.5	CL3607Contig1	CL3607Contig1		1	0.7516	0.6109	0.9036	0.8563	0.7798	0.6549	1.0375	0.9219	0.929	0.8921	1.0375	0.9223
1107	2	2.02	37.6	CL12Contig3	CL12Contig3		1	1.977	0.486	1.6596	0.5452	1.8197	0.5428	0.3565	0.4461	0.4487	0.5279	0.4055	0.4801
1108	2	2.02	59.1	CL4491Contig1	CL4491Contig1		1	0.9727	0.9867	0.9376	0.9479	0.9727	0.988	1	0.9619	0.9727	0.9859	0.955	0.9726
1109	2	2.02	79.8	CL2769Contig1	CL2769Contig1		1	1.0471	0.8737	1.1066	0.818	0.9462	0.9351	1.0666	0.907	1.1376	0.747	1.0666	0.8555
1110	2	2.02	95.8	CL1Contig3123	CL1Contig3123		2	1.1912	0.8955	0.9638	0.9323	0.5861	0.7556	1.0093	0.9589	0.8954	0.8814	0.9817	0.9649
1111	2	2.02	79.2	comp51360_c0_seq1_2	comp51360_c0_seq1_2		1	1.0375	0.9582	0.8091	0.6831	0.8241	0.7004	0.9036	0.8402	0.9817	0.9928	1.1169	0.7846
1112	2	2.02	58.2	comp43796_c0_seq1_1	comp43796_c0_seq1_1		1	1.8707	0.371	0.8241	0.6735	0.9036	0.8023	1.0864	0.8784	0.9727	0.9179	0.929	0.9811
1113	2	2.02	90.9	CL2016Contig1	CL2016Contig1		1	1.3062	0.6454	0.8241	0.6855	1.0093	0.988	0.879	0.7599	1.1066	0.8822	1.0568	0.952
1114	2	2.02	81.4	CL1Contig2443	CL1Contig2443		1	1.0765	0.9297	0.879	0.8606	0.863	0.7638	0.4487	0.2949	0.7447	0.5723	0.6918	0.502
1115	2	2.01	81.5	CL2396Contig1	CL2396Contig1		2	0.929	0.9026	0.9908	0.9948	0.9817	0.9863	1.1912	0.7234	0.9462	0.9316	0.8551	0.7697
1116	2	2.01	74.8	comp7247_c0_seq1_1	comp7247_c0_seq1_1		1	1.2474	0.6345	1.0093	0.9504	1.1482	0.7719	1.1272	0.7697	1.2942	0.6097	1.028	0.8982
1117	2	2.01	62.3	comp57504_c0_seq1_2	comp57504_c0_seq1_2		1	1.0666	0.8591	0.9908	0.9933	1.0568	0.8848	0.863	0.7792	0.787	0.6649	0.8395	0.7481
1118	2	2.01	92.4	CL1Contig1482	CL1Contig1482		1	1.8197	0.5946	1.2589	0.8558	1.5704	0.6318	0.6252	0.7625	0.4742	0.703	0.929	0.9302
1119	2	2.01	99	CL1Contig115	CL1Contig115		1	1.4322	0.5201	1.0093	0.9631	1.7219	0.3906	1.1272	0.8033	1	0.9813	1.0186	0.9481
1120	2	2.01	98.4	CL1863Contig1	CL1863Contig1		1	1	0.9685	0.9036	0.9634	0.9727	0.9451	0.787	0.643	0.8395	0.6627	0.7727	0.7805
1121	2	2.01	25.6	CL2253Contig1	CL2253Contig1		1	1.7219	0.3927	1.0666	0.8775	2.2491	0.2823	1.0471	0.9178	1.2134	0.6966	0.9462	0.9209
1122	2	2.01	66	comp41685_c0_seq9_1	comp41685_c0_seq9_1		1	1.8197	0.3656	1.3677	0.5657	2.2909	0.2772	1.5704	0.4492	1.6749	0.4071	1.3804	0.5515
1123	2	2.01	67.9	CL747Contig1	CL747Contig1		1	1.1803	0.7396	0.9908	0.9573	1.5704	0.4496	0.7178	0.5638	1.028	0.9058	0.8551	0.7777
1124	2	2.01	83.3	CL5566Contig1	CL5566Contig1		1	0.9727	0.953	1.0666	0.8719	0.912	0.8542	1.0375	0.8972	1.0666	0.8587	1.0965	0.8165
1125	2	2.01	96.3	comp38653_c1_seq1_2	comp38653_c1_seq1_2		1	1.2023	0.7979	1.2134	0.7067	1.4322	0.56	1.0471	0.9777	1.0765	0.8612	1.2023	0.813
1126	2	2.01	43.7	CL1602Contig1	CL1602Contig1		1	1.6144	0.43	1.1482	0.7663	2.466	0.2593	1.8197	0.3631	1.0568	0.8976	2.208	0.288
1127	2	2.01	73.6	CL4863Contig1	CL4863Contig1		1	0.871	0.8274	1.0864	0.7103	1.0186	0.8323	0.6368	0.3919	0.7244	0.8219	0.8954	0.8387
1128	2	2.01	83.8	CL2967Contig1	CL2967Contig1		1	0.8954	0.8328	0.9204	0.8747	1.0864	0.8471	0.879	0.8127	1.0965	0.841	1.2589	0.6453
1129	2	2.01	91.4	comp5482_c0_seq1_2	comp5482_c0_seq1_2		1	0.6855	0.5325	0.879	0.7735	0.7178	0.5236	0.879	0.7594	0.9638	0.9353	0.8954	0.8629
1130	2	2.01	100	CL1679Contig1	CL1679Contig1		1	0.6792	0.5143	0.929	0.9027	0.7727	0.6443	0.8318	0.7297	0.597	0.4169	0.7047	0.5423
1132	2	2.01	39.2	CL1577Contig1	CL1577Contig1		1	1.1912	0.7246	1.028	0.9386	1.0471	0.9108	1.1066	0.8223	1.0375	0.9231	0.929	0.8888
1133	2	2.01	36.1	CL244Contig1	CL244Contig1		1	1.028	0.9162	0.9204	0.8979	1.0666	0.8428	1	0.9777	1.028	0.9184	1.0765	0.8865
1134	2	2.01	22.2	CL1Contig3173	CL1Contig3173		1	1.1803	0.7556	1.1803	0.7629	1.0965	0.8852	1.0186	0.9858	1.0864	0.9014	1.0568	0.9144
1135	2	2.01	28	CL10Contig1	CL10Contig1		1	1.0965	0.7925	0.929	0.8595	0.9204	0.8789	0.9727	0.9706	1.028	0.9224	0.9204	0.8653
1136	2	2.01	50.9	comp51833_c0_seq1_2	comp51833_c0_seq1_2		1	1.0666	0.874	0.9817	0.9191	1.028	0.9223	1.1169	0.8409	1.1482	0.8652	1.028	0.9391
1137	2	2.01	80	CL975Contig1	CL975Contig1		1	1.4997	0.4833	1.2823	0.6342	1.6444	0.4209	1.1588	0.7634	1.1376	0.7803	1.1376	0.787
1138	2	2.01	71.4	CL1Contig4150	CL1Contig4150		1	0.912	0.8582	1.0965	0.845	1.0666	0.8722	0.9638	0.9549	0.879	0.8365	0.9204	0.8691
1139	2	2.01	63.4	CL1Contig3972	CL1Contig3972		1	0.8872	0.808	1.0375	0.9082	0.929	0.8566	1.1272	0.7217	1.1066	0.8105	1.0666	0.7825
1140	2	2.01	38.7	CL110Contig1	CL110Contig1		1	0.9638	0.8401	0.871	0.7821	0.9462	0.9371	1.0186	0.92	1.0093	0.9431	0.8395	0.8689
1141	2	2.01	38.2	comp49703_c2_seq1_1	comp49703_c2_seq1_1		1	0.863	0.7798	0.5598	0.3835	1.0186	0.9523	0.8551	0.7709	0.7798	0.6521	1.1588	0.757
1142	2	2.01	63.1	comp30718_c0_seq1_2	comp30718_c0_seq1_2		2	1.0568	0.8906	1.1912	0.7196	1	0.9914	0.8954	0.8443	1.1169	0.8113	1.0666	0.8758
1143	2	2.01	64.5	comp6127_c0_seq2_2	comp6127_c0_seq2_2		3	0.8872	0.7832	0.9638	0.8951	0.9204	0.8646	0.9908	0.9982	0.9817	0.9535	0.9638	0.9597
1144	2	2.01	15.1	CL1Contig2967	CL1Contig2967		1	1.0186	0.9551	1.0186	0.9478	0.8091	0.6912	0.7943	0.6775	0.8954	0.8319	1.2474	0.6659
1145	2	2	95.1	CL2471Contig1	CL2471Contig1		1	0.9036	0.8529	0.9204	0.8778	0.787	0.6645	1.1695	0.7473	0.912	0.8608	0.871	0.7929
1146	2	2	88.6	CL1686Contig2	CL1686Contig2		1	1.5136	0.472	1.1803	0.738	1.5136	0.4775	0.9376	0.906	1.2134	0.6981	1.028	0.9419
1147	2	2	73.1	CL5310Contig1	CL5310Contig1		1	0.8872	0.7564	0.9376	0.8782	1.0186	0.962	0.9817	0.9851	1.028	0.9342	0.879	0.7416
1148	2	2	68.4	CL2162Contig1	CL2162Contig1		1	0.8472	0.764	0.7586	0.6725	0.879	0.832	0.879	0.8469	0.929	0.8773	0.929	0.8734
1149	2	2	50.2	CL1Contig949	CL1Contig949		1	0.4529	0.294	0.0479	0.082	0.9204	0.8798	0.7047	0.5412	0.8872	0.8213	0.5152	0.3451
1150	2	2	92.4	comp17967_c1_seq2_2	comp17967_c1_seq2_2		1	1.1482	0.777	0.7379	0.5858	1.0666	0.879	1.2023	0.7136	0.6792	0.51	0.6792	0.5117
1151	2	2	81.3	CL564Contig2	CL564Contig2		1	1.3804	0.5528	1.0765	0.864	0.8241	0.715	1.0375	0.9269	0.9462	0.9209	1.1588	0.7614
1152	2	2	96.2	CL2247Contig1	CL2247Contig1		1	1.3305	0.6088	0.7943	0.6259	1.1482	0.7771	1.0471	0.8312	1.1376	0.8555	1.1066	0.9044
1153	2	2	99.3	CL425Contig3	CL425Contig3		1	0.9462	0.8192	0.9817	0.9313	0.871	0.756	1	0.9218	1.0093	0.9657	0.9908	0.9451
1154	2	2	74.9	CL1640Contig1	CL1640Contig1		1	1.1912	0.6685	1.0864	0.848	1.3428	0.5753	1.0568	0.8809	1.3428	0.5784	1.2942	0.6024
1155	2	2	47.5	CL1Contig3138	CL1Contig3138		1	1.4997	0.7646	1.4191	0.6016	1.4191	0.6359	0.879	0.6024	1.0471	0.5181	1.2706	0.8696
1156	2	2	76.6	CL156Contig2	CL156Contig2		1	0.955	0.9467	1.3305	0.5872	1.0093	0.9719	1.406	0.5371	0.9376	0.91	1.2823	0.6331
1157	2	2	57	CL614Contig1	CL614Contig1		1	1.1169	0.8127	0.929	0.8998	1.1376	0.7859	0.8017	0.6812	0.9908	0.9957	0.9817	0.9902
1158	2	2	99	comp45478_c0_seq3_2	comp45478_c0_seq3_2		1	2.1677	0.2949	1.6596	0.4137	0.8166	0.7128	1.0864	0.8524	1.5704	0.4467	1.0965	0.8411
1159	2	2	84.6	CL3096Contig1	CL3096Contig1		1	0.9817	0.9897	0.912	0.8432	0.9204	0.8163	1.1169	0.8396	1.1272	0.7892	1.1695	0.7654
1160	2	2	75	CL1Contig3219	CL1Contig3219		1	1.556	0.4551	0.8872	0.8261	1.2823	0.6298	0.8166	0.7062	0.863	0.7837	1.8535	0.3574
1161	2	2	100	CL862Contig1	CL862Contig1		1	0.9036	0.8543	0.8872	0.8197	1.1169	0.8135	1.0375	0.9183	0.7656	0.6242	1.1066	0.8181
1162	2	2	94.9	CL5063Contig1	CL5063Contig1		2	1.1272	0.6132	0.9204	0.8262	1.0666	0.6607	1.1803	0.8394	0.8954	0.6774	0.8872	0.7031
1164	2	2	50	CL1Contig3762	CL1Contig3762		1	1.0093	0.9701	1.6444	0.4215	1.3183	0.5942	1.1588	0.7639	1.0375	0.9301	1.406	0.5342
1165	2	2	49	CL333Contig1	CL333Contig1		1	1.0965	0.8243	1.0471	0.9292	1.1066	0.8422	0.7656	0.6236	0.8017	0.6861	0.8395	0.7234
1166	2	2	48.3	CL2941Contig1	CL2941Contig1		1	0.8872	0.821	0.5445	0.3695	0.7943	0.6754	0.9817	0.991	0.5861	0.4056	0.7727	0.6422
1167	2	2	93.1	comp38820_c0_seq2_1	comp38820_c0_seq2_1		2	1.3305	0.9379	0.8166	0.6384	2.884	0.3113	0.1202	0.8447	0.7516	0.7578	1.2942	0.9204
1168	2	2	95.7	comp31248_c0_seq1_1	comp31248_c0_seq1_1		1	1.0864	0.8271	0.9638	0.9644	0.9817	0.9454	0.9908	0.9749	0.9638	0.9909	0.9462	0.9603
1169	2	2	51.8	CL1Contig261	CL1Contig261		1	1.1695	0.6603	0.8241	0.7818	1.4588	0.5351	1.0864	0.8275	1.0186	0.8579	0.9727	0.9215
1170	2	2	43.7	CL1229Contig1	CL1229Contig1		1	1.0471	0.9146	1.1169	0.8056	0.7244	0.5733	1.1272	0.7989	0.863	0.779	1.2023	0.7113
1171	2	2	60.6	CL1135Contig1	CL1135Contig1		1	1.0765	0.8662	0.7656	0.6282	1.2589	0.649	0.9036	0.8482	0.5808	0.4003	1.5136	0.4747
1172	2	2	59.9	CL77Contig2	CL77Contig2		1	1.2823	0.6308	0.8395	0.7454	1.0765	0.8653	1.1588	0.7543	1.1588	0.7522	1.2246	0.6795
1173	2	2	51.6	CL700Contig1	CL700Contig1		1	0.9462	0.9291	0.9817	0.9861	1.0093	0.9705	0.8872	0.8313	1.2589	0.6499	0.7516	0.6057
1174	2	2	81.9	CL1Contig791	CL1Contig791		1	1.1066	0.8233	0.7727	0.6403	0.787	0.6603	0.787	0.6595	0.7178	0.5596	0.9376	0.9115
1175	2	2	91.1	CL1Contig2843	CL1Contig2843		1	1.0765	0.9874	0.3873	0.5792	0.6855	0.8343	0.955	0.9561	1	0.9339	1.1066	0.877
1176	2	2	81.3	comp51346_c0_seq1_1	comp51346_c0_seq1_1		2	0.9908	0.9686	0.9727	0.9594	0.9727	0.9425	0.9462	0.9088	0.9727	0.916	0.9462	0.8702
1177	2	2	89.5	comp16086_c0_seq1_1	comp16086_c0_seq1_1		2	1.1695	0.7152	1.0093	0.9771	1.028	0.8581	0.9908	0.9445	0.9817	0.9433	1.1066	0.7685
1178	2	2	61.5	CL96Contig1	CL96Contig1		1	0.9036	0.8391	1	0.9925	1.0186	0.8931	0.929	0.8735	0.9817	0.9878	0.9817	0.978
1179	2	2	100	CL513Contig2	CL513Contig2		1	1.4454	0.4929	0.9204	0.8921	1.2023	0.6944	0.9376	0.9613	0.863	0.8236	1.0864	0.824
1180	2	2	96.7	CL41Contig2	CL41Contig2		1	0.863	0.7885	0.9376	0.912	1.2246	0.6843	0.8091	0.7015	1.0864	0.8543	0.912	0.8639
1182	2	2	93.1	CL1Contig431	CL1Contig431		1	1.556	0.5807	1.2589	0.9334	1.1695	0.7744	0.9638	0.8674	1.3804	0.7741	1	0.9971
1183	2	2	72.2	CL1Contig1444	CL1Contig1444		1	1.0765	0.8606	1.0186	0.9518	1.1376	0.7886	1.0093	0.9705	1.2134	0.6977	0.8551	0.7767
1184	2	2	61.9	CL5357Contig1	CL5357Contig1		1	0.929	0.8946	0.912	0.8712	0.912	0.8714	0.9638	0.9494	0.912	0.8726	0.871	0.7943
1185	2	2	90.7	CL5146Contig1	CL5146Contig1		1	1.0093	0.9833	1	0.9859	1.0093	0.9842	1.0375	0.9341	1.1066	0.827	0.9817	0.994
1187	2	2	81.3	CL1Contig289	CL1Contig289		1	1.0666	0.8877	1.0568	0.8051	1.0965	0.8234	0.9817	0.9624	0.8318	0.7407	0.879	0.8231
1188	2	2	80.8	comp51834_c0_seq1_2	comp51834_c0_seq1_2		1	1.0765	0.9193	1.0375	0.9592	1.1169	0.7708	1.0471	0.9819	0.879	0.8344	1.2823	0.5899
1189	2	2	98.3	comp51575_c0_seq1_2	comp51575_c0_seq1_2		1	1.0375	0.9937	0.9376	0.8347	0.7586	0.5974	0.8241	0.6622	1	0.9492	0.7656	0.5771
1190	2	2	71.1	CL5579Contig1	CL5579Contig1		1	0.8017	0.6796	0.787	0.667	0.9638	0.9571	1.2823	0.6279	0.879	0.8123	1.0471	0.9167
1191	2	2	86.1	CL2987Contig1	CL2987Contig1		1	1.4859	0.5951	1.5996	0.5278	1.406	0.5763	0.4365	0.4521	0.3467	0.4233	0.4406	0.4629
1192	2	2	82.9	CL1Contig979	CL1Contig979		1	1.1912	0.7147	1.0765	0.8046	1.1695	0.7631	1.1169	0.8012	1.0471	0.8503	1.0568	0.897
1193	2	2	93.1	CL1Contig69	CL1Contig69		1	1.2359	0.6781	1	0.9921	1.2706	0.6412	0.929	0.8992	0.879	0.8158	1.0765	0.8674
1195	2	2	84.9	comp14146_c0_seq2_1	comp14146_c0_seq2_1		1	1.9588	0.331	0.8166	0.7033	1.0093	0.9628	1.3062	0.6119	1.1803	0.7289	1.4723	0.498
1196	2	2	98.3	CL6190Contig1	CL6190Contig1		2	2.208	0.2905	0.7379	0.5929	1.5996	0.4352	0.8395	0.7396	2.0512	0.3137	1.3804	0.5497
1197	2	2	78	CL1Contig3163	CL1Contig3163		1	1.3305	0.5864	1.0375	0.9221	1.888	0.3457	0.6252	0.4503	1.6749	0.4087	0.5754	0.3965
1198	2	2	83.9	CL1860Contig1	CL1860Contig1		1	1.0375	0.8886	1	0.9445	1.0765	0.8211	0.955	0.9089	0.9908	0.9406	0.955	0.9491
1199	2	2	69.8	comp52777_c0_seq1_2	comp52777_c0_seq1_2		2	0.912	0.8607	1.0765	0.8616	0.7798	0.6498	1.0568	0.8915	0.9908	0.9985	0.8872	0.8213
1200	2	2	59.9	comp47832_c0_seq2_1	comp47832_c0_seq2_1		1	0.8395	0.8978	0.7943	0.8085	0.7447	0.7807	1.1169	0.8593	1.3183	0.7548	1.1588	0.8339
1201	2	2	52.7	CL5134Contig1	CL5134Contig1		2	1.0093	0.9855	1.0666	0.9098	0.955	0.8801	1.0186	0.9995	0.8166	0.6851	1.0093	0.9994
1202	2	2	88.9	CL4911Contig1	CL4911Contig1		1	1.028	0.8677	1.3062	0.6534	1.3062	0.5738	1.2134	0.7371	1.1912	0.7748	1.0765	0.9209
1203	2	2	94.1	CL3174Contig1	CL3174Contig1		1	0.631	0.4558	0.6982	0.5323	1.0765	0.8735	0.597	0.4201	0.5395	0.3661	1.1695	0.7444
1204	2	2	88.2	CL2594Contig1	CL2594Contig1		1	0.8091	0.7211	0.15	0.4966	0.7178	0.6823	0.9727	0.9865	1.2474	0.9363	1.2134	0.8827
1205	2	2	80	CL1Contig882	CL1Contig882		1	2.729	0.2355	1.5849	0.4429	2.5351	0.252	1.2246	0.6854	1.803	0.3669	2.0701	0.3117
1206	2	2	55.1	CL1Contig3953	CL1Contig3953		1	0.9908	0.9932	1.0965	0.8328	0.879	0.8049	0.9376	0.9158	1.0765	0.8621	1.0093	0.9727
1208	2	2	97.1	CL1461Contig2	CL1461Contig2		1	2.4889	0.256	1.6293	0.4254	1.1695	0.7474	1.977	0.327	1.2359	0.6685	0.7798	0.6471
1209	2	2	91.1	CL1427Contig2	CL1427Contig2		1	0.7447	0.5949	1.0666	0.8835	0.7586	0.6203	1.1588	0.7559	0.9036	0.8568	0.929	0.8984
1210	2	2	77.3	CL5196Contig1	CL5196Contig1		2	1.2023	0.7074	0.9727	0.9686	1.0666	0.8857	1.0666	0.8783	1.028	0.9443	0.9036	0.8575
1212	2	2	28	CL2566Contig1	CL2566Contig1		1	0.3908	0.2546	0.3981	0.2572	0.6982	0.5351	0.9036	0.8539	0.8551	0.7688	1.3932	0.546
1213	2	2	56	CL215Contig1	CL215Contig1		1	1.1272	0.7865	1.0093	0.9116	0.955	0.9395	0.7447	0.6266	0.787	0.6683	0.8551	0.7692
1214	2	2	95.8	CL1Contig3942	CL1Contig3942		2	0.912	0.8623	0.9908	0.9957	0.7112	0.5558	0.7112	0.5533	0.9036	0.8518	0.6081	0.4277
1215	2	2	83.9	CL1Contig3585	CL1Contig3585		1	0.9727	0.9658	0.7727	0.6408	1.4588	0.5036	1.1588	0.7617	0.879	0.8095	1.2942	0.6158
1216	2	2	49.3	CL1Contig3349	CL1Contig3349		1	1.028	0.9356	0.9638	0.9485	0.9817	0.9886	1.028	0.935	0.955	0.9454	0.929	0.8969
1217	2	2	100	CL1Contig3272	CL1Contig3272		7	1.2023	0.7328	1.0864	0.9926	1.3305	0.7663	1.1272	0.9972	1.2942	0.6693	1.1912	0.9611
1218	2	2	64.6	CL1Contig3253	CL1Contig3253		1	1.028	0.9067	0.9817	0.8611	0.8551	0.806	1.1066	0.8216	0.9462	0.9283	0.9204	0.9095
1219	2	2	57.5	CL1Contig3117	CL1Contig3117		1	1.0186	0.9556	1.1588	0.7571	1.0375	0.9288	1.0666	0.8651	0.9908	0.9895	1.1272	0.7973
1220	2	2	83.7	CL1Contig3012	CL1Contig3012		1	1.0965	0.8402	1.4191	0.5251	1.3677	0.5598	1.2023	0.7069	1.3552	0.5726	1.4322	0.5217
1221	2	2	94.3	CL1Contig3008	CL1Contig3008		4	1.0666	0.8098	1.0666	0.9065	1.2359	0.7151	1.0765	0.8705	1.1803	0.7536	1.0093	0.9566
1222	2	2	82	CL1Contig2860	CL1Contig2860		1	0.7943	0.6472	0.8954	0.8277	0.9036	0.8573	0.9638	0.9871	0.955	0.924	0.9036	0.84
1224	2	2	95.6	CL1Contig216	CL1Contig216		1	1.4588	0.5001	1.3932	0.5421	1.1912	0.7242	1.1803	0.7319	1.2023	0.7131	1.1066	0.8298
1225	2	2	64.6	CL1Contig2076	CL1Contig2076		1	1.0568	0.7693	1.1695	0.7586	1.3062	0.5846	0.929	0.8707	1.0568	0.895	0.4875	0.3237
1226	2	2	83.8	CL1Contig1847	CL1Contig1847		1	1.0471	0.917	1.0471	0.9151	1.1376	0.7674	1.2023	0.6827	0.9462	0.9418	1.1376	0.7746
1227	2	2	25.4	CL1Contig1727	CL1Contig1727		1	0.8166	0.7062	0.9727	0.9672	0.7727	0.6348	0.8241	0.7232	0.8166	0.7022	0.7656	0.6338
1228	2	2	62.5	CL1746Contig1	CL1746Contig1		1	1.0965	0.5784	1.0471	0.7072	0.912	0.7011	1.0375	0.7083	0.9908	0.8326	0.9908	0.9098
1229	2	2	89.6	CL1372Contig2	CL1372Contig2		1	0.8241	0.7064	0.8872	0.8076	0.955	0.9201	0.929	0.8595	1.0093	0.9963	0.955	0.9246
1230	2	2	94.6	CL1322Contig1	CL1322Contig1		2	1.1066	0.8142	1.0186	0.8673	1.1066	0.8068	1.1695	0.6716	1.1376	0.7018	1.0093	0.9474
1231	2	2	91.8	CL1209Contig1	CL1209Contig1		1	1.5417	0.4517	1.1066	0.6847	1.0375	0.9005	1.2706	0.6356	1.1376	0.7359	1.3552	0.5677
1232	2	2	95.2	comp51750_c0_seq1_2	comp51750_c0_seq1_2		3	1.0965	0.996	0.8241	0.6297	0.8318	0.6831	1.0471	0.9315	1.0666	0.8415	1	0.8762
1233	2	2	62.1	comp50426_c0_seq2_1	comp50426_c0_seq2_1		1	1.0568	0.9209	0.8318	0.7281	1.0568	0.8787	0.8395	0.7429	0.929	0.8724	0.912	0.8784
1234	2	2	96.4	comp49609_c0_seq1_2	comp49609_c0_seq1_2		1	0.929	0.8958	0.7516	0.6087	1.1588	0.7517	0.9817	0.9817	1.0375	0.9183	1.0666	0.877
1236	2	2	38.2	CL487Contig2	CL487Contig2		1	0.7244	0.5738	0.6855	0.512	0.7943	0.6743	0.7178	0.55	0.8395	0.7275	0.7178	0.5582
1237	2	2	100	CL473Contig1	CL473Contig1		1	1	0.8182	1.028	0.9562	0.929	0.772	1.0471	0.9991	1.0375	0.972	1.0765	0.8609
1238	2	2	72.2	CL3469Contig1	CL3469Contig1		2	0.9727	0.9413	1.0965	0.9149	0.7798	0.6494	1.1588	0.7521	1.2942	0.64	1.2023	0.6968
1239	2	2	60.2	CL2502Contig1	CL2502Contig1		2	0.9204	0.7196	0.9204	0.8748	0.879	0.707	1.0965	0.799	0.9817	0.9494	0.9462	0.9501
1240	2	2	46.7	CL1Contig3435	CL1Contig3435		1	0.9462	0.9241	0.5754	0.3961	0.8241	0.7206	0.5495	0.3722	0.6918	0.5298	0.6194	0.4438
1241	2	2	59	CL1732Contig1	CL1732Contig1		1	0.7586	0.6158	1.0568	0.8939	1.0765	0.8655	1	0.9832	0.9204	0.8822	0.912	0.8788
1242	2	2	66.2	CL1244Contig1	CL1244Contig1		1	1.0765	0.8773	0.9727	0.9521	1.0765	0.8745	0.6486	0.462	0.8954	0.8289	0.8395	0.7249
1243	2	2	42.9	comp54211_c0_seq1_2	comp54211_c0_seq1_2		1	1.3183	0.5952	1.4322	0.5825	1.406	0.5413	1.0965	0.8967	0.9376	0.9116	1.0093	0.9674
1244	2	2	67.2	comp42768_c0_seq1_2	comp42768_c0_seq1_2		2	1.4723	0.493	0.929	0.8891	1.2589	0.6391	1.1169	0.781	1.0666	0.8925	1	0.9376
1245	2	2	100	comp36262_c0_seq3_1	comp36262_c0_seq3_1		1	0.7943	0.7325	0.7798	0.6487	1.0765	0.8447	0.8954	0.8771	0.879	0.8549	0.863	0.8235
1246	2	2	92.1	comp35856_c0_seq1_2	comp35856_c0_seq1_2		1	1.1803	0.7198	1.1588	0.7682	1.1169	0.8223	0.871	0.7785	1.0666	0.8781	0.8872	0.8321
1247	2	2	97.8	comp15378_c0_seq1_1	comp15378_c0_seq1_1		1	2.3121	0.2756	1.6596	0.412	1.4322	0.5177	1.888	0.3464	1.556	0.4552	2.0701	0.3102
1248	2	2	69.4	CL710Contig1	CL710Contig1		1	1	0.9638	1.028	0.8913	0.9727	0.9907	1.0471	0.9018	1.0666	0.8677	0.929	0.9017
1249	2	2	55.4	CL69Contig3	CL69Contig3		2	1.4997	0.5016	0.9376	0.8794	1.3677	0.5843	1.028	0.9393	1.2359	0.7064	1.2246	0.708
1250	2	2	42.6	CL5719Contig1	CL5719Contig1		1	1.0864	0.8495	0.871	0.7935	1.1272	0.7981	0.8472	0.7517	0.955	0.9253	0.9908	0.991
1252	2	2	48.9	CL2035Contig1	CL2035Contig1		1	1.1066	0.9616	0.9204	0.8385	1.2942	0.7076	0.4406	0.7235	0.6918	0.8703	0.8241	0.7783
1253	2	2	98.6	CL202Contig3	CL202Contig3		1	0.9908	0.9363	1.028	0.9738	1.1066	0.7947	0.9462	0.8649	1.0093	0.9447	1.1272	0.8292
1254	2	2	82.3	CL1Contig4179	CL1Contig4179		1	0.9036	0.8808	0.8318	0.7115	0.8395	0.7396	0.8166	0.7172	0.4831	0.3107	0.6918	0.518
1255	2	2	90.7	CL1Contig3694	CL1Contig3694		1	1.8365	0.3593	1.1695	0.7392	1.3183	0.5981	1.3428	0.5828	1.2589	0.6453	1.1066	0.8209
1256	2	2	89.5	CL1Contig3233	CL1Contig3233		1	0.9036	0.842	0.9462	0.9391	0.863	0.8211	1.0666	0.8229	0.9462	0.9542	0.9817	0.95
1257	2	2	64.1	CL1Contig307	CL1Contig307		1	1.803	0.3665	0.9376	0.916	1.2942	0.6176	1.1803	0.7303	1.2134	0.6951	1.2942	0.6212
1258	2	2	39	CL1771Contig1	CL1771Contig1		1	0.863	0.9301	1.0093	0.9483	0.879	0.9679	0.5649	0.7291	0.6918	0.7968	0.7516	0.8557
1259	2	2	79.3	comp52856_c0_seq1_2	comp52856_c0_seq1_2		1	1.6144	0.4282	1.2706	0.6358	1.6904	0.4037	1.5136	0.4732	1.406	0.5374	1.0093	0.9647
1260	2	2	84.2	comp52520_c0_seq1_2	comp52520_c0_seq1_2		1	0.929	0.7087	0.9376	0.9169	0.9204	0.7464	0.9817	0.8168	0.9638	0.9893	0.9376	0.7509
1261	2	2	91.2	comp39522_c0_seq2_1	comp39522_c0_seq2_1		1	0.8872	0.7853	0.9817	0.9695	1.0666	0.9391	1.1912	0.7482	1.2359	0.6458	1.1482	0.8278
1262	2	2	76.7	CL9Contig3	CL9Contig3		1	1.0375	0.9903	1	0.9802	0.929	0.8039	1.1376	0.8082	1.0093	0.9389	1.0765	0.8756
1263	2	2	93.8	CL917Contig1	CL917Contig1		1	1.0375	0.852	0.9727	0.9658	0.9908	0.9395	0.9908	0.9755	1	0.9407	1.0965	0.7448
1264	2	2	35.7	CL70Contig1	CL70Contig1		1	1.0864	0.8519	0.9727	0.9636	0.6668	0.4964	0.8318	0.7317	0.9376	0.9117	0.7047	0.5481
1265	2	2	44.1	CL6131Contig1	CL6131Contig1		1	0.7727	0.6425	0.863	0.7571	0.7798	0.6191	0.9462	0.9398	1.028	0.971	0.8954	0.8104
1266	2	2	51.7	CL5663Contig1	CL5663Contig1		1	1.1912	0.7179	0.8318	0.7303	1.3062	0.6089	1.1588	0.7378	1.0568	0.8817	1.1912	0.6964
1267	2	2	75.9	CL5112Contig1	CL5112Contig1		1	1.0568	0.8931	0.8318	0.7268	0.6194	0.4429	0.9727	0.9767	1.0186	0.9541	0.9376	0.9037
1268	2	2	62	CL4941Contig1	CL4941Contig1		1	0.787	0.8169	1.0864	0.9192	1.2474	0.5444	0.9462	0.9351	0.8954	0.7682	0.863	0.7506
1269	2	2	73.6	CL4871Contig1	CL4871Contig1		1	1.0965	0.836	0.9908	0.9274	0.9908	0.9957	1.0666	0.8727	1.0965	0.8568	0.9817	0.9852
1270	2	2	68.2	CL1Contig3296	CL1Contig3296		1	0.8166	0.5855	0.9638	0.921	0.8954	0.7581	1.0093	0.9946	1.0375	0.9884	1.0375	0.9654
1271	2	2	76.9	CL1Contig3024	CL1Contig3024		1	0.8551	0.7557	0.9376	0.8979	0.7178	0.5737	0.9727	0.9623	1.0186	0.945	0.787	0.6502
1272	2	2	84.4	CL1Contig2888	CL1Contig2888		3	1.4191	0.7731	1.1803	0.884	1.2823	0.8807	0.7516	0.8531	0.955	0.9175	0.9204	0.971
1273	2	2	100	CL1Contig2313	CL1Contig2313		5	1.1912	0.7048	1.0864	0.8578	1.3305	0.558	1.5704	0.4315	1.0864	0.831	1.0568	0.8222
1275	2	2	78.3	CL1968Contig1	CL1968Contig1		2	1.0471	0.9004	0.7516	0.613	0.9204	0.8988	0.7943	0.6841	0.8091	0.707	0.7447	0.6689
1276	2	2	31.6	comp47974_c0_seq2_1	comp47974_c0_seq2_1		1	0.8551	0.9366	0.787	0.6364	0.871	0.9309	1.0666	0.6919	0.929	0.8842	0.9376	0.9048
1277	2	2	74.7	comp13041_c0_seq2_1	comp13041_c0_seq2_1		1	0.8954	0.8355	1.028	0.9186	0.9204	0.8687	1.0666	0.841	0.9817	0.9803	0.9727	0.8849
1278	2	2	89.8	CL842Contig1	CL842Contig1		1	1.1482	0.7751	1.2246	0.682	1.0765	0.8686	1.0765	0.8723	1.0666	0.8871	1.2023	0.707
1279	2	2	32.2	CL75Contig2	CL75Contig2		1	1.1912	0.7148	1.0471	0.9058	0.929	0.8936	1.2942	0.6215	0.9817	0.9792	1.2359	0.6671
1280	2	2	66.7	CL749Contig2	CL749Contig2		1	0.6026	0.4272	0.955	0.9439	0.955	0.938	0.7516	0.604	0.8872	0.8249	0.7311	0.576
1281	2	2	71.4	CL6084Contig1	CL6084Contig1		1	1.0666	0.8572	1.2589	0.6066	1.1803	0.8926	0.5248	0.6032	0.3532	0.5428	0.3404	0.4887
1282	2	2	57.9	CL5936Contig1	CL5936Contig1		1	1.2474	0.6625	0.955	0.9432	1.1803	0.7274	1.2706	0.6396	1.2134	0.6952	1.0186	0.9531
1283	2	2	83.7	CL531Contig1	CL531Contig1		4	0.9036	0.8802	0.912	0.8641	0.8395	0.731	1.028	0.9469	0.7516	0.6172	0.871	0.7943
1284	2	2	96	CL424Contig1	CL424Contig1		1	1.7865	0.3725	1.1272	0.7976	1.6144	0.4291	1.3552	0.5686	1.2359	0.668	1.6293	0.4218
1285	2	2	81	CL3419Contig1	CL3419Contig1		2	1.3552	0.5602	1.1803	0.7542	1.1066	0.7509	1.0186	0.9963	0.8091	0.7367	1.3183	0.5752
1286	2	2	39.5	CL282Contig2	CL282Contig2		1	1.0093	0.9581	1.0186	0.8383	1.1588	0.765	0.8395	0.7702	0.9638	0.9707	1.0864	0.8604
1287	2	2	85.7	CL1Contig344	CL1Contig344		1	1.1272	0.8821	1.0471	0.9401	1.1588	0.8042	1.1588	0.8054	1.2134	0.6378	1.1482	0.7908
1288	2	2	28.4	CL1Contig3214	CL1Contig3214		2	1.0093	0.9719	1.3677	0.5609	1.977	0.3285	0.7311	0.5799	0.6138	0.4359	0.6252	0.4462
1290	2	2	65	CL1Contig2757	CL1Contig2757		1	1.0765	0.8448	1.0093	0.9942	0.955	0.9628	1.1169	0.8719	1.0471	0.9484	0.9376	0.8535
1291	2	2	91	CL1Contig1906	CL1Contig1906		1	3.1915	0.3437	1.4723	0.6907	2.8576	0.3749	1.3062	0.8237	1.6144	0.5397	1.1803	0.9064
1292	2	2	96	CL1Contig1431	CL1Contig1431		1	0.9204	0.8217	0.9376	0.863	0.8166	0.6895	0.879	0.7494	0.871	0.767	0.929	0.8544
1293	2	2	65.1	CL1Contig1419	CL1Contig1419		1	0.912	0.8679	0.6607	0.486	0.5754	0.3973	0.52	0.3479	0.7311	0.5751	0.8395	0.7391
1294	2	2	35.3	CL1Contig1131	CL1Contig1131		1	0.9462	0.9581	0.9204	0.8117	1.0093	0.9021	0.912	0.9789	1.0375	0.8148	0.955	0.9715
1295	2	2	95.8	CL176Contig2	CL176Contig2		2	0.8166	0.7125	0.5808	0.4041	0.9462	0.921	0.5702	0.3909	0.6607	0.4862	0.5916	0.412
1296	2	2	100	CL1725Contig1	CL1725Contig1		1	1.6293	0.4408	1.3305	0.7104	1.4723	0.5443	1.2023	0.8316	1.3804	0.5845	1.1169	0.8474
1297	2	2	37.7	CL115Contig2	CL115Contig2		3	0.9727	0.8088	0.8395	0.8894	1	0.8597	1.0186	0.8031	0.9462	0.9969	0.912	0.9654
1298	2	2	71.4	CL1059Contig1	CL1059Contig1		1	1.1376	0.7873	1	0.9919	0.8166	0.702	1.3183	0.5961	1.0666	0.8755	1.0666	0.8797
1299	2	2	91.8	comp7932_c0_seq1_2	comp7932_c0_seq1_2		2	0.8241	0.7955	0.9908	0.9888	0.955	0.9825	1.0186	0.9317	0.9036	0.8068	0.8872	0.8711
1300	2	2	81.8	comp43442_c0_seq1_2	comp43442_c0_seq1_2		1	1.0864	0.8562	1.3183	0.6022	1.3677	0.5573	1.2134	0.6916	1.3932	0.5431	1.3183	0.5965
1301	2	2	75	comp38212_c0_seq1_1	comp38212_c0_seq1_1		1	1.1066	0.7964	0.9376	0.941	1	0.9777	0.8241	0.7268	0.871	0.7496	0.8551	0.6768
1302	2	2	92.3	CL761Contig1	CL761Contig1		4	1.1695	0.8145	0.9908	0.8043	1.028	0.9684	1.1272	0.8093	1.0471	0.9424	1.0864	0.5988
1303	2	2	94.1	CL5761Contig1	CL5761Contig1		2	1.2589	0.5723	0.955	0.8601	1.1695	0.6296	0.9462	0.9146	1.028	0.8089	0.929	0.9739
1304	2	2	80.4	CL4801Contig1	CL4801Contig1		3	0.955	0.9633	1.0568	0.8149	0.9817	0.8896	1.0375	0.906	0.9817	0.9355	0.8954	0.9622
1305	2	2	78.8	CL4414Contig1	CL4414Contig1		1	1.0965	0.8335	1.0471	0.9131	1.2359	0.6781	1.0471	0.9045	0.879	0.8056	1.1376	0.7796
1306	2	2	95.4	CL3463Contig1	CL3463Contig1		1	0.8551	0.7992	0.871	0.872	0.7943	0.6822	0.7798	0.6401	0.955	0.9788	0.863	0.9573
1307	2	2	94.9	CL319Contig3	CL319Contig3		2	0.912	0.8608	0.9204	0.8754	1.3428	0.577	0.9462	0.9262	0.929	0.8945	0.9204	0.8765
1308	2	2	62.9	CL276Contig2	CL276Contig2		1	1.3804	0.556	1.0093	0.9511	1.0186	0.9538	0.912	0.8788	0.9817	0.9852	0.7178	0.5831
1309	2	2	100	CL271Contig2	CL271Contig2		1	1.3062	0.6614	1.2359	0.7047	1.2706	0.6649	1.1482	0.7984	1.2246	0.7299	1.0375	0.9747
1310	2	2	93	CL2329Contig1	CL2329Contig1		1	0.8241	0.7217	0.7379	0.585	0.787	0.6653	0.7311	0.5809	0.8017	0.6802	0.8241	0.7214
1311	2	2	21.1	CL2306Contig1	CL2306Contig1		1	0.955	0.962	0.8872	0.8026	0.863	0.791	0.9376	0.8619	0.879	0.7668	0.879	0.778
1312	2	2	81.1	CL213Contig2	CL213Contig2		1	1.0093	0.9985	1.0093	0.965	1.0471	0.8677	0.9908	0.9314	1.0666	0.8169	1.0375	0.8618
1313	2	2	56	CL1Contig849	CL1Contig849		2	0.6427	0.5815	0.8166	0.926	0.7656	0.7437	1.1066	0.8513	1.1588	0.7211	1.2474	0.7224
1314	2	2	35	CL1Contig3521	CL1Contig3521		1	1.0186	0.8861	0.9462	0.9617	1.0965	0.7129	1.0666	0.8636	1.0765	0.7994	1.0093	0.9306
1315	2	2	100	CL1Contig3104	CL1Contig3104		1	1.2134	0.6952	0.7798	0.6503	0.8872	0.8282	0.8395	0.7431	1.0568	0.8933	1.0093	0.9775
1317	2	2	80.5	CL1Contig2392	CL1Contig2392		2	1.1803	0.6553	0.4325	0.3718	1.3062	0.6249	0.6982	0.5278	0.7311	0.7655	0.8166	0.7973
1318	2	2	50	CL1Contig1132	CL1Contig1132		1	1.0864	0.8554	1.0666	0.8811	1.0093	0.9811	0.7798	0.6446	0.8954	0.8412	0.8954	0.8255
1319	2	2	31.8	CL1887Contig1	CL1887Contig1		1	1.2134	0.6992	0.9817	0.9446	1.0965	0.8644	1.0186	0.9986	1.0765	0.897	1.1695	0.7759
1320	2	2	90	CL1080Contig1	CL1080Contig1		1	0.9638	0.9536	1.0375	0.9242	1.2134	0.6997	1.1272	0.7969	1.0666	0.8764	1.0864	0.8557
1321	2	2	52.5	comp7246_c0_seq1_2	comp7246_c0_seq1_2		2	1.1272	0.6407	0.955	0.9862	1.0375	0.8685	0.9376	0.9381	0.9462	0.9452	0.9036	0.7843
1322	2	2	63	comp6846_c0_seq1_2	comp6846_c0_seq1_2		3	1.0568	0.9641	0.871	0.7885	1.0375	0.9076	0.9638	0.9243	1.1169	0.8574	1.0765	0.9406
1323	2	2	88.5	comp43602_c0_seq1_1	comp43602_c0_seq1_1		1	0.5916	0.4127	0.7311	0.5826	0.6607	0.4904	0.6855	0.5698	0.6138	0.4381	0.7727	0.6421
1325	2	2	42.6	CL68Contig1	CL68Contig1		1	0.8395	0.7723	0.8872	0.8445	0.8166	0.7306	0.9727	0.9932	0.9727	0.9387	0.9638	0.9485
1326	2	2	36.4	CL5877Contig1	CL5877Contig1		1	1.3804	0.5587	0.9204	0.874	0.9638	0.9753	1.0965	0.8274	1.0666	0.8647	0.8872	0.8805
1327	2	2	46.8	CL5481Contig1	CL5481Contig1		1	0.9727	0.9907	0.955	0.9386	1.0471	0.9071	1.0093	0.9552	1.0471	0.8747	1.0375	0.8764
1328	2	2	16.4	CL2652Contig1	CL2652Contig1		1	1.4723	0.4933	1.6293	0.4234	1.1376	0.7852	1.0471	0.9158	0.871	0.791	0.7311	0.5843
1329	2	2	53.7	CL2522Contig1	CL2522Contig1		1	0.929	0.8424	1.0568	0.9277	0.879	0.7149	1.0568	0.8699	1	0.9169	0.9817	0.9825
1330	2	2	93.8	CL224Contig3	CL224Contig3		2	1.028	0.9928	1	0.9432	1.0093	0.9996	1.1482	0.7952	1.1169	0.7988	1.0864	0.8576
1331	2	2	89.5	CL2193Contig1	CL2193Contig1		2	0.8395	0.6972	0.9462	0.8137	0.6486	0.4764	0.8872	0.8783	1.1169	0.7619	1.0471	0.5566
1332	2	2	93.1	CL1Contig4155	CL1Contig4155		2	1.0375	0.8951	0.8954	0.9041	1.1695	0.7401	0.8318	0.7353	0.7586	0.6533	1.2942	0.5866
1333	2	2	22.2	CL1Contig4018	CL1Contig4018		1	1.0568	0.9527	1.1695	0.7794	1.1272	0.7554	1.1272	0.8022	1.2023	0.7424	1.1482	0.7145
1334	2	2	58.1	CL1Contig2395	CL1Contig2395		1	0.929	0.8994	1.0093	0.9402	0.955	0.9439	0.8872	0.8511	0.9376	0.9076	0.9204	0.8907
1335	2	2	64.7	CL1825Contig1	CL1825Contig1		1	1.0186	0.9602	0.9462	0.9838	1.028	0.9344	0.955	0.9636	1.1376	0.773	0.9727	0.9509
1336	2	2	43.6	comp49804_c0_seq27_1	comp49804_c0_seq27_1		1	1.3305	0.6574	1.1482	0.7847	1.2246	0.7498	0.7516	0.8442	1.0186	0.9229	1.1066	0.8632
1337	2	2	53.2	CL1Contig3148	CL1Contig3148		1	0.8551	0.7773	1	0.9923	0.8017	0.6872	0.6026	0.4235	0.8241	0.7222	0.7727	0.6411
1338	2	2	14.3	CL1Contig1850	CL1Contig1850		1	1.1912	0.7182	1.2134	0.692	1.028	0.9331	1.0765	0.8688	1.1588	0.7603	1.1066	0.8271
1339	2	2	56.9	CL1848Contig1	CL1848Contig1		1	1	0.9765	1.3804	0.551	0.9727	0.9535	1.0666	0.8883	1.2023	0.7118	1.0471	0.9206
1340	1.96	2	78.4	CL1Contig3259	CL1Contig3259		1	0.912	0.7312	0.8872	0.8719	0.955	0.9537	1.0093	0.9133	0.9817	0.9258	0.9462	0.9471
1341	1.96	2	37.7	CL664Contig1	CL664Contig1		1	1.4997	0.4791	1.9409	0.3364	1.2359	0.6679	0.912	0.8691	1.556	0.4536	1.0568	0.9007
1342	1.89	2	95.7	CL1Contig2134	CL1Contig2134		1	0.9376	0.9642	0.9908	0.9934	1.0093	0.9207	0.9204	0.9188	1.0568	0.8225	0.9727	0.9986
1343	1.89	2	22.8	comp51687_c0_seq1_1	comp51687_c0_seq1_1		1	1.2474	0.6652	0.8551	0.7746	0.871	0.7993	0.955	0.9408	0.8241	0.7205	0.879	0.8111
1344	1.89	2	12.1	CL73Contig1	CL73Contig1		1	1.1272	0.8007	1.1376	0.7966	1.3428	0.5894	1.0471	0.8964	1.1588	0.7456	1	0.9795
1345	1.89	2	35.1	CL339Contig1	CL339Contig1		1	0.871	0.7931	0.871	0.8023	1.1588	0.7582	0.787	0.6612	0.8091	0.698	1.1376	0.7842
1348	1.72	2	40.9	CL1080Contig2	CL1080Contig2		1	1.0965	0.8322	1.1376	0.7653	1.028	0.9386	0.912	0.8783	1.0568	0.8888	0.9376	0.9204
1349	1.72	2	85.3	CL2427Contig1	CL2427Contig1		1	0.9817	0.941	0.9817	0.8881	1.0471	0.8381	0.879	0.7695	1.0965	0.8836	0.8472	0.6884
1351	1.66	1.66	30.4	CL1710Contig2	CL1710Contig2		1	1.3183	0.598	1.6144	0.4331	1.1482	0.7684	1.2246	0.6873	1.4191	0.5267	1.3932	0.544
1352	1.62	1.63	92.9	CL329Contig1	CL329Contig1		1	1.1803	0.7378	1.0965	0.8351	0.7656	0.6261	0.9204	0.8884	0.8318	0.7295	0.7727	0.6375
1353	1.62	1.62	53.1	CL1000Contig1	CL1000Contig1		1	1.3183	0.6019	0.6855	0.5202	1.2134	0.6993	0.8166	0.7132	1.1376	0.787	0.787	0.6623
1354	1.6	1.61	87.1	comp8254_c0_seq1_1	comp8254_c0_seq1_1		1	1.0965	0.7058	1.0666	0.7654	1.2474	0.4543	1.0965	0.7393	1.1066	0.7016	1.1376	0.5976
1357	1.59	1.59	92.5	CL1Contig3220	CL1Contig3220		1	0.9908	0.9864	1.0186	0.9739	0.912	0.8439	0.9727	0.9543	1.0186	0.9585	1.0666	0.9016
1358	1.57	4.03	52.4	CL1Contig3371	CL1Contig3371		2	1.0765	0.8649	1.0186	0.9625	0.9727	0.969	1.0093	0.9637	0.929	0.9025	0.8395	0.7451
1359	1.57	1.58	46.1	CL5147Contig1	CL5147Contig1		1	0.9036	0.8481	0.8091	0.7001	0.912	0.872	0.871	0.7908	0.9817	0.9861	1.0765	0.868
1360	1.57	1.57	46.4	comp13176_c0_seq1_1	comp13176_c0_seq1_1		1	1.1169	0.7918	1.0375	0.9826	1.0765	0.8545	1.0186	0.996	1.0471	0.9503	0.9638	0.9208
1361	1.57	1.57	44.2	CL1Contig1348	CL1Contig1348		1	0.787	0.6589	0.871	0.8035	0.7656	0.6251	0.9817	0.9898	0.787	0.6576	0.787	0.6593
1362	1.57	1.57	84.2	CL1Contig1285	CL1Contig1285		2	0.863	0.787	0.9817	0.9963	0.9638	0.9945	0.879	0.8118	0.9036	0.8323	0.8954	0.8165
1363	1.57	1.57	100	CL4992Contig1	CL4992Contig1		1	0.9462	0.9255	1.028	0.9186	1.0186	0.9914	1	0.9721	0.955	0.9177	1.0375	0.9426
1364	1.53	1.53	61.7	CL2277Contig1	CL2277Contig1		1	1.0965	0.7225	1.2706	0.4584	1.1482	0.6189	1.1169	0.6502	1.2246	0.5154	1.2942	0.4368
1365	1.53	1.53	91.8	comp49899_c0_seq2_1	comp49899_c0_seq2_1		1	1.0093	0.9836	1.0471	0.9515	0.912	0.8041	1.0965	0.8494	1.0186	0.9605	0.9204	0.8518
1366	1.53	1.53	94.3	CL1Contig2991	CL1Contig2991		1	1.0765	0.8206	1.0093	0.7789	1	0.9506	0.9462	0.9395	0.929	0.9155	0.912	0.8904
1367	1.52	1.53	55.2	comp49360_c0_seq1_2	comp49360_c0_seq1_2		1	1.2706	0.6381	1.1376	0.7788	1.3062	0.6055	0.597	0.4205	0.7798	0.6482	0.6252	0.4504
1368	1.52	1.52	81.6	CL1Contig2024	CL1Contig2024		1	1.0186	0.9857	0.9204	0.8937	0.863	0.8248	1.0765	0.8738	0.929	0.9729	0.9727	0.967
1369	1.51	1.52	73.5	CL731Contig1	CL731Contig1		1	1.0186	0.9525	0.879	0.8106	0.9817	0.9912	0.6668	0.4993	0.8472	0.7604	1.1272	0.802
1370	1.49	1.49	74.8	CL1Contig4205	CL1Contig4205		1	1.2246	0.6577	1.1169	0.8107	0.8551	0.762	0.912	0.9246	1.3552	0.5705	0.9727	0.9744
1371	1.49	1.49	54.3	CL1Contig2930	CL1Contig2930		1	0.9638	0.9695	1.1169	0.7782	0.9036	0.8856	1.0568	0.884	0.9908	0.9893	0.8472	0.7757
1372	1.48	1.49	88.9	CL1Contig2964	CL1Contig2964		1	1.2246	0.7091	1.028	0.9686	1.2359	0.7018	1.2359	0.6815	1.0965	0.8526	1.0093	0.9838
1373	1.47	1.48	82	CL387Contig2	CL387Contig2		1	0.9376	0.9116	1.0186	0.955	1	0.9808	0.8954	0.8422	0.8954	0.8328	0.8472	0.7556
1374	1.47	1.48	67.3	CL1Contig699	CL1Contig699		1	0.7656	0.6284	0.8091	0.7	0.5105	0.341	0.597	0.4185	0.7311	0.5826	0.7047	0.5458
1375	1.47	1.48	53.8	CL1Contig2829	CL1Contig2829		1	0.8872	0.8241	0.7798	0.6268	0.929	0.9339	1.0471	0.889	1.0471	0.8631	1.0186	0.9688
1376	1.47	1.48	62.4	CL312Contig1	CL312Contig1		1	0.9462	0.9231	1.1482	0.7687	0.929	0.8927	0.929	0.8904	0.879	0.8138	1.0765	0.864
1377	1.47	1.48	60.4	CL1Contig3356	CL1Contig3356		1	0.9638	0.9739	0.9908	0.9464	1.028	0.9335	0.9204	0.8977	0.863	0.7877	0.9204	0.894
1378	1.43	1.43	45.8	CL2671Contig1	CL2671Contig1		1	0.9638	0.9358	1	0.9978	1.0093	0.996	0.9376	0.8836	0.9462	0.8772	0.912	0.8252
1379	1.41	1.43	81.7	CL1Contig432	CL1Contig432		1	1.2706	0.6412	1.1803	0.7317	1.0864	0.8577	1.0375	0.9197	1.2246	0.6883	0.9908	0.9967
1381	1.41	1.41	31.3	CL778Contig1	CL778Contig1		1	0.912	0.8741	0.9908	0.9285	1.028	0.9114	0.9376	0.833	0.8954	0.8479	0.912	0.8329
1383	1.4	1.41	63.5	CL1Contig1541	CL1Contig1541		1	1.1169	0.4511	1.0375	0.7506	1.0375	0.7353	0.912	0.5824	1.1066	0.4935	1.1695	0.3452
1384	1.39	1.39	84.2	CL1Contig3232	CL1Contig3232		2	0.9817	0.9498	1.1588	0.7867	1.0666	0.9163	1.1376	0.8063	1.0666	0.9006	1.0864	0.8912
1385	1.38	1.38	74.3	comp34062_c0_seq1_1	comp34062_c0_seq1_1		1	1.0965	0.6558	0.9817	0.8964	1.0471	0.7774	1.028	0.8611	1.0471	0.8425	0.9638	0.8715
1386	1.38	1.38	95.9	CL1Contig447	CL1Contig447		1	1.3804	0.5564	0.9638	0.9488	1.1169	0.8066	1.0666	0.8886	0.9204	0.8872	0.863	0.7845
1387	1.37	1.38	88.1	CL1Contig4134	CL1Contig4134		1	0.863	0.786	0.9204	0.8779	1.0375	0.9183	1.4191	0.5262	0.8318	0.728	1.1695	0.7482
1388	1.35	1.36	67.1	CL1Contig3493	CL1Contig3493		1	1.0568	0.8903	0.9462	0.9261	1.3552	0.5693	0.8551	0.7667	0.9817	0.9829	1.0765	0.8636
1389	1.35	1.36	75.6	comp9647_c0_seq2_1	comp9647_c0_seq2_1		1	1.0093	0.9628	1.1482	0.758	1.1272	0.7614	0.9817	0.9809	1.0666	0.8739	1.1695	0.7445
1390	1.35	1.36	61.3	CL1Contig3945	CL1Contig3945		1	0.9638	0.8956	0.8091	0.7336	0.879	0.7601	0.863	0.7669	0.7516	0.5872	0.879	0.8082
1391	1.34	1.35	54.9	CL1Contig729	CL1Contig729		1	1.1482	0.7554	1.1803	0.737	1.1066	0.8225	1.1169	0.7908	1.0666	0.8754	1.028	0.9282
1392	1.34	1.35	50	CL1Contig3796	CL1Contig3796		1	1.2023	0.709	1.0471	0.9027	1.1803	0.7259	1.0186	0.9369	1.0765	0.8818	1.0864	0.8583
1393	1.34	1.34	79.4	CL4942Contig1	CL4942Contig1		2	0.912	0.7728	0.9376	0.8715	0.9036	0.7866	1.0666	0.9557	1.028	0.9584	1.0186	0.9625
1394	1.31	1.32	78.3	CL2745Contig1	CL2745Contig1		2	0.929	0.9013	0.871	0.7342	0.8872	0.7806	0.9204	0.9233	0.9638	0.9063	0.9817	0.9286
1395	1.31	1.31	43.2	CL3120Contig1	CL3120Contig1		1	0.9376	0.9036	1.028	0.9472	1.0965	0.8377	1.0375	0.9227	0.9727	0.9725	1.0864	0.8536

## Sheet: 分析过程
N	Unused	Total	% Cov	Accession #	Name	Species	Peptides(95%)	113:119	114:119	115:119	116:119	117:119	118:119	FC	P Value
1	79.55	79.55	72.7	CL1Contig3043	CL1Contig3043		98	0.955	1.2706	1	0.6855	0.6252	0.673	1.62605	0.0145055
2	76.59	76.59	94.5	CL1Contig2784	CL1Contig2784		137	0.4055	0.7727	0.4285	1.3677	1.2134	1.406	0.402975	0.00391455
3	69.27	69.27	78.6	CL267Contig2	CL267Contig2		59	0.9908	0.9908	0.9817	1.0093	1.0093	1.0093	0.978665	0.00207975
4	68.48	68.48	85.6	CL5144Contig1	CL5144Contig1		95	0.5598	1.1066	0.6607	0.871	0.9036	0.8954	0.871573	0.534265
5	66.86	67.08	89.6	CL5135Contig1	CL5135Contig1		103	0.2858	0.787	0.3698	1.1588	1.1482	1.2589	0.404554	0.0112197
6	65.01	65.01	90.3	CL1Contig658	CL1Contig658		111	0.3908	0.6855	0.5248	1.2823	1.3428	1.3428	0.403513	0.000839553
7	62.28	62.37	97	CL1Contig2353	CL1Contig2353		130	0.6081	0.8166	0.6486	1.1272	1.0765	1.1695	0.614639	0.00332929
8	60.53	60.53	81.9	CL1Contig1509	CL1Contig1509		61	0.6368	0.8872	0.5152	1.1482	1.1169	1.0864	0.608444	0.0169253
9	50.16	50.19	90.4	CL3240Contig1	CL3240Contig1		65	0.4966	0.9817	0.673	1.0186	0.8954	0.929	0.756701	0.190524
10	48.49	48.49	81.4	CL1Contig2805	CL1Contig2805		38	0.8551	1.1066	0.9204	0.879	0.9036	0.9204	1.06626	0.47768
11	43.7	43.7	84.8	comp51300_c0_seq1_2	comp51300_c0_seq1_2		29	1.1695	0.9727	1.1912	1.0965	1.406	1.3062	0.875207	0.23922
12	42.54	42.54	69	CL296Contig2	CL296Contig2		30	1.0375	1	0.8166	0.8551	0.7943	1.0186	1.06975	0.551866
13	42.46	42.46	81.6	CL1Contig3819	CL1Contig3819		55	1.4191	1.6904	1.4454	0.5445	0.5395	0.4246	3.01929	0.000431294
14	41.55	41.55	96.2	CL1Contig502	CL1Contig502		34	0.7447	0.6607	0.6026	1.3428	1.2706	1.3305	0.509141	0.000161545
15	40.7	40.89	97.2	CL1Contig3392	CL1Contig3392		60	1.3062	1.3932	1.1482	0.6427	0.7244	0.5808	1.97526	0.00157737
16	40.6	40.6	93.6	CL1Contig2920	CL1Contig2920		48	0.5916	0.9462	0.5445	1.1912	1.0375	1.1272	0.620489	0.0342174
17	40.35	40.35	95.3	CL1Contig731	CL1Contig731		28	0.929	1.0864	0.955	0.8318	0.7516	0.673	1.31643	0.0236301
18	39.11	39.23	75.3	CL1Contig3016	CL1Contig3016		21	0.8318	0.8166	0.7943	1.1272	1.0568	1.1482	0.733059	0.000566239
19	36.32	36.33	95.4	CL203Contig2	CL203Contig2		36	0.6792	0.9204	0.5495	0.8551	0.9817	0.9376	0.774618	0.143684
20	36.26	36.26	73.3	CL944Contig1	CL944Contig1		28	0.879	0.8318	0.863	0.8091	1.1803	0.9638	0.871529	0.308694
21	36.18	36.18	75.9	comp8910_c0_seq1_1	comp8910_c0_seq1_1		45	0.5808	1.0186	0.7311	1.0093	0.9727	0.9908	0.783941	0.171971
22	36.1	36.1	79.6	CL1Contig3078	CL1Contig3078		43	1.2246	1.0375	1	1.3552	1.3804	0.9908	0.875403	0.342312
23	35.79	35.94	96.1	CL1Contig694	CL1Contig694		61	0.6546	1.2023	0.7178	0.8872	0.8091	0.8241	1.02154	0.922444
24	35.16	35.21	98.4	CL1Contig2220	CL1Contig2220		63	0.8551	1.0375	0.9462	1.0471	1.0568	1.0471	0.90092	0.119799
25	34.96	34.96	93.8	CL1Contig745	CL1Contig745		148	0.6918	1.0864	0.6486	1.1588	1.0765	0.9376	0.764852	0.180554
26	34.3	34.44	84	CL1Contig1176	CL1Contig1176		24	0.7047	0.7244	0.6982	1.0765	1.1482	1.0568	0.648271	0.000183234
27	32.97	33.28	87.8	CL1016Contig2	CL1016Contig2		20	1.0568	0.9204	0.7447	1.0471	1.028	1.0093	0.882473	0.254893
28	32.73	32.73	94.2	CL3475Contig1	CL3475Contig1		31	0.7047	1.0666	0.7379	1.0186	0.929	0.7311	0.936723	0.713616
29	31.72	31.73	98.7	CL1203Contig1	CL1203Contig1		25	0.7244	0.8318	0.787	1.0765	1.0375	1.0765	0.73443	0.00111508
30	31.32	31.32	98.3	CL1Contig4147	CL1Contig4147		49	0.3733	0.6918	0.3467	1.3552	1.3305	1.2023	0.363117	0.00238266
31	30.85	31.54	83.5	comp52493_c0_seq1_2	comp52493_c0_seq1_2		17	0.7516	0.912	0.787	1.2246	1.1169	0.879	0.760938	0.0858109
32	30.68	30.9	88.5	CL1549Contig1	CL1549Contig1		22	0.7943	0.871	0.673	1.2474	1.0471	1.3305	0.645048	0.0136259
33	30.3	30.3	90.7	CL1Contig2871	CL1Contig2871		60	0.5916	0.9638	0.7943	1.0568	0.8954	0.9036	0.822782	0.231549
34	29.76	30.06	89.7	CL1Contig3746	CL1Contig3746		22	0.8241	1.0375	0.879	0.955	0.879	0.7943	1.04273	0.660474
35	29.75	29.89	82.6	CL5275Contig1	CL5275Contig1		24	0.7112	0.8166	0.7943	1	1.0375	1.0186	0.759825	0.001943
36	29.45	29.52	85.8	CL1Contig2985	CL1Contig2985		37	0.7516	1.0965	0.8318	0.7727	0.7943	0.9036	1.08472	0.566445
37	29.28	29.3	84.6	CL414Contig2	CL414Contig2		23	0.8091	0.8954	0.7447	0.9727	0.9908	1.0375	0.816128	0.0182508
38	29.2	29.31	86.7	CL299Contig2	CL299Contig2		28	0.9908	0.9908	0.9727	0.9727	1	0.9727	1.00302	0.79929
39	28.66	28.66	85.6	CL4554Contig1	CL4554Contig1		15	1.0186	1.0093	0.9817	1.028	1.028	0.9817	0.99075	0.647844
40	28.57	28.87	96.4	CL4873Contig1	CL4873Contig1		29	0.6668	1.0666	0.7311	1.028	0.9817	0.9638	0.828821	0.247519
41	28.34	28.36	90.1	CL4268Contig1	CL4268Contig1		23	0.6138	0.9462	0.6792	1.1695	1.1912	1.1912	0.630423	0.0127157
42	28.17	28.27	81.5	CL3322Contig1	CL3322Contig1		22	0.7727	0.912	0.8318	0.9036	0.8872	0.9638	0.913563	0.163758
43	28.12	28.13	70.3	CL1Contig2903	CL1Contig2903		16	0.9727	1.2589	1.3183	0.5495	0.7311	0.597	1.89066	0.00962396
44	28.11	28.12	98.1	CL1Contig1553	CL1Contig1553		20	0.9817	0.955	0.9727	0.9817	0.955	0.9908	0.993817	0.673637
45	28.08	28.36	69.3	CL5386Contig1	CL5386Contig1		17	1.0568	0.955	0.9462	1.1066	1.0471	1.0965	0.910098	0.0714487
46	28	28	80.5	CL1Contig2839	CL1Contig2839		27	0.6982	0.8551	0.7379	1.1912	1.0568	1.0965	0.685065	0.00471201
47	27.43	27.43	65.1	comp8954_c0_seq2_1	comp8954_c0_seq2_1		15	0.9817	0.9908	0.9727	1.0375	1.028	1.0375	0.949146	0.00100049
48	26.5	26.5	88.8	comp51385_c0_seq1_2	comp51385_c0_seq1_2		16	0.7047	0.879	0.6368	1.0965	1.0186	1.0765	0.695733	0.0129564
49	26.36	26.36	85.4	CL1Contig4072	CL1Contig4072		14	0.929	0.8017	0.8872	1.0186	1.1169	1.0186	0.829999	0.0229389
50	26.29	26.29	94.1	CL640Contig2	CL640Contig2		18	1	1	0.9908	0.955	0.9204	0.9638	1.0534	0.0205333
51	25.33	25.33	98.6	CL293Contig1	CL293Contig1		66	0.787	1.0864	0.7798	0.7379	0.7798	0.7047	1.19384	0.236968
52	24.86	24.88	85.1	CL1Contig1819	CL1Contig1819		17	0.631	0.6138	0.6138	0.9462	1.1066	1.0093	0.606969	0.00103431
53	24.55	24.94	67.3	CL5613Contig1	CL5613Contig1		14	1.0186	0.9462	0.9908	0.955	1.0375	0.955	1.00275	0.941639
54	24.35	24.35	81.2	CL3282Contig1	CL3282Contig1		22	0.4742	0.7798	0.5105	1.5136	1.5996	1.4723	0.3848	0.000811478
55	24.34	24.35	74.5	CL205Contig2	CL205Contig2		24	0.6855	0.9817	0.8091	1.028	0.9817	1	0.822773	0.110314
56	23.93	23.94	90.4	CL3166Contig1	CL3166Contig1		20	1.0471	1.0666	0.9727	1	0.9638	1.0093	1.03811	0.300655
57	23.68	25.88	95.1	CL510Contig1	CL510Contig1		18	0.9817	1.0375	0.9727	1.0093	1.0093	1	0.991155	0.686615
58	23.49	23.56	90	CL1Contig213	CL1Contig213		28	0.8872	1.1169	0.8318	0.955	0.9817	0.9036	0.998451	0.987811
59	23.35	23.35	78.6	CL1Contig437	CL1Contig437		16	0.7178	0.7244	0.631	1.0666	1.2359	1.2359	0.585915	0.00157937
60	23.33	23.5	79.7	CL646Contig1	CL646Contig1		18	1.0093	0.9727	1	1.0093	1.0186	1.0093	0.981825	0.182191
61	23.33	23.4	69.4	comp8973_c0_seq2_1	comp8973_c0_seq2_1		16	0.6918	0.7943	0.7727	1.1482	1.1482	1.2474	0.637395	0.000707311
62	23.32	23.42	86.8	CL1Contig737	CL1Contig737		13	0.6368	1.0186	1.0864	0.929	0.9376	0.8166	1.02184	0.899531
63	22.94	22.94	92.5	CL1660Contig1	CL1660Contig1		29	0.6668	0.7379	0.6855	1.2134	1.2359	1.2023	0.572407	2.44478e-05
64	22.5	22.62	91.1	CL639Contig3	CL639Contig3		19	0.6982	0.871	0.6918	1.0093	1.0186	1.0471	0.735285	0.0105105
65	22.33	24.44	86.9	CL2469Contig1	CL2469Contig1		13	1	1.0093	1.028	1.0186	1.028	1.0965	0.966339	0.244869
66	21.96	21.97	93.7	CL981Contig2	CL981Contig2		12	0.9638	0.955	0.955	0.9638	0.9817	1	0.975658	0.092454
67	21.79	21.86	52.1	CL1Contig3018	CL1Contig3018		12	1.6596	1.2134	1.5996	1.2023	1.4191	1.5417	1.07434	0.579781
68	21.73	21.73	85.9	CL1Contig24	CL1Contig24		17	0.955	1.0965	0.6081	0.7516	0.879	0.9817	1.01811	0.926069
69	21.64	25.06	82.6	comp9065_c1_seq1_1	comp9065_c1_seq1_1		15	0.8954	0.9638	1.1272	1.0471	0.9908	1.1482	0.937321	0.46627
70	21.51	21.58	91.1	comp52359_c0_seq1_1	comp52359_c0_seq1_1		13	0.9817	0.9638	0.9638	1.0093	0.9462	0.955	0.999588	0.985447
71	21.33	21.33	70	CL1Contig2941	CL1Contig2941		16	1	0.7798	1.0568	1.1066	1.0093	1.1912	0.85773	0.190055
72	20.85	20.85	65.9	CL3168Contig1	CL3168Contig1		15	1.2474	0.9462	0.8017	0.9204	0.8872	0.8872	1.11151	0.489441
73	20.64	20.75	79.5	CL2011Contig1	CL2011Contig1		27	0.4831	1.0375	0.4406	1	0.955	1.0568	0.651172	0.146179
74	20.45	20.45	96.1	comp31204_c0_seq1_2	comp31204_c0_seq1_2		24	0.673	0.9638	0.7047	0.955	1.0864	1.0375	0.760499	0.0694137
75	20.33	20.51	70	CL938Contig2	CL938Contig2		12	0.9817	0.9727	0.9638	1.0186	0.9817	1.0375	0.960629	0.0810963
76	20.28	20.28	79.9	CL2346Contig1	CL2346Contig1		13	0.8395	0.9036	0.787	1.0965	1.028	1.0093	0.807358	0.00936216
77	20.21	20.21	93.4	CL2506Contig1	CL2506Contig1		31	0.7727	1.0568	0.8017	0.6427	0.7112	0.5916	1.35245	0.0773064
78	20.19	20.31	86.9	CL1Contig3069	CL1Contig3069		12	0.7727	0.7586	0.7516	1.2246	1.3183	1.2023	0.609554	0.000173639
79	20.09	20.14	74.9	CL1Contig427	CL1Contig427		17	0.8318	1.1272	0.6855	1.6293	1.6144	1.2823	0.584291	0.021986
80	19.87	20.16	70.7	CL5399Contig1	CL5399Contig1		10	0.5916	1.1169	0.631	0.871	1.0186	1.1588	0.767452	0.277712
81	19.85	20.25	87.7	comp6385_c0_seq1_2	comp6385_c0_seq1_2		14	0.8395	0.7047	1	1.1482	1.2246	1.0093	0.752255	0.058034
82	19.48	19.48	83.9	comp51873_c0_seq1_1	comp51873_c0_seq1_1		14	0.8551	0.9036	0.8017	1.1376	1.0666	1.1912	0.754079	0.00393629
83	19.46	19.54	94.1	CL1Contig880	CL1Contig880		18	0.7047	1.1482	0.871	0.8395	1	0.8091	1.02843	0.868529
84	19.36	19.36	68.7	CL1Contig3088	CL1Contig3088		11	1.2474	1.0568	1.0864	1.2134	1.0765	1.0765	1.00719	0.919272
85	19.3	19.61	71.9	CL2387Contig2	CL2387Contig2		16	0.6792	0.9908	0.5702	0.9817	1.0186	1.1376	0.713917	0.0901601
86	19.29	19.3	86.5	CL232Contig2	CL232Contig2		12	0.9638	1.0093	1	1.0186	1.0093	1.028	0.972905	0.13745
87	18.81	18.89	79.9	CL1Contig3289	CL1Contig3289		10	0.9817	0.929	1.0186	1.0093	0.9908	0.9908	0.979404	0.485074
88	18.68	18.77	75.1	comp51803_c0_seq1_1	comp51803_c0_seq1_1		13	0.673	0.5346	0.5754	1.0186	0.929	0.912	0.623514	0.00243347
89	18.4	18.45	72.5	CL692Contig1	CL692Contig1		11	0.6792	0.8551	0.7516	1.2023	1.0965	1.1169	0.669233	0.0033833
90	18.34	18.34	80.1	CL695Contig1	CL695Contig1		12	1.2023	1.1066	1.028	0.9036	0.8872	0.8472	1.26494	0.0118128
91	18.04	18.04	70.2	CL1Contig1426	CL1Contig1426		10	0.7656	0.9036	0.787	1.1695	1.1912	1.1912	0.691517	0.00109981
92	18.03	18.03	82.2	CL5018Contig1	CL5018Contig1		18	0.8395	0.863	0.7727	0.9376	1.0093	1.1169	0.807886	0.0287805
93	18.02	18.02	80.3	CL1Contig4042	CL1Contig4042		15	1.0471	0.912	0.955	0.9908	0.9908	0.9462	0.995321	0.919666
94	18.01	18.01	73.3	CL1Contig3027	CL1Contig3027		13	0.9727	0.6194	0.631	1.1066	0.6427	1.1482	0.767248	0.322182
95	17.95	18	76.9	comp7633_c0_seq1_1	comp7633_c0_seq1_1		9	0.9908	0.9638	0.9376	0.9638	0.955	0.955	1.0064	0.714867
96	17.8	17.8	92.6	comp50455_c0_seq1_1	comp50455_c0_seq1_1		12	0.9908	0.9908	1	1.0093	1.0666	1.028	0.960598	0.0761953
97	17.75	17.77	95.9	CL4934Contig1	CL4934Contig1		12	0.929	1.0186	1.0765	0.879	1.028	0.863	1.09173	0.27987
98	17.73	17.73	96.2	CL39Contig3	CL39Contig3		15	0.9908	0.9908	1.0568	1.3183	0.9638	0.6918	1.02169	0.911997
99	17.55	17.69	71.2	CL4806Contig1	CL4806Contig1		11	1.3677	1.4859	1.4191	0.871	1.0965	0.7727	1.55927	0.00738849
100	17.55	17.55	99.2	CL101Contig1	CL101Contig1		23	0.6918	0.929	0.673	1.1066	1.2134	1.1272	0.66541	0.0122762
101	17.4	17.4	90.4	CL1184Contig1	CL1184Contig1		12	0.597	0.6194	0.8395	1.6293	1.7219	1.6749	0.409045	0.000268049
102	17.39	17.39	94.1	CL1Contig3881	CL1Contig3881		22	0.871	0.8395	0.9638	1.2474	1.1912	1.2474	0.725529	0.00127596
103	17.27	17.43	86.8	CL1Contig164	CL1Contig164		10	0.9817	0.8318	1	0.9727	1.0375	0.9204	0.960042	0.56986
104	16.85	16.94	66.4	comp34411_c0_seq4_1	comp34411_c0_seq4_1		12	0.912	0.9462	1.028	1.0093	1.0093	0.955	0.970608	0.49536
105	16.8	16.95	59.7	CL5179Contig1	CL5179Contig1		9	1.0186	1.0093	0.9727	0.9462	1.0093	0.9727	1.02473	0.354033
106	16.49	16.49	94.4	CL5885Contig1	CL5885Contig1		9	0.7447	0.9638	0.9376	0.9638	0.863	1.0186	0.929957	0.467104
107	16.48	16.55	94.3	CL696Contig1	CL696Contig1		10	1.3428	1.1376	1.4723	0.7379	0.6252	0.8017	1.8259	0.00567265
108	16.44	16.44	86	CL6021Contig1	CL6021Contig1		10	0.7047	0.8472	0.7379	1.2023	1.1272	1.1588	0.656423	0.00116037
109	16.38	16.45	92.5	CL1Contig2862	CL1Contig2862		19	0.8551	1.3804	0.955	0.7943	0.7656	0.7586	1.37611	0.146127
110	16.19	16.19	84.4	CL915Contig1	CL915Contig1		15	0.5495	0.6918	0.5861	1.0864	1.1912	1.1482	0.533423	0.000526663
111	16.14	16.14	44.1	CL1Contig2955	CL1Contig2955		19	0.6081	0.9376	0.4966	1.2359	1.1588	1.2023	0.567779	0.0181471
112	16.12	16.14	91.7	CL1Contig138	CL1Contig138		11	0.9908	0.9817	1.0186	1.028	0.9908	1.028	0.981719	0.327059
113	16.09	16.24	94.4	comp51329_c0_seq1_1	comp51329_c0_seq1_1		13	0.8954	0.8241	0.7943	0.8318	1.1272	1.6444	0.697619	0.203771
114	16.09	16.19	80.8	CL2654Contig1	CL2654Contig1		9	1.0375	1.0375	1.0093	1.1588	1.0864	1.1376	0.911759	0.0132421
115	16.08	16.08	87.5	CL2389Contig1	CL2389Contig1		19	0.9908	0.9376	1.0093	1.4454	1.3305	1.3804	0.706807	0.000509389
116	16.07	16.07	96.8	CL683Contig2	CL683Contig2		14	0.9908	1	0.9908	0.9376	0.9376	1	1.03701	0.1669
117	16.06	16.06	97	CL3200Contig1	CL3200Contig1		12	0.9727	0.8395	1.4322	0.929	0.9376	1.0568	1.1098	0.592488
118	16.05	16.1	93.9	CL1Contig2800	CL1Contig2800		10	0.6194	0.9638	0.6368	1.2706	1.0965	1.0765	0.644674	0.0332113
119	16.01	16.09	96	CL1Contig3855	CL1Contig3855		17	0.7516	0.8166	0.631	0.7656	0.7178	1.0965	0.852436	0.38721
120	16.01	16.01	92.7	CL1Contig3499	CL1Contig3499		16	0.912	1.0765	0.8091	1.2942	1.1588	1.0965	0.788167	0.0616143
121	15.81	15.94	69.9	CL1783Contig1	CL1783Contig1		10	1	0.9638	1	1.0568	1.0375	0.9908	0.960682	0.153717
122	15.7	15.86	76	CL1Contig4067	CL1Contig4067		12	0.9908	0.955	1.0186	0.9204	0.9817	0.9376	1.04391	0.184121
123	15.63	15.63	95.6	CL1691Contig1	CL1691Contig1		13	0.9204	0.9036	0.9817	1.1695	1.1588	1.0471	0.83122	0.0142747
124	15.55	15.64	76.2	CL1Contig2946	CL1Contig2946		10	1.0186	1.0471	0.9817	1.0093	1	1.0093	1.00954	0.64305
125	15.46	15.46	95.6	CL1Contig3495	CL1Contig3495		12	0.9817	0.9908	0.955	0.9908	0.9908	0.9908	0.984894	0.235995
126	15.42	15.46	84.8	CL1Contig220	CL1Contig220		11	0.8017	0.8395	0.7656	0.9817	0.955	1.0375	0.809226	0.00426392
127	15.33	15.33	99.3	CL87Contig3	CL87Contig3		29	0.4656	0.7656	0.5495	1.0965	1.1272	1.2023	0.519761	0.00442328
128	15.28	15.35	72.7	CL1Contig3052	CL1Contig3052		8	0.9462	0.9462	0.9908	0.9908	0.955	0.9908	0.981816	0.40331
129	15.05	15.12	90.3	CL1Contig785	CL1Contig785		15	0.6918	0.8166	0.6982	1.1066	1.0186	1.0965	0.684918	0.0023398
130	14.93	14.98	97.7	CL1Contig2802	CL1Contig2802		16	0.8318	1.1169	0.863	0.863	0.9638	0.8551	1.0484	0.678114
131	14.86	14.86	74.6	CL1Contig3262	CL1Contig3262		9	0.9462	1.028	0.9727	1.028	0.9908	1.0186	0.970205	0.319459
132	14.79	14.83	87.1	CL1144Contig1	CL1144Contig1		8	0.879	1.028	0.8472	0.9908	1.0765	0.9727	0.905987	0.212389
133	14.7	14.76	81.4	CL1742Contig1	CL1742Contig1		8	1.0375	0.8395	0.787	1.1169	1.2023	1.0093	0.800361	0.0790933
134	14.45	14.45	92.6	CL108Contig1	CL108Contig1		15	0.9638	0.9908	0.9908	1.028	0.9817	1.0093	0.975621	0.204073
135	14.31	14.31	73	CL9Contig6	CL9Contig6		9	0.7112	0.8551	0.6855	0.9908	1.0965	0.9036	0.752884	0.0326308
136	14.2	14.21	94.2	CL1Contig2886	CL1Contig2886		15	0.7178	0.8954	0.6982	0.9376	0.912	0.929	0.831858	0.0693003
137	14.15	14.19	84.8	comp51755_c0_seq1_2	comp51755_c0_seq1_2		10	1.0965	1.2134	1.0186	0.6138	0.6668	0.6081	1.76232	0.00129244
138	14.14	14.26	83.8	CL4766Contig1	CL4766Contig1		7	1.0965	1	1.0568	1.028	1.0093	1.0093	1.03502	0.282821
139	14.13	14.13	86.1	CL1Contig3047	CL1Contig3047		13	0.7311	1.0093	0.7178	1.0965	0.9817	1.0375	0.788972	0.0949896
140	14.12	14.14	70.1	comp51355_c0_seq1_2	comp51355_c0_seq1_2		12	1.3552	0.912	1.4588	0.8091	0.8241	0.5808	1.68293	0.0529483
141	14.12	14.12	92.2	CL1Contig2840	CL1Contig2840		11	0.863	0.7656	0.8318	1.0093	0.9638	1.0093	0.824973	0.00585422
142	14.11	14.18	71.2	CL1Contig838	CL1Contig838		12	0.8166	0.9036	0.8166	1.1482	1.1482	1.1376	0.73873	0.000513257
143	14.09	14.09	56.7	comp52018_c0_seq1_2	comp52018_c0_seq1_2		11	0.7244	0.7943	0.6982	1.1169	1.0471	1.028	0.694518	0.00117812
144	14.07	14.34	67.9	CL1Contig708	CL1Contig708		9	1.0765	0.9376	0.863	1.2706	1.2706	1.1169	0.786501	0.0322932
145	14.06	14.06	81.1	CL1Contig495	CL1Contig495		11	0.4966	0.871	0.6607	1.6293	1.4191	1	0.501013	0.0348092
146	14.03	14.03	91.7	comp45905_c0_seq2_1	comp45905_c0_seq2_1		16	1.0864	0.955	1.2474	1.2023	1.1695	1.2246	0.91447	0.299319
147	14.02	14.02	89	CL769Contig1	CL769Contig1		21	0.912	0.8472	0.879	0.9727	1	1.028	0.879195	0.00796741
148	14.02	14.02	83.7	CL6172Contig1	CL6172Contig1		37	0.6252	0.7727	0.5861	0.8091	1.0093	0.9908	0.706251	0.0323519
149	14.01	14.03	98	CL1Contig2914	CL1Contig2914		7	0.9638	0.9638	1.0186	1	1.028	0.9727	0.981838	0.495583
150	14	16.08	83.3	CL1Contig2984	CL1Contig2984		12	0.955	1	0.9727	0.9908	0.9908	1	0.981922	0.252341
151	13.89	13.93	66.1	comp43659_c0_seq1_2	comp43659_c0_seq1_2		7	1.0093	0.9817	1.0471	1.0186	1.0093	0.955	1.01851	0.539155
152	13.86	13.86	67.4	CL2104Contig1	CL2104Contig1		11	1	0.9638	0.9204	1	1.0186	0.9817	0.961304	0.201645
153	13.81	14.08	83.4	CL35Contig1	CL35Contig1		10	0.6668	0.871	0.9817	1.2942	1.1066	0.5649	0.849546	0.564807
154	13.77	14.05	85.5	CL5745Contig1	CL5745Contig1		11	1.0765	0.8318	1.3428	1.4191	1.888	1.4723	0.680232	0.0715408
155	13.7	13.7	100	CL2102Contig1	CL2102Contig1		15	0.9638	0.9908	0.9638	0.9638	0.9204	0.9817	1.01832	0.437323
156	13.66	14.23	96.4	CL3447Contig1	CL3447Contig1		9	0.9462	1.2023	1.0093	0.912	0.8472	0.8395	1.21515	0.0812955
157	13.59	13.59	92.1	CL1Contig3268	CL1Contig3268		7	0.9908	0.9727	0.9817	0.9638	0.955	0.9462	1.02799	0.021426
158	13.58	13.58	86	CL1Contig207	CL1Contig207		8	0.9638	0.955	0.9908	0.9638	0.9638	0.9376	1.0155	0.345957
159	13.51	13.62	86.6	CL1Contig3915	CL1Contig3915		15	0.7656	0.7943	0.8166	1.028	1.1066	1.0375	0.749188	0.000776233
160	13.48	13.72	76.9	comp53573_c0_seq1_2	comp53573_c0_seq1_2		7	0.9376	0.9376	0.9376	0.912	0.9727	0.9638	0.987467	0.563607
161	13.27	13.49	70.8	comp52954_c0_seq1_1	comp52954_c0_seq1_1		6	1	0.879	0.8166	1.1588	1.3804	1.2942	0.703188	0.0107032
162	13.27	13.27	78.1	comp52176_c0_seq1_2	comp52176_c0_seq1_2		7	0.8954	0.955	0.929	0.9727	0.9908	0.9376	0.95805	0.156236
163	13.18	13.2	73.5	CL115Contig1	CL115Contig1		14	0.8166	0.8395	0.7798	0.955	1.0093	0.9638	0.831905	0.0024696
164	13.15	13.3	90.7	CL723Contig1	CL723Contig1		9	1.3804	1.2942	1.3183	0.7447	0.879	0.787	1.65632	0.000366189
165	13.15	13.18	89.6	CL2229Contig2	CL2229Contig2		16	0.7798	1.0375	0.787	1.0471	1.028	1.1169	0.815883	0.0923563
166	13.11	13.13	93.8	CL1Contig2954	CL1Contig2954		14	0.9036	0.9376	0.879	0.955	0.9036	1.0666	0.929919	0.251522
167	12.98	13.01	51	CL432Contig2	CL432Contig2		6	0.8166	0.787	0.7244	1.0765	1.0568	1.1272	0.714001	0.000824302
168	12.91	12.91	88.9	CL28Contig1	CL28Contig1		7	0.6081	0.8472	0.597	1.2246	1.1272	1.0666	0.600369	0.0082785
169	12.89	13.02	99.1	CL1654Contig1	CL1654Contig1		11	0.6918	0.912	0.7516	0.9204	0.9462	0.9817	0.826949	0.0733444
170	12.88	12.89	72.4	CL3970Contig1	CL3970Contig1		10	0.9462	0.9908	0.9638	0.9376	0.9638	1.0375	0.987036	0.716681
171	12.8	13.01	91.7	CL5187Contig1	CL5187Contig1		15	1.028	0.912	1.1695	0.9638	1.0864	0.9376	1.04073	0.666838
172	12.59	12.59	78	CL1Contig2475	CL1Contig2475		10	1.028	0.9036	0.9727	1.1695	1.0765	1.0186	0.889634	0.101996
173	12.53	12.53	64.9	CL1Contig262	CL1Contig262		11	0.871	0.8091	0.6855	1.3932	1.4723	1.2706	0.57194	0.00180823
174	12.42	12.82	57.1	CL1Contig1377	CL1Contig1377		9	1.2134	0.597	1.2246	0.955	1.0471	0.6427	1.14753	0.617731
175	12.42	12.56	83.8	CL499Contig1	CL499Contig1		12	1.3305	1.0375	1.1066	0.8872	0.8395	0.787	1.38227	0.026234
176	12.3	12.3	78	comp9016_c0_seq1_1	comp9016_c0_seq1_1		7	1.0186	0.9817	1.0093	0.912	0.9462	0.9638	1.06648	0.0292833
177	12.29	12.4	74.1	CL1Contig3114	CL1Contig3114		6	0.9908	0.9908	1.0186	1.1169	1.1272	1.0093	0.922174	0.0953851
178	12.27	12.52	80.3	comp52608_c0_seq1_2	comp52608_c0_seq1_2		7	1.0471	0.912	1.0471	0.955	0.8872	0.863	1.11127	0.130114
179	12.25	12.33	95.2	CL5039Contig1	CL5039Contig1		9	0.9204	0.9204	0.9204	1.3552	1.2246	1.2942	0.712752	0.000600148
180	12.25	12.25	90.2	CL1Contig2348	CL1Contig2348		13	1.5704	1.3804	1.5136	1.028	1.028	0.4571	1.77645	0.0305732
181	12.19	12.19	90.9	CL2781Contig1	CL2781Contig1		6	1.1066	1.028	1.0375	1.0186	1.0765	1.0471	1.00952	0.755477
182	12.19	12.19	83.1	comp6881_c0_seq2_2	comp6881_c0_seq2_2		12	0.6982	0.912	0.6792	1.028	1.028	1.1588	0.712144	0.0234033
183	12.18	13.32	78	comp52407_c0_seq1_2	comp52407_c0_seq1_2		7	1.0093	1.0666	1.3305	0.8472	0.9638	1.1066	1.16753	0.25958
184	12.18	12.23	92.1	CL504Contig1	CL504Contig1		16	0.6026	0.7727	0.5445	1.0765	0.9817	1.1066	0.60661	0.00603949
185	12.16	12.31	83.1	CL3245Contig1	CL3245Contig1		9	1.1695	1.1169	1.1272	1.6444	1.6596	1.0471	0.784537	0.197336
186	12.16	12.18	62.9	comp51317_c0_seq1_1	comp51317_c0_seq1_1		11	0.5808	0.8318	0.7447	1.0568	1.1482	1.1376	0.645396	0.00749641
187	12.13	12.2	62.7	CL257Contig2	CL257Contig2		8	0.7447	0.9376	0.787	0.9817	1.0471	1.0186	0.810297	0.0351117
188	12.13	12.16	89.1	CL1Contig688	CL1Contig688		8	1.1803	1.2246	1.3062	0.6427	0.787	0.5395	1.88457	0.00197658
189	12.11	12.16	88.1	CL1Contig3058	CL1Contig3058		7	1.028	0.9727	1.0093	0.955	0.9727	0.9817	1.03458	0.136499
190	12.09	12.09	95.4	CL1980Contig1	CL1980Contig1		8	1.0375	0.9638	1	1.0186	1.0186	0.9908	0.991182	0.720856
191	12.08	12.13	90.8	CL1Contig176	CL1Contig176		7	0.7244	0.955	0.7516	0.912	0.9908	0.9036	0.866234	0.18338
192	12.06	12.14	86.9	CL1560Contig1	CL1560Contig1		9	1.0093	0.9638	0.9908	0.9462	0.9638	1	1.01852	0.43283
193	12.05	12.15	76.2	CL1Contig4135	CL1Contig4135		13	0.5395	0.8017	0.4246	1.1482	1.0568	1.1169	0.531563	0.0106628
194	12.04	12.04	75.1	CL3464Contig1	CL3464Contig1		7	0.955	1	1	1.0375	1.0186	1	0.966919	0.142582
195	12.01	12.04	96.5	CL1Contig428	CL1Contig428		7	1	0.8241	1.0093	1.0864	1.0186	0.8954	0.944341	0.535353
196	12	12.12	69.8	CL196Contig3	CL196Contig3		10	0.871	0.9376	0.879	0.9462	0.9817	0.9638	0.929419	0.0435839
197	12	12.04	91.7	CL1Contig2785	CL1Contig2785		7	1.0186	1	1.028	1.0186	1.028	1.0568	0.981697	0.251405
198	12	12	100	CL5008Contig1	CL5008Contig1		7	1.028	0.929	0.9908	0.9817	1	0.9817	0.994736	0.868684
199	12	12	83.5	CL931Contig1	CL931Contig1		7	1	0.9638	0.9727	1.0186	1.0186	0.9908	0.969782	0.0998788
200	11.96	14.07	63.6	CL2828Contig1	CL2828Contig1		9	1.028	0.9376	0.9908	0.9727	1.0093	0.9908	0.994483	0.856139
201	11.96	12.01	98.7	CL1Contig1264	CL1Contig1264		8	1.1272	1.2246	1.0375	0.6855	0.5346	0.673	1.79034	0.00234028
202	11.8	11.8	95.3	comp37208_c0_seq4_2	comp37208_c0_seq4_2		8	1.1066	1.0568	1.0471	1.0375	1.028	1.0375	1.03464	0.127837
203	11.51	11.51	93.2	comp48485_c1_seq1_2	comp48485_c1_seq1_2		11	0.9638	1.4588	1.028	0.7656	0.7379	0.673	1.58539	0.0545924
204	11.5	11.61	90.1	CL6047Contig1	CL6047Contig1		30	0.5649	0.9204	0.5445	1.028	1.028	1.2023	0.622963	0.0387956
205	11.49	11.5	75.9	CL162Contig1	CL162Contig1		8	0.912	0.9376	0.879	1.0186	1.0471	1.0375	0.879286	0.00272838
206	11.48	11.55	90	CL4925Contig1	CL4925Contig1		13	1.1912	1.0765	0.912	1.5136	1.4191	1.8535	0.664347	0.0258342
207	11.41	11.5	100	CL1Contig2939	CL1Contig2939		8	1	1.0375	0.9908	1.0093	1.0375	0.9908	0.996938	0.882622
208	11.26	11.26	92	comp8834_c0_seq2_1	comp8834_c0_seq2_1		12	0.7244	0.8017	0.7798	1.0765	1.0666	1.1169	0.707331	0.000327248
209	11.24	11.24	69.7	comp52248_c0_seq1_1	comp52248_c0_seq1_1		7	0.6792	0.8166	0.9462	0.929	1.4322	1.1803	0.689538	0.0897442
210	11.21	11.27	85.7	CL1Contig2756	CL1Contig2756		13	0.7943	0.955	0.8872	0.912	0.9204	0.9638	0.942887	0.340707
[truncated: 1,151 more rows]

## Sheet: 处理-对照
Table S3.Differentially expressed proteins of of Trichothecium roseum unpon cuminal exposure.
[truncated: 226 more rows]
