# Supplementary material for: Cuminal Inhibits Trichothecium roseum Growth by Triggering Cell Starvation: Transcriptome and Proteome Analysis
Source: Microorganisms. 2020 Feb 14;8(2):256. doi: 10.3390/microorganisms8020256 (PMC7074788; doi:10.3390/microorganisms8020256)
Supplement: Supplementary file 1 [file microorganisms-08-00256-s001.zip › Supplementary files/Table S4. Correlations of annotated proteins and genes.xlsx]

## Sheet: 原始交集
Table S4. correlations of annotated proteins and genes.
ID	protein	gene
CL1Contig3043	1.62605	0.0534363
CL1Contig2784	0.402975	0.30199
CL267Contig2	0.978665	0.151066
CL5144Contig1	0.871573	1.78045
CL5135Contig1	0.404554	0.754655
CL1Contig658	0.403513	0.159891
CL1Contig2353	0.614639	0.498801
CL1Contig1509	0.608444	1.68557
CL3240Contig1	0.756701	0.403283
CL1Contig2805	1.06626	1.55303
comp51300_c0_seq1_2	0.875207	1.09594
CL296Contig2	1.06975	0.0241231
CL1Contig3819	3.01929	4.04756
CL1Contig502	0.509141	2.48203
CL1Contig3392	1.97526	0.159038
CL1Contig2920	0.620489	0.511144
CL1Contig731	1.31643	9.4684
CL1Contig3016	0.733059	3.144
CL203Contig2	0.774618	0.284375
CL944Contig1	0.871529	0.403361
comp8910_c0_seq1_1	0.783941	0.72245
CL1Contig3078	0.875403	0.477841
CL1Contig694	1.02154	1.151
CL1Contig2220	0.90092	1.29931
CL1Contig745	0.764852	0.224438
CL1Contig1176	0.648271	1.07746
CL1016Contig2	0.882473	7.20298
CL3475Contig1	0.936723	1.1323
CL1203Contig1	0.73443	2.12691
CL1Contig4147	0.363117	0.314485
comp52493_c0_seq1_2	0.760938	0.47423
CL1549Contig1	0.645048	0.572016
CL1Contig2871	0.822782	0.819049
CL1Contig3746	1.04273	1.42633
CL5275Contig1	0.759825	0.383455
CL1Contig2985	1.08472	0.727085
CL414Contig2	0.816128	0.834611
CL299Contig2	1.00302	1.36668
CL4554Contig1	0.99075	1.52452
CL4873Contig1	0.828821	0.697041
CL4268Contig1	0.630423	2.92155
CL3322Contig1	0.913563	0.798804
CL1Contig2903	1.89066	2.1614
CL1Contig1553	0.993817	0.960422
CL5386Contig1	0.910098	0.833763
CL1Contig2839	0.685065	0.976893
comp8954_c0_seq2_1	0.949146	0.887468
comp51385_c0_seq1_2	0.695733	0.774266
CL1Contig4072	0.829999	1.76904
CL640Contig2	1.0534	0.403761
CL293Contig1	1.19384	1.77343
CL1Contig1819	0.606969	0.00160753
CL5613Contig1	1.00275	0.674659
CL3282Contig1	0.3848	0.191859
CL205Contig2	0.822773	0.329063
CL3166Contig1	1.03811	1.40779
CL510Contig1	0.991155	0.309255
CL1Contig213	0.998451	0.395429
CL1Contig437	0.585915	1.01504
CL646Contig1	0.981825	0.854444
comp8973_c0_seq2_1	0.637395	0.617431
CL1Contig737	1.02184	1.03608
CL1660Contig1	0.572407	1.39003
CL639Contig3	0.735285	1.88727
CL2469Contig1	0.966339	1.06272
CL981Contig2	0.975658	0.703227
CL1Contig3018	1.07434	2.25723
CL1Contig24	1.01811	1.17604
comp9065_c1_seq1_1	0.937321	1.71117
comp52359_c0_seq1_1	0.999588	0.436084
CL1Contig2941	0.85773	9.90753
CL3168Contig1	1.11151	0.304322
CL2011Contig1	0.651172	0.161146
comp31204_c0_seq1_2	0.760499	0.841455
CL938Contig2	0.960629	3.89584
CL2346Contig1	0.807358	2.61381
CL2506Contig1	1.35245	5.10923
CL1Contig3069	0.609554	0.733963
CL1Contig427	0.584291	0.803687
CL5399Contig1	0.767452	0.544578
comp6385_c0_seq1_2	0.752255	0.623717
comp51873_c0_seq1_1	0.754079	0.52804
CL1Contig880	1.02843	1.31526
CL1Contig3088	1.00719	0.657443
CL2387Contig2	0.713917	0.830479
CL232Contig2	0.972905	0.79866
CL1Contig3289	0.979404	0.444833
comp51803_c0_seq1_1	0.623514	0.249031
CL692Contig1	0.669233	1.06621
CL695Contig1	1.26494	1.3649
CL1Contig1426	0.691517	0.762534
CL5018Contig1	0.807886	0.268829
CL1Contig4042	0.995321	8.41412
CL1Contig3027	0.767248	0.735727
comp7633_c0_seq1_1	1.0064	0.18502
comp50455_c0_seq1_1	0.960598	47.4798
CL4934Contig1	1.09173	0.576656
CL39Contig3	1.02169	1.23022
CL4806Contig1	1.55927	1.89706
CL101Contig1	0.66541	0.617735
CL1184Contig1	0.409045	0.412535
CL1Contig3881	0.725529	0.844817
CL1Contig164	0.960042	3.64378
comp34411_c0_seq4_1	0.970608	0.425916
CL5179Contig1	1.02473	1.00346
CL5885Contig1	0.929957	0.504402
CL696Contig1	1.8259	0.812016
CL6021Contig1	0.656423	0.860858
CL1Contig2862	1.37611	2.09404
CL915Contig1	0.533423	0.274278
CL1Contig2955	0.567779	5.4972
CL1Contig138	0.981719	1.13908
comp51329_c0_seq1_1	0.697619	1.29795
CL2654Contig1	0.911759	0.201941
CL2389Contig1	0.706807	0.753448
CL683Contig2	1.03701	3.91624
CL3200Contig1	1.1098	0.965416
CL1Contig2800	0.644674	0.566023
CL1Contig3855	0.852436	0.738227
CL1Contig3499	0.788167	0.695144
CL1783Contig1	0.960682	4.1972
CL1Contig4067	1.04391	1.60186
CL1691Contig1	0.83122	0.903508
CL1Contig2946	1.00954	1.01458
CL1Contig3495	0.984894	0.354281
CL1Contig220	0.809226	0.856475
CL87Contig3	0.519761	0.303915
CL1Contig3052	0.981816	0.613231
CL1Contig785	0.684918
CL1Contig2802	1.0484	1.4263
CL1Contig3262	0.970205	0.741049
CL1144Contig1	0.905987	1.29733
CL1742Contig1	0.800361	1.29461
CL108Contig1	0.975621	1.76637
CL9Contig6	0.752884	1.79364
CL1Contig2886	0.831858	1.0531
comp51755_c0_seq1_2	1.76232	3.37459
CL4766Contig1	1.03502	1.44173
CL1Contig3047	0.788972	1.00118
comp51355_c0_seq1_2	1.68293	0.7492
CL1Contig2840	0.824973	0.76247
CL1Contig838	0.73873	1.04306
comp52018_c0_seq1_2	0.694518	0.847854
CL1Contig708	0.786501	1.4099
CL1Contig495	0.501013	0.885972
comp45905_c0_seq2_1	0.91447
CL769Contig1	0.879195	0.913435
CL6172Contig1	0.706251	0.277418
CL1Contig2914	0.981838	0.698423
CL1Contig2984	0.981922	0.661892
comp43659_c0_seq1_2	1.01851	0.880655
CL2104Contig1	0.961304	0.615486
CL35Contig1	0.849546	1.18473
CL5745Contig1	0.680232	0.588365
CL2102Contig1	1.01832	0.520785
CL3447Contig1	1.21515	2.36358
CL1Contig3268	1.02799	1.0183
CL1Contig207	1.0155	0.263706
CL1Contig3915	0.749188	0.984133
comp53573_c0_seq1_2	0.987467	1.02015
comp52954_c0_seq1_1	0.703188	1.59448
comp52176_c0_seq1_2	0.95805	0.772775
CL115Contig1	0.831905	0.966152
CL723Contig1	1.65632	0.630926
CL2229Contig2	0.815883	0.366963
CL1Contig2954	0.929919	0.282745
CL432Contig2	0.714001	0.845264
CL28Contig1	0.600369	0.635497
CL1654Contig1	0.826949	1.42187
CL3970Contig1	0.987036	0.831546
CL5187Contig1	1.04073	0.717505
CL1Contig2475	0.889634	1.90518
CL1Contig262	0.57194	0.145087
CL1Contig1377	1.14753	0.342349
CL499Contig1	1.38227	2.13159
comp9016_c0_seq1_1	1.06648
CL1Contig3114	0.922174	0.844106
comp52608_c0_seq1_2	1.11127	1.58014
CL5039Contig1	0.712752	0.556543
CL1Contig2348	1.77645	0.639225
CL2781Contig1	1.00952	0.648235
comp6881_c0_seq2_2	0.712144	0.497848
comp52407_c0_seq1_2	1.16753	1.13254
CL504Contig1	0.60661	0.490267
CL3245Contig1	0.784537	1.27733
comp51317_c0_seq1_1	0.645396	0.789288
CL257Contig2	0.810297	0.609623
CL1Contig688	1.88457	7.33736
CL1Contig3058	1.03458	1.79643
CL1980Contig1	0.991182	0.684884
CL1Contig176	0.866234	21.2053
CL1560Contig1	1.01852	0.996473
CL1Contig4135	0.531563	0.591158
CL3464Contig1	0.966919	0.562049
CL1Contig428	0.944341	1.18671
CL196Contig3	0.929419	1.32078
CL1Contig2785	0.981697	0.680642
CL5008Contig1	0.994736	1.75513
CL931Contig1	0.969782	0.28692
CL2828Contig1	0.994483	0.523224
CL1Contig1264	1.79034	0.0385861
comp37208_c0_seq4_2	1.03464	1.39485
comp48485_c1_seq1_2	1.58539	3.38211
CL6047Contig1	0.622963	0.761442
CL162Contig1	0.879286	0.959228
CL4925Contig1	0.664347	0.708055
CL1Contig2939	0.996938	1.20262
comp8834_c0_seq2_1	0.707331	1.20052
comp52248_c0_seq1_1	0.689538	0.58222
CL1Contig2756	0.942887	1.05568
CL4705Contig1	0.906444	0.796503
CL1587Contig1	0.892665	0.763071
CL4886Contig1	0.970529	1.06131
CL1Contig2055	1.05984	0.254656
CL1Contig713	0.993922	2.28051
CL1Contig99	1.73685	0
CL3207Contig1	0.961625	1.24725
CL1Contig4149	1.31239	3.788
CL1899Contig1	0.972936	2.19889
CL1Contig3239	0.997242	0.941486
CL112Contig1	1.01917	1.85301
CL1966Contig1	0.94127	0.570107
comp51383_c0_seq1_2	0.638844	0.930236
CL1Contig2983	1.0246	0.377596
CL4896Contig1	0.788745	0.991287
CL711Contig1	1.05483	0.424984
CL804Contig3	1.13132	0.69224
comp48933_c0_seq3_1	1.01606	1.38248
CL1Contig4220	0.987761	0.364803
CL1Contig3861	1.01015	0.762029
CL2969Contig1	1.00807	0.5245
CL2320Contig2	0.963672	2.78834
CL1Contig1587	1.2712	1.24643
CL5483Contig1	0.765629	1.3778
CL1377Contig1	0.818658	1.10589
CL358Contig1	0.919085	0.809546
CL6234Contig1	0.926849	0.856376
CL1Contig3993	0.61265	0.773607
CL1Contig2219	0.990796	1.28468
CL3251Contig1	1.00038	0.733639
comp41424_c1_seq1_1	0.685194	2.75374
CL1Contig2112	1.01176	0.744018
CL3225Contig1	0.96992	1.06476
comp6756_c0_seq1_2	1.01932	0.540405
CL5289Contig1	1.37083	0.892989
CL1Contig829	0.889551	0.824419
CL3Contig4	1.05362	1.2955
CL1Contig3555	0.774972	1.46479
CL2431Contig1	0.909762	0.506932
comp42013_c0_seq1_2	1.00605	0.612897
CL1Contig304	0.803589	0.768181
comp48950_c0_seq2_2	0.997172	0.248725
comp51231_c0_seq1_2	0.976289	1.14537
comp51118_c0_seq1_2	0.870477	5.99714
CL1Contig2776	1.45931	1.34128
CL206Contig1	1.77677	1.995
comp41005_c1_seq1_2	0.99943	1.34895
CL1Contig2976	0.972628	0.731718
CL136Contig1	0.90636	0.938042
CL1Contig3162	0.963393	0.805665
CL1Contig3244	1.04401	17.3679
CL1Contig808	0.892657	1.06211
comp42746_c0_seq1_1	0.932795
CL1402Contig2	0.946961	0.776907
CL1Contig2866	0.946928	1.50823
CL5303Contig1	0.963712	1.03285
CL703Contig1	0.929812	1.89832
CL1Contig3269	0.633769	0.965815
CL884Contig1	0.768587	1.02445
CL1759Contig1	1.01201	1.16216
CL237Contig2	0.842236	0.35424
CL231Contig1	0.895453	0.927729
CL1Contig2992	1.37826	0.92979
CL1Contig29	1.67058	0.569536
CL5253Contig1	0.753486	0.410178
CL1Contig3877	0.966863	1.06289
CL1Contig1054	0.93792	1.57191
CL4939Contig1	0.903596	0.490361
CL1Contig2837	0.699183	0.804515
CL1097Contig1	1.16265	3.34114
CL341Contig1	0.946242	0.628789
CL1Contig3908	1.2569	0.558265
CL559Contig1	0.629047	0.849169
CL1Contig3112	1.04188	0.541149
CL705Contig2	0.455868	3.31245
CL1762Contig1	1.01573	2.30921
CL674Contig1	1.23156	1.39591
CL3432Contig1	0.958209	0.761579
CL193Contig3	0.964251	0.172294
CL1200Contig1	0.972949	1.89238
CL1Contig2868	9.67069	1.92342
CL1Contig1977	0.966304	7.05615
CL3139Contig1	0.983043	0.200335
comp51566_c0_seq1_2	0.835974	0.966605
CL1Contig1350	1.37938	3.37288
comp51470_c0_seq1_1	1.48987	1.75908
comp6593_c0_seq1_2	1.00337	1.14111
comp51320_c0_seq1_2	0.661219	0.686444
CL5188Contig1	1.08733	0.610509
CL656Contig1	0.785521	0.691459
CL5011Contig1	0.975864	1.207
CL1446Contig1	0.94163	0.933911
CL6143Contig1	1.08994	4.0974
CL4796Contig1	0.933169	1.31213
CL1Contig987	1.01859	0.441076
CL1671Contig1	0.923802	0.631844
comp17295_c0_seq2_2	0.997176	0.981943
CL19Contig3	1.32337	0.811109
CL1Contig974	0.963487	5.94941
CL1Contig3892	0.957974	0.804195
CL1168Contig1	0.952224	0.882113
CL172Contig3	0.752651	0.197649
CL1Contig526	1.38394	1.96534
CL1Contig3158	1.50394	0
CL1616Contig1	1.02331	0.830069
CL3626Contig1	0.752674	0.639836
CL1Contig2989	0.918373	0.766105
CL6146Contig1	1.13374	0.627144
CL1Contig4142	0.818403	0.689692
comp9463_c0_seq1_1	2.01279	4.81558
comp51947_c0_seq1_2	0.98678	4.76398
CL161Contig2	0.950804	1.1194
CL1842Contig1	0.681853	0.407502
CL4736Contig1	1.01429	0.616749
CL761Contig2	0.912547	3.03114
CL1Contig4126	1.02527	1.15538
comp45541_c0_seq1_2	0.667512	0
CL64Contig3	0.828575	0.410684
CL1Contig661	0.650874	0
comp52785_c0_seq1_2	1.00753	0.417475
CL25Contig3	0.810401	0.933095
comp52121_c0_seq1_2	1.58837	2.08534
CL1Contig3108	0.97896	214.4
CL3512Contig1	0.961608	1.55986
comp46367_c0_seq4_1	0.836551	17.7916
CL1Contig3155	0.84281	0.556693
CL36Contig1	0.985017	0.886683
CL3507Contig1	0.779218	0.968264
CL970Contig2	0.987839	0.53386
CL1Contig2796	0.977512	1.12258
CL173Contig2	0.943384	1.04588
CL1618Contig1	0.994619	2.02729
CL1Contig2820	0.88819	1.05433
comp36364_c0_seq1_1	0.798986	1.10521
comp18082_c0_seq1_2	1.04831	0.294936
CL1Contig458	0.590556	1.53241
comp51489_c0_seq1_1	1.03551	0.740961
comp18386_c0_seq2_2	0.995042	1.78869
comp51505_c0_seq1_1	0.990739	0.641773
comp45716_c0_seq1_1	0.577301	11.1219
CL1Contig2272	0.908039	0.864743
comp33473_c0_seq4_1	1.21563	0.599212
CL2458Contig2	0.745343	0.618297
CL1Contig3049	1.42725	1.91933
CL1Contig3980	0.681855	0.607043
CL5205Contig1	0.939993	0.531512
CL3209Contig1	1.59535	2.02363
comp53578_c0_seq1_2	1.01246	0.632617
CL2373Contig1	0.945066	0.781833
comp6224_c0_seq1_2	1.97928	2.38291
CL5296Contig1	1.3071	0.937573
CL2992Contig1	1.00616	1.16267
CL2521Contig2	0.903434	0.479464
CL433Contig1	1.0451	1.8074
comp51039_c0_seq1_2	0.922645	0.415107
comp8876_c0_seq2_1	1.07312	5.66843
comp50946_c0_seq7_1	1.03727
CL1Contig456	1.23967	1.14935
comp49302_c0_seq6_1	0.966765	5.09444
CL854Contig1	0.670458	0.93533
CL1509Contig1	1.08858	2.53248
CL1134Contig2	0.962945	0.683066
CL1841Contig1	0.13033	0.0158258
CL207Contig1	1.02126	0.34732
CL1956Contig1	1.33377	1.84196
CL1Contig389	1.0451	1.54153
CL1Contig4203	0.923	0.423476
CL275Contig1	0.87881	0.723694
comp6731_c0_seq2_2	1.02132	0.384004
CL1Contig337	0.866121	0.76466
comp56018_c0_seq1_2	0.97879	0
CL777Contig1	0.895503	1.78711
CL462Contig1	1.0278	0.833207
CL205Contig1	1.01602	0.688352
CL4190Contig1	1.41787	0.777769
CL5728Contig1	0.956309	0.988641
CL4838Contig1	0.987733	0.677589
comp46273_c0_seq2_1	1.77657	51.7788
CL543Contig1	0.981347	0.978917
CL1037Contig1	0.622809	1.00615
CL1291Contig1	1.04824	1.2663
CL3358Contig1	0.980746	0.868911
CL225Contig1	1.23143	1.12818
CL2022Contig1	1.69866	5.38389
CL2246Contig1	1.02633	1.45685
CL4930Contig1	1.03857	1.67372
comp8887_c0_seq1_1	1.05361	0
CL1Contig3019	1.00644	0.412467
CL1Contig3241	1.01008	0.576864
CL5077Contig1	1.03624	0.951692
CL2818Contig1	0.961298	0.488894
CL4957Contig1	1.11554	1.12928
CL1Contig3539	2.67839	3.95696
CL3346Contig1	1.11124	1.42465
CL1601Contig1	0.987594	1.44247
CL1Contig4180	0.9849	0.695409
comp51486_c0_seq1_2	1.01571	0.670793
CL1Contig467	0.943269	0.106807
CL43Contig1	1.00669	0
comp50845_c0_seq11_1	0.892456	1.26369
CL1Contig4120	1.51027	0.153313
CL1Contig2911	1.12245	2.11798
CL1Contig3003	1.00072	0.528445
CL87Contig2	0.96831	0.640042
CL862Contig2	1.01836	1.44451
CL1991Contig1	0.940962	0.443754
comp53052_c0_seq1_2	1.05732	0.844445
CL1766Contig1	1.03643	1.19606
CL2307Contig1	0.809682	0.849667
CL4180Contig1	0.964311	0.857103
CL3431Contig1	0.934702	0.48634
CL2288Contig1	0.98768	0.630882
CL1582Contig1	0.984954	0.150347
CL1Contig2884	0.693074	0.36009
CL2441Contig1	1.04101	0.637776
CL85Contig2	2.70497	1.06035
CL301Contig2	0.613908	0.718489
comp47151_c1_seq9_2	0.761255	2.33665
CL2458Contig1	0.838485	0.545953
CL1235Contig1	1.01055	0.600053
CL1Contig1369	0.946998	1.6435
CL1Contig3203	0.920549	0.665631
CL5860Contig1	1.00739	1.86894
comp53291_c0_seq1_2	1.15981	0
CL830Contig1	0.556158	0.301853
CL306Contig1	1.56858	0.396824
CL1Contig4038	1.05584	0.674927
comp7181_c0_seq1_2	1.35576	6.73168
CL1Contig811	1.01576	0.661439
CL2655Contig1	1.31135	0.186518
comp31886_c0_seq1_2	0.795382	0
comp32453_c0_seq1_2	1.02213	0.249176
comp6345_c0_seq1_2	2.65452	2.03305
comp6204_c0_seq2_2	1.05819	0.991596
CL114Contig1	0.726036	0.929211
comp54206_c0_seq1_2	1.02299	9.4611
comp49986_c1_seq1_2	1.34102	0
CL4395Contig1	0.996098	0.745294
comp51731_c0_seq1_1	0.519403	0.375743
CL1063Contig1	0.9512	1.7662
comp52443_c0_seq1_2	1.33029	0.466932
CL78Contig3	0.94456	0.0162611
CL3368Contig1	1.01243	2.41318
comp47132_c0_seq1_2	0.998574	0
comp57671_c0_seq1_1	1.06659	0.377643
CL1Contig1410	0.919596	0.476337
CL6192Contig1	1.12236	0.814614
CL4846Contig1	0.976769	0.0235928
CL765Contig1	0.994175	2.08646
CL1Contig3102	1.10322	6.35414
CL1Contig3063	1.01912	3.52158
CL256Contig2	0.743848	0.214782
CL5429Contig1	1.84594	0.548135
CL605Contig1	0.949349	1.38605
comp50599_c0_seq2_1	1.00915
CL2383Contig1	0.730998	0.501585
CL1348Contig1	1.52907	0.243376
comp25293_c0_seq1_1	1.03133
CL5229Contig1	0.981154	0.0388462
CL1Contig3081	0.89799	0.468415
CL1Contig2092	17.2229	1.43268
CL3115Contig1	0.951718	0.381175
CL1Contig4211	1.01144	1.31193
CL134Contig2	1.04026	26.2264
CL4851Contig1	1.00696	0.752011
CL3227Contig1	1.01889	0.181666
comp51507_c0_seq1_1	1.01249	0.65614
CL22Contig4	0.747813	0.527155
CL183Contig3	0.587541	1.26368
comp51527_c0_seq1_1	0.792387	0.983821
comp42541_c0_seq1_1	1.04713	1.65505
CL1Contig247	1.10324	1.31444
comp38869_c0_seq1_1	4.85598	1.39479
CL120Contig1	1.21278	0.0339463
CL1Contig3884	0.980167	1.38399
CL3750Contig1	1.04653	1.03065
CL1259Contig1	1.07013	0.832633
CL1Contig3145	0.944309	1.76212
comp31732_c0_seq1_2	0.574771	0.359035
CL1Contig2402	1.07332	0.182974
CL3471Contig1	0.847649	0.832672
CL1045Contig1	0.946213	1.88042
CL5181Contig1	0.936114	0.177178
CL570Contig1	0.977172	1.94378
comp51776_c0_seq1_2	1.03846	0.913661
CL3748Contig1	0.978397	0
comp51673_c0_seq1_1	0.797776	0.793532
CL5167Contig1	0.917064	1.41942
CL1Contig1110	1.04735	0.67987
CL1Contig3848	1.03	1.21504
CL1137Contig1	1.13289	0.644101
CL1649Contig1	0.702897	1.00061
CL1Contig3886	0.936882	0.553043
comp18075_c1_seq1_2	0.911649	0.372079
CL2540Contig1	1.02393	2.83326
CL1827Contig1	0.94314	0.570985
CL1Contig2912	0.898736	0.668103
CL200Contig2	0.971439	2.02641
CL709Contig1	1.06458	1.20202
CL1Contig3074	1.07035	3.99413
CL1Contig435	1.26457
CL1731Contig2	0.960647	0.651395
CL4663Contig1	1.04698	0.63514
CL6050Contig1	0.747384	0.0361324
CL1Contig443	0.691793	1.18037
CL5309Contig1	0.513338	1.12479
CL1Contig3560	1.04014	2.91365
CL1077Contig1	1.03294	0.58027
CL1Contig177	1.09045	0.216362
CL1477Contig1	0.998857	1.53957
CL871Contig1	0.970196	0.64527
CL60Contig1	0.77007	5.61455
comp52049_c0_seq1_2	1.16498	1.52669
CL1Contig3249	0.971238	0.514779
CL1Contig571	1.05797	0.56671
CL1Contig3485	0.813024	0.543706
CL598Contig2	1.13704	0.495148
CL5057Contig1	1.10044	0.795138
comp46124_c0_seq3_1	1.19928
CL2440Contig1	1.01537	0.154547
CL37Contig2	0.978358	1.16086
CL103Contig2	1.06231	0.252715
CL199Contig2	1.09928	1.82118
CL152Contig2	1.0222	1.23187
comp42582_c0_seq1_1	0.971552	0.993462
CL1960Contig1	0.946116	0.0325536
CL720Contig2	0.744906	2.17808
CL2141Contig1	0.963948	0.896978
CL81Contig1	0.565986	0.812561
CL1Contig3168	0.911637	0.829704
comp53492_c0_seq1_2	1.06997	0
CL697Contig1	0.965404	0.278852
CL1912Contig1	0.93998	0.68574
comp52757_c0_seq1_2	0.985003	1.92219
CL1Contig3935	1.05417	0.960566
CL1Contig3890	0.99946	0.994895
CL1086Contig1	1.00932	0.561231
comp51901_c0_seq1_2	0.92365	0.511209
CL1Contig4145	1.43096	9.00634
CL3917Contig1	1.25278	0.982714
CL1Contig3238	0.948768	0.403748
CL4965Contig1	1.01394	0.750252
CL1Contig4217	0.963962	2.81817
CL1140Contig1	1.57118	16.9781
CL1Contig3113	1.45267	1.04814
CL1Contig3261	0.99299	1.81627
comp38865_c0_seq1_2	1.00101	0.886484
CL2032Contig1	1.18365	0.777599
comp51302_c0_seq1_1	1.05717	1.27858
CL1Contig2846	0.923627	0.547137
CL5244Contig1	1.00027	0.669296
CL4764Contig1	0.734251	0.179795
CL2309Contig1	0.990852	0.500042
CL4812Contig1	1.21313	0.672123
CL3461Contig1	1.06425	1.5411
comp6147_c0_seq1_2	0.97913	0.858154
CL3319Contig1	1.02433	4.38305
CL1Contig3348	1.07476	0.6815
CL1Contig538	0.997164	1.2477
comp17584_c0_seq1_2	1.05121	0.43596
CL1Contig450	1.10546	1.06493
CL3063Contig1	1.076	0.633306
CL422Contig1	0.792374	1.50982
CL2813Contig1	2.12384	1.05857
CL970Contig1	0.966848	0.353307
comp6530_c0_seq1_2	1.01914	0.710635
CL1Contig3872	1.86755	0.181555
CL1Contig2962	0.958164	8.22789
comp6155_c0_seq1_2	0.96724	0.724158
CL2544Contig1	0.91492	0.405902
CL1171Contig2	1.10751	1.45346
CL258Contig1	1.08253	1.41798
comp52011_c0_seq1_1	1.06749	0.82099
CL1Contig3274	1.16486	0.82955
CL1Contig3055	1.00841	0.566409
CL4550Contig1	1.03068	0.82192
CL1Contig2990	1.07076	7.30711
CL1782Contig1	0.98564	0.636811
comp52417_c0_seq1_2	1.02836	2.02562
CL1Contig157	1.04116	1.60654
CL1Contig3051	0.917838	1.03022
comp52149_c0_seq1_1	0.953968	0.823972
CL323Contig2	0.978457	0.511556
CL297Contig1	1.02804	0.898261
CL6196Contig1	1.17081	0.423042
CL1824Contig1	0.624876	0.167361
CL482Contig1	1.48289	4.38998
CL1Contig715	1.06618	2.34967
CL5025Contig1	0.960826	0.510056
CL978Contig1	0.999857	1.89463
CL2080Contig1	1.00047	0.696842
CL1Contig3190	1.03107	1.03814
CL3498Contig1	1.01584	1.89161
CL5862Contig1	0.847945	0.492386
CL578Contig2	0.934434	0.900616
CL1Contig3149	0.978734	0.942189
CL2899Contig1	0.951845	0.666448
CL1Contig4175	0.760463	1.2172
CL3190Contig1	1.00898	1.73812
comp9987_c0_seq1_1	1.17688	0.844469
comp50102_c0_seq8_1	0.878806	4.74886
CL1412Contig1	1.09711	1.44641
CL673Contig1	0.666529	0.836318
comp42134_c0_seq1_1	0.993472	1.69683
CL1Contig3215	1.08932	0.774462
CL3330Contig1	0.910656	0.129226
CL1Contig2795	1.00988	0.540702
CL3912Contig1	1.00372	1.1538
comp51415_c0_seq1_1	2.64501	5.6736
comp52037_c0_seq1_2	1.00549	0.586542
CL1186Contig1	0.964157	0.308394
CL1Contig2972	0.949359	0.665665
CL820Contig2	1.06299	0.964695
CL214Contig2	2.0884	1.35509
comp45473_c0_seq1_2	1.0507	0.428874
CL4752Contig1	1.05102	1.73343
CL1Contig627	0.391829	1.31882
CL5330Contig1	1.785	0.766357
CL1539Contig1	0.866861	0.719367
CL1Contig2051	0.972162	0.229658
CL428Contig1	1.05061	0.92449
CL4784Contig1	1.17225	0.804791
CL2609Contig1	5.34726	23.1147
comp28535_c0_seq1_1	1.34244	1.19374
CL1Contig2766	1.00746	1.15579
CL1Contig812	1.10594	0.952846
CL1Contig1334	1.34567	0.710333
CL922Contig1	1.01368	6.09122
CL2783Contig1	0.937842	0.488053
CL1Contig3073	0.885025	0.3902
comp49177_c0_seq4_1	1.10391	2.72918
CL5266Contig1	0.973468	0.395797
CL4889Contig1	0.877212	0.370541
CL1Contig114	0.968993	0.588556
CL1922Contig1	1.04766	2.01603
comp15661_c0_seq1_1	1.20089	0.948682
comp48748_c0_seq6_1	1.49286	0.883987
CL740Contig1	0.972549	0.994373
CL5200Contig1	1.09058	1.9371
CL1Contig3085	1.06389	1.2248
comp53029_c0_seq1_1	0.952927	29.9813
CL1357Contig2	1.11718	0.427403
CL1821Contig1	1.0797	0.871996
CL6062Contig1	1.05099	0.613535
CL5222Contig1	0.722457	0.0363417
CL2611Contig1	1.03804	0.632433
comp18208_c0_seq2_2	1.05041	0.722085
CL1Contig2900	0.786162	0.380606
comp41177_c0_seq1_2	1.06559	3.02837
CL1096Contig1	0.850928	2.07172
CL1Contig2973	0.983333	0.473644
CL2185Contig1	1.0879	0.831005
CL615Contig1	0.704453	0.212494
CL1Contig3619	1.83544	0.434397
CL5238Contig1	1.03217	1.35366
CL4870Contig1	1.04042	2.90456
CL158Contig2	0.796667	0.321145
CL3259Contig1	0.991365	0.606625
CL1Contig396	0.909081	0.155068
comp53793_c0_seq1_1	1.07014	1.06801
CL1696Contig1	0.992407	1.6728
CL1Contig1958	0.888151	0.860696
CL1Contig3353	1.56348	1.78943
comp24261_c0_seq1_1	0.931433	0.435015
CL1Contig1097	1.18439
CL1Contig3225	1.00094	0.655544
CL1675Contig1	1.03772
CL1Contig414	0.952308	0.549386
CL1Contig767	1.07965	1.09224
CL1Contig1157	0.998366	2.29269
CL263Contig2	0.966155	0.705733
CL1Contig2971	1.03907	0.693533
CL2107Contig1	0.987284	0.108177
CL1Contig3818	0.90902	1.07973
CL1467Contig1	0.861809	0.618934
CL266Contig2	0.975805	0.704759
comp18025_c0_seq1_2	0.992434	0.334155
CL5313Contig1	1.1488	0.290675
CL1060Contig2	0.979628	3.20524
CL1Contig472	0.932761	0.897381
CL5290Contig1	0.848118	0.826247
CL1249Contig2	1.0166	2.76748
CL1Contig1123	1.06312	0.311315
comp14227_c0_seq1_1	0.923679	8.39234
CL6204Contig1	0.994041	0.573919
CL1Contig2487	1.18175	5.51603
CL1907Contig1	0.653446	0.677704
CL1Contig2674	1.16326	2.55358
CL159Contig1	0.861295	2.3917
CL1145Contig1	0.934411	0.523561
CL3653Contig1	1.04848
CL2047Contig1	0.89963	0.188295
CL4379Contig1	1.05044	3.01336
CL1Contig3976	1.22106	1.43632
CL1Contig269	1.07234	3.12991
CL4075Contig1	0.911843
CL1Contig3919	1.03081	1.40132
CL1Contig160	1.03456	1.18844
CL270Contig3	1.11016	1.26922
comp52769_c0_seq1_1	0.938565	0.807411
CL70Contig2	1.08907	10.4279
CL27Contig1	0.970911	6.97007
CL25Contig1	1.00495	0.866247
CL1Contig2293	0.998448	0.430233
comp54176_c0_seq1_2	0.987171	2.08721
comp45206_c0_seq1_1	0.938546	0.248412
CL5103Contig1	1.02698	2.14726
CL2492Contig1	1.50929	2.22188
CL2486Contig1	1.06586
CL1Contig1478	1.12939	0.445198
CL1Contig1341	6.78641	10.5228
CL2410Contig1	0.609384	0.430754
comp9812_c0_seq1_1	0.952278	0.803483
CL5798Contig1	1.06992	4.23335
CL4617Contig1	3.02942	21.029
CL361Contig1	1.78351	0.664542
CL1Contig735	0.979744	3.15941
CL1Contig3947	0.972742	0.695544
CL1Contig25	0.978669	0.991071
comp50286_c0_seq10_2	0.882267	1.67861
CL5962Contig1	1.01674	0.141537
CL579Contig2	0.996907	1.42154
CL1Contig3124	0.928389	0.801145
CL1Contig2995	0.988106	0.489062
CL4057Contig1	1.06641	1.75507
CL288Contig2	1.22278	0.00913683
CL1Contig3086	0.996291	1.24235
CL1Contig2889	0.776454	0.740893
CL1504Contig1	0.92806	4.10494
comp44492_c0_seq13_1	1.07031	1.11237
CL4910Contig1	1.13006	0.443855
CL2431Contig2	0.919394	0.949069
CL1Contig455	1.01229	0.242289
CL1Contig3488	1.03573	3.41772
CL1Contig3041	0.991059	1.75489
CL1Contig3002	0.923299	1.12382
CL1Contig2935	1.0271	6.09698
CL1Contig252	0.525941	1.76599
CL15Contig3	0.706201	1.04991
comp50489_c0_seq4_1	0.774951
comp46868_c0_seq1_1	0.940069
CL3830Contig1	1.13704	0.245399
CL2460Contig1	1.05339	0.564156
CL1Contig2276	0.960803	0.450636
comp62456_c0_seq1_2	0.947561	0
comp49855_c0_seq8_1	0.758582	0.820758
comp46845_c0_seq1_2	1.04161	2.29241
CL2549Contig1	1.05289	0.483502
CL1Contig380	1.11264	4.73901
CL1Contig3075	1.12008	0.37032
CL5717Contig1	0.651927	0.273762
CL5388Contig1	0.936921	0.935659
CL4962Contig1	1.17009	1.20716
comp44117_c0_seq3_2	0.999554	0.472958
CL4958Contig1	1.08982	0.135758
CL2478Contig1	1.01339	1.64321
CL144Contig1	0.98794	24.638
comp17668_c0_seq1_2	2.03799	1.81178
comp18201_c0_seq3_2	0.994238	0.882474
comp29447_c0_seq1_1	1.27656	7.51695
CL1Contig442	0.818518	0.836849
CL5679Contig1	0.963427	1.22196
CL1840Contig1	1.0663	4.01638
CL5157Contig1	1.00619	0.58979
CL1Contig26	1.00669	0.509766
CL266Contig1	1.0235	0
CL1Contig2396	1.15178	1.85435
CL1Contig1013	1.15662	9.04195
comp63613_c0_seq1_1	1.15386
CL1925Contig1	1.03844	2.13434
CL3197Contig1	1.03926	1.2329
CL1275Contig1	1.08004	4.40672
CL1Contig3128	0.981593	2.03725
CL2480Contig1	1.30485	0.616738
CL1838Contig1	0.647853	0.00868106
CL1Contig4129	0.89783	0.689959
CL792Contig2	0.639288	0.462139
comp40129_c0_seq6_1	1.1165	1.12705
comp6056_c0_seq2_2	0.772483	0.598693
CL1Contig2013	0.957013	1.36702
comp50258_c0_seq2_1	1.00926	0.0612739
CL498Contig2	1.06028	0.469034
CL5082Contig1	1.01861	0.160258
CL4882Contig1	0.777315	0.678666
CL1065Contig1	1.13333	1.75114
CL904Contig1	1.09678	0.94204
CL6102Contig1	0.960942	0.537473
comp51353_c0_seq1_2	0.981547	0.307198
CL5939Contig1	1.01393	0.419144
comp15451_c0_seq1_1	1.02153	0.348256
CL988Contig1	0.954284	1.29838
CL3009Contig1	2.02051	10.6798
CL1Contig559	1.06754	0.344372
CL1Contig770	1.21798	1.32643
CL1615Contig1	1.06759	0.533029
CL1Contig178	0.754312	0.912379
CL412Contig1	1.08239	0.770812
CL5041Contig1	1.1096	2.39865
CL1Contig3370	1.07847	2.20522
CL1736Contig2	1.10614	1.35429
CL2890Contig1	0.958636	0.554226
CL1134Contig1	1.04307	0.572106
CL1Contig4064	0.938698	0.871281
CL3169Contig1	1.07312	0.589208
CL2835Contig1	1.01512	0.788817
CL1232Contig1	0.970158	0.680489
CL1Contig3217	0.95936	4.37025
CL2236Contig1	0.97689	1.57417
CL4704Contig1	0.49021	1.28443
CL1258Contig1	0.969704	0.0311606
CL3221Contig1	0.911112	0.517711
CL6195Contig1	0.97901	2.01498
CL1Contig1753	1.08732	4.30604
CL698Contig1	1.08665	0.662002
CL1Contig3306	1.13608	0.147286
CL1Contig2921	0.953344	0.450478
CL2320Contig1	0.992295	5.23747
CL765Contig2	0.883968	0.222954
CL1Contig2059	0.804069	2.53304
CL2553Contig1	0.985745	2.20423
comp52387_c0_seq1_2	2.18414	2.51114
CL2464Contig1	1.36434	1.93281
CL3237Contig1	1.02186	1.10805
CL1Contig1329	0.952265	0.323099
CL236Contig2	1.04397	0.0371701
CL1Contig2974	1.04688	0.413475
CL38Contig3	1.01953	4.6076
comp8924_c1_seq1_1	0.981317	5.58324
CL2451Contig1	1.11887	0.585167
CL1Contig3320	1.00283	0.426343
CL1Contig310	0.963521	0.665751
CL3826Contig1	1.01218	0.442533
CL1Contig2227	0.969223	1.24142
CL1967Contig1	1.26141	1.33531
comp6032_c0_seq1_2	0.987968	0.43773
CL1Contig4208	1.14268	2.19665
CL1Contig3728	1.16363	1.55115
CL1157Contig1	1.07301	2.72012
CL289Contig1	1.20187	2.16907
CL3845Contig1	0.985472	1.55851
CL1Contig997	1.0675	7.16188
CL1Contig1758	0.963831	0.327496
CL1Contig1147	0.972778	0.49399
CL1Contig3276	1.01771	1.55213
comp53843_c0_seq1_1	1.20409	0.299238
CL1Contig3180	1.08699	0.867182
CL4365Contig1	0.548441	0.778415
CL3331Contig1	0.950579	0.495823
CL4810Contig1	1.20852	1.76326
CL1Contig2168	0.948454	0.740919
CL2510Contig1	1.16823	1.00808
CL1Contig3589	1.95203	1.2255
CL891Contig1	1.36287	0.967632
CL1Contig4053	0.953575	0.502266
CL2845Contig1	1.20748	0.0923209
CL5923Contig1	0.964004	1.0225
CL1Contig606	0.99498	0.473174
CL642Contig1	1.12476	1.00742
CL1Contig4115	0.713809	2.04869
CL1Contig3505	0.989699	0.424871
comp15885_c0_seq2_1	1	0.699934
CL768Contig1	0.863198	1.78128
CL540Contig1	0.873189	0.807574
CL1066Contig1	0.972718	0.391812
CL4841Contig1	1.11969	1.23199
CL1Contig4114	0.855216	0.173116
CL987Contig1	0.920116	1.98861
CL2508Contig1	1.07938	9.06098
CL1Contig513	0.943111
CL726Contig1	0.730976	0.801369
comp51144_c0_seq1_2	0.929877	0.523031
CL6232Contig1	0.909103	0.435581
CL5618Contig1	0.928167	0.625771
comp34255_c0_seq2_1	0.89254	3.63743
comp47853_c0_seq1_1	0.99343
CL1880Contig1	0.879415	0.477625
comp51292_c0_seq1_1	1.12795	3.4482
CL276Contig4	1.71954	0.90165
CL2636Contig1	1.20965	1.09806
CL1Contig3101	0.934517	2.36088
CL1471Contig1	1.05186	0.631209
comp38278_c0_seq2_2	1.0892
comp50234_c0_seq1_1	1.00065	0.40545
CL120Contig3	0.810449	0.016261
CL1Contig2564	0.950649	1.17323
comp49496_c0_seq2_1	0.875437	0.263492
CL671Contig2	0.94362	0.836715
CL1Contig392	0.938634	0.788572
CL1Contig188	0.989918	3.12849
CL5867Contig1	1.08865	1.50617
CL1Contig868	1.01112	2.2054
comp53466_c0_seq1_1	1.11229	0.589931
CL678Contig1	0.849583	0.886662
CL212Contig2	1.02043	0.260906
CL1Contig273	1.00515	0.990473
comp51538_c0_seq1_1	1.04776	2.29928
comp63037_c0_seq1_1	0.636153
CL36Contig2	0.904124	3.91851
CL436Contig1	0.961608	0.82971
CL548Contig1	1.26865	3.14173
CL487Contig1	1.10764	1.54939
CL5114Contig1	1.73492	0.517019
CL1Contig2910	1.00134	0.483707
CL508Contig2	0.942009	0.457251
CL1245Contig2	0.867593	0.389466
CL3638Contig1	1.11839	0.981423
CL17Contig1	1.03455	0.538401
CL1Contig3417	1.3175	1.38819
CL229Contig1	1.13644	0.835319
CL5735Contig1	1.00021	1.25934
CL3501Contig1	0.926929	0.737783
CL3926Contig1	1.09165	1.7464
CL1376Contig1	1.01548	1.19137
CL1Contig2952	0.985579	0.358061
comp42505_c0_seq3_1	1.08536	1.07944
comp48782_c0_seq1_1	0.940511	1.80184
CL1Contig2382	0.974172	0.304192
CL79Contig2	1.19981	0.605644
comp41588_c0_seq2_1	0.792868	0.653978
CL4837Contig1	1.20028	1.13223
CL2355Contig1	1.0692	1.07028
CL1Contig3530	1.08186	0.34121
comp32216_c0_seq2_2	0.9902	2.91879
CL1302Contig1	1.01845	1.46424
CL1Contig198	1.25927	0.650914
comp50777_c0_seq1_1	1.11338	0.817114
comp15913_c0_seq1_1	1.0119
CL4907Contig1	1.3237	0.471846
comp51780_c0_seq1_2	0.965457	0.877208
comp44091_c0_seq1_1	1.02561	2.5894
CL1Contig2535	0.975693	0.557024
CL247Contig2	0.998747	0.497556
comp38438_c1_seq1_2	0.922026	1.01078
CL1Contig4014	0.947743	0.418117
CL1Contig583	0.906611	0.0770149
CL860Contig1	1.01347	0.599686
comp29457_c0_seq2_1	1.1468	1.21528
CL3676Contig1	0.988395	0.774523
CL2260Contig1	0.959852	0.739138
CL1466Contig2	1.03893	1.59972
CL4660Contig1	1.11402	0.763971
CL1Contig2815	0.948281	0.203484
CL5415Contig1	0.985405	1.07065
CL2344Contig1	1.10876	0.148751
CL1Contig131	0.915164	1.0814
CL1374Contig1	0.964427	2.45354
CL2289Contig1	0.996329	1.11253
CL1Contig2966	1.31832	1.45308
comp51967_c0_seq1_1	0.988147	1.8876
CL94Contig1	1.03207	0
CL1Contig3420	1.10947	0.455518
CL1Contig3134	0.931742	0.76589
comp53622_c0_seq1_1	0.90034	0.912265
CL172Contig2	1.07438	1.347
CL2543Contig1	1.52024	0.288687
CL1Contig2200	0.849499	0.199809
CL532Contig1	1.17353	5.62649
comp45874_c0_seq4_2	1.1759	0.62437
CL4516Contig1	1.07223	0.810329
CL1Contig387	1.20384	1.3747
CL3468Contig1	0.946476	0.890867
comp40835_c1_seq1_1	0.987809	0.354142
CL1Contig1966	1.0787	0.404946
comp52517_c0_seq1_2	1.18727	1.84906
CL3361Contig1	0.982419
CL1Contig1795	1.01857	0.969484
CL1Contig766	1.01902	0
CL86Contig2	0.966143	0.637389
CL3147Contig1	1.01558	0.824676
CL1812Contig1	1.02445	0.465273
CL5712Contig1	0.910967
comp51930_c0_seq1_1	1.10037	1.27422
comp7022_c0_seq1_2	1.03346	0.871107
CL1Contig3671	1.05497	8.41636
comp40684_c2_seq1_1	1.07452	13.7134
CL206Contig2	1.39964	0
CL1Contig1075	1.20368	0.599655
comp37954_c0_seq2_2	1.05043	0.44674
comp50998_c0_seq3_1	0.925816	0.017063
CL2277Contig2	1.4492	1.14543
comp51991_c0_seq1_2	0.965279	0.0724408
CL3506Contig1	1.13828	0.245917
CL1Contig691	1.05104	0.65663
comp6226_c0_seq1_2	1.03117	0.325942
CL640Contig1	1.06707	1.0733
CL591Contig1	1.0344	0.767284
CL4807Contig1	1.06752	1.59558
CL1Contig15	0.857163	8.79086
CL3661Contig1	1.78008	0.187845
CL1Contig2807	0.958179	8.59875
CL1916Contig1	1.08434	1.45686
comp60921_c0_seq1_1	1.06669
comp50446_c0_seq4_1	0.774541	19.5074
CL3667Contig1	0.720668	1.72123
CL2937Contig1	0.92134	1.45928
CL1Contig3803	1.07217	0.345919
comp38827_c1_seq1_2	1.15658	0.255062
comp52181_c0_seq1_2	2.92744	2.84542
CL2028Contig1	1.12621	1.49307
CL2536Contig2	1.00223	0.863528
CL1Contig573	1.13547	0.383085
CL1Contig939	1.00698	1.34417
CL1Contig3221	1.13039	1.61238
comp11125_c0_seq2_1	1.01517	8.52586
CL4707Contig1	1.11	2.28302
CL3839Contig1	1.18382	0.873991
CL302Contig2	1.01176	3.46266
CL3821Contig1	1.12584	1.3784
CL1Contig3802	1.2221	1.36804
CL1284Contig2	0.88943	0.500564
comp42532_c0_seq1_2	0.898639	0.814781
comp11063_c0_seq2_1	1.04784	2.03272
CL2900Contig1	1.46561	0.697634
CL4949Contig1	0.965816	0.786257
CL1Contig501	1.06987	0.584348
comp13530_c0_seq2_1	1.11413	1.85325
CL1Contig3026	0.939459	0.65326
CL3313Contig1	0.927376	0.490987
CL3203Contig1	0.828651	1.99454
CL3688Contig1	0.861087	11.9144
CL275Contig2	0.853523	0.0651859
CL1Contig1825	1.06573	2.07767
comp54463_c0_seq1_1	2.73002	1.81974
CL2264Contig1	0.922356	2.02391
CL1Contig97	0.954478	1.65434
CL1Contig3599	1.11046	5.00419
CL927Contig1	1.07705	1.67577
CL1Contig3343	0.976601	3.97467
CL1Contig3202	0.912774	0.953329
CL1Contig2651	0.99184	0.788068
CL3297Contig1	1.04447	8.80295
CL212Contig1	0.984406	0.938172
CL167Contig2	1.38146	0.478455
CL5632Contig1	1.00356	0.278362
CL381Contig1	1.11791	0.706127
CL258Contig2	1.06989	0.116691
CL6028Contig1	0.931488	0.490488
comp18272_c0_seq1_2	0.889728	0.42774
CL224Contig1	0.831034	2.22807
CL1Contig313	1.0611	1.15589
comp8728_c0_seq1_2	1.10294	0.659062
comp50911_c0_seq4_1	1.02888	6.8948
CL1Contig2961	1.05982	0.0183223
comp51732_c0_seq1_2	1.23187	1.66882
comp51557_c0_seq1_2	1.008	1.51485
CL4875Contig1	1.01801	0.538536
comp39015_c1_seq7_1	0.965756	1.56528
comp50687_c0_seq2_1	1.15279	7.79876
comp51095_c0_seq1_2	0.844593	0.0484364
CL1Contig3393	1.05591	1.08659
CL1564Contig1	1.34011	0.546607
CL1Contig3954	1.09871	3.67058
CL1Contig1900	0.996291	2.04485
CL682Contig1	0.791922	2.41088
CL1Contig959	1.01805	0
comp53043_c0_seq1_2	0.977354	0.12656
comp15336_c0_seq1_1	1.17432	1.64139
CL2826Contig1	1.01846	0.93895
CL192Contig1	0.958331	0.914393
CL1Contig270	0.801617	0.698682
CL1Contig2456	1.25174	1.10439
CL262Contig1	0.97019	2.8927
comp7356_c0_seq2_2	1.46376	0.516875
CL1Contig1327	1.08796	6.11192
CL1405Contig1	0.938329	1.42425
CL3256Contig1	1.04748	0.878956
comp39666_c0_seq5_1	1.08353	1.43314
comp1757_c0_seq1_1	1.07895	0
CL324Contig1	1.16075	1.18523
CL2204Contig1	0.985876	0.12818
CL1Contig2380	0.876194	1.46399
CL1Contig934	1.13978	0.959442
CL1Contig3873	0.983748	6.4331
CL1031Contig1	1.91917	0.595709
CL5314Contig1	1.10685	1.94657
comp52476_c0_seq1_2	0.804749	1.78679
CL5990Contig1	1.03394	0.871421
CL5657Contig1	1.19195	0.849182
CL3244Contig1	0.718916	0.378764
CL4580Contig1	1.13219	0.416804
comp45928_c0_seq1_2	0.971587	0
comp33398_c1_seq3_2	0.646682	0.873939
CL3607Contig1	0.810586	4.50588
CL12Contig3	4.50673	4.41232
CL4491Contig1	0.984732	0.720314
CL2769Contig1	0.94775	0.466017
CL1Contig3123	0.94966	1.17142
comp51360_c0_seq1_2	0.889581	0.0238716
comp43796_c0_seq1_1	1.20424	18.1943
CL2016Contig1	1.03195	0.703871
CL1Contig2443	1.49507	3.09357
CL2396Contig1	0.969591	1.37183
comp7247_c0_seq1_1	0.987099	0.453087
comp57504_c0_seq1_2	1.25093	0.833058
CL1Contig1482	2.29195	0.318693
CL1Contig115	1.32348	0.591073
CL1863Contig1	1.19886	0.762577
CL2253Contig1	1.57096	1.67118
comp41685_c0_seq9_1	1.18432	1.10902
CL747Contig1	1.43854	0.672045
CL5566Contig1	0.922108	0.531555
comp38653_c1_seq1_2	1.15695	0.667402
CL1602Contig1	1.02834	0.796835
CL4863Contig1	1.3188	8.63489
CL2967Contig1	0.897292	1.57275
comp5482_c0_seq1_2	0.833504	0
CL1679Contig1	1.11596	3.71031
CL1577Contig1	1.06287	0.915898
CL244Contig1	0.971171	0.0211473
CL1Contig3173	1.0934	3.33813
CL10Contig1	1.00849	0.850604
comp51833_c0_seq1_2	0.934165	0.554396
CL975Contig1	1.28899	1.6216
CL1Contig4150	1.11288	3.5226
CL1Contig3972	0.864653	6.92293
CL110Contig1	0.969868	1.16027
comp49703_c2_seq1_1	0.873895	2.89088
comp30718_c0_seq1_2	1.05492	0
comp6127_c0_seq2_2	0.943841	0.391388
CL1Contig2967	0.969085	2.12824
CL2471Contig1	0.884335	0.868306
CL1686Contig2	1.32353	8.07578
CL5310Contig1	0.984318	0.145107
CL2162Contig1	0.907855
CL1Contig949	0.674482	0.632146
comp17967_c1_seq2_2	1.15308	0.835981
CL564Contig2	1.04407	0.135216
CL2247Contig1	0.99444	0.836132
CL425Contig3	0.932936	0.183882
CL1640Contig1	0.980129	0.951291
CL1Contig3138	1.35699	20.3977
CL156Contig2	0.908685	1.46074
CL614Contig1	1.14754	0.464455
comp45478_c0_seq3_2	1.23728	0
CL3096Contig1	0.824379	0.259922
CL1Contig3219	1.05446	0.182886
CL862Contig1	0.999313	0.940031
CL5063Contig1	1.05106	1.22611
CL1Contig3762	1.10263	0.739495
CL333Contig1	1.35042	2.35441
CL2941Contig1	0.951079	3.33173
comp38820_c0_seq2_1	2.32276	1.52822
comp31248_c0_seq1_1	1.04519	0.714293
CL1Contig261	1.12175	0.709138
CL1229Contig1	0.904745	1.28852
CL1135Contig1	1.03436	0.0949871
CL77Contig2	0.902913	0.135112
CL700Contig1	1.01363	0.958519
CL1Contig791	1.09167	0.575408
CL1Contig2843	0.702019	0.562476
comp51346_c0_seq1_1	1.02482	0.820526
comp16086_c0_seq1_1	1.04147	0.346042
CL96Contig1	1.0103	0.704407
CL513Contig2	1.23592	0.464257
CL41Contig2	1.07754	0.882799
CL1Contig431	1.19144	0.768524
CL1Contig1444	1.05033	1.42761
CL5357Contig1	1.00226	0.986165
CL5146Contig1	0.965705	0.675037
CL1Contig289	1.19588	0.909935
comp51834_c0_seq1_2	1.00701	0.32547
comp51575_c0_seq1_2	1.0556	1.85783
CL5579Contig1	0.795568	0.945919
CL2987Contig1	3.67013
CL1Contig979	1.06719	4.17682
CL1Contig69	1.21564	1.70679
comp14146_c0_seq2_1	0.956022	0.531282
CL6190Contig1	1.06425	0.525501
CL1Contig3163	1.48009	8.60623
CL1860Contig1	1.0735	0.955637
comp52777_c0_seq1_2	0.943267	0.637893
comp47832_c0_seq2_1	0.661797	0.0876583
CL5134Contig1	1.06553	1.04082
CL4911Contig1	1.04576	0.613112
CL3174Contig1	1.04324	0.595879
CL2594Contig1	0.488394	0.00673123
CL1Contig882	1.34355	1.53414
CL1Contig3953	0.981114	0.307127
CL1461Contig2	1.32434	0.653155
CL1427Contig2	0.859096	1.33503
CL5196Contig1	1.08118	0.585092
CL2566Contig1	0.471811	0.667235
CL215Contig1	1.29525	0.837914
CL1Contig3942	1.17594	0.5701
CL1Contig3585	0.961645	0.357368
CL1Contig3349	1.02112	0.267976
CL1Contig3272	1.00183	0.968083
CL1Contig3253	0.963541	0.290732
CL1Contig3117	1.00951	0.572495
CL1Contig3012	0.973331	1.37146
CL1Contig3008	1.03154	0.728755
CL1Contig2860	0.918828	0.559079
CL1Contig216	1.15878	1.71378
CL1Contig2076	1.42825	0.727931
CL1Contig1847	0.983476	0.930025
CL1Contig1727	1.06471	3.57575
CL1746Contig1	1.01209	0.725072
CL1372Contig2	0.921543	0.913273
CL1322Contig1	0.97449	11.0503
CL1209Contig1	0.97938	0.549822
comp51750_c0_seq1_2	0.883964	0.406576
comp50426_c0_seq2_1	1.09882	45.75
comp49609_c0_seq1_2	0.92015	0.07194
CL487Contig2	0.968837	0.472035
CL473Contig1	0.935434	0.788989
CL3469Contig1	0.779416	0.775946
CL2502Contig1	0.899286	1.097
CL1Contig3435	1.26065	0.149281
CL1732Contig1	1.02101	2.47625
CL1244Contig1	1.31139	2.58649
comp54211_c0_seq1_2	1.36574	2.37039
comp42768_c0_seq1_2	1.14974	0.226972
comp36262_c0_seq3_1	1.005	0.395785
comp35856_c0_seq1_2	1.22345	0
comp15378_c0_seq1_1	0.980015	0.718755
CL710Contig1	0.986196	0.5334
CL69Contig3	1.09073	0.00333703
CL5719Contig1	1.1044	0.665266
CL2035Contig1	1.69752	0.281314
CL202Contig3	1.01385	0.786459
CL1Contig4179	1.29295	1.69022
CL1Contig3694	1.16611	0.0964028
CL1Contig3233	0.905928	0.581764
CL1Contig307	1.09406	3.93898
CL1771Contig1	1.36996	2.244
comp52856_c0_seq1_2	1.16455	1.00465
comp52520_c0_seq1_2	0.966668	2.73379
comp39522_c0_seq2_1	0.82105	0
CL9Contig3	0.920302	0.787775
CL917Contig1	0.972047	0.158239
CL70Contig1	1.10177	48.9844
CL6131Contig1	0.841755	0.661679
CL5663Contig1	0.977222	1.27837
CL5112Contig1	0.856294	0.778843
CL4941Contig1	1.15389	0.306141
CL4871Contig1	0.97879	0.64918
CL1Contig3296	0.867555	0.692731
CL1Contig3024	0.90361	1.02476
CL1Contig2888	1.47762	1.16215
CL1Contig2313	0.971591	0.787558
CL1968Contig1	1.158	2.86878
comp47974_c0_seq2_1	0.856778	1.077
comp13041_c0_seq2_1	0.941344
CL842Contig1	1.03106	3.46226
CL75Contig2	0.901902	0.13289
CL749Contig2	1.06021	14.6517
CL6084Contig1	2.87738	5.48771
CL5936Contig1	0.965768	1.39912
CL531Contig1	1.0017	0.937999
CL424Contig1	1.07291	0.122827
CL3419Contig1	1.15769	1.15674
CL282Contig2	1.10278	1.43288
CL1Contig344	0.946796	0.526718
CL1Contig3214	2.21004	2.84118
CL1Contig2757	0.980397	5.48971
CL1Contig1906	1.83409	0.999198
CL1Contig1431	0.998358	1.63462
CL1Contig1419	1.0275	0.121562
CL1Contig1131	0.990153	0.794374
CL176Contig2	1.28593	1.34179
CL1725Contig1	1.19799	1.1289
CL115Contig2	0.977544	0.27003
CL1059Contig1	0.855918	0.718781
comp7932_c0_seq1_2	0.98594	0.72167
comp43442_c0_seq1_2	0.961146	0.869552
comp38212_c0_seq1_1	1.19371	5.66252
CL761Contig1	0.977796	12.4698
CL5761Contig1	1.1654	1.98941
CL4801Contig1	1.02707	0.390027
CL4414Contig1	1.10308	1.91626
CL3463Contig1	0.970206	0.671895
CL319Contig3	1.13578	0.640298
CL276Contig2	1.30511	1.18785
CL271Contig2	1.118	0.731989
CL2329Contig1	0.996648	2.04643
CL2306Contig1	1.00356	0.581103
CL213Contig2	0.990565	3.5546
CL1Contig849	0.633369	2.99261
CL1Contig3521	0.971101	0.091553
CL1Contig3104	0.991327	1.08598
CL1Contig2392	1.2997	5.63916
CL1Contig1132	1.23018	3.54242
CL1887Contig1	1.00827	0.457894
CL1080Contig1	0.980032	15.627
comp7246_c0_seq1_2	1.11922	1.61559
comp6846_c0_seq1_2	0.939218	0.398912
comp43602_c0_seq1_1	0.957239	0.961804
CL68Contig1	0.874227	0.993882
CL5877Contig1	1.07026	0.647865
CL5481Contig1	0.961505	1.84025
CL2652Contig1	1.60018	9.6889
CL2522Contig1	0.942834	0.308467
CL224Contig3	0.906251	0.543803
CL2193Contig1	0.797817	1.29343
CL1Contig4155	1.0755	1.33174
CL1Contig4018	0.964287	3.47191
CL1Contig2395	1.05395	0.834244
CL1825Contig1	0.976348	0.382432
comp49804_c0_seq27_1	1.2873	1.0425
CL1Contig3148	1.20797	0.7338
CL1Contig1850	1.02714	5.33754
CL1848Contig1	1.01119	1.6768
CL1Contig3259	0.937696	2.03765
CL664Contig1	1.32674	9.909
CL1Contig2134	0.995864	0.326673
comp51687_c0_seq1_1	1.11866	2.13726
CL73Contig1	1.1253	0.0208706
CL339Contig1	1.06113	0.977369
CL1080Contig2	1.12239	1.1812
CL2427Contig1	1.06653	0.519856
CL1710Contig2	1.0109	0.0731017
CL329Contig1	1.20496	0.352855
CL1000Contig1	1.17365	0.514166
comp8254_c0_seq1_1	1.02089	1.18629
CL1Contig3220	0.955362	0.698822
CL1Contig3371	1.1044	0.644291
CL5147Contig1	0.896047	0.713951
comp13176_c0_seq1_1	1.06648
CL1Contig1348	0.948312	1.34291
CL1Contig1285	1.04873	2.60437
CL4992Contig1	1.0001	0.111423
CL2277Contig1	0.966884	0.677637
comp49899_c0_seq2_1	0.977895
CL1Contig2991	1.10713	1.41616
comp49360_c0_seq1_2	1.85534	0.100028
CL1Contig2024	0.940837	0.332021
CL731Contig1	1.09015	0.129577
CL1Contig4205	0.986635	1.10052
CL1Contig2930	1.03092	0.75912
CL1Contig2964	1.04393	4.53874
CL387Contig2	1.12062	0.657538
CL1Contig699	1.02578	1.07885
CL1Contig2829	0.833976	0.186133
CL312Contig1	1.04815	1.11045
CL1Contig3356	1.10311	0.612481
CL2671Contig1	1.06342	0.369661
CL1Contig432	1.08743	0.671493
CL778Contig1	1.06769	0.579401
CL1Contig1541	1.00119	0.837314
CL1Contig3232	0.974625	1.06588
comp34062_c0_seq1_1	1.02843
CL1Contig447	1.21442	0.359657
CL1Contig4134	0.824728	0.872151
CL1Contig3493	1.15271	0.728612
comp9647_c0_seq2_1	1.02079	0.483576
CL1Contig3945	1.06348	0.986168
CL1Contig729	1.06962	1.2565
CL1Contig3796	1.07801	1.20454
CL4942Contig1	0.884363	1.57866
CL2745Contig1	0.937646	2.11472
CL3120Contig1	0.988859	0.909045
