# Supplementary material for: Cuminal Inhibits Trichothecium roseum Growth by Triggering Cell Starvation: Transcriptome and Proteome Analysis
Source: Microorganisms. 2020 Feb 14;8(2):256. doi: 10.3390/microorganisms8020256 (PMC7074788; doi:10.3390/microorganisms8020256)
Supplement: Supplementary file 1 [file microorganisms-08-00256-s001.zip › Supplementary files/Table S5. Differentially expressed proteins and their corresponding genes identified.xlsx]

## Sheet: Sheet1
Table S5. Differentially expressed proteins and their corresponding genes identified.
ID	FoldChange	Log2FoldChange	Uniprot	Genename	Biological Process	Cell Component	Molecular Function	KEGG Pathways	UNIPROT_URL				follws are gene infor	foldChange	log2FoldChange	pval	padj	GO.id	GO.term
CL1Contig3043	1.62605	0.701374	P38777	FSH1	GO:0008152,metabolic process	GO:0005737,cytoplasm|GO:0043231,intracellular membrane-bounded organelle|GO:0005634,nucleus|GO:0044464,cell part|GO:0005623,cell|GO:0005622,intracellular|GO:0043229,intracellular organelle|GO:0044424,intracellular part|GO:0043227,membrane-bounded organelle|GO:0043226,organelle	GO:0016787,hydrolase activity|GO:0016788,hydrolase activity, acting on ester bonds|GO:0052689,carboxylic ester hydrolase activity|GO:0003824,catalytic activity		http://www.uniprot.org/uniprot/P38777					0.0534363	-4.22603	1.17431e-12	2.43329e-10	GO:0009986;GO:0016021;GO:0005886;GO:0052595;GO:0052594;GO:0005507;GO:0052596;GO:0008131;GO:0048038;GO:0052593;GO:0009308;GO:0007155	cell surface|integral component of membrane|plasma membrane|aliphatic-amine oxidase activity|aminoacetone:oxygen oxidoreductase(deaminating) activity|copper ion binding|phenethylamine:oxygen oxidoreductase (deaminating) activity|primary amine oxidase activity|quinone binding|tryptamine:oxygen oxidoreductase (deaminating) activity|amine metabolic process|cell adhesion
CL1Contig2784	0.402975	-1.31124	P06169	PDC1	GO:0009167,purine ribonucleoside monophosphate metabolic process|GO:0044281,small molecule metabolic process|GO:0044282,small molecule catabolic process|GO:0009161,ribonucleoside monophosphate metabolic process|GO:1901360,organic cyclic compound metabolic process|GO:1901361,organic cyclic compound catabolic process|GO:0044712,single-organism catabolic process|GO:0044710,single-organism metabolic …	GO:0005737,cytoplasm|GO:0043231,intracellular membrane-bounded organelle|GO:0005829,cytosol|GO:0044464,cell part|GO:0044444,cytoplasmic part|GO:0005623,cell|GO:0043226,organelle|GO:0043229,intracellular organelle|GO:0044424,intracellular part|GO:0005622,intracellular|GO:0043227,membrane-bounded organelle|GO:0005634,nucleus	GO:1901681,sulfur compound binding|GO:0043168,anion binding|GO:0043167,ion binding|GO:0000287,magnesium ion binding|GO:0003824,catalytic activity|GO:0097159,organic cyclic compound binding|GO:0016829,lyase activity|GO:0030976,thiamine pyrophosphate binding|GO:0016830,carbon-carbon lyase activity|GO:0016831,carboxy-lyase activity|GO:0019842,vitamin binding|GO:0004737,pyruvate decarboxylase activit…	sce01130,Biosynthesis of antibiotics|sce01110,Biosynthesis of secondary metabolites|sce00010,Glycolysis / Gluconeogenesis|sce01100,Metabolic pathways	http://www.uniprot.org/uniprot/P06169					0.30199	-1.72743	0.113243	0.418917	GO:0005622;GO:0047433;GO:0000287;GO:0004737;GO:0030976;GO:0000949;GO:0006067;GO:0006559;GO:0006090;GO:0006569	intracellular|branched-chain-2-oxoacid decarboxylase activity|magnesium ion binding|pyruvate decarboxylase activity|thiamine pyrophosphate binding|aromatic amino acid family catabolic process to alcohol via Ehrlich pathway|ethanol metabolic process|L-phenylalanine catabolic process|pyruvate metabolic process|tryptophan catabolic process
CL5135Contig1	0.404554	-1.30559	P02994	TEF1	GO:0015931,nucleobase-containing compound transport|GO:0051169,nuclear transport|GO:0051168,nuclear export|GO:0050657,nucleic acid transport|GO:0044249,cellular biosynthetic process|GO:0034641,cellular nitrogen compound metabolic process|GO:0006807,nitrogen compound metabolic process|GO:0034645,cellular macromolecule biosynthetic process|GO:0051236,establishment of RNA localization|GO:1901576,org…	GO:0005853,eukaryotic translation elongation factor 1 complex|GO:0000324,fungal-type vacuole|GO:0000323,lytic vacuole|GO:0000322,storage vacuole|GO:0000329,fungal-type vacuole membrane|GO:0043229,intracellular organelle|GO:0043228,non-membrane-bounded organelle|GO:0030529,intracellular ribonucleoprotein complex|GO:0043227,membrane-bounded organelle|GO:0043226,organelle|GO:0005856,cytoskeleton|GO:…	GO:0035639,purine ribonucleoside triphosphate binding|GO:0005488,binding|GO:0003676,nucleic acid binding|GO:0043167,ion binding|GO:1901363,heterocyclic compound binding|GO:0001883,purine nucleoside binding|GO:0001882,nucleoside binding|GO:0043168,anion binding|GO:0016462,pyrophosphatase activity|GO:0000166,nucleotide binding|GO:0003779,actin binding|GO:0032561,guanyl ribonucleotide binding|GO:190…	sce03013,RNA transport	http://www.uniprot.org/uniprot/P02994					0.754655	-0.406112	0.515951	0.850608	GO:0005737;GO:0005525;GO:0003924;GO:0003746	cytoplasm|GTP binding|GTPase activity|translation elongation factor activity
CL1Contig658	0.403513	-1.30931	P53598	LSC1	GO:0006637,acyl-CoA metabolic process|GO:0006732,coenzyme metabolic process|GO:0019752,carboxylic acid metabolic process|GO:0006099,tricarboxylic acid cycle|GO:0009060,aerobic respiration|GO:0044281,small molecule metabolic process|GO:0006091,generation of precursor metabolites and energy|GO:0072350,tricarboxylic acid metabolic process|GO:0044699,single-organism process|GO:0044710,single-organism…	GO:0031974,membrane-enclosed lumen|GO:0043229,intracellular organelle|GO:0043228,non-membrane-bounded organelle|GO:0042645,mitochondrial nucleoid|GO:0043227,membrane-bounded organelle|GO:0009295,nucleoid|GO:0005737,cytoplasm|GO:0005739,mitochondrion|GO:0043226,organelle|GO:0005759,mitochondrial matrix|GO:0043231,intracellular membrane-bounded organelle|GO:0043232,intracellular non-membrane-bounde…	GO:0035639,purine ribonucleoside triphosphate binding|GO:0005488,binding|GO:0043167,ion binding|GO:1901363,heterocyclic compound binding|GO:0001883,purine nucleoside binding|GO:0001882,nucleoside binding|GO:0043168,anion binding|GO:0000166,nucleotide binding|GO:0032561,guanyl ribonucleotide binding|GO:1901265,nucleoside phosphate binding|GO:0032549,ribonucleoside binding|GO:0004774,succinate-CoA …	sce00640,Propanoate metabolism|sce01110,Biosynthesis of secondary metabolites|sce01100,Metabolic pathways|sce00020,Citrate cycle (TCA cycle)|sce01130,Biosynthesis of antibiotics|sce01200,Carbon metabolism	http://www.uniprot.org/uniprot/P53598					0.159891	-2.64484	0.00144233	0.0198872	GO:0005829;GO:0005634;GO:0005524;GO:0003878;GO:0048037;GO:0046872;GO:0006629	cytosol|nucleus|ATP binding|ATP citrate synthase activity|cofactor binding|metal ion binding|lipid metabolic process
CL1Contig2353	0.614639	-0.702189	P00359	TDH3	GO:0009167,purine ribonucleoside monophosphate metabolic process|GO:0044281,small molecule metabolic process|GO:0009161,ribonucleoside monophosphate metabolic process|GO:1901360,organic cyclic compound metabolic process|GO:0044712,single-organism catabolic process|GO:0044710,single-organism metabolic process|GO:0044711,single-organism biosynthetic process|GO:0009199,ribonucleoside triphosphate me…	GO:0005737,cytoplasm|GO:0043231,intracellular membrane-bounded organelle|GO:0043232,intracellular non-membrane-bounded organelle|GO:0005618,cell wall|GO:0044464,cell part|GO:0005811,lipid particle|GO:0071944,cell periphery|GO:0044444,cytoplasmic part|GO:0005739,mitochondrion|GO:0030312,external encapsulating structure|GO:0005623,cell|GO:0043229,intracellular organelle|GO:0043228,non-membrane-boun…	GO:0005488,binding|GO:0050662,coenzyme binding|GO:0004365,glyceraldehyde-3-phosphate dehydrogenase (NAD+) (phosphorylating) activity|GO:0051287,NAD binding|GO:1901363,heterocyclic compound binding|GO:0043891,glyceraldehyde-3-phosphate dehydrogenase (NAD(P)+) (phosphorylating) activity|GO:0016620,oxidoreductase activity, acting on the aldehyde or oxo group of donors, NAD or NADP as acceptor|GO:003…	sce01110,Biosynthesis of secondary metabolites|sce01100,Metabolic pathways|sce01230,Biosynthesis of amino acids|sce00010,Glycolysis / Gluconeogenesis|sce01130,Biosynthesis of antibiotics|sce01200,Carbon metabolism	http://www.uniprot.org/uniprot/P00359					0.498801	-1.00346	0.087392	0.362785	GO:0005737;GO:0004365;GO:0051287;GO:0050661;GO:0006006;GO:0006096	cytoplasm|glyceraldehyde-3-phosphate dehydrogenase (NAD+) (phosphorylating) activity|NAD binding|NADP binding|glucose metabolic process|glycolytic process
CL1Contig1509	0.608444	-0.716804	P42837	FIG4	GO:0006650,glycerophospholipid metabolic process|GO:0016311,dephosphorylation|GO:0008152,metabolic process|GO:0044249,cellular biosynthetic process|GO:0044255,cellular lipid metabolic process|GO:0044699,single-organism process|GO:0045017,glycerolipid biosynthetic process|GO:0044710,single-organism metabolic process|GO:0044711,single-organism biosynthetic process|GO:0090407,organophosphate biosynt…	GO:0000324,fungal-type vacuole|GO:0000323,lytic vacuole|GO:0000322,storage vacuole|GO:0000329,fungal-type vacuole membrane|GO:0019898,extrinsic component of membrane|GO:0043229,intracellular organelle|GO:0043227,membrane-bounded organelle|GO:0043226,organelle|GO:0034399,nuclear periphery|GO:0031090,organelle membrane|GO:0031981,nuclear lumen|GO:0098796,membrane protein complex|GO:0005773,vacuole|…	GO:0052866,phosphatidylinositol phosphate phosphatase activity|GO:0016791,phosphatase activity|GO:0005515,protein binding|GO:0016787,hydrolase activity|GO:0042578,phosphoric ester hydrolase activity|GO:0034593,phosphatidylinositol bisphosphate phosphatase activity|GO:0003824,catalytic activity|GO:0016788,hydrolase activity, acting on ester bonds|GO:0034595,phosphatidylinositol phosphate 5-phospha…		http://www.uniprot.org/uniprot/P42837					1.68557	0.753237	0.326609	0.709968	GO:0016832;GO:0005975	aldehyde-lyase activity|carbohydrate metabolic process
CL1Contig3819	3.01929	1.59421	P0CS90	SSC1	GO:0008104,protein localization|GO:0080090,regulation of primary metabolic process|GO:0019222,regulation of metabolic process|GO:1901360,organic cyclic compound metabolic process|GO:0010604,positive regulation of macromolecule metabolic process|GO:0070727,cellular macromolecule localization|GO:0044093,positive regulation of molecular function|GO:0048518,positive regulation of biological process|G…	GO:0098796,membrane protein complex|GO:0001405,presequence translocase-associated import motor|GO:0031974,membrane-enclosed lumen|GO:0031975,envelope|GO:0043229,intracellular organelle|GO:0043228,non-membrane-bounded organelle|GO:0042645,mitochondrial nucleoid|GO:0043227,membrane-bounded organelle|GO:0043226,organelle|GO:0005737,cytoplasm|GO:0031090,organelle membrane|GO:0005743,mitochondrial inn…	GO:0035639,purine ribonucleoside triphosphate binding|GO:0005488,binding|GO:0016887,ATPase activity|GO:0098772,molecular function regulator|GO:1901363,heterocyclic compound binding|GO:1901265,nucleoside phosphate binding|GO:0001882,nucleoside binding|GO:0043168,anion binding|GO:0051082,unfolded protein binding|GO:0000166,nucleotide binding|GO:0043167,ion binding|GO:0001883,purine nucleoside bindi…	sce03018,RNA degradation	http://www.uniprot.org/uniprot/P0CS90					4.04756	2.01705	0.000982725	0.014678	GO:0005739;GO:0005524;GO:0071470;GO:0006457;GO:0009847	mitochondrion|ATP binding|cellular response to osmotic stress|protein folding|spore germination
CL1Contig502	0.509141	-0.973864	P00431	CCP1	GO:0044248,cellular catabolic process|GO:0042744,hydrogen peroxide catabolic process|GO:0042743,hydrogen peroxide metabolic process|GO:0070887,cellular response to chemical stimulus|GO:0044699,single-organism process|GO:0044712,single-organism catabolic process|GO:0044710,single-organism metabolic process|GO:0009987,cellular process|GO:0051716,cellular response to stimulus|GO:0072593,reactive oxy…	GO:0031970,organelle envelope lumen|GO:0031974,membrane-enclosed lumen|GO:0031975,envelope|GO:0043229,intracellular organelle|GO:0043227,membrane-bounded organelle|GO:0043226,organelle|GO:0005737,cytoplasm|GO:0005740,mitochondrial envelope|GO:0005739,mitochondrion|GO:0005759,mitochondrial matrix|GO:0005758,mitochondrial intermembrane space|GO:0031967,organelle envelope|GO:0043231,intracellular me…	GO:0043169,cation binding|GO:0046872,metal ion binding|GO:0020037,heme binding|GO:0046906,tetrapyrrole binding|GO:0097159,organic cyclic compound binding|GO:0004130,cytochrome-c peroxidase activity|GO:0043167,ion binding|GO:1901363,heterocyclic compound binding|GO:0004601,peroxidase activity|GO:0003824,catalytic activity|GO:0005488,binding|GO:0005515,protein binding|GO:0016684,oxidoreductase acti…		http://www.uniprot.org/uniprot/P00431					2.48203	1.31152	0.126567	0.446001	GO:0005737;GO:0004096;GO:0020037;GO:0046872;GO:0042744;GO:0006979	cytoplasm|catalase activity|heme binding|metal ion binding|hydrogen peroxide catabolic process|response to oxidative stress
CL1Contig3392	1.97526	0.982039	P33314	BUD2	GO:0080090,regulation of primary metabolic process|GO:0032434,regulation of proteasomal ubiquitin-dependent protein catabolic process|GO:0032435,negative regulation of proteasomal ubiquitin-dependent protein catabolic process|GO:0044257,cellular protein catabolic process|GO:1902408,mitotic cytokinesis, site selection|GO:0007163,establishment or maintenance of cell polarity|GO:0007165,signal trans…	GO:0030427,site of polarized growth|GO:0044464,cell part|GO:0005623,cell|GO:0005935,cellular bud neck|GO:0005933,cellular bud|GO:0016020,membrane|GO:0000131,incipient cellular bud site|GO:0031235,intrinsic component of the cytoplasmic side of the plasma membrane|GO:0031226,intrinsic component of plasma membrane|GO:0098562,cytoplasmic side of membrane|GO:0005886,plasma membrane|GO:0009898,cytoplas…	GO:0030234,enzyme regulator activity|GO:0005096,GTPase activator activity|GO:0030695,GTPase regulator activity|GO:0008047,enzyme activator activity|GO:0098772,molecular function regulator|GO:0060589,nucleoside-triphosphatase regulator activity		http://www.uniprot.org/uniprot/P33314					0.159038	-2.65256	0.0899514	0.369336	GO:0005737;GO:0005634;GO:0048471	cytoplasm|nucleus|perinuclear region of cytoplasm
CL1Contig2920	0.620489	-0.688522	P06168	ILV5	GO:0019752,carboxylic acid metabolic process|GO:0044249,cellular biosynthetic process|GO:0006807,nitrogen compound metabolic process|GO:0044281,small molecule metabolic process|GO:0044283,small molecule biosynthetic process|GO:0044699,single-organism process|GO:1901576,organic substance biosynthetic process|GO:0044710,single-organism metabolic process|GO:0044711,single-organism biosynthetic proce…	GO:0031974,membrane-enclosed lumen|GO:0043229,intracellular organelle|GO:0043228,non-membrane-bounded organelle|GO:0042645,mitochondrial nucleoid|GO:0043227,membrane-bounded organelle|GO:0009295,nucleoid|GO:0005737,cytoplasm|GO:0005739,mitochondrion|GO:0043226,organelle|GO:0005759,mitochondrial matrix|GO:0043231,intracellular membrane-bounded organelle|GO:0043232,intracellular non-membrane-bounde…	GO:0043169,cation binding|GO:0043566,structure-specific DNA binding|GO:0016614,oxidoreductase activity, acting on CH-OH group of donors|GO:0016616,oxidoreductase activity, acting on the CH-OH group of donors, NAD or NADP as acceptor|GO:0097159,organic cyclic compound binding|GO:0043167,ion binding|GO:0003824,catalytic activity|GO:0004455,ketol-acid reductoisomerase activity|GO:0005488,binding|GO:…	sce00290,Valine, leucine and isoleucine biosynthesis|sce01110,Biosynthesis of secondary metabolites|sce01100,Metabolic pathways|sce01230,Biosynthesis of amino acids|sce01130,Biosynthesis of antibiotics|sce00770,Pantothenate and CoA biosynthesis|sce01210,2-Oxocarboxylic acid metabolism	http://www.uniprot.org/uniprot/P06168					0.511144	-0.968198	0.0740271	0.327939	GO:0042645;GO:0003690;GO:0004455;GO:0046872;GO:0009097;GO:0000002;GO:0009099	mitochondrial nucleoid|double-stranded DNA binding|ketol-acid reductoisomerase activity|metal ion binding|isoleucine biosynthetic process|mitochondrial genome maintenance|valine biosynthetic process
CL1Contig731	1.31643	0.396634	Q00711	SDH1	GO:0009141,nucleoside triphosphate metabolic process|GO:0009144,purine nucleoside triphosphate metabolic process|GO:0019752,carboxylic acid metabolic process|GO:0009167,purine ribonucleoside monophosphate metabolic process|GO:0006099,tricarboxylic acid cycle|GO:0009060,aerobic respiration|GO:0044281,small molecule metabolic process|GO:0009161,ribonucleoside monophosphate metabolic process|GO:0009…	GO:0098803,respiratory chain complex|GO:1990204,oxidoreductase complex|GO:0043229,intracellular organelle|GO:0045281,succinate dehydrogenase complex|GO:0043227,membrane-bounded organelle|GO:0043226,organelle|GO:0005737,cytoplasm|GO:0031090,organelle membrane|GO:0098796,membrane protein complex|GO:0016020,membrane|GO:0045283,fumarate reductase complex|GO:0044444,cytoplasmic part|GO:0005739,mitocho…	GO:0043168,anion binding|GO:0050662,coenzyme binding|GO:0050660,flavin adenine dinucleotide binding|GO:0043167,ion binding|GO:0097159,organic cyclic compound binding|GO:0016627,oxidoreductase activity, acting on the CH-CH group of donors|GO:0016635,oxidoreductase activity, acting on the CH-CH group of donors, quinone or related compound as acceptor|GO:0000166,nucleotide binding|GO:0036094,small m…	sce01110,Biosynthesis of secondary metabolites|sce01100,Metabolic pathways|sce00190,Oxidative phosphorylation|sce00020,Citrate cycle (TCA cycle)|sce01130,Biosynthesis of antibiotics|sce01200,Carbon metabolism	http://www.uniprot.org/uniprot/Q00711					9.4684	3.24312	0.00185776	0.0242945	GO:0005749;GO:0005739;GO:0009055;GO:0050660;GO:0008177;GO:0009061;GO:0006121;GO:0006099	mitochondrial respiratory chain complex II, succinate dehydrogenase complex (ubiquinone)|mitochondrion|electron carrier activity|flavin adenine dinucleotide binding|succinate dehydrogenase (ubiquinone) activity|anaerobic respiration|mitochondrial electron transport, succinate to ubiquinone|tricarboxylic acid cycle
CL1Contig3016	0.733059	-0.447998	Q12466	TCB1	GO:0044238,primary metabolic process|GO:0019220,regulation of phosphate metabolic process|GO:0080090,regulation of primary metabolic process|GO:0019222,regulation of metabolic process|GO:0016311,dephosphorylation|GO:0031323,regulation of cellular metabolic process|GO:0060304,regulation of phosphatidylinositol dephosphorylation|GO:0061024,membrane organization|GO:0035303,regulation of dephosphoryl…	GO:0005783,endoplasmic reticulum|GO:0043229,intracellular organelle|GO:0071944,cell periphery|GO:0043227,membrane-bounded organelle|GO:0043226,organelle|GO:0031224,intrinsic component of membrane|GO:0071782,endoplasmic reticulum tubular network|GO:0005737,cytoplasm|GO:0031984,organelle subcompartment|GO:0016021,integral component of membrane|GO:0016020,membrane|GO:0044432,endoplasmic reticulum pa…	GO:0043168,anion binding|GO:0043169,cation binding|GO:0005543,phospholipid binding|GO:0005544,calcium-dependent phospholipid binding|GO:0008289,lipid binding|GO:0043167,ion binding|GO:0005488,binding|GO:0046872,metal ion binding		http://www.uniprot.org/uniprot/Q12466					3.144	1.6526	0.471847	0.82195	GO:0005829;GO:0005783;GO:0005789;GO:0016021;GO:0044732;GO:0031965;GO:0005634;GO:0008289;GO:0005543;GO:0090158;GO:0051321	cytosol|endoplasmic reticulum|endoplasmic reticulum membrane|integral component of membrane|mitotic spindle pole body|nuclear membrane|nucleus|lipid binding|phospholipid binding|endoplasmic reticulum membrane organization|meiotic cell cycle
CL1Contig1176	0.648271	-0.625332	P23248	RPS1B	GO:0044238,primary metabolic process|GO:0090304,nucleic acid metabolic process|GO:0044249,cellular biosynthetic process|GO:0034641,cellular nitrogen compound metabolic process|GO:0006807,nitrogen compound metabolic process|GO:0034645,cellular macromolecule biosynthetic process|GO:0034660,ncRNA metabolic process|GO:0071840,cellular component organization or biogenesis|GO:0006139,nucleobase-contain…	GO:0022626,cytosolic ribosome|GO:0015935,small ribosomal subunit|GO:0043229,intracellular organelle|GO:0043228,non-membrane-bounded organelle|GO:0043226,organelle|GO:0022627,cytosolic small ribosomal subunit|GO:0005737,cytoplasm|GO:0044446,intracellular organelle part|GO:0030529,intracellular ribonucleoprotein complex|GO:0044391,ribosomal subunit|GO:0032991,macromolecular complex|GO:0005840,ribos…	GO:0003735,structural constituent of ribosome|GO:0005198,structural molecule activity	sce03010,Ribosome	http://www.uniprot.org/uniprot/P23248					1.07746	0.107628	0.951602	1	GO:0005840;GO:0003735;GO:0006412	ribosome|structural constituent of ribosome|translation
CL1203Contig1	0.73443	-0.445302	P38011	ASC1	GO:0045900,negative regulation of translational elongation|GO:0080090,regulation of primary metabolic process|GO:0019222,regulation of metabolic process|GO:2000113,negative regulation of cellular macromolecule biosynthetic process|GO:0007165,signal transduction|GO:0051716,cellular response to stimulus|GO:0009756,carbohydrate mediated signaling|GO:0010605,negative regulation of macromolecule metab…	GO:0022626,cytosolic ribosome|GO:0015935,small ribosomal subunit|GO:0043229,intracellular organelle|GO:0043228,non-membrane-bounded organelle|GO:0043226,organelle|GO:0022627,cytosolic small ribosomal subunit|GO:0005737,cytoplasm|GO:0044446,intracellular organelle part|GO:0030529,intracellular ribonucleoprotein complex|GO:0044391,ribosomal subunit|GO:0032991,macromolecular complex|GO:0005840,ribos…	GO:0005515,protein binding|GO:0030695,GTPase regulator activity|GO:0005092,GDP-dissociation inhibitor activity|GO:0030234,enzyme regulator activity|GO:0060089,molecular transducer activity|GO:0001965,G-protein alpha-subunit binding|GO:0005488,binding|GO:0004871,signal transducer activity|GO:0098772,molecular function regulator|GO:0060589,nucleoside-triphosphatase regulator activity		http://www.uniprot.org/uniprot/P38011					2.12691	1.08876	0.56068	0.876396
CL1Contig4147	0.363117	-1.46149	P00817	IPP1	GO:0009987,cellular process|GO:0044237,cellular metabolic process|GO:0006796,phosphate-containing compound metabolic process|GO:0008152,metabolic process|GO:0006793,phosphorus metabolic process	GO:0005737,cytoplasm|GO:0044464,cell part|GO:0005623,cell|GO:0005622,intracellular|GO:0044424,intracellular part	GO:0016787,hydrolase activity|GO:0016818,hydrolase activity, acting on acid anhydrides, in phosphorus-containing anhydrides|GO:0000287,magnesium ion binding|GO:0003824,catalytic activity|GO:0004427,inorganic diphosphatase activity|GO:0016817,hydrolase activity, acting on acid anhydrides|GO:0043167,ion binding|GO:0016462,pyrophosphatase activity|GO:0043169,cation binding|GO:0005488,binding|GO:0005…	sce00190,Oxidative phosphorylation	http://www.uniprot.org/uniprot/P00817					0.314485	-1.66893	0.00322286	0.0371297	GO:0005737;GO:0004427;GO:0000287;GO:0006796	cytoplasm|inorganic diphosphatase activity|magnesium ion binding|phosphate-containing compound metabolic process
CL1549Contig1	0.645048	-0.632521	P12612	TCP1	GO:0044267,cellular protein metabolic process|GO:0006457,protein folding|GO:0044260,cellular macromolecule metabolic process|GO:0044238,primary metabolic process|GO:0019538,protein metabolic process|GO:0009987,cellular process|GO:0044237,cellular metabolic process|GO:0043170,macromolecule metabolic process|GO:0071704,organic substance metabolic process|GO:0008152,metabolic process|GO:0006458,'de …	GO:0043234,protein complex|GO:0005737,cytoplasm|GO:0032991,macromolecular complex|GO:0005829,cytosol|GO:0044464,cell part|GO:0005832,chaperonin-containing T-complex|GO:0005622,intracellular|GO:0044444,cytoplasmic part|GO:0044445,cytosolic part|GO:0005623,cell|GO:0044424,intracellular part	GO:0035639,purine ribonucleoside triphosphate binding|GO:0005488,binding|GO:0043167,ion binding|GO:1901363,heterocyclic compound binding|GO:1901265,nucleoside phosphate binding|GO:0001882,nucleoside binding|GO:0043168,anion binding|GO:0051082,unfolded protein binding|GO:0000166,nucleotide binding|GO:0001883,purine nucleoside binding|GO:0032549,ribonucleoside binding|GO:0017076,purine nucleotide b…		http://www.uniprot.org/uniprot/P12612					0.572016	-0.805872	0.141761	0.476489	GO:0005832;GO:0005737;GO:0005856;GO:0005829;GO:0005634;GO:0005524;GO:0044183;GO:0051082;GO:0006458;GO:0061077;GO:0006457	chaperonin-containing T-complex|cytoplasm|cytoskeleton|cytosol|nucleus|ATP binding|protein binding involved in protein folding|unfolded protein binding|'de novo' protein folding|chaperone-mediated protein folding|protein folding
CL5275Contig1	0.759825	-0.396262	P09733	TUB1	GO:0022607,cellular component assembly|GO:0051234,establishment of localization|GO:0070271,protein complex biogenesis|GO:0043933,macromolecular complex subunit organization|GO:0007018,microtubule-based movement|GO:1903047,mitotic cell cycle process|GO:0006928,movement of cell or subcellular component|GO:0022402,cell cycle process|GO:0034622,cellular macromolecular complex assembly|GO:0007067,mito…	GO:0031974,membrane-enclosed lumen|GO:0043229,intracellular organelle|GO:0043228,non-membrane-bounded organelle|GO:0005815,microtubule organizing center|GO:0005874,microtubule|GO:0043226,organelle|GO:0005876,spindle microtubule|GO:0034399,nuclear periphery|GO:0005819,spindle|GO:0031981,nuclear lumen|GO:0043227,membrane-bounded organelle|GO:0005634,nucleus|GO:0005816,spindle pole body|GO:0000922,s…	GO:0005200,structural constituent of cytoskeleton|GO:0035639,purine ribonucleoside triphosphate binding|GO:0005488,binding|GO:0005198,structural molecule activity|GO:1901363,heterocyclic compound binding|GO:1901265,nucleoside phosphate binding|GO:0001882,nucleoside binding|GO:0043168,anion binding|GO:0016462,pyrophosphatase activity|GO:0000166,nucleotide binding|GO:0032561,guanyl ribonucleotide b…	sce04145,Phagosome	http://www.uniprot.org/uniprot/P09733					0.383455	-1.38287	0.0108628	0.0906148	GO:0005737;GO:0005874;GO:0005525;GO:0003924;GO:0005200;GO:0007017	cytoplasm|microtubule|GTP binding|GTPase activity|structural constituent of cytoskeleton|microtubule-based process
CL414Contig2	0.816128	-0.293133	P37291	SHM2	GO:0006732,coenzyme metabolic process|GO:0006730,one-carbon metabolic process|GO:0019752,carboxylic acid metabolic process|GO:0034641,cellular nitrogen compound metabolic process|GO:0006807,nitrogen compound metabolic process|GO:0044281,small molecule metabolic process|GO:0009069,serine family amino acid metabolic process|GO:0046653,tetrahydrofolate metabolic process|GO:0044699,single-organism pr…	GO:0005737,cytoplasm|GO:0044464,cell part|GO:0005623,cell|GO:0005622,intracellular|GO:0044424,intracellular part	GO:0043168,anion binding|GO:0004372,glycine hydroxymethyltransferase activity|GO:0097159,organic cyclic compound binding|GO:0043167,ion binding|GO:0016742,hydroxymethyl-, formyl- and related transferase activity|GO:0003824,catalytic activity|GO:0016740,transferase activity|GO:0016741,transferase activity, transferring one-carbon groups|GO:0048037,cofactor binding|GO:0030170,pyridoxal phosphate bi…	sce01110,Biosynthesis of secondary metabolites|sce00670,One carbon pool by folate|sce01100,Metabolic pathways|sce00260,Glycine, serine and threonine metabolism|sce00630,Glyoxylate and dicarboxylate metabolism|sce01230,Biosynthesis of amino acids|sce00680,Methane metabolism|sce01130,Biosynthesis of antibiotics|sce00460,Cyanoamino acid metabolism|sce01200,Carbon metabolism	http://www.uniprot.org/uniprot/P37291					0.834611	-0.260824	0.643771	0.918643	GO:0005737;GO:0004372;GO:0030170;GO:0006544;GO:0006563;GO:0035999	cytoplasm|glycine hydroxymethyltransferase activity|pyridoxal phosphate binding|glycine metabolic process|L-serine metabolic process|tetrahydrofolate interconversion
CL4268Contig1	0.630423	-0.665608	P05750	RPS3	GO:0015931,nucleobase-containing compound transport|GO:0051169,nuclear transport|GO:0044238,primary metabolic process|GO:0033750,ribosome localization|GO:0033753,establishment of ribosome localization|GO:0090304,nucleic acid metabolic process|GO:0044249,cellular biosynthetic process|GO:0034641,cellular nitrogen compound metabolic process|GO:0006807,nitrogen compound metabolic process|GO:0034645,c…	GO:0030688,preribosome, small subunit precursor|GO:0022626,cytosolic ribosome|GO:0015935,small ribosomal subunit|GO:0030684,preribosome|GO:0043229,intracellular organelle|GO:0043228,non-membrane-bounded organelle|GO:0043226,organelle|GO:0022627,cytosolic small ribosomal subunit|GO:0005737,cytoplasm|GO:0030529,intracellular ribonucleoprotein complex|GO:0044391,ribosomal subunit|GO:0032991,macromol…	GO:0003906,DNA-(apurinic or apyrimidinic site) lyase activity|GO:0016787,hydrolase activity|GO:0004536,deoxyribonuclease activity|GO:0016835,carbon-oxygen lyase activity|GO:0016829,lyase activity|GO:0004520,endodeoxyribonuclease activity|GO:0016788,hydrolase activity, acting on ester bonds|GO:0005198,structural molecule activity|GO:0003735,structural constituent of ribosome|GO:0004518,nuclease ac…	sce03010,Ribosome	http://www.uniprot.org/uniprot/P05750					2.92155	1.54673	0.00640593	0.0620027	GO:0005829;GO:0022627;GO:0005634;GO:0003684;GO:0008534;GO:0003723;GO:0003735;GO:0002181;GO:0006281	cytosol|cytosolic small ribosomal subunit|nucleus|damaged DNA binding|oxidized purine nucleobase lesion DNA N-glycosylase activity|RNA binding|structural constituent of ribosome|cytoplasmic translation|DNA repair
CL1Contig2903	1.89066	0.918889	P39968	VAC8	GO:0009991,response to extracellular stimulus|GO:0022607,cellular component assembly|GO:0008152,metabolic process|GO:0051234,establishment of localization|GO:0006950,response to stress|GO:0048308,organelle inheritance|GO:0051649,establishment of localization in cell|GO:0016236,macroautophagy|GO:0016237,lysosomal microautophagy|GO:0072665,protein localization to vacuole|GO:0034727,piecemeal microa…	GO:0000324,fungal-type vacuole|GO:0000323,lytic vacuole|GO:0000322,storage vacuole|GO:0000329,fungal-type vacuole membrane|GO:0043229,intracellular organelle|GO:0043227,membrane-bounded organelle|GO:0043226,organelle|GO:0005737,cytoplasm|GO:0044446,intracellular organelle part|GO:0031090,organelle membrane|GO:0005773,vacuole|GO:0098805,whole membrane|GO:0016020,membrane|GO:0044444,cytoplasmic par…	GO:0043495,protein anchor|GO:0005515,protein binding|GO:0005488,binding	sce04140,Regulation of autophagy	http://www.uniprot.org/uniprot/P39968					2.1614	1.11196	0.0543798	0.272417	GO:0005774	vacuolar membrane
CL1Contig2839	0.685065	-0.545687	P05317	RPP0	GO:0022607,cellular component assembly|GO:0043933,macromolecular complex subunit organization|GO:0042255,ribosome assembly|GO:0044249,cellular biosynthetic process|GO:0034641,cellular nitrogen compound metabolic process|GO:0006807,nitrogen compound metabolic process|GO:0034645,cellular macromolecule biosynthetic process|GO:0034622,cellular macromolecular complex assembly|GO:1901576,organic substa…	GO:0022626,cytosolic ribosome|GO:0022625,cytosolic large ribosomal subunit|GO:0030687,preribosome, large subunit precursor|GO:0030684,preribosome|GO:0043229,intracellular organelle|GO:0043228,non-membrane-bounded organelle|GO:0015934,large ribosomal subunit|GO:0043226,organelle|GO:0005737,cytoplasm|GO:0030529,intracellular ribonucleoprotein complex|GO:0044391,ribosomal subunit|GO:0032991,macromol…	GO:0070180,large ribosomal subunit rRNA binding|GO:0005515,protein binding|GO:0097159,organic cyclic compound binding|GO:0019843,rRNA binding|GO:0003735,structural constituent of ribosome|GO:0003723,RNA binding|GO:0003676,nucleic acid binding|GO:0005198,structural molecule activity|GO:1901363,heterocyclic compound binding|GO:0005488,binding	sce03010,Ribosome	http://www.uniprot.org/uniprot/P05317					0.976893	-0.0337281	0.700111	0.941555	GO:0005739;GO:0005524;GO:0032139;GO:0008094;GO:0032137;GO:0006298;GO:0043504	mitochondrion|ATP binding|dinucleotide insertion or deletion binding|DNA-dependent ATPase activity|guanine/thymine mispair binding|mismatch repair|mitochondrial DNA repair
comp51385_c0_seq1_2	0.695733	-0.523395	P32771	SFA1	GO:0019752,carboxylic acid metabolic process|GO:0009063,cellular amino acid catabolic process|GO:0006807,nitrogen compound metabolic process|GO:0044281,small molecule metabolic process|GO:0044282,small molecule catabolic process|GO:0044283,small molecule biosynthetic process|GO:0044699,single-organism process|GO:0044712,single-organism catabolic process|GO:1901576,organic substance biosynthetic p…		GO:0005488,binding|GO:0043169,cation binding|GO:0016614,oxidoreductase activity, acting on CH-OH group of donors|GO:0033833,hydroxymethylfurfural reductase (NADH) activity|GO:0016616,oxidoreductase activity, acting on the CH-OH group of donors, NAD or NADP as acceptor|GO:0043167,ion binding|GO:0004022,alcohol dehydrogenase (NAD) activity|GO:0046914,transition metal ion binding|GO:0003824,catalyti…	sce01110,Biosynthesis of secondary metabolites|sce01100,Metabolic pathways|sce00350,Tyrosine metabolism|sce00071,Fatty acid degradation|sce00010,Glycolysis / Gluconeogenesis|sce00680,Methane metabolism|sce01130,Biosynthesis of antibiotics|sce01200,Carbon metabolism	http://www.uniprot.org/uniprot/P32771					0.774266	-0.369098	0.569665	0.881815	GO:0051903;GO:0008270;GO:0006069	S-(hydroxymethyl)glutathione dehydrogenase activity|zinc ion binding|ethanol oxidation
CL1Contig4072	0.829999	-0.268818	P06105	SCP160	GO:0080090,regulation of primary metabolic process|GO:0019222,regulation of metabolic process|GO:0000749,response to pheromone involved in conjugation with cellular fusion|GO:0007165,signal transduction|GO:0051656,establishment of organelle localization|GO:1901362,organic cyclic compound biosynthetic process|GO:0071840,cellular component organization or biogenesis|GO:0051716,cellular response to …	GO:0005635,nuclear envelope|GO:0005783,endoplasmic reticulum|GO:0005789,endoplasmic reticulum membrane|GO:0042175,nuclear outer membrane-endoplasmic reticulum membrane network|GO:0043229,intracellular organelle|GO:0043227,membrane-bounded organelle|GO:0043226,organelle|GO:0005737,cytoplasm|GO:0031090,organelle membrane|GO:0005634,nucleus|GO:0016020,membrane|GO:0030529,intracellular ribonucleoprot…	GO:0005488,binding|GO:0005515,protein binding|GO:0097159,organic cyclic compound binding|GO:0044822,poly(A) RNA binding|GO:0001965,G-protein alpha-subunit binding|GO:0003723,RNA binding|GO:0003676,nucleic acid binding|GO:1901363,heterocyclic compound binding|GO:0003729,mRNA binding		http://www.uniprot.org/uniprot/P06105					1.76904	0.822965	0.227628	0.6058	GO:0005737;GO:0005829;GO:0005783;GO:0042175;GO:0003677;GO:0003723;GO:0006342;GO:0008298	cytoplasm|cytosol|endoplasmic reticulum|nuclear outer membrane-endoplasmic reticulum membrane network|DNA binding|RNA binding|chromatin silencing|intracellular mRNA localization
CL1Contig1819	0.606969	-0.720305	P10614	ERG11	GO:0044249,cellular biosynthetic process|GO:0044281,small molecule metabolic process|GO:0044283,small molecule biosynthetic process|GO:1901362,organic cyclic compound biosynthetic process|GO:0044699,single-organism process|GO:1901576,organic substance biosynthetic process|GO:0044710,single-organism metabolic process|GO:0044711,single-organism biosynthetic process|GO:1901360,organic cyclic compoun…	GO:0005737,cytoplasm|GO:0005783,endoplasmic reticulum|GO:0016021,integral component of membrane|GO:0016020,membrane|GO:0044464,cell part|GO:0044444,cytoplasmic part|GO:0005623,cell|GO:0005622,intracellular|GO:0043229,intracellular organelle|GO:0012505,endomembrane system|GO:0044424,intracellular part|GO:0044425,membrane part|GO:0043227,membrane-bounded organelle|GO:0043226,organelle|GO:0031224,in…	GO:0005488,binding|GO:0043169,cation binding|GO:0004497,monooxygenase activity|GO:0046914,transition metal ion binding|GO:0020037,heme binding|GO:0016709,oxidoreductase activity, acting on paired donors, with incorporation or reduction of molecular oxygen, NAD(P)H as one donor, and incorporation of one atom of oxygen|GO:0097159,organic cyclic compound binding|GO:0003824,catalytic activity|GO:0016…	sce00100,Steroid biosynthesis|sce01130,Biosynthesis of antibiotics|sce01110,Biosynthesis of secondary metabolites|sce01100,Metabolic pathways	http://www.uniprot.org/uniprot/P10614					0.00160753	-9.28094	6.83095e-20	5.58316e-17	GO:0016021;GO:0052617;GO:0052616;GO:0052615;GO:0020037;GO:0005506;GO:0010241;GO:0009686	integral component of membrane|ent-kaur-16-en-19-al oxidase activity|ent-kaur-16-en-19-ol oxidase activity|ent-kaurene oxidase activity|heme binding|iron ion binding|ent-kaurene oxidation to kaurenoic acid|gibberellin biosynthetic process
CL3282Contig1	0.3848	-1.37782	P32288	GLN1	GO:0044283,small molecule biosynthetic process|GO:0019752,carboxylic acid metabolic process|GO:0044249,cellular biosynthetic process|GO:0006807,nitrogen compound metabolic process|GO:0044281,small molecule metabolic process|GO:0009064,glutamine family amino acid metabolic process|GO:0044699,single-organism process|GO:1901576,organic substance biosynthetic process|GO:0044710,single-organism metabo…	GO:0034399,nuclear periphery|GO:0005737,cytoplasm|GO:0043231,intracellular membrane-bounded organelle|GO:0031981,nuclear lumen|GO:0043233,organelle lumen|GO:0005634,nucleus|GO:0044464,cell part|GO:0031974,membrane-enclosed lumen|GO:0005622,intracellular|GO:0044446,intracellular organelle part|GO:0070013,intracellular organelle lumen|GO:0043229,intracellular organelle|GO:0044428,nuclear part|GO:00…	GO:0035639,purine ribonucleoside triphosphate binding|GO:0016211,ammonia ligase activity|GO:0016880,acid-ammonia (or amide) ligase activity|GO:0005488,binding|GO:0043167,ion binding|GO:1901363,heterocyclic compound binding|GO:1901265,nucleoside phosphate binding|GO:0001882,nucleoside binding|GO:0043168,anion binding|GO:0000166,nucleotide binding|GO:0016879,ligase activity, forming carbon-nitrogen…	sce01100,Metabolic pathways|sce00220,Arginine biosynthesis|sce00630,Glyoxylate and dicarboxylate metabolism|sce00250,Alanine, aspartate and glutamate metabolism|sce01230,Biosynthesis of amino acids|sce00910,Nitrogen metabolism	http://www.uniprot.org/uniprot/P32288					0.191859	-2.38188	1.68081e-05	0.000526129	GO:0005737;GO:0005524;GO:0004356;GO:0006542	cytoplasm|ATP binding|glutamate-ammonia ligase activity|glutamine biosynthetic process
CL1Contig437	0.585915	-0.771238	Q07748	THI13	GO:0006772,thiamine metabolic process|GO:0006732,coenzyme metabolic process|GO:0072528,pyrimidine-containing compound biosynthetic process|GO:0044249,cellular biosynthetic process|GO:0034641,cellular nitrogen compound metabolic process|GO:0006807,nitrogen compound metabolic process|GO:0009108,coenzyme biosynthetic process|GO:0044281,small molecule metabolic process|GO:0044283,small molecule biosy…		GO:0005488,binding|GO:0005515,protein binding	sce00730,Thiamine metabolism|sce01100,Metabolic pathways	http://www.uniprot.org/uniprot/Q07748					1.01504	0.0215297	0.737936	0.956388	GO:0009228;GO:0009229	thiamine biosynthetic process|thiamine diphosphate biosynthetic process
comp8973_c0_seq2_1	0.637395	-0.649741	P05755	RPS9B	GO:0034250,positive regulation of cellular amide metabolic process|GO:1901566,organonitrogen compound biosynthetic process|GO:0006450,regulation of translational fidelity|GO:0080090,regulation of primary metabolic process|GO:0019222,regulation of metabolic process|GO:0009891,positive regulation of biosynthetic process|GO:0051246,regulation of protein metabolic process|GO:0031325,positive regulati…	GO:0032040,small-subunit processome|GO:0022626,cytosolic ribosome|GO:0022627,cytosolic small ribosomal subunit|GO:0031974,membrane-enclosed lumen|GO:0030684,preribosome|GO:0043229,intracellular organelle|GO:0043228,non-membrane-bounded organelle|GO:0043227,membrane-bounded organelle|GO:0043226,organelle|GO:0015935,small ribosomal subunit|GO:0005737,cytoplasm|GO:0031981,nuclear lumen|GO:0005730,nu…	GO:0097159,organic cyclic compound binding|GO:0019843,rRNA binding|GO:0003735,structural constituent of ribosome|GO:0003723,RNA binding|GO:0003676,nucleic acid binding|GO:0005198,structural molecule activity|GO:1901363,heterocyclic compound binding|GO:0005488,binding	sce03010,Ribosome	http://www.uniprot.org/uniprot/P05755					0.617431	-0.695651	0.175477	0.532265	GO:0015935;GO:0019843;GO:0003735;GO:0006412	small ribosomal subunit|rRNA binding|structural constituent of ribosome|translation
CL1660Contig1	0.572407	-0.804888	P41338	ERG10	GO:0044249,cellular biosynthetic process|GO:0044281,small molecule metabolic process|GO:0044283,small molecule biosynthetic process|GO:1901362,organic cyclic compound biosynthetic process|GO:0044699,single-organism process|GO:1901576,organic substance biosynthetic process|GO:0044710,single-organism metabolic process|GO:0044711,single-organism biosynthetic process|GO:0071704,organic substance meta…	GO:0005737,cytoplasm|GO:0044464,cell part|GO:0005623,cell|GO:0005622,intracellular|GO:0044424,intracellular part|GO:0005829,cytosol|GO:0044444,cytoplasmic part	GO:0043169,cation binding|GO:0046872,metal ion binding|GO:0016740,transferase activity|GO:0043167,ion binding|GO:0003824,catalytic activity|GO:0016407,acetyltransferase activity|GO:0016746,transferase activity, transferring acyl groups|GO:0016747,transferase activity, transferring acyl groups other than amino-acyl groups|GO:0003988,acetyl-CoA C-acyltransferase activity|GO:0016453,C-acetyltransfer…	sce00650,Butanoate metabolism|sce00280,Valine, leucine and isoleucine degradation|sce01110,Biosynthesis of secondary metabolites|sce00310,Lysine degradation|sce01100,Metabolic pathways|sce00071,Fatty acid degradation|sce00072,Synthesis and degradation of ketone bodies|sce01212,Fatty acid metabolism|sce00630,Glyoxylate and dicarboxylate metabolism|sce00640,Propanoate metabolism|sce00620,Pyruvate m…	http://www.uniprot.org/uniprot/P41338					1.39003	0.475116	1	1	GO:0005829;GO:0003985;GO:0046872;GO:0006696;GO:0006635	cytosol|acetyl-CoA C-acetyltransferase activity|metal ion binding|ergosterol biosynthetic process|fatty acid beta-oxidation
CL639Contig3	0.735285	-0.443625	P00560	PGK1	GO:0046031,ADP metabolic process|GO:0009185,ribonucleoside diphosphate metabolic process|GO:0006732,coenzyme metabolic process|GO:0046364,monosaccharide biosynthetic process|GO:0009144,purine nucleoside triphosphate metabolic process|GO:1901575,organic substance catabolic process|GO:0019752,carboxylic acid metabolic process|GO:0043436,oxoacid metabolic process|GO:0034641,cellular nitrogen compoun…	GO:0005737,cytoplasm|GO:0043231,intracellular membrane-bounded organelle|GO:0044464,cell part|GO:0043229,intracellular organelle|GO:0005739,mitochondrion|GO:0005622,intracellular|GO:0044444,cytoplasmic part|GO:0005623,cell|GO:0044424,intracellular part|GO:0043227,membrane-bounded organelle|GO:0043226,organelle	GO:0035639,purine ribonucleoside triphosphate binding|GO:0005488,binding|GO:0000166,nucleotide binding|GO:1901363,heterocyclic compound binding|GO:1901265,nucleoside phosphate binding|GO:0001882,nucleoside binding|GO:0043168,anion binding|GO:0043167,ion binding|GO:0016740,transferase activity|GO:0001883,purine nucleoside binding|GO:0032549,ribonucleoside binding|GO:0017076,purine nucleotide bindi…	sce01110,Biosynthesis of secondary metabolites|sce01100,Metabolic pathways|sce01230,Biosynthesis of amino acids|sce00010,Glycolysis / Gluconeogenesis|sce01130,Biosynthesis of antibiotics|sce01200,Carbon metabolism	http://www.uniprot.org/uniprot/P00560					1.88727	0.9163	0.180547	0.540868	GO:0005737;GO:0005524;GO:0004618;GO:0006096	cytoplasm|ATP binding|phosphoglycerate kinase activity|glycolytic process
CL2346Contig1	0.807358	-0.308719	P40414	TPM2	GO:0022607,cellular component assembly|GO:0061572,actin filament bundle organization|GO:0043933,macromolecular complex subunit organization|GO:0048308,organelle inheritance|GO:0019954,asexual reproduction|GO:0030036,actin cytoskeleton organization|GO:0032940,secretion by cell|GO:0007163,establishment or maintenance of cell polarity|GO:0030010,establishment of cell polarity|GO:0007005,mitochondrio…	GO:0032432,actin filament bundle|GO:0015629,actin cytoskeleton|GO:0030427,site of polarized growth|GO:0043229,intracellular organelle|GO:0043228,non-membrane-bounded organelle|GO:0070938,contractile ring|GO:0005622,intracellular|GO:0043226,organelle|GO:0005856,cytoskeleton|GO:0000142,cellular bud neck contractile ring|GO:0044430,cytoskeletal part|GO:0005737,cytoplasm|GO:0032153,cell division site…	GO:0005515,protein binding|GO:0008092,cytoskeletal protein binding|GO:0051015,actin filament binding|GO:0003779,actin binding|GO:0044877,macromolecular complex binding|GO:0005488,binding|GO:0003786,actin lateral binding|GO:0032403,protein complex binding		http://www.uniprot.org/uniprot/P40414					2.61381	1.38615	0.0178418	0.130209	GO:0005884;GO:0032432;GO:0000142;GO:0003786;GO:0051017;GO:0007015;GO:0008154;GO:0007118;GO:0007119;GO:0030010;GO:0006887;GO:0008298;GO:0000001;GO:0000281;GO:0000011;GO:0016192	actin filament|actin filament bundle|cellular bud neck contractile ring|actin lateral binding|actin filament bundle assembly|actin filament organization|actin polymerization or depolymerization|budding cell apical bud growth|budding cell isotropic bud growth|establishment of cell polarity|exocytosis|intracellular mRNA localization|mitochondrion inheritance|mitotic cytokinesis|vacuole inheritance|…
CL1Contig3069	0.609554	-0.714175	Q12122	LYS21	GO:0019752,carboxylic acid metabolic process|GO:0006553,lysine metabolic process|GO:0044249,cellular biosynthetic process|GO:0006807,nitrogen compound metabolic process|GO:0009067,aspartate family amino acid biosynthetic process|GO:0009066,aspartate family amino acid metabolic process|GO:0044283,small molecule biosynthetic process|GO:1901576,organic substance biosynthetic process|GO:0044699,singl…	GO:0005737,cytoplasm|GO:0043231,intracellular membrane-bounded organelle|GO:0005634,nucleus|GO:0044464,cell part|GO:0044444,cytoplasmic part|GO:0005739,mitochondrion|GO:0005622,intracellular|GO:0043229,intracellular organelle|GO:0005623,cell|GO:0044424,intracellular part|GO:0043227,membrane-bounded organelle|GO:0043226,organelle	GO:0046912,transferase activity, transferring acyl groups, acyl groups converted into alkyl on transfer|GO:0004410,homocitrate synthase activity|GO:0003824,catalytic activity|GO:0016740,transferase activity|GO:0016746,transferase activity, transferring acyl groups	sce00300,Lysine biosynthesis|sce01100,Metabolic pathways|sce00620,Pyruvate metabolism|sce01230,Biosynthesis of amino acids|sce01130,Biosynthesis of antibiotics|sce01210,2-Oxocarboxylic acid metabolism	http://www.uniprot.org/uniprot/Q12122					0.733963	-0.44622	0.454913	0.809957	GO:0005739;GO:0005634;GO:0004410;GO:0019878	mitochondrion|nucleus|homocitrate synthase activity|lysine biosynthetic process via aminoadipic acid
CL1Contig427	0.584291	-0.775242	P32908	SMC1	GO:1903047,mitotic cell cycle process|GO:0090304,nucleic acid metabolic process|GO:0034641,cellular nitrogen compound metabolic process|GO:0006807,nitrogen compound metabolic process|GO:0022402,cell cycle process|GO:0007064,mitotic sister chromatid cohesion|GO:0007067,mitotic nuclear division|GO:0044699,single-organism process|GO:0007062,sister chromatid cohesion|GO:0006139,nucleobase-containing …	GO:0031974,membrane-enclosed lumen|GO:0043229,intracellular organelle|GO:0043228,non-membrane-bounded organelle|GO:0000228,nuclear chromosome|GO:0043227,membrane-bounded organelle|GO:0008278,cohesin complex|GO:0031981,nuclear lumen|GO:0005634,nucleus|GO:0043226,organelle|GO:0044454,nuclear chromosome part|GO:0005694,chromosome|GO:0030892,mitotic cohesin complex|GO:0000793,condensed chromosome|GO:…	GO:0016887,ATPase activity|GO:0035639,purine ribonucleoside triphosphate binding|GO:0044877,macromolecular complex binding|GO:0005488,binding|GO:0003676,nucleic acid binding|GO:0003677,DNA binding|GO:0043167,ion binding|GO:1901363,heterocyclic compound binding|GO:0001883,purine nucleoside binding|GO:0001882,nucleoside binding|GO:0043168,anion binding|GO:0043565,sequence-specific DNA binding|GO:00…	sce04113,Meiosis - yeast|sce04111,Cell cycle - yeast	http://www.uniprot.org/uniprot/P32908					0.803687	-0.315294	0.545015	0.868812	GO:0005829;GO:0005634;GO:0003677;GO:0008237	cytosol|nucleus|DNA binding|metallopeptidase activity
comp51873_c0_seq1_1	0.754079	-0.407212	P24280	SEC14	GO:0008104,protein localization|GO:0019220,regulation of phosphate metabolic process|GO:0080090,regulation of primary metabolic process|GO:0019222,regulation of metabolic process|GO:0048468,cell development|GO:0006900,membrane budding|GO:0061024,membrane organization|GO:0007009,plasma membrane organization|GO:0044281,small molecule metabolic process|GO:0051641,cellular localization|GO:0044283,sma…	GO:0005737,cytoplasm|GO:0005794,Golgi apparatus|GO:0005829,cytosol|GO:0043231,intracellular membrane-bounded organelle|GO:0044444,cytoplasmic part|GO:0098588,bounding membrane of organelle|GO:0016020,membrane|GO:0044464,cell part|GO:0043229,intracellular organelle|GO:0005623,cell|GO:0000139,Golgi membrane|GO:0044446,intracellular organelle part|GO:0044431,Golgi apparatus part|GO:0012505,endomembr…	GO:0005548,phospholipid transporter activity|GO:0005319,lipid transporter activity|GO:0022892,substrate-specific transporter activity|GO:0005215,transporter activity|GO:0008525,phosphatidylcholine transporter activity|GO:0008526,phosphatidylinositol transporter activity|GO:0005488,binding|GO:0005515,protein binding		http://www.uniprot.org/uniprot/P24280					0.52804	-0.921282	0.119672	0.432264	GO:0032153;GO:0060187;GO:0051286;GO:0035838;GO:0005634;GO:0005628;GO:0008525;GO:0008526;GO:0030437;GO:0031322;GO:0048193;GO:0015031;GO:0010570	cell division site|cell pole|cell tip|growing cell tip|nucleus|prospore membrane|phosphatidylcholine transporter activity|phosphatidylinositol transporter activity|ascospore formation|ascospore-type prospore-specific spindle pole body remodeling|Golgi vesicle transport|protein transport|regulation of filamentous growth
comp51803_c0_seq1_1	0.623514	-0.681507	P32481	GCD11	GO:0034250,positive regulation of cellular amide metabolic process|GO:1901566,organonitrogen compound biosynthetic process|GO:0006450,regulation of translational fidelity|GO:0080090,regulation of primary metabolic process|GO:0019222,regulation of metabolic process|GO:0009891,positive regulation of biosynthetic process|GO:0043933,macromolecular complex subunit organization|GO:0051246,regulation of…	GO:0043234,protein complex|GO:0005737,cytoplasm|GO:0043614,multi-eIF complex|GO:0032991,macromolecular complex|GO:0005850,eukaryotic translation initiation factor 2 complex|GO:0016282,eukaryotic 43S preinitiation complex|GO:0070993,translation preinitiation complex|GO:0005623,cell|GO:0030529,intracellular ribonucleoprotein complex|GO:0044444,cytoplasmic part|GO:0044424,intracellular part|GO:00332…	GO:0035639,purine ribonucleoside triphosphate binding|GO:0005488,binding|GO:0003676,nucleic acid binding|GO:0031369,translation initiation factor binding|GO:0043167,ion binding|GO:1901363,heterocyclic compound binding|GO:0001883,purine nucleoside binding|GO:0001882,nucleoside binding|GO:0043168,anion binding|GO:0000049,tRNA binding|GO:0016462,pyrophosphatase activity|GO:0000166,nucleotide binding…	sce03013,RNA transport	http://www.uniprot.org/uniprot/P32481					0.249031	-2.0056	0.000434111	0.00766083	GO:0016282;GO:0033290;GO:0005850;GO:0043614;GO:0005525;GO:0003924;GO:0003743;GO:0031369;GO:0001731;GO:0045903;GO:0006413	eukaryotic 43S preinitiation complex|eukaryotic 48S preinitiation complex|eukaryotic translation initiation factor 2 complex|multi-eIF complex|GTP binding|GTPase activity|translation initiation factor activity|translation initiation factor binding|formation of translation preinitiation complex|positive regulation of translational fidelity|translational initiation
CL692Contig1	0.669233	-0.579419	P02406	RPL28	GO:0009636,response to toxic substance|GO:0044249,cellular biosynthetic process|GO:0034641,cellular nitrogen compound metabolic process|GO:0006807,nitrogen compound metabolic process|GO:0046677,response to antibiotic|GO:0034645,cellular macromolecule biosynthetic process|GO:0042221,response to chemical|GO:1901576,organic substance biosynthetic process|GO:0014070,response to organic cyclic compoun…	GO:0015934,large ribosomal subunit|GO:0022625,cytosolic large ribosomal subunit|GO:0043229,intracellular organelle|GO:0043228,non-membrane-bounded organelle|GO:0022626,cytosolic ribosome|GO:0043227,membrane-bounded organelle|GO:0043226,organelle|GO:0005737,cytoplasm|GO:0005634,nucleus|GO:0030529,intracellular ribonucleoprotein complex|GO:0044391,ribosomal subunit|GO:0005840,ribosome|GO:0032991,ma…	GO:0097159,organic cyclic compound binding|GO:0005198,structural molecule activity|GO:0003735,structural constituent of ribosome|GO:0003723,RNA binding|GO:0003676,nucleic acid binding|GO:1901363,heterocyclic compound binding|GO:0005488,binding	sce03010,Ribosome	http://www.uniprot.org/uniprot/P02406					1.06621	0.0924957	0.904998	0.998975	GO:0005737;GO:0031431;GO:0005634;GO:0005524;GO:0004672;GO:0004674;GO:0051301;GO:0000076;GO:0006270;GO:0000727;GO:0000082;GO:0033314;GO:1902975;GO:0043392;GO:0010620;GO:0006909;GO:0006468;GO:0008360;GO:0072428	cytoplasm|Dbf4-dependent protein kinase complex|nucleus|ATP binding|protein kinase activity|protein serine/threonine kinase activity|cell division|DNA replication checkpoint|DNA replication initiation|double-strand break repair via break-induced replication|G1/S transition of mitotic cell cycle|mitotic DNA replication checkpoint|mitotic DNA replication initiation|negative regulation of DNA bindin…
CL695Contig1	1.26494	0.339064	Q05515	SVF1	GO:0051716,cellular response to stimulus|GO:0070887,cellular response to chemical stimulus|GO:0050896,response to stimulus|GO:0009987,cellular process|GO:0006950,response to stress|GO:0033554,cellular response to stress|GO:0042221,response to chemical|GO:0034599,cellular response to oxidative stress|GO:0006979,response to oxidative stress	GO:0005737,cytoplasm|GO:0043231,intracellular membrane-bounded organelle|GO:0005634,nucleus|GO:0044464,cell part|GO:0005623,cell|GO:0005622,intracellular|GO:0043229,intracellular organelle|GO:0044424,intracellular part|GO:0043227,membrane-bounded organelle|GO:0043226,organelle|GO:0031974,membrane-enclosed lumen|GO:0044815,DNA packaging complex|GO:0043228,non-membrane-bounded organelle|GO:0000785,…	GO:0042393,histone binding|GO:0003676,nucleic acid binding|GO:0097159,organic cyclic compound binding|GO:0005488,binding|GO:0005515,protein binding|GO:0003677,DNA binding|GO:1901363,heterocyclic compound binding		http://www.uniprot.org/uniprot/Q05515					1.3649	0.4488	0.315675	0.698378	GO:0005829;GO:0005634;GO:0006979	cytosol|nucleus|response to oxidative stress
CL1Contig1426	0.691517	-0.532163	P05756	RPS13	GO:0044238,primary metabolic process|GO:0090304,nucleic acid metabolic process|GO:0044249,cellular biosynthetic process|GO:0034641,cellular nitrogen compound metabolic process|GO:0006807,nitrogen compound metabolic process|GO:0034645,cellular macromolecule biosynthetic process|GO:0034660,ncRNA metabolic process|GO:0071840,cellular component organization or biogenesis|GO:0006139,nucleobase-contain…	GO:0022626,cytosolic ribosome|GO:0015935,small ribosomal subunit|GO:0043229,intracellular organelle|GO:0043228,non-membrane-bounded organelle|GO:0043226,organelle|GO:0022627,cytosolic small ribosomal subunit|GO:0005737,cytoplasm|GO:0044446,intracellular organelle part|GO:0030529,intracellular ribonucleoprotein complex|GO:0044391,ribosomal subunit|GO:0032991,macromolecular complex|GO:0005840,ribos…	GO:0070181,small ribosomal subunit rRNA binding|GO:0097159,organic cyclic compound binding|GO:0019843,rRNA binding|GO:0003735,structural constituent of ribosome|GO:0003723,RNA binding|GO:0003676,nucleic acid binding|GO:0005198,structural molecule activity|GO:1901363,heterocyclic compound binding|GO:0005488,binding	sce03010,Ribosome	http://www.uniprot.org/uniprot/P05756					0.762534	-0.391126	0.765575	0.964636	GO:0005634;GO:0008409;GO:0046872;GO:0004528;GO:0000724;GO:0036297	nucleus|5'-3' exonuclease activity|metal ion binding|phosphodiesterase I activity|double-strand break repair via homologous recombination|interstrand cross-link repair
CL5018Contig1	0.807886	-0.307777	P25694	CDC48	GO:0034727,piecemeal microautophagy of nucleus|GO:0008104,protein localization|GO:0051234,establishment of localization|GO:0080090,regulation of primary metabolic process|GO:0019222,regulation of metabolic process|GO:0061025,membrane fusion|GO:0009167,purine ribonucleoside monophosphate metabolic process|GO:0044281,small molecule metabolic process|GO:0009161,ribonucleoside monophosphate metabolic…	GO:0036266,Cdc48p-Npl4p-Vms1p AAA ATPase complex|GO:0015934,large ribosomal subunit|GO:0005783,endoplasmic reticulum|GO:0022625,cytosolic large ribosomal subunit|GO:0044464,cell part|GO:0005789,endoplasmic reticulum membrane|GO:0042175,nuclear outer membrane-endoplasmic reticulum membrane network|GO:0043229,intracellular organelle|GO:0043228,non-membrane-bounded organelle|GO:0005623,cell|GO:00226…	GO:0035639,purine ribonucleoside triphosphate binding|GO:0019208,phosphatase regulator activity|GO:0005488,binding|GO:0016887,ATPase activity|GO:0098772,molecular function regulator|GO:1901363,heterocyclic compound binding|GO:0001883,purine nucleoside binding|GO:0001882,nucleoside binding|GO:0043168,anion binding|GO:0000166,nucleotide binding|GO:0043167,ion binding|GO:1901265,nucleoside phosphate…	sce04141,Protein processing in endoplasmic reticulum	http://www.uniprot.org/uniprot/P25694					0.268829	-1.89524	0.0335386	0.199223	GO:0019172;GO:0019243	glyoxalase III activity|methylglyoxal catabolic process to D-lactate via S-lactoyl-glutathione
CL101Contig1	0.66541	-0.587685	P32471	EFB1	GO:0080090,regulation of primary metabolic process|GO:0019222,regulation of metabolic process|GO:0071840,cellular component organization or biogenesis|GO:0032231,regulation of actin filament bundle assembly|GO:0032232,negative regulation of actin filament bundle assembly|GO:0010608,posttranscriptional regulation of gene expression|GO:0051494,negative regulation of cytoskeleton organization|GO:004…	GO:0043234,protein complex|GO:0005737,cytoplasm|GO:0032991,macromolecular complex|GO:0005853,eukaryotic translation elongation factor 1 complex|GO:0044464,cell part|GO:0005623,cell|GO:0005622,intracellular|GO:0044444,cytoplasmic part|GO:0044424,intracellular part	GO:0097159,organic cyclic compound binding|GO:0008135,translation factor activity, RNA binding|GO:0005085,guanyl-nucleotide exchange factor activity|GO:0003723,RNA binding|GO:0003676,nucleic acid binding|GO:0003746,translation elongation factor activity|GO:0098772,molecular function regulator|GO:1901363,heterocyclic compound binding|GO:0005488,binding		http://www.uniprot.org/uniprot/P32471					0.617735	-0.694941	0.226786	0.605201	GO:0005829;GO:0000811;GO:0031298;GO:1902983;GO:0000727;GO:1902975	cytosol|GINS complex|replication fork protection complex|DNA strand elongation involved in mitotic DNA replication|double-strand break repair via break-induced replication|mitotic DNA replication initiation
CL1184Contig1	0.409045	-1.28967	P14065	GCY1	GO:0019321,pentose metabolic process|GO:0019323,pentose catabolic process|GO:0046365,monosaccharide catabolic process|GO:0019751,polyol metabolic process|GO:0044281,small molecule metabolic process|GO:0070887,cellular response to chemical stimulus|GO:0044699,single-organism process|GO:0044712,single-organism catabolic process|GO:0044710,single-organism metabolic process|GO:0019568,arabinose catab…	GO:0005737,cytoplasm|GO:0044464,cell part|GO:0005623,cell|GO:0005622,intracellular|GO:0044424,intracellular part	GO:0004033,aldo-keto reductase (NADP) activity|GO:0004032,alditol:NADP+ 1-oxidoreductase activity|GO:0047953,glycerol 2-dehydrogenase (NADP+) activity|GO:0016614,oxidoreductase activity, acting on CH-OH group of donors|GO:0016616,oxidoreductase activity, acting on the CH-OH group of donors, NAD or NADP as acceptor|GO:0008106,alcohol dehydrogenase (NADP+) activity|GO:0097159,organic cyclic compoun…	sce01100,Metabolic pathways|sce00561,Glycerolipid metabolism	http://www.uniprot.org/uniprot/P14065					0.412535	-1.27741	0.140238	0.473677	GO:0016491	oxidoreductase activity
CL1Contig3881	0.725529	-0.462895	P0CX40	RPS8B	GO:0044238,primary metabolic process|GO:0090304,nucleic acid metabolic process|GO:0044249,cellular biosynthetic process|GO:0034641,cellular nitrogen compound metabolic process|GO:0006807,nitrogen compound metabolic process|GO:0034645,cellular macromolecule biosynthetic process|GO:0034660,ncRNA metabolic process|GO:0071840,cellular component organization or biogenesis|GO:0006139,nucleobase-contain…	GO:0022626,cytosolic ribosome|GO:0015935,small ribosomal subunit|GO:0043229,intracellular organelle|GO:0043228,non-membrane-bounded organelle|GO:0043226,organelle|GO:0022627,cytosolic small ribosomal subunit|GO:0005737,cytoplasm|GO:0044446,intracellular organelle part|GO:0030529,intracellular ribonucleoprotein complex|GO:0044391,ribosomal subunit|GO:0032991,macromolecular complex|GO:0005840,ribos…	GO:0003735,structural constituent of ribosome|GO:0005198,structural molecule activity	sce03010,Ribosome	http://www.uniprot.org/uniprot/P0CX40					0.844817	-0.243289	0.625805	0.908869	GO:0022627;GO:0003735;GO:0002181;GO:0000462	cytosolic small ribosomal subunit|structural constituent of ribosome|cytoplasmic translation|maturation of SSU-rRNA from tricistronic rRNA transcript (SSU-rRNA, 5.8S rRNA, LSU-rRNA)
CL696Contig1	1.8259	0.868605	P40961	PHB1	GO:0009892,negative regulation of metabolic process|GO:0080090,regulation of primary metabolic process|GO:0019222,regulation of metabolic process|GO:0048308,organelle inheritance|GO:0031324,negative regulation of cellular metabolic process|GO:0031323,regulation of cellular metabolic process|GO:0061024,membrane organization|GO:0006457,protein folding|GO:0009653,anatomical structure morphogenesis|G…	GO:0044464,cell part|GO:0031975,envelope|GO:0043229,intracellular organelle|GO:0043227,membrane-bounded organelle|GO:0043226,organelle|GO:0005737,cytoplasm|GO:0031090,organelle membrane|GO:0016020,membrane|GO:0044444,cytoplasmic part|GO:0005739,mitochondrion|GO:1990429,peroxisomal importomer complex|GO:1990351,transporter complex|GO:0031967,organelle envelope|GO:0031966,mitochondrial membrane|GO:…	GO:0005488,binding|GO:0005515,protein binding		http://www.uniprot.org/uniprot/P40961					0.812016	-0.300419	0.699136	0.940645	GO:0005743;GO:0005739;GO:0007007;GO:0000001;GO:0070584;GO:0045861;GO:0006457;GO:0001302	mitochondrial inner membrane|mitochondrion|inner mitochondrial membrane organization|mitochondrion inheritance|mitochondrion morphogenesis|negative regulation of proteolysis|protein folding|replicative cell aging
CL6021Contig1	0.656423	-0.607303	P0CX48	RPS11B	GO:0022607,cellular component assembly|GO:0043933,macromolecular complex subunit organization|GO:0043043,peptide biosynthetic process|GO:0000028,ribosomal small subunit assembly|GO:0044249,cellular biosynthetic process|GO:0034641,cellular nitrogen compound metabolic process|GO:0006807,nitrogen compound metabolic process|GO:0034645,cellular macromolecule biosynthetic process|GO:0034622,cellular ma…	GO:0022626,cytosolic ribosome|GO:0015935,small ribosomal subunit|GO:0043229,intracellular organelle|GO:0043228,non-membrane-bounded organelle|GO:0043226,organelle|GO:0022627,cytosolic small ribosomal subunit|GO:0005737,cytoplasm|GO:0044446,intracellular organelle part|GO:0030529,intracellular ribonucleoprotein complex|GO:0044391,ribosomal subunit|GO:0032991,macromolecular complex|GO:0005840,ribos…	GO:0097159,organic cyclic compound binding|GO:0019843,rRNA binding|GO:0003735,structural constituent of ribosome|GO:0003723,RNA binding|GO:0003676,nucleic acid binding|GO:0005198,structural molecule activity|GO:1901363,heterocyclic compound binding|GO:0005488,binding	sce03010,Ribosome	http://www.uniprot.org/uniprot/P0CX48					0.860858	-0.216152	0.639612	0.91615	GO:0022627;GO:0019843;GO:0003735;GO:0002181;GO:0000462;GO:0000028;GO:0006412	cytosolic small ribosomal subunit|rRNA binding|structural constituent of ribosome|cytoplasmic translation|maturation of SSU-rRNA from tricistronic rRNA transcript (SSU-rRNA, 5.8S rRNA, LSU-rRNA)|ribosomal small subunit assembly|translation
CL915Contig1	0.533423	-0.906648	P17967	PDI1	GO:0006457,protein folding|GO:0042592,homeostatic process|GO:0050789,regulation of biological process|GO:0044699,single-organism process|GO:0044267,cellular protein metabolic process|GO:0044710,single-organism metabolic process|GO:0044260,cellular macromolecule metabolic process|GO:0071704,organic substance metabolic process|GO:0065007,biological regulation|GO:0065008,regulation of biological qua…	GO:0005737,cytoplasm|GO:0012505,endomembrane system|GO:0005783,endoplasmic reticulum|GO:0044432,endoplasmic reticulum part|GO:0043233,organelle lumen|GO:0044464,cell part|GO:0044444,cytoplasmic part|GO:0031974,membrane-enclosed lumen|GO:0005622,intracellular|GO:0044446,intracellular organelle part|GO:0070013,intracellular organelle lumen|GO:0043229,intracellular organelle|GO:0005788,endoplasmic r…	GO:0005488,binding|GO:0016853,isomerase activity|GO:0005515,protein binding|GO:0015036,disulfide oxidoreductase activity|GO:0016860,intramolecular oxidoreductase activity|GO:0051082,unfolded protein binding|GO:0003824,catalytic activity|GO:0003756,protein disulfide isomerase activity|GO:0016667,oxidoreductase activity, acting on a sulfur group of donors|GO:0016864,intramolecular oxidoreductase ac…	sce04141,Protein processing in endoplasmic reticulum	http://www.uniprot.org/uniprot/P17967					0.274278	-1.86629	0.000856624	0.0131278	GO:0005788;GO:0003756;GO:0045454	endoplasmic reticulum lumen|protein disulfide isomerase activity|cell redox homeostasis
CL1Contig2955	0.567779	-0.816599	P08524	ERG20	GO:0033384,geranyl diphosphate biosynthetic process|GO:0033383,geranyl diphosphate metabolic process|GO:0044249,cellular biosynthetic process|GO:0044281,small molecule metabolic process|GO:0044283,small molecule biosynthetic process|GO:1901362,organic cyclic compound biosynthetic process|GO:0044699,single-organism process|GO:1901576,organic substance biosynthetic process|GO:0044108,cellular alcoh…	GO:0005737,cytoplasm|GO:0005783,endoplasmic reticulum|GO:0044464,cell part|GO:0043229,intracellular organelle|GO:0005623,cell|GO:0005622,intracellular|GO:0044444,cytoplasmic part|GO:0012505,endomembrane system|GO:0044424,intracellular part|GO:0043227,membrane-bounded organelle|GO:0043226,organelle|GO:0043231,intracellular membrane-bounded organelle	GO:0043169,cation binding|GO:0004161,dimethylallyltranstransferase activity|GO:0004659,prenyltransferase activity|GO:0003824,catalytic activity|GO:0043167,ion binding|GO:0016765,transferase activity, transferring alkyl or aryl (other than methyl) groups|GO:0016740,transferase activity|GO:0004337,geranyltranstransferase activity|GO:0005488,binding|GO:0046872,metal ion binding	sce00900,Terpenoid backbone biosynthesis|sce01130,Biosynthesis of antibiotics|sce01110,Biosynthesis of secondary metabolites|sce01100,Metabolic pathways	http://www.uniprot.org/uniprot/P08524					5.4972	2.4587	0.00924912	0.0810578	GO:0005737;GO:0004161;GO:0004337;GO:0046872;GO:0045337;GO:0033384	cytoplasm|dimethylallyltranstransferase activity|geranyltranstransferase activity|metal ion binding|farnesyl diphosphate biosynthetic process|geranyl diphosphate biosynthetic process
CL2389Contig1	0.706807	-0.500613	P48589	RPS12	GO:0044249,cellular biosynthetic process|GO:0034641,cellular nitrogen compound metabolic process|GO:0006807,nitrogen compound metabolic process|GO:0034645,cellular macromolecule biosynthetic process|GO:1901576,organic substance biosynthetic process|GO:0044267,cellular protein metabolic process|GO:0044260,cellular macromolecule metabolic process|GO:0043043,peptide biosynthetic process|GO:0071704,o…	GO:0022626,cytosolic ribosome|GO:0015935,small ribosomal subunit|GO:0043229,intracellular organelle|GO:0043228,non-membrane-bounded organelle|GO:0043226,organelle|GO:0022627,cytosolic small ribosomal subunit|GO:0005737,cytoplasm|GO:0044446,intracellular organelle part|GO:0030529,intracellular ribonucleoprotein complex|GO:0044391,ribosomal subunit|GO:0032991,macromolecular complex|GO:0005840,ribos…	GO:0003735,structural constituent of ribosome|GO:0005198,structural molecule activity	sce03010,Ribosome	http://www.uniprot.org/uniprot/P48589					0.753448	-0.408419	0.447248	0.805638	GO:0005840;GO:0003735;GO:0006412	ribosome|structural constituent of ribosome|translation
CL1691Contig1	0.83122	-0.266698	P0C2H8	RPL31A	GO:0006450,regulation of translational fidelity|GO:0080090,regulation of primary metabolic process|GO:0019222,regulation of metabolic process|GO:0051246,regulation of protein metabolic process|GO:0031323,regulation of cellular metabolic process|GO:0044249,cellular biosynthetic process|GO:0034641,cellular nitrogen compound metabolic process|GO:0006807,nitrogen compound metabolic process|GO:0034645…	GO:0022626,cytosolic ribosome|GO:0022625,cytosolic large ribosomal subunit|GO:0043229,intracellular organelle|GO:0043228,non-membrane-bounded organelle|GO:0015934,large ribosomal subunit|GO:0043226,organelle|GO:0005737,cytoplasm|GO:0030529,intracellular ribonucleoprotein complex|GO:0044391,ribosomal subunit|GO:0032991,macromolecular complex|GO:0005840,ribosome|GO:0043232,intracellular non-membran…	GO:0003735,structural constituent of ribosome|GO:0005198,structural molecule activity	sce03010,Ribosome	http://www.uniprot.org/uniprot/P0C2H8					0.903508	-0.146391	0.827931	0.981157	GO:0005737;GO:0005829;GO:0005634;GO:0005524;GO:0061631;GO:0061630;GO:0031625;GO:0031145;GO:0051301;GO:1902426;GO:0007067;GO:0045842;GO:0000209;GO:0042787	cytoplasm|cytosol|nucleus|ATP binding|ubiquitin conjugating enzyme activity|ubiquitin protein ligase activity|ubiquitin protein ligase binding|anaphase-promoting complex-dependent catabolic process|cell division|deactivation of mitotic spindle assembly checkpoint|mitotic nuclear division|positive regulation of mitotic metaphase/anaphase transition|protein polyubiquitination|protein ubiquitination…
CL1Contig220	0.809226	-0.305385	P43616	DUG1	GO:0044248,cellular catabolic process|GO:0034641,cellular nitrogen compound metabolic process|GO:0006807,nitrogen compound metabolic process|GO:0044237,cellular metabolic process|GO:1901575,organic substance catabolic process|GO:0042219,cellular modified amino acid catabolic process|GO:0071704,organic substance metabolic process|GO:0006749,glutathione metabolic process|GO:0006508,proteolysis|GO:0…	GO:0005737,cytoplasm|GO:0044464,cell part|GO:0005623,cell|GO:0005622,intracellular|GO:0044424,intracellular part	GO:0016787,hydrolase activity|GO:0003824,catalytic activity|GO:0008242,omega peptidase activity|GO:0016805,dipeptidase activity|GO:0043169,cation binding|GO:0043167,ion binding|GO:0008238,exopeptidase activity|GO:0070011,peptidase activity, acting on L-amino acid peptides|GO:0005488,binding|GO:0070573,metallodipeptidase activity|GO:0034701,tripeptidase activity|GO:0008233,peptidase activity|GO:00…	sce00480,Glutathione metabolism|sce01100,Metabolic pathways	http://www.uniprot.org/uniprot/P43616					0.856475	-0.223517	0.661356	0.928053	GO:0005737;GO:0005829;GO:0005634;GO:0070573;GO:0008270;GO:0006751;GO:0043171	cytoplasm|cytosol|nucleus|metallodipeptidase activity|zinc ion binding|glutathione catabolic process|peptide catabolic process
CL87Contig3	0.519761	-0.944081	P14832	CPR1	GO:0008104,protein localization|GO:0048468,cell development|GO:0006476,protein deacetylation|GO:0071840,cellular component organization or biogenesis|GO:0044710,single-organism metabolic process|GO:0040020,regulation of meiotic nuclear division|GO:0045787,positive regulation of cell cycle|GO:0048869,cellular developmental process|GO:0018193,peptidyl-amino acid modification|GO:0034293,sexual sporu…	GO:0031970,organelle envelope lumen|GO:0031974,membrane-enclosed lumen|GO:0031975,envelope|GO:0043229,intracellular organelle|GO:0043228,non-membrane-bounded organelle|GO:0000785,chromatin|GO:0000228,nuclear chromosome|GO:0043227,membrane-bounded organelle|GO:0043226,organelle|GO:0005737,cytoplasm|GO:0031981,nuclear lumen|GO:0005634,nucleus|GO:0044444,cytoplasmic part|GO:0005739,mitochondrion|GO:…	GO:0042277,peptide binding|GO:0016853,isomerase activity|GO:0033218,amide binding|GO:0008144,drug binding|GO:0003824,catalytic activity|GO:0005488,binding|GO:0003755,peptidyl-prolyl cis-trans isomerase activity|GO:0016018,cyclosporin A binding|GO:0016859,cis-trans isomerase activity		http://www.uniprot.org/uniprot/P14832					0.303915	-1.71826	0.00334389	0.0382546	GO:0005739;GO:0003755;GO:0006457	mitochondrion|peptidyl-prolyl cis-trans isomerase activity|protein folding
CL1Contig785	0.684918	-0.545997	P36113	HEL1	GO:0043933,macromolecular complex subunit organization|GO:0044248,cellular catabolic process|GO:0036205,histone catabolic process|GO:0071840,cellular component organization or biogenesis|GO:0044267,cellular protein metabolic process|GO:0044710,single-organism metabolic process|GO:0044265,cellular macromolecule catabolic process|GO:0044260,cellular macromolecule metabolic process|GO:0016574,histon…	GO:0043234,protein complex|GO:0005737,cytoplasm|GO:0032991,macromolecular complex|GO:1902494,catalytic complex|GO:0044464,cell part|GO:0000151,ubiquitin ligase complex|GO:0005623,cell|GO:0005622,intracellular|GO:1990234,transferase complex|GO:0044424,intracellular part	GO:0019787,ubiquitin-like protein transferase activity|GO:0043169,cation binding|GO:0046914,transition metal ion binding|GO:0004842,ubiquitin-protein transferase activity|GO:0043167,ion binding|GO:0003824,catalytic activity|GO:0016740,transferase activity|GO:0008270,zinc ion binding|GO:0003676,nucleic acid binding|GO:0097159,organic cyclic compound binding|GO:0046872,metal ion binding|GO:0016874,…		http://www.uniprot.org/uniprot/P36113					Inf	Inf	0.000647328	0.0106527	GO:0009346;GO:0005737;GO:0005829;GO:0005634;GO:0005524;GO:0003878;GO:0006085;GO:0006101;GO:0006633	citrate lyase complex|cytoplasm|cytosol|nucleus|ATP binding|ATP citrate synthase activity|acetyl-CoA biosynthetic process|citrate metabolic process|fatty acid biosynthetic process
CL9Contig6	0.752884	-0.409501	P48570	LYS20	GO:0034728,nucleosome organization|GO:0044238,primary metabolic process|GO:0043933,macromolecular complex subunit organization|GO:0006139,nucleobase-containing compound metabolic process|GO:0019752,carboxylic acid metabolic process|GO:0006553,lysine metabolic process|GO:0090304,nucleic acid metabolic process|GO:0043436,oxoacid metabolic process|GO:0034641,cellular nitrogen compound metabolic proc…	GO:0005737,cytoplasm|GO:0043231,intracellular membrane-bounded organelle|GO:0005634,nucleus|GO:0044464,cell part|GO:0005623,cell|GO:0005622,intracellular|GO:0043229,intracellular organelle|GO:0044424,intracellular part|GO:0043227,membrane-bounded organelle|GO:0043226,organelle	GO:0046912,transferase activity, transferring acyl groups, acyl groups converted into alkyl on transfer|GO:0004410,homocitrate synthase activity|GO:0003824,catalytic activity|GO:0016740,transferase activity|GO:0016746,transferase activity, transferring acyl groups	sce00300,Lysine biosynthesis|sce01100,Metabolic pathways|sce00620,Pyruvate metabolism|sce01230,Biosynthesis of amino acids|sce01130,Biosynthesis of antibiotics|sce01210,2-Oxocarboxylic acid metabolism	http://www.uniprot.org/uniprot/P48570					1.79364	0.842887	0.815067	0.978272
CL1Contig2840	0.824973	-0.277581	P0CX23	RPL20A	GO:0044249,cellular biosynthetic process|GO:0034641,cellular nitrogen compound metabolic process|GO:0006807,nitrogen compound metabolic process|GO:0034645,cellular macromolecule biosynthetic process|GO:1901576,organic substance biosynthetic process|GO:0044267,cellular protein metabolic process|GO:0044260,cellular macromolecule metabolic process|GO:0043043,peptide biosynthetic process|GO:0071704,o…	GO:0022626,cytosolic ribosome|GO:0022625,cytosolic large ribosomal subunit|GO:0043229,intracellular organelle|GO:0043228,non-membrane-bounded organelle|GO:0015934,large ribosomal subunit|GO:0043226,organelle|GO:0005737,cytoplasm|GO:0030529,intracellular ribonucleoprotein complex|GO:0044391,ribosomal subunit|GO:0032991,macromolecular complex|GO:0005840,ribosome|GO:0043232,intracellular non-membran…	GO:0003735,structural constituent of ribosome|GO:0005198,structural molecule activity|GO:0097159,organic cyclic compound binding|GO:0003723,RNA binding|GO:0003676,nucleic acid binding|GO:1901363,heterocyclic compound binding|GO:0005488,binding	sce03010,Ribosome	http://www.uniprot.org/uniprot/P0CX23					0.76247	-0.391248	0.391621	0.76494	GO:0022625;GO:0003735;GO:0002181;GO:0006412	cytosolic large ribosomal subunit|structural constituent of ribosome|cytoplasmic translation|translation
CL1Contig838	0.73873	-0.43688	P05749	RPL22A	GO:0044249,cellular biosynthetic process|GO:0034641,cellular nitrogen compound metabolic process|GO:0006807,nitrogen compound metabolic process|GO:0034645,cellular macromolecule biosynthetic process|GO:1901576,organic substance biosynthetic process|GO:0044267,cellular protein metabolic process|GO:0044260,cellular macromolecule metabolic process|GO:0043043,peptide biosynthetic process|GO:0071704,o…	GO:0022626,cytosolic ribosome|GO:0022625,cytosolic large ribosomal subunit|GO:0043229,intracellular organelle|GO:0043228,non-membrane-bounded organelle|GO:0015934,large ribosomal subunit|GO:0043226,organelle|GO:0005737,cytoplasm|GO:0030529,intracellular ribonucleoprotein complex|GO:0044391,ribosomal subunit|GO:0032991,macromolecular complex|GO:0005840,ribosome|GO:0043232,intracellular non-membran…	GO:0003735,structural constituent of ribosome|GO:0005198,structural molecule activity|GO:0097159,organic cyclic compound binding|GO:0003723,RNA binding|GO:0003676,nucleic acid binding|GO:1901363,heterocyclic compound binding|GO:0005488,binding	sce03010,Ribosome	http://www.uniprot.org/uniprot/P05749					1.04306	0.0608235	0.904995	0.998975	GO:0016021;GO:0005743;GO:0055085	integral component of membrane|mitochondrial inner membrane|transmembrane transport
comp52018_c0_seq1_2	0.694518	-0.525917	Q04062	RPN9	GO:0022607,cellular component assembly|GO:0070271,protein complex biogenesis|GO:0043933,macromolecular complex subunit organization|GO:0044248,cellular catabolic process|GO:0043248,proteasome assembly|GO:0034622,cellular macromolecular complex assembly|GO:0043632,modification-dependent macromolecule catabolic process|GO:0071840,cellular component organization or biogenesis|GO:0044267,cellular pro…	GO:0022624,proteasome accessory complex|GO:0043229,intracellular organelle|GO:0031597,cytosolic proteasome complex|GO:0043227,membrane-bounded organelle|GO:0043226,organelle|GO:0008541,proteasome regulatory particle, lid subcomplex|GO:0005737,cytoplasm|GO:0005838,proteasome regulatory particle|GO:0005634,nucleus|GO:0034515,proteasome storage granule|GO:0000502,proteasome complex|GO:0043234,protei…	GO:0005488,binding|GO:0005515,protein binding|GO:0005198,structural molecule activity	sce03050,Proteasome	http://www.uniprot.org/uniprot/Q04062					0.847854	-0.238112	0.894109	0.996937	GO:0005852;GO:0003743;GO:0002183	eukaryotic translation initiation factor 3 complex|translation initiation factor activity|cytoplasmic translational initiation
CL1Contig708	0.786501	-0.346479	P40024	ARB1	GO:0051169,nuclear transport|GO:0051168,nuclear export|GO:0033750,ribosome localization|GO:0033753,establishment of ribosome localization|GO:0071166,ribonucleoprotein complex localization|GO:0051656,establishment of organelle localization|GO:0071840,cellular component organization or biogenesis|GO:0042254,ribosome biogenesis|GO:0044699,single-organism process|GO:0022613,ribonucleoprotein complex …	GO:0005737,cytoplasm|GO:0043231,intracellular membrane-bounded organelle|GO:0005634,nucleus|GO:0044464,cell part|GO:0005623,cell|GO:0005622,intracellular|GO:0043229,intracellular organelle|GO:0044424,intracellular part|GO:0043227,membrane-bounded organelle|GO:0043226,organelle	GO:0035639,purine ribonucleoside triphosphate binding|GO:0005488,binding|GO:0016887,ATPase activity|GO:0043167,ion binding|GO:1901363,heterocyclic compound binding|GO:1901265,nucleoside phosphate binding|GO:0001882,nucleoside binding|GO:0042624,ATPase activity, uncoupled|GO:0000166,nucleotide binding|GO:0001883,purine nucleoside binding|GO:0032549,ribonucleoside binding|GO:0017076,purine nucleoti…		http://www.uniprot.org/uniprot/P40024					1.4099	0.495597	0.849939	0.98447	GO:0005737;GO:0005634;GO:0005524;GO:0042624;GO:0000056;GO:0042254	cytoplasm|nucleus|ATP binding|ATPase activity, uncoupled|ribosomal small subunit export from nucleus|ribosome biogenesis
CL1Contig495	0.501013	-0.997081	Q02891	EEB1	GO:0006633,fatty acid biosynthetic process|GO:0006631,fatty acid metabolic process|GO:0019752,carboxylic acid metabolic process|GO:0044248,cellular catabolic process|GO:0009062,fatty acid catabolic process|GO:0044281,small molecule metabolic process|GO:0044282,small molecule catabolic process|GO:0044283,small molecule biosynthetic process|GO:0044242,cellular lipid catabolic process|GO:0072330,mon…		GO:0016787,hydrolase activity|GO:0034338,short-chain carboxylesterase activity|GO:0016788,hydrolase activity, acting on ester bonds|GO:0004026,alcohol O-acetyltransferase activity|GO:0016407,acetyltransferase activity|GO:0052689,carboxylic ester hydrolase activity|GO:0016740,transferase activity|GO:0003824,catalytic activity|GO:0016414,O-octanoyltransferase activity|GO:0016415,octanoyltransferase…		http://www.uniprot.org/uniprot/Q02891					0.885972	-0.174666	0.942775	1	GO:0005829;GO:0005634;GO:0005525;GO:0003924;GO:0016151;GO:0019627	cytosol|nucleus|GTP binding|GTPase activity|nickel cation binding|urea metabolic process
CL6172Contig1	0.706251	-0.501747	P00445	SOD1	GO:0080090,regulation of primary metabolic process|GO:0019222,regulation of metabolic process|GO:0055070,copper ion homeostasis|GO:0016043,cellular component organization|GO:0055076,transition metal ion homeostasis|GO:0098771,inorganic ion homeostasis|GO:1901362,organic cyclic compound biosynthetic process|GO:0071840,cellular component organization or biogenesis|GO:0036003,positive regulation of …	GO:0031970,organelle envelope lumen|GO:0031974,membrane-enclosed lumen|GO:0031975,envelope|GO:0043229,intracellular organelle|GO:0043227,membrane-bounded organelle|GO:0043226,organelle|GO:0005737,cytoplasm|GO:0005634,nucleus|GO:0005740,mitochondrial envelope|GO:0005739,mitochondrion|GO:0005758,mitochondrial intermembrane space|GO:0031967,organelle envelope|GO:0043231,intracellular membrane-bounde…	GO:0016721,oxidoreductase activity, acting on superoxide radicals as acceptor|GO:0043169,cation binding|GO:0016209,antioxidant activity|GO:0043167,ion binding|GO:0003824,catalytic activity|GO:0005488,binding|GO:0005515,protein binding|GO:0004784,superoxide dismutase activity|GO:0046872,metal ion binding|GO:0016491,oxidoreductase activity|GO:0046914,transition metal ion binding|GO:0008270,zinc ion…	sce04146,Peroxisome|sce04213,Longevity regulating pathway - multiple species	http://www.uniprot.org/uniprot/P00445					0.277418	-1.84987	0.00186518	0.0243473	GO:0005737;GO:0046872;GO:0004784	cytoplasm|metal ion binding|superoxide dismutase activity
CL1Contig3915	0.749188	-0.4166	P0CX46	RPL2B	GO:0044249,cellular biosynthetic process|GO:0034641,cellular nitrogen compound metabolic process|GO:0006807,nitrogen compound metabolic process|GO:0034645,cellular macromolecule biosynthetic process|GO:1901576,organic substance biosynthetic process|GO:0044267,cellular protein metabolic process|GO:0044260,cellular macromolecule metabolic process|GO:0043043,peptide biosynthetic process|GO:0071704,o…	GO:0022626,cytosolic ribosome|GO:0022625,cytosolic large ribosomal subunit|GO:0043229,intracellular organelle|GO:0043228,non-membrane-bounded organelle|GO:0015934,large ribosomal subunit|GO:0043226,organelle|GO:0005737,cytoplasm|GO:0030529,intracellular ribonucleoprotein complex|GO:0044391,ribosomal subunit|GO:0032991,macromolecular complex|GO:0005840,ribosome|GO:0043232,intracellular non-membran…	GO:0097159,organic cyclic compound binding|GO:0019843,rRNA binding|GO:0003735,structural constituent of ribosome|GO:0003723,RNA binding|GO:0003676,nucleic acid binding|GO:0005198,structural molecule activity|GO:1901363,heterocyclic compound binding|GO:0005488,binding	sce03010,Ribosome	http://www.uniprot.org/uniprot/P0CX46					0.984133	-0.0230745	0.957997	1	GO:0022625;GO:0019843;GO:0003735;GO:0002181	cytosolic large ribosomal subunit|rRNA binding|structural constituent of ribosome|cytoplasmic translation
comp52954_c0_seq1_1	0.703188	-0.508018	Q01477	UBP3	GO:0009991,response to extracellular stimulus|GO:0044238,primary metabolic process|GO:0051234,establishment of localization|GO:0008152,metabolic process|GO:0060341,regulation of cellular localization|GO:0006950,response to stress|GO:0051049,regulation of transport|GO:0032386,regulation of intracellular transport|GO:0016236,macroautophagy|GO:0031667,response to nutrient levels|GO:0044248,cellular …	GO:0005737,cytoplasm|GO:0044464,cell part|GO:0005623,cell|GO:0005622,intracellular|GO:0044424,intracellular part|GO:0043234,protein complex|GO:0032991,macromolecular complex|GO:1990861,Ubp3-Bre5 deubiquitination complex	GO:0005488,binding|GO:0016787,hydrolase activity|GO:0019783,ubiquitin-like protein-specific protease activity|GO:0005515,protein binding|GO:0097159,organic cyclic compound binding|GO:0044822,poly(A) RNA binding|GO:1901363,heterocyclic compound binding|GO:0004843,thiol-dependent ubiquitin-specific protease activity|GO:0003824,catalytic activity|GO:0070011,peptidase activity, acting on L-amino acid…	sce04139,Regulation of mitophagy - yeast	http://www.uniprot.org/uniprot/Q01477					1.59448	0.67309	0.240818	0.622767	GO:0005654;GO:0005634;GO:0000502;GO:0004843;GO:0043161;GO:0016579	nucleoplasm|nucleus|proteasome complex|thiol-dependent ubiquitin-specific protease activity|proteasome-mediated ubiquitin-dependent protein catabolic process|protein deubiquitination
CL115Contig1	0.831905	-0.26551	P35176	CPR5	GO:0044267,cellular protein metabolic process|GO:0000413,protein peptidyl-prolyl isomerization|GO:0006457,protein folding|GO:0018208,peptidyl-proline modification|GO:0044260,cellular macromolecule metabolic process|GO:0044238,primary metabolic process|GO:0019538,protein metabolic process|GO:0044237,cellular metabolic process|GO:0009987,cellular process|GO:0006464,cellular protein modification pro…	GO:0005737,cytoplasm|GO:0012505,endomembrane system|GO:0005783,endoplasmic reticulum|GO:0044432,endoplasmic reticulum part|GO:0043233,organelle lumen|GO:0044464,cell part|GO:0044444,cytoplasmic part|GO:0031974,membrane-enclosed lumen|GO:0005622,intracellular|GO:0044446,intracellular organelle part|GO:0070013,intracellular organelle lumen|GO:0043229,intracellular organelle|GO:0005788,endoplasmic r…	GO:0042277,peptide binding|GO:0016853,isomerase activity|GO:0033218,amide binding|GO:0016859,cis-trans isomerase activity|GO:0003824,catalytic activity|GO:0005488,binding|GO:0003755,peptidyl-prolyl cis-trans isomerase activity		http://www.uniprot.org/uniprot/P35176					0.966152	-0.0496781	0.990505	1	GO:0005788;GO:0016021;GO:0003755;GO:0006457	endoplasmic reticulum lumen|integral component of membrane|peptidyl-prolyl cis-trans isomerase activity|protein folding
CL723Contig1	1.65632	0.727985	P32567	PAH1	GO:0080090,regulation of primary metabolic process|GO:0019222,regulation of metabolic process|GO:0061025,membrane fusion|GO:0061024,membrane organization|GO:1901362,organic cyclic compound biosynthetic process|GO:1901360,organic cyclic compound metabolic process|GO:0044710,single-organism metabolic process|GO:0044711,single-organism biosynthetic process|GO:0097576,vacuole fusion|GO:0060255,regula…	GO:0005635,nuclear envelope|GO:0005783,endoplasmic reticulum|GO:0031975,envelope|GO:0042175,nuclear outer membrane-endoplasmic reticulum membrane network|GO:0043229,intracellular organelle|GO:0043227,membrane-bounded organelle|GO:0043226,organelle|GO:0019898,extrinsic component of membrane|GO:0031090,organelle membrane|GO:0005773,vacuole|GO:0005634,nucleus|GO:0016020,membrane|GO:0044432,endoplasm…	GO:0016787,hydrolase activity|GO:0016791,phosphatase activity|GO:0044212,transcription regulatory region DNA binding|GO:0097159,organic cyclic compound binding|GO:0003677,DNA binding|GO:0001067,regulatory region nucleic acid binding|GO:0016788,hydrolase activity, acting on ester bonds|GO:1901363,heterocyclic compound binding|GO:0042578,phosphoric ester hydrolase activity|GO:0003824,catalytic acti…	sce00564,Glycerophospholipid metabolism|sce01100,Metabolic pathways|sce01110,Biosynthesis of secondary metabolites|sce00561,Glycerolipid metabolism	http://www.uniprot.org/uniprot/P32567					0.630926	-0.664457	0.161079	0.507722
CL432Contig2	0.714001	-0.486002	P21147	OLE1	GO:0006633,fatty acid biosynthetic process|GO:0006631,fatty acid metabolic process|GO:0006636,unsaturated fatty acid biosynthetic process|GO:0048308,organelle inheritance|GO:0019752,carboxylic acid metabolic process|GO:0044249,cellular biosynthetic process|GO:0044281,small molecule metabolic process|GO:0044283,small molecule biosynthetic process|GO:0007005,mitochondrion organization|GO:0072330,mo…	GO:0005783,endoplasmic reticulum|GO:0005789,endoplasmic reticulum membrane|GO:0042175,nuclear outer membrane-endoplasmic reticulum membrane network|GO:0043229,intracellular organelle|GO:0030176,integral component of endoplasmic reticulum membrane|GO:0031301,integral component of organelle membrane|GO:0031300,intrinsic component of organelle membrane|GO:0043227,membrane-bounded organelle|GO:004322…	GO:0043169,cation binding|GO:0046872,metal ion binding|GO:0020037,heme binding|GO:0046906,tetrapyrrole binding|GO:0016215,acyl-CoA desaturase activity|GO:0016717,oxidoreductase activity, acting on paired donors, with oxidation of a pair of donors resulting in the reduction of molecular oxygen to two molecules of water|GO:0016705,oxidoreductase activity, acting on paired donors, with incorporation…	sce01040,Biosynthesis of unsaturated fatty acids|sce01212,Fatty acid metabolism	http://www.uniprot.org/uniprot/P21147					0.845264	-0.242527	0.544636	0.868462	GO:0016021;GO:0020037;GO:0046872;GO:0004768;GO:0006636	integral component of membrane|heme binding|metal ion binding|stearoyl-CoA 9-desaturase activity|unsaturated fatty acid biosynthetic process
CL28Contig1	0.600369	-0.73608	Q08387	DNL4	GO:0044238,primary metabolic process|GO:0051103,DNA ligation involved in DNA repair|GO:0090304,nucleic acid metabolic process|GO:0044249,cellular biosynthetic process|GO:0034641,cellular nitrogen compound metabolic process|GO:0006807,nitrogen compound metabolic process|GO:0034645,cellular macromolecule biosynthetic process|GO:1901576,organic substance biosynthetic process|GO:1901362,organic cycli…	GO:0032807,DNA ligase IV complex|GO:0031974,membrane-enclosed lumen|GO:0043229,intracellular organelle|GO:0043228,non-membrane-bounded organelle|GO:0000785,chromatin|GO:0000228,nuclear chromosome|GO:0043227,membrane-bounded organelle|GO:0043226,organelle|GO:0031981,nuclear lumen|GO:0005634,nucleus|GO:0044454,nuclear chromosome part|GO:0005694,chromosome|GO:0000790,nuclear chromatin|GO:0043234,pro…	GO:0035639,purine ribonucleoside triphosphate binding|GO:0016886,ligase activity, forming phosphoric ester bonds|GO:0003910,DNA ligase (ATP) activity|GO:0003676,nucleic acid binding|GO:0003677,DNA binding|GO:0043167,ion binding|GO:1901363,heterocyclic compound binding|GO:1901265,nucleoside phosphate binding|GO:0001882,nucleoside binding|GO:0043168,anion binding|GO:0043169,cation binding|GO:000016…	sce03450,Non-homologous end-joining	http://www.uniprot.org/uniprot/Q08387					0.635497	-0.654043	0.551935	0.871915	GO:0005737;GO:0005829;GO:0005634;GO:0003723;GO:0006364	cytoplasm|cytosol|nucleus|RNA binding|rRNA processing
CL1Contig262	0.57194	-0.806065	Q08208	NOP12	GO:0090304,nucleic acid metabolic process|GO:0034641,cellular nitrogen compound metabolic process|GO:0006807,nitrogen compound metabolic process|GO:0000470,maturation of LSU-rRNA|GO:0034660,ncRNA metabolic process|GO:0071840,cellular component organization or biogenesis|GO:0042273,ribosomal large subunit biogenesis|GO:0006139,nucleobase-containing compound metabolic process|GO:0044260,cellular ma…	GO:0031974,membrane-enclosed lumen|GO:0030684,preribosome|GO:0043229,intracellular organelle|GO:0043228,non-membrane-bounded organelle|GO:0043227,membrane-bounded organelle|GO:0043226,organelle|GO:0031981,nuclear lumen|GO:0005730,nucleolus|GO:0005634,nucleus|GO:0030529,intracellular ribonucleoprotein complex|GO:0032991,macromolecular complex|GO:0043231,intracellular membrane-bounded organelle|GO:…	GO:0005515,protein binding|GO:0097159,organic cyclic compound binding|GO:0000166,nucleotide binding|GO:0036094,small molecule binding|GO:0003723,RNA binding|GO:0003676,nucleic acid binding|GO:0019843,rRNA binding|GO:1901363,heterocyclic compound binding|GO:1901265,nucleoside phosphate binding|GO:0005488,binding		http://www.uniprot.org/uniprot/Q08208					0.145087	-2.78501	4.18592e-06	0.000159011	GO:0016020;GO:0005802;GO:0097001;GO:0051861;GO:0017089;GO:0070273;GO:0035621;GO:0006869;GO:0015031	membrane|trans-Golgi network|ceramide binding|glycolipid binding|glycolipid transporter activity|phosphatidylinositol-4-phosphate binding|ER to Golgi ceramide transport|lipid transport|protein transport
CL499Contig1	1.38227	0.467034	P18544	ARG8	GO:0006592,ornithine biosynthetic process|GO:0006591,ornithine metabolic process|GO:0019752,carboxylic acid metabolic process|GO:0044249,cellular biosynthetic process|GO:0006807,nitrogen compound metabolic process|GO:0044281,small molecule metabolic process|GO:0044283,small molecule biosynthetic process|GO:0009064,glutamine family amino acid metabolic process|GO:0044699,single-organism process|GO…	GO:0005737,cytoplasm|GO:0043231,intracellular membrane-bounded organelle|GO:0043233,organelle lumen|GO:0044464,cell part|GO:0044444,cytoplasmic part|GO:0031974,membrane-enclosed lumen|GO:0005622,intracellular|GO:0044446,intracellular organelle part|GO:0070013,intracellular organelle lumen|GO:0043229,intracellular organelle|GO:0005739,mitochondrion|GO:0044429,mitochondrial part|GO:0005759,mitochon…	GO:0043168,anion binding|GO:0003824,catalytic activity|GO:0097159,organic cyclic compound binding|GO:1901363,heterocyclic compound binding|GO:0008483,transaminase activity|GO:0016740,transferase activity|GO:0048037,cofactor binding|GO:0030170,pyridoxal phosphate binding|GO:0005488,binding|GO:0043167,ion binding|GO:0016769,transferase activity, transferring nitrogenous groups|GO:0003992,N2-acetyl-…	sce01110,Biosynthesis of secondary metabolites|sce01100,Metabolic pathways|sce00220,Arginine biosynthesis|sce01230,Biosynthesis of amino acids|sce01130,Biosynthesis of antibiotics|sce01210,2-Oxocarboxylic acid metabolism	http://www.uniprot.org/uniprot/P18544					2.13159	1.09193	0.0436216	0.237055	GO:0005742;GO:0046930;GO:0015288;GO:0015266;GO:0006811;GO:0030150	mitochondrial outer membrane translocase complex|pore complex|porin activity|protein channel activity|ion transport|protein import into mitochondrial matrix
CL5039Contig1	0.712752	-0.488529	P40047	ALD5	GO:0019752,carboxylic acid metabolic process|GO:0034310,primary alcohol catabolic process|GO:0044281,small molecule metabolic process|GO:0044282,small molecule catabolic process|GO:0044283,small molecule biosynthetic process|GO:0072330,monocarboxylic acid biosynthetic process|GO:0044699,single-organism process|GO:0044712,single-organism catabolic process|GO:1901576,organic substance biosynthetic …	GO:0005737,cytoplasm|GO:0043231,intracellular membrane-bounded organelle|GO:0043233,organelle lumen|GO:0044464,cell part|GO:0044444,cytoplasmic part|GO:0031974,membrane-enclosed lumen|GO:0005622,intracellular|GO:0044446,intracellular organelle part|GO:0070013,intracellular organelle lumen|GO:0043229,intracellular organelle|GO:0005739,mitochondrion|GO:0044429,mitochondrial part|GO:0005759,mitochon…	GO:0004030,aldehyde dehydrogenase [NAD(P)+] activity|GO:0004029,aldehyde dehydrogenase (NAD) activity|GO:0016620,oxidoreductase activity, acting on the aldehyde or oxo group of donors, NAD or NADP as acceptor|GO:0003824,catalytic activity|GO:0016903,oxidoreductase activity, acting on the aldehyde or oxo group of donors|GO:0016491,oxidoreductase activity	sce00280,Valine, leucine and isoleucine degradation|sce01110,Biosynthesis of secondary metabolites|sce00310,Lysine degradation|sce01100,Metabolic pathways|sce00410,beta-Alanine metabolism|sce00340,Histidine metabolism|sce00071,Fatty acid degradation|sce00330,Arginine and proline metabolism|sce00620,Pyruvate metabolism|sce00010,Glycolysis / Gluconeogenesis|sce00380,Tryptophan metabolism|sce00561,G…	http://www.uniprot.org/uniprot/P40047					0.556543	-0.845435	0.102962	0.39821	GO:0005737;GO:0004029	cytoplasm|aldehyde dehydrogenase (NAD) activity
CL1Contig2348	1.77645	0.828998	Q07729	GUD1	GO:0044248,cellular catabolic process|GO:0034641,cellular nitrogen compound metabolic process|GO:0006807,nitrogen compound metabolic process|GO:0044281,small molecule metabolic process|GO:0046113,nucleobase catabolic process|GO:0072521,purine-containing compound metabolic process|GO:0072523,purine-containing compound catabolic process|GO:0044699,single-organism process|GO:1901361,organic cyclic c…	GO:0005737,cytoplasm|GO:0044464,cell part|GO:0005623,cell|GO:0005622,intracellular|GO:0044424,intracellular part	GO:0016787,hydrolase activity|GO:0043167,ion binding|GO:0046914,transition metal ion binding|GO:0043169,cation binding|GO:0016810,hydrolase activity, acting on carbon-nitrogen (but not peptide) bonds|GO:0016811,hydrolase activity, acting on carbon-nitrogen (but not peptide) bonds, in linear amides|GO:0016814,hydrolase activity, acting on carbon-nitrogen (but not peptide) bonds, in cyclic amidines…	sce00230,Purine metabolism|sce01100,Metabolic pathways	http://www.uniprot.org/uniprot/Q07729					0.639225	-0.645605	-1.93044	0.836199	GO:0032126;GO:0036286;GO:0008289;GO:0070941;GO:0006897;GO:0006469;GO:0009408	eisosome|eisosome filament|lipid binding|eisosome assembly|endocytosis|negative regulation of protein kinase activity|response to heat
comp6881_c0_seq2_2	0.712144	-0.489759	P32449	ARO4	GO:0044238,primary metabolic process|GO:0019752,carboxylic acid metabolic process|GO:0044249,cellular biosynthetic process|GO:0006807,nitrogen compound metabolic process|GO:0044281,small molecule metabolic process|GO:0044283,small molecule biosynthetic process|GO:1901362,organic cyclic compound biosynthetic process|GO:0044699,single-organism process|GO:1901576,organic substance biosynthetic proce…		GO:0016765,transferase activity, transferring alkyl or aryl (other than methyl) groups|GO:0003849,3-deoxy-7-phosphoheptulonate synthase activity|GO:0016740,transferase activity|GO:0003824,catalytic activity	sce01130,Biosynthesis of antibiotics|sce01230,Biosynthesis of amino acids|sce01110,Biosynthesis of secondary metabolites|sce00400,Phenylalanine, tyrosine and tryptophan biosynthesis|sce01100,Metabolic pathways	http://www.uniprot.org/uniprot/P32449					0.497848	-1.00622	0.0536334	0.270224	GO:0003849;GO:0009073;GO:0009423	3-deoxy-7-phosphoheptulonate synthase activity|aromatic amino acid family biosynthetic process|chorismate biosynthetic process
CL504Contig1	0.60661	-0.721158	P36010	YNK1	GO:0009218,pyrimidine ribonucleotide metabolic process|GO:0009165,nucleotide biosynthetic process|GO:0009163,nucleoside biosynthetic process|GO:0046134,pyrimidine nucleoside biosynthetic process|GO:1901362,organic cyclic compound biosynthetic process|GO:0046131,pyrimidine ribonucleoside metabolic process|GO:0046132,pyrimidine ribonucleoside biosynthetic process|GO:0051716,cellular response to sti…	GO:0031970,organelle envelope lumen|GO:0031974,membrane-enclosed lumen|GO:0031975,envelope|GO:0043229,intracellular organelle|GO:0043227,membrane-bounded organelle|GO:0043226,organelle|GO:0005737,cytoplasm|GO:0044446,intracellular organelle part|GO:0005740,mitochondrial envelope|GO:0005739,mitochondrion|GO:0005758,mitochondrial intermembrane space|GO:0031967,organelle envelope|GO:0043231,intracel…	GO:0019205,nucleobase-containing compound kinase activity|GO:0035639,purine ribonucleoside triphosphate binding|GO:0005488,binding|GO:0043167,ion binding|GO:1901363,heterocyclic compound binding|GO:1901265,nucleoside phosphate binding|GO:0001882,nucleoside binding|GO:0043168,anion binding|GO:0043169,cation binding|GO:0000166,nucleotide binding|GO:0016740,transferase activity|GO:0001883,purine nuc…	sce01130,Biosynthesis of antibiotics|sce01100,Metabolic pathways|sce01110,Biosynthesis of secondary metabolites|sce00230,Purine metabolism|sce00240,Pyrimidine metabolism	http://www.uniprot.org/uniprot/P36010					0.490267	-1.02836	0.0710762	0.320779	GO:0005524;GO:0046872;GO:0004550;GO:0006241;GO:0006183;GO:0006228	ATP binding|metal ion binding|nucleoside diphosphate kinase activity|CTP biosynthetic process|GTP biosynthetic process|UTP biosynthetic process
comp51317_c0_seq1_1	0.645396	-0.631744	P0CX44	RPL1B	GO:0044249,cellular biosynthetic process|GO:0034641,cellular nitrogen compound metabolic process|GO:0006807,nitrogen compound metabolic process|GO:0034645,cellular macromolecule biosynthetic process|GO:1901576,organic substance biosynthetic process|GO:0044267,cellular protein metabolic process|GO:0044260,cellular macromolecule metabolic process|GO:0043043,peptide biosynthetic process|GO:0071704,o…	GO:0022626,cytosolic ribosome|GO:0022625,cytosolic large ribosomal subunit|GO:0043229,intracellular organelle|GO:0043228,non-membrane-bounded organelle|GO:0015934,large ribosomal subunit|GO:0043226,organelle|GO:0005737,cytoplasm|GO:0030529,intracellular ribonucleoprotein complex|GO:0044391,ribosomal subunit|GO:0032991,macromolecular complex|GO:0005840,ribosome|GO:0043232,intracellular non-membran…	GO:0097159,organic cyclic compound binding|GO:0005198,structural molecule activity|GO:0003735,structural constituent of ribosome|GO:0003723,RNA binding|GO:0003676,nucleic acid binding|GO:1901363,heterocyclic compound binding|GO:0005488,binding	sce03010,Ribosome	http://www.uniprot.org/uniprot/P0CX44					0.789288	-0.341377	0.455994	0.810802	GO:0022625;GO:0003723;GO:0003735;GO:0000470;GO:0006412	cytosolic large ribosomal subunit|RNA binding|structural constituent of ribosome|maturation of LSU-rRNA|translation
CL257Contig2	0.810297	-0.303477	P53691	CPR6	GO:0044267,cellular protein metabolic process|GO:0000413,protein peptidyl-prolyl isomerization|GO:0006457,protein folding|GO:0018208,peptidyl-proline modification|GO:0044260,cellular macromolecule metabolic process|GO:0044238,primary metabolic process|GO:0019538,protein metabolic process|GO:0044237,cellular metabolic process|GO:0009987,cellular process|GO:0006464,cellular protein modification pro…	GO:0005737,cytoplasm|GO:0044464,cell part|GO:0005623,cell|GO:0005622,intracellular|GO:0044424,intracellular part	GO:0016853,isomerase activity|GO:0051082,unfolded protein binding|GO:0016859,cis-trans isomerase activity|GO:0003824,catalytic activity|GO:0044877,macromolecular complex binding|GO:0005515,protein binding|GO:0003755,peptidyl-prolyl cis-trans isomerase activity|GO:0043021,ribonucleoprotein complex binding|GO:0043022,ribosome binding|GO:0005488,binding		http://www.uniprot.org/uniprot/P53691					0.609623	-0.714011	0.101356	0.395023	GO:0005737;GO:0003755;GO:0006457	cytoplasm|peptidyl-prolyl cis-trans isomerase activity|protein folding
CL1Contig688	1.88457	0.914237	P23542	AAT2	GO:0044238,primary metabolic process|GO:0044283,small molecule biosynthetic process|GO:0019752,carboxylic acid metabolic process|GO:0044248,cellular catabolic process|GO:0044249,cellular biosynthetic process|GO:0034641,cellular nitrogen compound metabolic process|GO:0006807,nitrogen compound metabolic process|GO:0009067,aspartate family amino acid biosynthetic process|GO:0009066,aspartate family …	GO:0005737,cytoplasm|GO:0043231,intracellular membrane-bounded organelle|GO:0044464,cell part|GO:0005829,cytosol|GO:0005777,peroxisome|GO:0044444,cytoplasmic part|GO:0005623,cell|GO:0005622,intracellular|GO:0042579,microbody|GO:0043229,intracellular organelle|GO:0044424,intracellular part|GO:0043227,membrane-bounded organelle|GO:0043226,organelle|GO:0005739,mitochondrion	GO:0043168,anion binding|GO:0008483,transaminase activity|GO:0097159,organic cyclic compound binding|GO:0003824,catalytic activity|GO:0070546,L-phenylalanine aminotransferase activity|GO:1901363,heterocyclic compound binding|GO:0004069,L-aspartate:2-oxoglutarate aminotransferase activity|GO:0016740,transferase activity|GO:0048037,cofactor binding|GO:0080130,L-phenylalanine:2-oxoglutarate aminotra…	sce01110,Biosynthesis of secondary metabolites|sce01100,Metabolic pathways|sce00350,Tyrosine metabolism|sce00270,Cysteine and methionine metabolism|sce00400,Phenylalanine, tyrosine and tryptophan biosynthesis|sce00330,Arginine and proline metabolism|sce00360,Phenylalanine metabolism|sce00220,Arginine biosynthesis|sce00250,Alanine, aspartate and glutamate metabolism|sce01230,Biosynthesis of amino …	http://www.uniprot.org/uniprot/P23542					7.33736	2.87526	1.60677e-05	0.000506184	GO:0005759;GO:0005739;GO:0005886;GO:0042802;GO:0016212;GO:0004069;GO:0080130;GO:0030170;GO:0006103;GO:0006532;GO:0006533;GO:0006531;GO:0006536	mitochondrial matrix|mitochondrion|plasma membrane|identical protein binding|kynurenine-oxoglutarate transaminase activity|L-aspartate:2-oxoglutarate aminotransferase activity|L-phenylalanine:2-oxoglutarate aminotransferase activity|pyridoxal phosphate binding|2-oxoglutarate metabolic process|aspartate biosynthetic process|aspartate catabolic process|aspartate metabolic process|glutamate metaboli…
CL1Contig4135	0.531563	-0.911687	P37898	AAP1	GO:0006091,generation of precursor metabolites and energy|GO:0044699,single-organism process|GO:0044710,single-organism metabolic process|GO:0044262,cellular carbohydrate metabolic process|GO:0044260,cellular macromolecule metabolic process|GO:0071704,organic substance metabolic process|GO:0006112,energy reserve metabolic process|GO:0006073,cellular glucan metabolic process|GO:0006508,proteolysis…		GO:0016787,hydrolase activity|GO:0046914,transition metal ion binding|GO:0004177,aminopeptidase activity|GO:0003824,catalytic activity|GO:0043169,cation binding|GO:0043167,ion binding|GO:0008238,exopeptidase activity|GO:0070011,peptidase activity, acting on L-amino acid peptides|GO:0008270,zinc ion binding|GO:0008233,peptidase activity|GO:0046872,metal ion binding|GO:0008237,metallopeptidase acti…		http://www.uniprot.org/uniprot/P37898					0.591158	-0.758384	0.533434	0.859665	GO:0005618;GO:0005576;GO:0004177;GO:0008237;GO:0008270	cell wall|extracellular region|aminopeptidase activity|metallopeptidase activity|zinc ion binding
CL1Contig1264	1.79034	0.840237	Q05016	YMR226C	GO:0008152,metabolic process|GO:0044710,single-organism metabolic process|GO:0044699,single-organism process|GO:0055114,oxidation-reduction process|GO:1901575,organic substance catabolic process|GO:0071704,organic substance metabolic process|GO:0009056,catabolic process	GO:0005737,cytoplasm|GO:0043231,intracellular membrane-bounded organelle|GO:0005634,nucleus|GO:0044464,cell part|GO:0005623,cell|GO:0005622,intracellular|GO:0043229,intracellular organelle|GO:0044424,intracellular part|GO:0043227,membrane-bounded organelle|GO:0043226,organelle	GO:0016614,oxidoreductase activity, acting on CH-OH group of donors|GO:0016616,oxidoreductase activity, acting on the CH-OH group of donors, NAD or NADP as acceptor|GO:0003824,catalytic activity|GO:0031132,serine 3-dehydrogenase activity|GO:0004090,carbonyl reductase (NADPH) activity|GO:0016491,oxidoreductase activity	sce01100,Metabolic pathways|sce00260,Glycine, serine and threonine metabolism|sce00240,Pyrimidine metabolism	http://www.uniprot.org/uniprot/Q05016					0.0385861	-4.69577	0.135659	0.464359	GO:0016491;GO:0030573	oxidoreductase activity|bile acid catabolic process
CL6047Contig1	0.622963	-0.682782	P23254	TKL1	GO:0006739,NADP metabolic process|GO:0006732,coenzyme metabolic process|GO:0006733,oxidoreduction coenzyme metabolic process|GO:0034641,cellular nitrogen compound metabolic process|GO:0006098,pentose-phosphate shunt|GO:0046496,nicotinamide nucleotide metabolic process|GO:0072524,pyridine-containing compound metabolic process|GO:0044699,single-organism process|GO:0006139,nucleobase-containing comp…	GO:0005737,cytoplasm|GO:0044464,cell part|GO:0005623,cell|GO:0005622,intracellular|GO:0044424,intracellular part	GO:0004802,transketolase activity|GO:0043169,cation binding|GO:0005515,protein binding|GO:0043167,ion binding|GO:0003824,catalytic activity|GO:0016740,transferase activity|GO:0005488,binding|GO:0016744,transferase activity, transferring aldehyde or ketonic groups|GO:0046872,metal ion binding	sce01110,Biosynthesis of secondary metabolites|sce01100,Metabolic pathways|sce00030,Pentose phosphate pathway|sce01230,Biosynthesis of amino acids|sce01130,Biosynthesis of antibiotics|sce01200,Carbon metabolism	http://www.uniprot.org/uniprot/P23254					0.761442	-0.393195	0.525701	0.855891	GO:0005829;GO:0005634;GO:0046872;GO:0004802;GO:0008152	cytosol|nucleus|metal ion binding|transketolase activity|metabolic process
CL4925Contig1	0.664347	-0.58999	P0C0W1	RPS22A	GO:0044249,cellular biosynthetic process|GO:0034641,cellular nitrogen compound metabolic process|GO:0006807,nitrogen compound metabolic process|GO:0034645,cellular macromolecule biosynthetic process|GO:1901576,organic substance biosynthetic process|GO:0044267,cellular protein metabolic process|GO:0044260,cellular macromolecule metabolic process|GO:0043043,peptide biosynthetic process|GO:0071704,o…	GO:0022626,cytosolic ribosome|GO:0015935,small ribosomal subunit|GO:0043229,intracellular organelle|GO:0043228,non-membrane-bounded organelle|GO:0043226,organelle|GO:0022627,cytosolic small ribosomal subunit|GO:0005737,cytoplasm|GO:0044446,intracellular organelle part|GO:0030529,intracellular ribonucleoprotein complex|GO:0044391,ribosomal subunit|GO:0032991,macromolecular complex|GO:0005840,ribos…	GO:0003735,structural constituent of ribosome|GO:0005198,structural molecule activity	sce03010,Ribosome	http://www.uniprot.org/uniprot/P0C0W1					0.708055	-0.498066	0.351879	0.73205	GO:0005840;GO:0003735;GO:0006412	ribosome|structural constituent of ribosome|translation
comp8834_c0_seq2_1	0.707331	-0.499542	P26321	RPL5	GO:0022607,cellular component assembly|GO:0043933,macromolecular complex subunit organization|GO:0042255,ribosome assembly|GO:0044249,cellular biosynthetic process|GO:0034641,cellular nitrogen compound metabolic process|GO:0006807,nitrogen compound metabolic process|GO:0034645,cellular macromolecule biosynthetic process|GO:0034622,cellular macromolecular complex assembly|GO:1901576,organic substa…	GO:0015934,large ribosomal subunit|GO:0022625,cytosolic large ribosomal subunit|GO:0043229,intracellular organelle|GO:0043228,non-membrane-bounded organelle|GO:0022626,cytosolic ribosome|GO:0043227,membrane-bounded organelle|GO:0043226,organelle|GO:0005737,cytoplasm|GO:0005634,nucleus|GO:0030529,intracellular ribonucleoprotein complex|GO:0044391,ribosomal subunit|GO:0005840,ribosome|GO:0032991,ma…	GO:0008097,5S rRNA binding|GO:0005515,protein binding|GO:0097159,organic cyclic compound binding|GO:0019843,rRNA binding|GO:0003735,structural constituent of ribosome|GO:0003723,RNA binding|GO:0003676,nucleic acid binding|GO:0005198,structural molecule activity|GO:1901363,heterocyclic compound binding|GO:0005488,binding	sce03010,Ribosome	http://www.uniprot.org/uniprot/P26321					1.20052	0.263657	0.724185	0.952115	GO:0022625;GO:0008097;GO:0003735;GO:0000027;GO:0006412	cytosolic large ribosomal subunit|5S rRNA binding|structural constituent of ribosome|ribosomal large subunit assembly|translation
CL1Contig4149	1.31239	0.392194	P41939	IDP2	GO:0019752,carboxylic acid metabolic process|GO:0044723,single-organism carbohydrate metabolic process|GO:0006099,tricarboxylic acid cycle|GO:0009060,aerobic respiration|GO:0044281,small molecule metabolic process|GO:0006091,generation of precursor metabolites and energy|GO:0072350,tricarboxylic acid metabolic process|GO:0006097,glyoxylate cycle|GO:0044699,single-organism process|GO:0044710,singl…	GO:0005737,cytoplasm|GO:0005829,cytosol|GO:0044464,cell part|GO:0005623,cell|GO:0005622,intracellular|GO:0044444,cytoplasmic part|GO:0044424,intracellular part	GO:0043169,cation binding|GO:0043167,ion binding|GO:0016614,oxidoreductase activity, acting on CH-OH group of donors|GO:0016616,oxidoreductase activity, acting on the CH-OH group of donors, NAD or NADP as acceptor|GO:0003824,catalytic activity|GO:0051287,NAD binding|GO:0000287,magnesium ion binding|GO:0036094,small molecule binding|GO:0000166,nucleotide binding|GO:0050662,coenzyme binding|GO:0004…	sce01230,Biosynthesis of amino acids|sce01110,Biosynthesis of secondary metabolites|sce01100,Metabolic pathways|sce00020,Citrate cycle (TCA cycle)|sce00480,Glutathione metabolism|sce04146,Peroxisome|sce01130,Biosynthesis of antibiotics|sce01200,Carbon metabolism|sce01210,2-Oxocarboxylic acid metabolism	http://www.uniprot.org/uniprot/P41939					3.788	1.92144	0.0569693	0.279564	GO:0005739;GO:0004450;GO:0000287;GO:0051287;GO:0006097;GO:0006102;GO:0006099	mitochondrion|isocitrate dehydrogenase (NADP+) activity|magnesium ion binding|NAD binding|glyoxylate cycle|isocitrate metabolic process|tricarboxylic acid cycle
comp51383_c0_seq1_2	0.638844	-0.646463	P05740	RPL17A	GO:0044249,cellular biosynthetic process|GO:0034641,cellular nitrogen compound metabolic process|GO:0006807,nitrogen compound metabolic process|GO:0034645,cellular macromolecule biosynthetic process|GO:1901576,organic substance biosynthetic process|GO:0044267,cellular protein metabolic process|GO:0044260,cellular macromolecule metabolic process|GO:0043043,peptide biosynthetic process|GO:0071704,o…	GO:0022626,cytosolic ribosome|GO:0022625,cytosolic large ribosomal subunit|GO:0043229,intracellular organelle|GO:0043228,non-membrane-bounded organelle|GO:0015934,large ribosomal subunit|GO:0043226,organelle|GO:0005737,cytoplasm|GO:0030529,intracellular ribonucleoprotein complex|GO:0044391,ribosomal subunit|GO:0032991,macromolecular complex|GO:0005840,ribosome|GO:0043232,intracellular non-membran…	GO:0003735,structural constituent of ribosome|GO:0005198,structural molecule activity	sce03010,Ribosome	http://www.uniprot.org/uniprot/P05740					0.930236	-0.104331	0.722273	0.9512	GO:0015934;GO:0003735;GO:0006412	large ribosomal subunit|structural constituent of ribosome|translation
CL5483Contig1	0.765629	-0.385283	P04806	HXK1	GO:0009167,purine ribonucleoside monophosphate metabolic process|GO:0044281,small molecule metabolic process|GO:0009161,ribonucleoside monophosphate metabolic process|GO:1901360,organic cyclic compound metabolic process|GO:0044712,single-organism catabolic process|GO:0006013,mannose metabolic process|GO:0044710,single-organism metabolic process|GO:0032445,fructose import|GO:0016310,phosphorylatio…	GO:0005737,cytoplasm|GO:0043231,intracellular membrane-bounded organelle|GO:0044464,cell part|GO:0043229,intracellular organelle|GO:0005739,mitochondrion|GO:0005622,intracellular|GO:0044444,cytoplasmic part|GO:0005623,cell|GO:0044424,intracellular part|GO:0043227,membrane-bounded organelle|GO:0043226,organelle	GO:0005488,binding|GO:0019200,carbohydrate kinase activity|GO:0035639,purine ribonucleoside triphosphate binding|GO:0004396,hexokinase activity|GO:0030246,carbohydrate binding|GO:0048029,monosaccharide binding|GO:0043167,ion binding|GO:1901363,heterocyclic compound binding|GO:0001883,purine nucleoside binding|GO:0001882,nucleoside binding|GO:0043168,anion binding|GO:0000166,nucleotide binding|GO:…	sce00052,Galactose metabolism|sce00051,Fructose and mannose metabolism|sce01110,Biosynthesis of secondary metabolites|sce01100,Metabolic pathways|sce00520,Amino sugar and nucleotide sugar metabolism|sce00500,Starch and sucrose metabolism|sce00010,Glycolysis / Gluconeogenesis|sce01130,Biosynthesis of antibiotics|sce01200,Carbon metabolism	http://www.uniprot.org/uniprot/P04806					0.36009	-1.47357	0.0113973	0.0935175	GO:0005829;GO:0005524;GO:0008865;GO:0004340;GO:0005536;GO:0019158;GO:0001678;GO:0006096;GO:0019318	cytosol|ATP binding|fructokinase activity|glucokinase activity|glucose binding|mannokinase activity|cellular glucose homeostasis|glycolytic process|hexose metabolic process
CL1Contig3993	0.61265	-0.706864	P0CX54	RPL12B	GO:0022607,cellular component assembly|GO:0043933,macromolecular complex subunit organization|GO:0042255,ribosome assembly|GO:0044249,cellular biosynthetic process|GO:0034641,cellular nitrogen compound metabolic process|GO:0006807,nitrogen compound metabolic process|GO:0034645,cellular macromolecule biosynthetic process|GO:0034622,cellular macromolecular complex assembly|GO:1901576,organic substa…	GO:0022626,cytosolic ribosome|GO:0022625,cytosolic large ribosomal subunit|GO:0043229,intracellular organelle|GO:0043228,non-membrane-bounded organelle|GO:0015934,large ribosomal subunit|GO:0043226,organelle|GO:0005737,cytoplasm|GO:0030529,intracellular ribonucleoprotein complex|GO:0044391,ribosomal subunit|GO:0032991,macromolecular complex|GO:0005840,ribosome|GO:0043232,intracellular non-membran…	GO:0097159,organic cyclic compound binding|GO:0005198,structural molecule activity|GO:0003735,structural constituent of ribosome|GO:0003723,RNA binding|GO:0003676,nucleic acid binding|GO:1901363,heterocyclic compound binding|GO:0005488,binding|GO:0019843,rRNA binding	sce03010,Ribosome	http://www.uniprot.org/uniprot/P0CX54					0.773607	-0.370328	0.553306	0.872855	GO:0016757;GO:0007275;GO:0006493	transferase activity, transferring glycosyl groups|multicellular organism development|protein O-linked glycosylation
comp41424_c1_seq1_1	0.685194	-0.545416	Q12051	BTS1	GO:0008104,protein localization|GO:0033383,geranyl diphosphate metabolic process|GO:0044249,cellular biosynthetic process|GO:0033386,geranylgeranyl diphosphate biosynthetic process|GO:0033385,geranylgeranyl diphosphate metabolic process|GO:0033384,geranyl diphosphate biosynthetic process|GO:0044699,single-organism process|GO:1901576,organic substance biosynthetic process|GO:0044710,single-organis…	GO:0005737,cytoplasm|GO:0044464,cell part|GO:0005623,cell|GO:0005622,intracellular|GO:0044424,intracellular part	GO:0043169,cation binding|GO:0004161,dimethylallyltranstransferase activity|GO:0004659,prenyltransferase activity|GO:0003824,catalytic activity|GO:0043167,ion binding|GO:0016765,transferase activity, transferring alkyl or aryl (other than methyl) groups|GO:0016740,transferase activity|GO:0004311,farnesyltranstransferase activity|GO:0005488,binding|GO:0004337,geranyltranstransferase activity|GO:00…	sce00900,Terpenoid backbone biosynthesis|sce01130,Biosynthesis of antibiotics|sce01110,Biosynthesis of secondary metabolites|sce01100,Metabolic pathways	http://www.uniprot.org/uniprot/Q12051					2.75374	1.46139	0.00899296	0.0796588	GO:0005737;GO:0004161;GO:0004311;GO:0004337;GO:0046872;GO:0045337;GO:0033384;GO:0033386	cytoplasm|dimethylallyltranstransferase activity|farnesyltranstransferase activity|geranyltranstransferase activity|metal ion binding|farnesyl diphosphate biosynthetic process|geranyl diphosphate biosynthetic process|geranylgeranyl diphosphate biosynthetic process
CL5289Contig1	1.37083	0.455055	Q06116	YPR117W		GO:0044425,membrane part|GO:0016021,integral component of membrane|GO:0016020,membrane|GO:0031224,intrinsic component of membrane			http://www.uniprot.org/uniprot/Q06116					0.892989	-0.163285	0.761359	0.96361	GO:0016020	membrane
CL1Contig3555	0.774972	-0.367783	P07806	VAS1	GO:1901566,organonitrogen compound biosynthetic process|GO:0006450,regulation of translational fidelity|GO:0080090,regulation of primary metabolic process|GO:0019222,regulation of metabolic process|GO:0051246,regulation of protein metabolic process|GO:0031323,regulation of cellular metabolic process|GO:0006438,valyl-tRNA aminoacylation|GO:0019752,carboxylic acid metabolic process|GO:0090304,nucle…	GO:0005737,cytoplasm|GO:0043231,intracellular membrane-bounded organelle|GO:0044464,cell part|GO:0043229,intracellular organelle|GO:0005739,mitochondrion|GO:0005622,intracellular|GO:0044444,cytoplasmic part|GO:0005623,cell|GO:0044424,intracellular part|GO:0043227,membrane-bounded organelle|GO:0043226,organelle|GO:0005829,cytosol	GO:0035639,purine ribonucleoside triphosphate binding|GO:0005488,binding|GO:0002161,aminoacyl-tRNA editing activity|GO:0004832,valine-tRNA ligase activity|GO:0043167,ion binding|GO:1901363,heterocyclic compound binding|GO:0001883,purine nucleoside binding|GO:0001882,nucleoside binding|GO:0043168,anion binding|GO:0004812,aminoacyl-tRNA ligase activity|GO:0000166,nucleotide binding|GO:1901265,nucle…	sce00970,Aminoacyl-tRNA biosynthesis	http://www.uniprot.org/uniprot/P07806					1.46479	0.550694	0.290092	0.675565	GO:0005739;GO:0002161;GO:0005524;GO:0004832;GO:0006438	mitochondrion|aminoacyl-tRNA editing activity|ATP binding|valine-tRNA ligase activity|valyl-tRNA aminoacylation
CL1Contig304	0.803589	-0.315471	P19097	FAS2	GO:0006633,fatty acid biosynthetic process|GO:0006631,fatty acid metabolic process|GO:0019752,carboxylic acid metabolic process|GO:0044249,cellular biosynthetic process|GO:0044281,small molecule metabolic process|GO:0044283,small molecule biosynthetic process|GO:0072330,monocarboxylic acid biosynthetic process|GO:0044699,single-organism process|GO:1901576,organic substance biosynthetic process|GO…	GO:0043234,protein complex|GO:0005737,cytoplasm|GO:0032991,macromolecular complex|GO:0005835,fatty acid synthase complex|GO:0005829,cytosol|GO:0044464,cell part|GO:0005623,cell|GO:0005622,intracellular|GO:0044444,cytoplasmic part|GO:0044445,cytosolic part|GO:0044424,intracellular part	GO:0005488,binding|GO:0016491,oxidoreductase activity|GO:0043169,cation binding|GO:0008897,holo-[acyl-carrier-protein] synthase activity|GO:0000287,magnesium ion binding|GO:0043167,ion binding|GO:0016740,transferase activity|GO:0016746,transferase activity, transferring acyl groups|GO:0016747,transferase activity, transferring acyl groups other than amino-acyl groups|GO:0046872,metal ion binding|…	sce01212,Fatty acid metabolism|sce00061,Fatty acid biosynthesis|sce01100,Metabolic pathways	http://www.uniprot.org/uniprot/P19097					0.768181	-0.380483	0.566139	0.879425	GO:0102132;GO:0004316;GO:0004315;GO:0004321;GO:0008897;GO:0000287;GO:0006633	3-oxo-pimeloyl-[acp] methyl ester reductase activity|3-oxoacyl-[acyl-carrier-protein] reductase (NADPH) activity|3-oxoacyl-[acyl-carrier-protein] synthase activity|fatty-acyl-CoA synthase activity|holo-[acyl-carrier-protein] synthase activity|magnesium ion binding|fatty acid biosynthetic process
CL1Contig2776	1.45931	0.545289	P15703	BGL2	GO:0044238,primary metabolic process|GO:0005975,carbohydrate metabolic process|GO:0031505,fungal-type cell wall organization|GO:0071704,organic substance metabolic process|GO:0009987,cellular process|GO:0016043,cellular component organization|GO:0071554,cell wall organization or biogenesis|GO:0071555,cell wall organization|GO:0045229,external encapsulating structure organization|GO:0008152,metabo…	GO:0005618,cell wall|GO:0044464,cell part|GO:0005623,cell|GO:0030312,external encapsulating structure|GO:0071944,cell periphery|GO:0009277,fungal-type cell wall|GO:0005576,extracellular region	GO:0005488,binding|GO:0015926,glucosidase activity|GO:0042124,1,3-beta-glucanosyltransferase activity|GO:0042123,glucanosyltransferase activity|GO:0016787,hydrolase activity|GO:0097367,carbohydrate derivative binding|GO:0016798,hydrolase activity, acting on glycosyl bonds|GO:0008422,beta-glucosidase activity|GO:0003824,catalytic activity|GO:0016740,transferase activity|GO:0008061,chitin binding|G…	sce00500,Starch and sucrose metabolism	http://www.uniprot.org/uniprot/P15703					1.34128	0.423609	0.630684	0.911125	GO:0031225;GO:0005618;GO:0005576;GO:0005886;GO:0042973;GO:0016798;GO:0016757;GO:0005975;GO:0071555;GO:0000272	anchored component of membrane|cell wall|extracellular region|plasma membrane|glucan endo-1,3-beta-D-glucosidase activity|hydrolase activity, acting on glycosyl bonds|transferase activity, transferring glycosyl groups|carbohydrate metabolic process|cell wall organization|polysaccharide catabolic process
CL206Contig1	1.77677	0.829254	P17505	MDH1	GO:0019752,carboxylic acid metabolic process|GO:0006099,tricarboxylic acid cycle|GO:0009060,aerobic respiration|GO:0044281,small molecule metabolic process|GO:0006091,generation of precursor metabolites and energy|GO:0072350,tricarboxylic acid metabolic process|GO:0005975,carbohydrate metabolic process|GO:0044699,single-organism process|GO:0044710,single-organism metabolic process|GO:0071704,orga…	GO:0005737,cytoplasm|GO:0043231,intracellular membrane-bounded organelle|GO:0043233,organelle lumen|GO:0044464,cell part|GO:0044444,cytoplasmic part|GO:0031974,membrane-enclosed lumen|GO:0005622,intracellular|GO:0044446,intracellular organelle part|GO:0070013,intracellular organelle lumen|GO:0043229,intracellular organelle|GO:0005739,mitochondrion|GO:0044429,mitochondrial part|GO:0005759,mitochon…	GO:0005488,binding|GO:0016614,oxidoreductase activity, acting on CH-OH group of donors|GO:0016615,malate dehydrogenase activity|GO:0016616,oxidoreductase activity, acting on the CH-OH group of donors, NAD or NADP as acceptor|GO:0097159,organic cyclic compound binding|GO:0044822,poly(A) RNA binding|GO:0005515,protein binding|GO:0003824,catalytic activity|GO:0030060,L-malate dehydrogenase activity|…	sce01110,Biosynthesis of secondary metabolites|sce01100,Metabolic pathways|sce00270,Cysteine and methionine metabolism|sce00630,Glyoxylate and dicarboxylate metabolism|sce00020,Citrate cycle (TCA cycle)|sce00620,Pyruvate metabolism|sce01130,Biosynthesis of antibiotics|sce01200,Carbon metabolism	http://www.uniprot.org/uniprot/P17505					1.995	0.996387	0.0650103	0.303198	GO:0005759;GO:0005739;GO:0030060;GO:0003729;GO:0009060;GO:0005975;GO:0001300;GO:0006108;GO:0001302;GO:0006099	mitochondrial matrix|mitochondrion|L-malate dehydrogenase activity|mRNA binding|aerobic respiration|carbohydrate metabolic process|chronological cell aging|malate metabolic process|replicative cell aging|tricarboxylic acid cycle
CL1Contig29	1.67058	0.740347	P53315	SOL4	GO:0006739,NADP metabolic process|GO:0006732,coenzyme metabolic process|GO:0006733,oxidoreduction coenzyme metabolic process|GO:0034641,cellular nitrogen compound metabolic process|GO:0006098,pentose-phosphate shunt|GO:0046496,nicotinamide nucleotide metabolic process|GO:0072524,pyridine-containing compound metabolic process|GO:0044699,single-organism process|GO:0006139,nucleobase-containing comp…	GO:0005737,cytoplasm|GO:0043231,intracellular membrane-bounded organelle|GO:0005829,cytosol|GO:0044464,cell part|GO:0044444,cytoplasmic part|GO:0005623,cell|GO:0043226,organelle|GO:0043229,intracellular organelle|GO:0044424,intracellular part|GO:0005622,intracellular|GO:0043227,membrane-bounded organelle|GO:0005634,nucleus	GO:0016787,hydrolase activity|GO:0017057,6-phosphogluconolactonase activity|GO:0016788,hydrolase activity, acting on ester bonds|GO:0003824,catalytic activity|GO:0052689,carboxylic ester hydrolase activity	sce00030,Pentose phosphate pathway|sce01200,Carbon metabolism|sce01130,Biosynthesis of antibiotics|sce01110,Biosynthesis of secondary metabolites|sce01100,Metabolic pathways	http://www.uniprot.org/uniprot/P53315					0.569536	-0.812142	0.641321	0.917066	GO:0005737;GO:0070062;GO:0004342;GO:0016787;GO:0005975;GO:0006091;GO:0006043;GO:0006046;GO:0019262;GO:0006048	cytoplasm|extracellular exosome|glucosamine-6-phosphate deaminase activity|hydrolase activity|carbohydrate metabolic process|generation of precursor metabolites and energy|glucosamine catabolic process|N-acetylglucosamine catabolic process|N-acetylneuraminate catabolic process|UDP-N-acetylglucosamine biosynthetic process
CL5253Contig1	0.753486	-0.408346	P22768	ARG1	GO:0044283,small molecule biosynthetic process|GO:0019752,carboxylic acid metabolic process|GO:0044249,cellular biosynthetic process|GO:0006807,nitrogen compound metabolic process|GO:0044281,small molecule metabolic process|GO:0009064,glutamine family amino acid metabolic process|GO:0044699,single-organism process|GO:1901576,organic substance biosynthetic process|GO:0044710,single-organism metabo…	GO:0005737,cytoplasm|GO:0005829,cytosol|GO:0044464,cell part|GO:0005623,cell|GO:0005622,intracellular|GO:0044444,cytoplasmic part|GO:0044424,intracellular part	GO:0004055,argininosuccinate synthase activity|GO:0035639,purine ribonucleoside triphosphate binding|GO:0005488,binding|GO:0043167,ion binding|GO:1901363,heterocyclic compound binding|GO:1901265,nucleoside phosphate binding|GO:0001882,nucleoside binding|GO:0043168,anion binding|GO:0000166,nucleotide binding|GO:0016879,ligase activity, forming carbon-nitrogen bonds|GO:0001883,purine nucleoside bin…	sce01110,Biosynthesis of secondary metabolites|sce01100,Metabolic pathways|sce00220,Arginine biosynthesis|sce00250,Alanine, aspartate and glutamate metabolism|sce01230,Biosynthesis of amino acids|sce01130,Biosynthesis of antibiotics	http://www.uniprot.org/uniprot/P22768					0.410178	-1.28568	0.0290757	0.181255	GO:0005829;GO:0004055;GO:0005524;GO:0006526;GO:0000053;GO:0000050	cytosol|argininosuccinate synthase activity|ATP binding|arginine biosynthetic process|argininosuccinate metabolic process|urea cycle
CL1Contig2837	0.699183	-0.516258	P40212	RPL13B	GO:0044249,cellular biosynthetic process|GO:0034641,cellular nitrogen compound metabolic process|GO:0006807,nitrogen compound metabolic process|GO:0034645,cellular macromolecule biosynthetic process|GO:1901576,organic substance biosynthetic process|GO:0044267,cellular protein metabolic process|GO:0044260,cellular macromolecule metabolic process|GO:0043043,peptide biosynthetic process|GO:0071704,o…	GO:0022626,cytosolic ribosome|GO:0022625,cytosolic large ribosomal subunit|GO:0043229,intracellular organelle|GO:0043228,non-membrane-bounded organelle|GO:0015934,large ribosomal subunit|GO:0043226,organelle|GO:0005737,cytoplasm|GO:0030529,intracellular ribonucleoprotein complex|GO:0044391,ribosomal subunit|GO:0032991,macromolecular complex|GO:0005840,ribosome|GO:0043232,intracellular non-membran…	GO:0003735,structural constituent of ribosome|GO:0005198,structural molecule activity|GO:0097159,organic cyclic compound binding|GO:0003723,RNA binding|GO:0003676,nucleic acid binding|GO:1901363,heterocyclic compound binding|GO:0005488,binding	sce03010,Ribosome	http://www.uniprot.org/uniprot/P40212					0.804515	-0.313809	0.52218	0.854808	GO:0009986;GO:0005840;GO:0003735;GO:0006412	cell surface|ribosome|structural constituent of ribosome|translation
CL559Contig1	0.629047	-0.668759	P0CX30	RPS23B	GO:0006450,regulation of translational fidelity|GO:0080090,regulation of primary metabolic process|GO:0019222,regulation of metabolic process|GO:0051246,regulation of protein metabolic process|GO:0031323,regulation of cellular metabolic process|GO:0090304,nucleic acid metabolic process|GO:0044249,cellular biosynthetic process|GO:0034641,cellular nitrogen compound metabolic process|GO:0006807,nitr…	GO:0022626,cytosolic ribosome|GO:0015935,small ribosomal subunit|GO:0043229,intracellular organelle|GO:0043228,non-membrane-bounded organelle|GO:0043226,organelle|GO:0022627,cytosolic small ribosomal subunit|GO:0005737,cytoplasm|GO:0044446,intracellular organelle part|GO:0030529,intracellular ribonucleoprotein complex|GO:0044391,ribosomal subunit|GO:0032991,macromolecular complex|GO:0005840,ribos…	GO:0003735,structural constituent of ribosome|GO:0005198,structural molecule activity	sce03010,Ribosome	http://www.uniprot.org/uniprot/P0CX30					0.849169	-0.235876	0.725535	0.952447	GO:0022627;GO:0003735;GO:0006412	cytosolic small ribosomal subunit|structural constituent of ribosome|translation
CL705Contig2	0.455868	-1.13331	P54780	RPL15B	GO:0044249,cellular biosynthetic process|GO:0034641,cellular nitrogen compound metabolic process|GO:0006807,nitrogen compound metabolic process|GO:0034645,cellular macromolecule biosynthetic process|GO:1901576,organic substance biosynthetic process|GO:0044267,cellular protein metabolic process|GO:0044260,cellular macromolecule metabolic process|GO:0043043,peptide biosynthetic process|GO:0071704,o…	GO:0022626,cytosolic ribosome|GO:0022625,cytosolic large ribosomal subunit|GO:0043229,intracellular organelle|GO:0043228,non-membrane-bounded organelle|GO:0015934,large ribosomal subunit|GO:0043226,organelle|GO:0005737,cytoplasm|GO:0030529,intracellular ribonucleoprotein complex|GO:0044391,ribosomal subunit|GO:0032991,macromolecular complex|GO:0005840,ribosome|GO:0043232,intracellular non-membran…	GO:0097159,organic cyclic compound binding|GO:0005198,structural molecule activity|GO:0003735,structural constituent of ribosome|GO:0003723,RNA binding|GO:0003676,nucleic acid binding|GO:1901363,heterocyclic compound binding|GO:0005488,binding	sce03010,Ribosome	http://www.uniprot.org/uniprot/P54780					3.31245	1.7279	0.376709	0.754855	GO:0022625;GO:0003735;GO:0002181	cytosolic large ribosomal subunit|structural constituent of ribosome|cytoplasmic translation
CL674Contig1	1.23156	0.300491	P09880	TRL1	GO:0080090,regulation of primary metabolic process|GO:0019222,regulation of metabolic process|GO:0007165,signal transduction|GO:1901360,organic cyclic compound metabolic process|GO:0051716,cellular response to stimulus|GO:0006986,response to unfolded protein|GO:0010604,positive regulation of macromolecule metabolic process|GO:0010608,posttranscriptional regulation of gene expression|GO:0043043,pe…	GO:0005635,nuclear envelope|GO:0044464,cell part|GO:0031975,envelope|GO:0043229,intracellular organelle|GO:0043227,membrane-bounded organelle|GO:0043226,organelle|GO:0031090,organelle membrane|GO:0005637,nuclear inner membrane|GO:0005634,nucleus|GO:0016020,membrane|GO:0030529,intracellular ribonucleoprotein complex|GO:0031965,nuclear membrane|GO:0031967,organelle envelope|GO:0012505,endomembrane …	GO:0019205,nucleobase-containing compound kinase activity|GO:0035639,purine ribonucleoside triphosphate binding|GO:0004112,cyclic-nucleotide phosphodiesterase activity|GO:0004113,2',3'-cyclic-nucleotide 3'-phosphodiesterase activity|GO:0042578,phosphoric ester hydrolase activity|GO:0003972,RNA ligase (ATP) activity|GO:0005488,binding|GO:0016886,ligase activity, forming phosphoric ester bonds|GO:0…		http://www.uniprot.org/uniprot/P09880					1.39591	0.48121	0.385881	0.761076	GO:0005829;GO:0005637;GO:0004113;GO:0005524;GO:0051730;GO:0003972;GO:0006388	cytosol|nuclear inner membrane|2',3'-cyclic-nucleotide 3'-phosphodiesterase activity|ATP binding|GTP-dependent polyribonucleotide 5'-hydroxyl-kinase activity|RNA ligase (ATP) activity|tRNA splicing, via endonucleolytic cleavage and ligation
CL1Contig2868	9.67069	3.27362	P04802	DPS1	GO:0044238,primary metabolic process|GO:0019752,carboxylic acid metabolic process|GO:0090304,nucleic acid metabolic process|GO:0044249,cellular biosynthetic process|GO:0034641,cellular nitrogen compound metabolic process|GO:0006807,nitrogen compound metabolic process|GO:0044281,small molecule metabolic process|GO:0034645,cellular macromolecule biosynthetic process|GO:0034660,ncRNA metabolic proce…	GO:0005737,cytoplasm|GO:0043231,intracellular membrane-bounded organelle|GO:0005634,nucleus|GO:0044464,cell part|GO:0005623,cell|GO:0005622,intracellular|GO:0043229,intracellular organelle|GO:0044424,intracellular part|GO:0043227,membrane-bounded organelle|GO:0043226,organelle	GO:0035639,purine ribonucleoside triphosphate binding|GO:0005488,binding|GO:0003676,nucleic acid binding|GO:0043167,ion binding|GO:1901363,heterocyclic compound binding|GO:1901265,nucleoside phosphate binding|GO:0001882,nucleoside binding|GO:0043168,anion binding|GO:0004812,aminoacyl-tRNA ligase activity|GO:0004815,aspartate-tRNA ligase activity|GO:0000166,nucleotide binding|GO:0001883,purine nuc…	sce00970,Aminoacyl-tRNA biosynthesis	http://www.uniprot.org/uniprot/P04802					1.92342	0.943671	0.0307611	0.187472	GO:0005737;GO:0005634;GO:0004815;GO:0005524;GO:0003723;GO:0006422	cytoplasm|nucleus|aspartate-tRNA ligase activity|ATP binding|RNA binding|aspartyl-tRNA aminoacylation
comp51470_c0_seq1_1	1.48987	0.575185	P38626	CBR1	GO:0008152,metabolic process|GO:0044710,single-organism metabolic process|GO:0044699,single-organism process|GO:0055114,oxidation-reduction process|GO:0009987,cellular process|GO:0044237,cellular metabolic process|GO:0022900,electron transport chain|GO:0044763,single-organism cellular process|GO:0006091,generation of precursor metabolites and energy	GO:0005783,endoplasmic reticulum|GO:0005789,endoplasmic reticulum membrane|GO:0042175,nuclear outer membrane-endoplasmic reticulum membrane network|GO:0043229,intracellular organelle|GO:0043227,membrane-bounded organelle|GO:0043226,organelle|GO:0031224,intrinsic component of membrane|GO:0005737,cytoplasm|GO:0031090,organelle membrane|GO:0016021,integral component of membrane|GO:0016020,membrane|G…	GO:0004128,cytochrome-b5 reductase activity, acting on NAD(P)H|GO:0003824,catalytic activity|GO:0016651,oxidoreductase activity, acting on NAD(P)H|GO:0016653,oxidoreductase activity, acting on NAD(P)H, heme protein as acceptor|GO:0016491,oxidoreductase activity	sce00520,Amino sugar and nucleotide sugar metabolism	http://www.uniprot.org/uniprot/P38626					1.75908	0.814818	0.11081	0.414396	GO:0016021;GO:0005741;GO:0005739;GO:0004128;GO:0071949;GO:0006696	integral component of membrane|mitochondrial outer membrane|mitochondrion|cytochrome-b5 reductase activity, acting on NAD(P)H|FAD binding|ergosterol biosynthetic process
comp51320_c0_seq1_2	0.661219	-0.596801	P02407	RPS17A	GO:0022607,cellular component assembly|GO:0043933,macromolecular complex subunit organization|GO:0042255,ribosome assembly|GO:0000028,ribosomal small subunit assembly|GO:0044249,cellular biosynthetic process|GO:0034641,cellular nitrogen compound metabolic process|GO:0006807,nitrogen compound metabolic process|GO:0034645,cellular macromolecule biosynthetic process|GO:0034622,cellular macromolecula…	GO:0022626,cytosolic ribosome|GO:0015935,small ribosomal subunit|GO:0043229,intracellular organelle|GO:0043228,non-membrane-bounded organelle|GO:0043226,organelle|GO:0022627,cytosolic small ribosomal subunit|GO:0005737,cytoplasm|GO:0044446,intracellular organelle part|GO:0030529,intracellular ribonucleoprotein complex|GO:0044391,ribosomal subunit|GO:0032991,macromolecular complex|GO:0005840,ribos…	GO:0003735,structural constituent of ribosome|GO:0005198,structural molecule activity	sce03010,Ribosome	http://www.uniprot.org/uniprot/P02407					0.686444	-0.542786	0.293535	0.677728	GO:0022627;GO:0003735;GO:0000028;GO:0006412	cytosolic small ribosomal subunit|structural constituent of ribosome|ribosomal small subunit assembly|translation
CL656Contig1	0.785521	-0.348278	P04456	RPL25	GO:0022607,cellular component assembly|GO:0043933,macromolecular complex subunit organization|GO:0042255,ribosome assembly|GO:0044249,cellular biosynthetic process|GO:0034641,cellular nitrogen compound metabolic process|GO:0006807,nitrogen compound metabolic process|GO:0034645,cellular macromolecule biosynthetic process|GO:0034622,cellular macromolecular complex assembly|GO:1901576,organic substa…	GO:0022626,cytosolic ribosome|GO:0022625,cytosolic large ribosomal subunit|GO:0043229,intracellular organelle|GO:0043228,non-membrane-bounded organelle|GO:0015934,large ribosomal subunit|GO:0043226,organelle|GO:0005737,cytoplasm|GO:0030529,intracellular ribonucleoprotein complex|GO:0044391,ribosomal subunit|GO:0032991,macromolecular complex|GO:0005840,ribosome|GO:0043232,intracellular non-membran…	GO:0036094,small molecule binding|GO:0005198,structural molecule activity|GO:0005515,protein binding|GO:0097159,organic cyclic compound binding|GO:0000166,nucleotide binding|GO:0003735,structural constituent of ribosome|GO:0003723,RNA binding|GO:0003676,nucleic acid binding|GO:0019843,rRNA binding|GO:1901363,heterocyclic compound binding|GO:1901265,nucleoside phosphate binding|GO:0005488,binding	sce03010,Ribosome	http://www.uniprot.org/uniprot/P04456					0.691459	-0.532284	0.251383	0.635237	GO:0005829;GO:0005634;GO:0043874;GO:0000287;GO:0019509	cytosol|nucleus|acireductone synthase activity|magnesium ion binding|L-methionine biosynthetic process from methylthioadenosine
CL1Contig526	1.38394	0.468786	P51533	PDR10	GO:0015893,drug transport|GO:0006855,drug transmembrane transport|GO:0006810,transport|GO:0050896,response to stimulus|GO:0009987,cellular process|GO:0042493,response to drug|GO:0046618,drug export|GO:0044765,single-organism transport|GO:0044763,single-organism cellular process|GO:0044699,single-organism process|GO:0008152,metabolic process|GO:0042221,response to chemical|GO:0051179,localization|…	GO:0016021,integral component of membrane|GO:0016020,membrane|GO:0044464,cell part|GO:0005623,cell|GO:0071944,cell periphery|GO:0005886,plasma membrane|GO:0044425,membrane part|GO:0031224,intrinsic component of membrane	GO:0035639,purine ribonucleoside triphosphate binding|GO:0005488,binding|GO:0016887,ATPase activity|GO:0043167,ion binding|GO:1901363,heterocyclic compound binding|GO:0001883,purine nucleoside binding|GO:0001882,nucleoside binding|GO:0043168,anion binding|GO:0042626,ATPase activity, coupled to transmembrane movement of substances|GO:0016820,hydrolase activity, acting on acid anhydrides, catalyzin…		http://www.uniprot.org/uniprot/P51533					1.96534	0.974776	0.324483	0.707308	GO:0016021;GO:0005886;GO:0005774;GO:0005524;GO:0042626	integral component of membrane|plasma membrane|vacuolar membrane|ATP binding|ATPase activity, coupled to transmembrane movement of substances
CL1Contig3158	1.50394	0.588743	P46367	ALD4	GO:0006739,NADP metabolic process|GO:0006732,coenzyme metabolic process|GO:0006733,oxidoreduction coenzyme metabolic process|GO:0019752,carboxylic acid metabolic process|GO:1901615,organic hydroxy compound metabolic process|GO:0044249,cellular biosynthetic process|GO:0034641,cellular nitrogen compound metabolic process|GO:0006807,nitrogen compound metabolic process|GO:0046496,nicotinamide nucleot…	GO:0031974,membrane-enclosed lumen|GO:0043229,intracellular organelle|GO:0043228,non-membrane-bounded organelle|GO:0042645,mitochondrial nucleoid|GO:0043227,membrane-bounded organelle|GO:0009295,nucleoid|GO:0005737,cytoplasm|GO:0005739,mitochondrion|GO:0043226,organelle|GO:0005759,mitochondrial matrix|GO:0043231,intracellular membrane-bounded organelle|GO:0043232,intracellular non-membrane-bounde…	GO:0004030,aldehyde dehydrogenase [NAD(P)+] activity|GO:0004029,aldehyde dehydrogenase (NAD) activity|GO:0016620,oxidoreductase activity, acting on the aldehyde or oxo group of donors, NAD or NADP as acceptor|GO:0003824,catalytic activity|GO:0016903,oxidoreductase activity, acting on the aldehyde or oxo group of donors|GO:0016491,oxidoreductase activity	sce00280,Valine, leucine and isoleucine degradation|sce01110,Biosynthesis of secondary metabolites|sce00310,Lysine degradation|sce01100,Metabolic pathways|sce00410,beta-Alanine metabolism|sce00340,Histidine metabolism|sce00071,Fatty acid degradation|sce00330,Arginine and proline metabolism|sce00620,Pyruvate metabolism|sce00010,Glycolysis / Gluconeogenesis|sce00380,Tryptophan metabolism|sce00561,G…	http://www.uniprot.org/uniprot/P46367									GO:0018485;GO:0019439	salicylaldehyde dehydrogenase activity|aromatic compound catabolic process
CL3626Contig1	0.752674	-0.409903	P38701	RPS20	GO:0044238,primary metabolic process|GO:0090304,nucleic acid metabolic process|GO:0044249,cellular biosynthetic process|GO:0034641,cellular nitrogen compound metabolic process|GO:0006807,nitrogen compound metabolic process|GO:0034645,cellular macromolecule biosynthetic process|GO:0034660,ncRNA metabolic process|GO:0071840,cellular component organization or biogenesis|GO:0006139,nucleobase-contain…	GO:0022626,cytosolic ribosome|GO:0015935,small ribosomal subunit|GO:0043229,intracellular organelle|GO:0043228,non-membrane-bounded organelle|GO:0043226,organelle|GO:0022627,cytosolic small ribosomal subunit|GO:0005737,cytoplasm|GO:0044446,intracellular organelle part|GO:0030529,intracellular ribonucleoprotein complex|GO:0044391,ribosomal subunit|GO:0032991,macromolecular complex|GO:0005840,ribos…	GO:0097159,organic cyclic compound binding|GO:0005198,structural molecule activity|GO:0003735,structural constituent of ribosome|GO:0003723,RNA binding|GO:0003676,nucleic acid binding|GO:1901363,heterocyclic compound binding|GO:0005488,binding	sce03010,Ribosome	http://www.uniprot.org/uniprot/P38701					0.639836	-0.644227	0.334444	0.718667	GO:0005829;GO:0022627;GO:0003735;GO:0002181;GO:0042254	cytosol|cytosolic small ribosomal subunit|structural constituent of ribosome|cytoplasmic translation|ribosome biogenesis
comp9463_c0_seq1_1	2.01279	1.0092	P38910	HSP10	GO:0022607,cellular component assembly|GO:0006457,protein folding|GO:0070271,protein complex biogenesis|GO:0043933,macromolecular complex subunit organization|GO:0051649,establishment of localization in cell|GO:0008104,protein localization|GO:0051641,cellular localization|GO:0034622,cellular macromolecular complex assembly|GO:0007005,mitochondrion organization|GO:0044699,single-organism process|G…	GO:0005737,cytoplasm|GO:0043231,intracellular membrane-bounded organelle|GO:0043233,organelle lumen|GO:0044464,cell part|GO:0044444,cytoplasmic part|GO:0031974,membrane-enclosed lumen|GO:0005622,intracellular|GO:0044446,intracellular organelle part|GO:0070013,intracellular organelle lumen|GO:0043229,intracellular organelle|GO:0005739,mitochondrion|GO:0044429,mitochondrial part|GO:0005759,mitochon…	GO:0035639,purine ribonucleoside triphosphate binding|GO:0005488,binding|GO:0043167,ion binding|GO:1901363,heterocyclic compound binding|GO:1901265,nucleoside phosphate binding|GO:0001882,nucleoside binding|GO:0043168,anion binding|GO:0051087,chaperone binding|GO:0051082,unfolded protein binding|GO:0000166,nucleotide binding|GO:0001883,purine nucleoside binding|GO:0032549,ribonucleoside binding|G…		http://www.uniprot.org/uniprot/P38910					4.81558	2.26771	0.000163169	0.00342934	GO:0005759;GO:0005739;GO:0005524;GO:0051087;GO:0046872;GO:0051082;GO:0051085;GO:0006457;GO:0030150;GO:0006986	mitochondrial matrix|mitochondrion|ATP binding|chaperone binding|metal ion binding|unfolded protein binding|chaperone mediated protein folding requiring cofactor|protein folding|protein import into mitochondrial matrix|response to unfolded protein
CL1842Contig1	0.681853	-0.552468	P06786	TOP2	GO:0080090,regulation of primary metabolic process|GO:0019222,regulation of metabolic process|GO:0031055,chromatin remodeling at centromere|GO:0071840,cellular component organization or biogenesis|GO:0044710,single-organism metabolic process|GO:0045786,negative regulation of cell cycle|GO:0000003,reproduction|GO:0006265,DNA topological change|GO:0006260,DNA replication|GO:0006261,DNA-dependent DN…	GO:0031974,membrane-enclosed lumen|GO:0043229,intracellular organelle|GO:0043228,non-membrane-bounded organelle|GO:0000228,nuclear chromosome|GO:0043227,membrane-bounded organelle|GO:0043226,organelle|GO:0031981,nuclear lumen|GO:0097047,DNA replication termination region|GO:0005634,nucleus|GO:0044454,nuclear chromosome part|GO:0005694,chromosome|GO:0000793,condensed chromosome|GO:0000794,condense…	GO:0003676,nucleic acid binding|GO:0035639,purine ribonucleoside triphosphate binding|GO:1901363,heterocyclic compound binding|GO:0003916,DNA topoisomerase activity|GO:0005488,binding|GO:0016887,ATPase activity|GO:0003677,DNA binding|GO:0043167,ion binding|GO:0003918,DNA topoisomerase type II (ATP-hydrolyzing) activity|GO:0001883,purine nucleoside binding|GO:0001882,nucleoside binding|GO:0043168,…		http://www.uniprot.org/uniprot/P06786					0.407502	-1.29512	0.531858	0.859304	GO:0008824;GO:0003677;GO:0009439	cyanate hydratase activity|DNA binding|cyanate metabolic process
comp45541_c0_seq1_2	0.667512	-0.583135	P36105	RPL14A	GO:0044249,cellular biosynthetic process|GO:0034641,cellular nitrogen compound metabolic process|GO:0006807,nitrogen compound metabolic process|GO:0034645,cellular macromolecule biosynthetic process|GO:1901576,organic substance biosynthetic process|GO:0044267,cellular protein metabolic process|GO:0044260,cellular macromolecule metabolic process|GO:0043043,peptide biosynthetic process|GO:0071704,o…	GO:0022626,cytosolic ribosome|GO:0022625,cytosolic large ribosomal subunit|GO:0043229,intracellular organelle|GO:0043228,non-membrane-bounded organelle|GO:0015934,large ribosomal subunit|GO:0043226,organelle|GO:0005737,cytoplasm|GO:0030529,intracellular ribonucleoprotein complex|GO:0044391,ribosomal subunit|GO:0032991,macromolecular complex|GO:0005840,ribosome|GO:0043232,intracellular non-membran…	GO:0097159,organic cyclic compound binding|GO:0005198,structural molecule activity|GO:0003735,structural constituent of ribosome|GO:0003723,RNA binding|GO:0003676,nucleic acid binding|GO:1901363,heterocyclic compound binding|GO:0005488,binding	sce03010,Ribosome	http://www.uniprot.org/uniprot/P36105					0	#NAME?	0.252562	0.637121	GO:0022625;GO:0003723;GO:0003735;GO:0002181;GO:0016236;GO:0042273;GO:0006412	cytosolic large ribosomal subunit|RNA binding|structural constituent of ribosome|cytoplasmic translation|macroautophagy|ribosomal large subunit biogenesis|translation
CL64Contig3	0.828575	-0.271295	P38998	LYS1	GO:0019752,carboxylic acid metabolic process|GO:0006553,lysine metabolic process|GO:0044249,cellular biosynthetic process|GO:0006807,nitrogen compound metabolic process|GO:0009067,aspartate family amino acid biosynthetic process|GO:0044281,small molecule metabolic process|GO:0044283,small molecule biosynthetic process|GO:1901576,organic substance biosynthetic process|GO:0044699,single-organism pr…	GO:0005737,cytoplasm|GO:0044464,cell part|GO:0005623,cell|GO:0005622,intracellular|GO:0044424,intracellular part	GO:0005488,binding|GO:0005515,protein binding|GO:0097159,organic cyclic compound binding|GO:0044822,poly(A) RNA binding|GO:0016646,oxidoreductase activity, acting on the CH-NH group of donors, NAD or NADP as acceptor|GO:0016645,oxidoreductase activity, acting on the CH-NH group of donors|GO:0003824,catalytic activity|GO:0003723,RNA binding|GO:0003676,nucleic acid binding|GO:0004753,saccharopine d…	sce00300,Lysine biosynthesis|sce01110,Biosynthesis of secondary metabolites|sce00310,Lysine degradation|sce01100,Metabolic pathways|sce01230,Biosynthesis of amino acids|sce01130,Biosynthesis of antibiotics	http://www.uniprot.org/uniprot/P38998					0.410684	-1.2839	0.0192285	0.136992	GO:0005938;GO:0005739;GO:0005886;GO:0005543;GO:0015631;GO:0048315;GO:0032065;GO:0030989;GO:0000226;GO:0000266;GO:0000001;GO:0007097;GO:0051647	cell cortex|mitochondrion|plasma membrane|phospholipid binding|tubulin binding|conidium formation|cortical protein anchoring|dynein-driven meiotic oscillatory nuclear movement|microtubule cytoskeleton organization|mitochondrial fission|mitochondrion inheritance|nuclear migration|nucleus localization
CL1Contig661	0.650874	-0.61955	P38891	BAT1	GO:0000082,G1/S transition of mitotic cell cycle|GO:0044281,small molecule metabolic process|GO:0044282,small molecule catabolic process|GO:0044283,small molecule biosynthetic process|GO:0044712,single-organism catabolic process|GO:0044710,single-organism metabolic process|GO:0044711,single-organism biosynthetic process|GO:2000134,negative regulation of G1/S transition of mitotic cell cycle|GO:00…	GO:0005737,cytoplasm|GO:0043231,intracellular membrane-bounded organelle|GO:0043233,organelle lumen|GO:0044464,cell part|GO:0044444,cytoplasmic part|GO:0031974,membrane-enclosed lumen|GO:0005622,intracellular|GO:0044446,intracellular organelle part|GO:0070013,intracellular organelle lumen|GO:0043229,intracellular organelle|GO:0005739,mitochondrion|GO:0044429,mitochondrial part|GO:0005759,mitochon…	GO:0003824,catalytic activity|GO:0052654,L-leucine transaminase activity|GO:0052655,L-valine transaminase activity|GO:0052656,L-isoleucine transaminase activity|GO:0008483,transaminase activity|GO:0016740,transferase activity|GO:0004084,branched-chain-amino-acid transaminase activity|GO:0016769,transferase activity, transferring nitrogenous groups	sce00290,Valine, leucine and isoleucine biosynthesis|sce00280,Valine, leucine and isoleucine degradation|sce01110,Biosynthesis of secondary metabolites|sce01100,Metabolic pathways|sce00270,Cysteine and methionine metabolism|sce01230,Biosynthesis of amino acids|sce01130,Biosynthesis of antibiotics|sce01210,2-Oxocarboxylic acid metabolism|sce00770,Pantothenate and CoA biosynthesis	http://www.uniprot.org/uniprot/P38891					0	#NAME?	0.987273	1	GO:0005737;GO:0005739;GO:0004084;GO:0052656;GO:0052654;GO:0052655;GO:0030170;GO:0006532;GO:0009082;GO:0009083;GO:0009097;GO:0019509;GO:0009098;GO:0009099	cytoplasm|mitochondrion|branched-chain-amino-acid transaminase activity|L-isoleucine transaminase activity|L-leucine transaminase activity|L-valine transaminase activity|pyridoxal phosphate binding|aspartate biosynthetic process|branched-chain amino acid biosynthetic process|branched-chain amino acid catabolic process|isoleucine biosynthetic process|L-methionine biosynthetic process from methylth…
CL25Contig3	0.810401	-0.303292	P0CX82	RPL19A	GO:0044249,cellular biosynthetic process|GO:0034641,cellular nitrogen compound metabolic process|GO:0006807,nitrogen compound metabolic process|GO:0034645,cellular macromolecule biosynthetic process|GO:1901576,organic substance biosynthetic process|GO:0044267,cellular protein metabolic process|GO:0044260,cellular macromolecule metabolic process|GO:0043043,peptide biosynthetic process|GO:0071704,o…	GO:0022626,cytosolic ribosome|GO:0022625,cytosolic large ribosomal subunit|GO:0043229,intracellular organelle|GO:0043228,non-membrane-bounded organelle|GO:0015934,large ribosomal subunit|GO:0043226,organelle|GO:0005737,cytoplasm|GO:0030529,intracellular ribonucleoprotein complex|GO:0044391,ribosomal subunit|GO:0032991,macromolecular complex|GO:0005840,ribosome|GO:0043232,intracellular non-membran…	GO:0003735,structural constituent of ribosome|GO:0005198,structural molecule activity|GO:0097159,organic cyclic compound binding|GO:0003723,RNA binding|GO:0003676,nucleic acid binding|GO:1901363,heterocyclic compound binding|GO:0005488,binding	sce03010,Ribosome	http://www.uniprot.org/uniprot/P0CX82					0.933095	-0.0999034	0.861053	0.986897	GO:0005829;GO:0022625;GO:0022626;GO:0005886;GO:0003735;GO:0006412	cytosol|cytosolic large ribosomal subunit|cytosolic ribosome|plasma membrane|structural constituent of ribosome|translation
comp52121_c0_seq1_2	1.58837	0.667548	Q12271	INP53	GO:0008104,protein localization|GO:0006650,glycerophospholipid metabolic process|GO:0016311,dephosphorylation|GO:0008152,metabolic process|GO:0044249,cellular biosynthetic process|GO:0044255,cellular lipid metabolic process|GO:0044699,single-organism process|GO:0045017,glycerolipid biosynthetic process|GO:0044710,single-organism metabolic process|GO:0044711,single-organism biosynthetic process|GO…	GO:0015629,actin cytoskeleton|GO:0061645,endocytic patch|GO:0043229,intracellular organelle|GO:0043228,non-membrane-bounded organelle|GO:0005622,intracellular|GO:0043226,organelle|GO:0005856,cytoskeleton|GO:0016020,membrane|GO:0044430,cytoskeletal part|GO:0005737,cytoplasm|GO:0030479,actin cortical patch|GO:0005938,cell cortex|GO:0043232,intracellular non-membrane-bounded organelle|GO:0030863,cor…	GO:0052866,phosphatidylinositol phosphate phosphatase activity|GO:0016791,phosphatase activity|GO:0034595,phosphatidylinositol phosphate 5-phosphatase activity|GO:0016788,hydrolase activity, acting on ester bonds|GO:0016787,hydrolase activity|GO:0052744,phosphatidylinositol monophosphate phosphatase activity|GO:0004438,phosphatidylinositol-3-phosphatase activity|GO:0034593,phosphatidylinositol bi…	sce04070,Phosphatidylinositol signaling system|sce00562,Inositol phosphate metabolism	http://www.uniprot.org/uniprot/Q12271					2.08534	1.06028	0.426032	0.792186	GO:0005797;GO:0030176;GO:0030173;GO:0035339;GO:0016791;GO:0043813;GO:0004438;GO:0043812;GO:0046856	Golgi medial cisterna|integral component of endoplasmic reticulum membrane|integral component of Golgi membrane|SPOTS complex|phosphatase activity|phosphatidylinositol-3,5-bisphosphate 5-phosphatase activity|phosphatidylinositol-3-phosphatase activity|phosphatidylinositol-4-phosphate phosphatase activity|phosphatidylinositol dephosphorylation
CL3507Contig1	0.779218	-0.359901	P00890	CIT1	GO:0044238,primary metabolic process|GO:0006637,acyl-CoA metabolic process|GO:0006732,coenzyme metabolic process|GO:0044283,small molecule biosynthetic process|GO:0019752,carboxylic acid metabolic process|GO:0044248,cellular catabolic process|GO:0044249,cellular biosynthetic process|GO:0006099,tricarboxylic acid cycle|GO:0009060,aerobic respiration|GO:0006807,nitrogen compound metabolic process|G…	GO:0031970,organelle envelope lumen|GO:0031974,membrane-enclosed lumen|GO:0031975,envelope|GO:0043229,intracellular organelle|GO:0043227,membrane-bounded organelle|GO:0043226,organelle|GO:0005737,cytoplasm|GO:0005740,mitochondrial envelope|GO:0005739,mitochondrion|GO:0005759,mitochondrial matrix|GO:0005758,mitochondrial intermembrane space|GO:0031967,organelle envelope|GO:0043231,intracellular me…	GO:0046912,transferase activity, transferring acyl groups, acyl groups converted into alkyl on transfer|GO:0004108,citrate (Si)-synthase activity|GO:0036440,citrate synthase activity|GO:0003824,catalytic activity|GO:0016740,transferase activity|GO:0016746,transferase activity, transferring acyl groups	sce01110,Biosynthesis of secondary metabolites|sce01100,Metabolic pathways|sce00630,Glyoxylate and dicarboxylate metabolism|sce00020,Citrate cycle (TCA cycle)|sce01230,Biosynthesis of amino acids|sce01130,Biosynthesis of antibiotics|sce01200,Carbon metabolism|sce01210,2-Oxocarboxylic acid metabolism	http://www.uniprot.org/uniprot/P00890					0.968264	-0.0465274	0.751562	0.960975	GO:0005759;GO:0050440;GO:0004108;GO:0006099	mitochondrial matrix|2-methylcitrate synthase activity|citrate (Si)-synthase activity|tricarboxylic acid cycle
comp36364_c0_seq1_1	0.798986	-0.323758	Q03104	MSC1	GO:1903046,meiotic cell cycle process|GO:0090304,nucleic acid metabolic process|GO:0034641,cellular nitrogen compound metabolic process|GO:0006807,nitrogen compound metabolic process|GO:0022402,cell cycle process|GO:0071840,cellular component organization or biogenesis|GO:0006139,nucleobase-containing compound metabolic process|GO:0044710,single-organism metabolic process|GO:0007127,meiosis I|GO:…	GO:0005737,cytoplasm|GO:0043231,intracellular membrane-bounded organelle|GO:0044464,cell part|GO:0043229,intracellular organelle|GO:0005739,mitochondrion|GO:0005622,intracellular|GO:0044444,cytoplasmic part|GO:0005623,cell|GO:0044424,intracellular part|GO:0043227,membrane-bounded organelle|GO:0043226,organelle			http://www.uniprot.org/uniprot/Q03104					1.10521	0.144316	0.995826	1	GO:0005783;GO:0005635;GO:0031965;GO:0005886	endoplasmic reticulum|nuclear envelope|nuclear membrane|plasma membrane
CL1Contig458	0.590556	-0.759854	P54839	ERG13	GO:0044249,cellular biosynthetic process|GO:0044281,small molecule metabolic process|GO:0044283,small molecule biosynthetic process|GO:1901362,organic cyclic compound biosynthetic process|GO:0044699,single-organism process|GO:1901576,organic substance biosynthetic process|GO:0044710,single-organism metabolic process|GO:0044711,single-organism biosynthetic process|GO:0071704,organic substance meta…	GO:0005737,cytoplasm|GO:0005829,cytosol|GO:0044464,cell part|GO:0005623,cell|GO:0005622,intracellular|GO:0044444,cytoplasmic part|GO:0044424,intracellular part	GO:0046912,transferase activity, transferring acyl groups, acyl groups converted into alkyl on transfer|GO:0004421,hydroxymethylglutaryl-CoA synthase activity|GO:0003824,catalytic activity|GO:0016740,transferase activity|GO:0016746,transferase activity, transferring acyl groups	sce00650,Butanoate metabolism|sce00280,Valine, leucine and isoleucine degradation|sce01110,Biosynthesis of secondary metabolites|sce01100,Metabolic pathways|sce00072,Synthesis and degradation of ketone bodies|sce00900,Terpenoid backbone biosynthesis|sce01130,Biosynthesis of antibiotics	http://www.uniprot.org/uniprot/P54839					1.53241	0.615798	0.308033	0.691346	GO:0005829;GO:0005634;GO:0004421;GO:0006084;GO:0006696;GO:0010142;GO:0070317	cytosol|nucleus|hydroxymethylglutaryl-CoA synthase activity|acetyl-CoA metabolic process|ergosterol biosynthetic process|farnesyl diphosphate biosynthetic process, mevalonate pathway|negative regulation of G0 to G1 transition
comp45716_c0_seq1_1	0.577301	-0.792605	P39721	AIM2	GO:0008152,metabolic process	GO:0005737,cytoplasm|GO:0044464,cell part|GO:0005623,cell|GO:0005622,intracellular|GO:0044424,intracellular part	GO:0016787,hydrolase activity|GO:0003824,catalytic activity		http://www.uniprot.org/uniprot/P39721					11.1219	3.47534	0.306952	0.689847	GO:0005829;GO:0005634;GO:0016787	cytosol|nucleus|hydrolase activity
CL1Contig3049	1.42725	0.513233	Q02784	GRX5	GO:0022607,cellular component assembly|GO:0006950,response to stress|GO:0042592,homeostatic process|GO:0070887,cellular response to chemical stimulus|GO:0045454,cell redox homeostasis|GO:0071840,cellular component organization or biogenesis|GO:0044710,single-organism metabolic process|GO:0016043,cellular component organization|GO:0050789,regulation of biological process|GO:0065007,biological regu…	GO:0005737,cytoplasm|GO:0043231,intracellular membrane-bounded organelle|GO:0043233,organelle lumen|GO:0044464,cell part|GO:0044444,cytoplasmic part|GO:0031974,membrane-enclosed lumen|GO:0005622,intracellular|GO:0044446,intracellular organelle part|GO:0070013,intracellular organelle lumen|GO:0043229,intracellular organelle|GO:0005739,mitochondrion|GO:0044429,mitochondrial part|GO:0005759,mitochon…	GO:0043169,cation binding|GO:0046872,metal ion binding|GO:0009055,electron carrier activity|GO:0051540,metal cluster binding|GO:0051536,iron-sulfur cluster binding|GO:0051537,2 iron, 2 sulfur cluster binding|GO:0043167,ion binding|GO:0003824,catalytic activity|GO:0005488,binding|GO:0016667,oxidoreductase activity, acting on a sulfur group of donors|GO:0015036,disulfide oxidoreductase activity|GO:…		http://www.uniprot.org/uniprot/Q02784					1.91933	0.940599	0.0804011	0.34509	GO:0005759;GO:0051537;GO:0009055;GO:0046872;GO:0015035;GO:0045454	mitochondrial matrix|2 iron, 2 sulfur cluster binding|electron carrier activity|metal ion binding|protein disulfide oxidoreductase activity|cell redox homeostasis
CL1Contig3980	0.681855	-0.552463	P41805	RPL10	GO:0022607,cellular component assembly|GO:0043933,macromolecular complex subunit organization|GO:0043043,peptide biosynthetic process|GO:0044249,cellular biosynthetic process|GO:0034641,cellular nitrogen compound metabolic process|GO:0006807,nitrogen compound metabolic process|GO:0034645,cellular macromolecule biosynthetic process|GO:0034622,cellular macromolecular complex assembly|GO:1901576,org…	GO:0022626,cytosolic ribosome|GO:0022625,cytosolic large ribosomal subunit|GO:0043229,intracellular organelle|GO:0043228,non-membrane-bounded organelle|GO:0015934,large ribosomal subunit|GO:0043226,organelle|GO:0005737,cytoplasm|GO:0030529,intracellular ribonucleoprotein complex|GO:0044391,ribosomal subunit|GO:0032991,macromolecular complex|GO:0005840,ribosome|GO:0043232,intracellular non-membran…	GO:0003735,structural constituent of ribosome|GO:0005198,structural molecule activity|GO:0097159,organic cyclic compound binding|GO:0003723,RNA binding|GO:0003676,nucleic acid binding|GO:1901363,heterocyclic compound binding|GO:0005488,binding	sce03010,Ribosome	http://www.uniprot.org/uniprot/P41805					0.607043	-0.72013	0.175976	0.53257	GO:0005829;GO:0022625;GO:0003735;GO:0002181;GO:0000027;GO:0006412	cytosol|cytosolic large ribosomal subunit|structural constituent of ribosome|cytoplasmic translation|ribosomal large subunit assembly|translation
CL3209Contig1	1.59535	0.673875	P28274	URA7	GO:0009148,pyrimidine nucleoside triphosphate biosynthetic process|GO:0008152,metabolic process|GO:0009218,pyrimidine ribonucleotide metabolic process|GO:0009141,nucleoside triphosphate metabolic process|GO:0009142,nucleoside triphosphate biosynthetic process|GO:0019752,carboxylic acid metabolic process|GO:0009147,pyrimidine nucleoside triphosphate metabolic process|GO:0072528,pyrimidine-containi…	GO:0097268,cytoophidium|GO:0044464,cell part|GO:0005623,cell	GO:0035639,purine ribonucleoside triphosphate binding|GO:0005488,binding|GO:0043167,ion binding|GO:1901363,heterocyclic compound binding|GO:1901265,nucleoside phosphate binding|GO:0001882,nucleoside binding|GO:0043168,anion binding|GO:0000166,nucleotide binding|GO:0016879,ligase activity, forming carbon-nitrogen bonds|GO:0003883,CTP synthase activity|GO:0001883,purine nucleoside binding|GO:003254…	sce01100,Metabolic pathways|sce00240,Pyrimidine metabolism	http://www.uniprot.org/uniprot/P28274					2.02363	1.01695	0.103503	0.399451	GO:0005737;GO:0005829;GO:0005634;GO:0003824;GO:0016740;GO:0006541	cytoplasm|cytosol|nucleus|catalytic activity|transferase activity|glutamine metabolic process
comp6224_c0_seq1_2	1.97928	0.984979	P53037	PSD2	GO:0006656,phosphatidylcholine biosynthetic process|GO:0006650,glycerophospholipid metabolic process|GO:0044249,cellular biosynthetic process|GO:0034641,cellular nitrogen compound metabolic process|GO:0006807,nitrogen compound metabolic process|GO:0044281,small molecule metabolic process|GO:0044283,small molecule biosynthetic process|GO:0044255,cellular lipid metabolic process|GO:0044699,single-o…	GO:0005795,Golgi stack|GO:0005794,Golgi apparatus|GO:0031984,organelle subcompartment|GO:0043231,intracellular membrane-bounded organelle|GO:0005773,vacuole|GO:0043227,membrane-bounded organelle|GO:0044444,cytoplasmic part|GO:0044464,cell part|GO:0043229,intracellular organelle|GO:0005623,cell|GO:0005737,cytoplasm|GO:0044446,intracellular organelle part|GO:0044431,Golgi apparatus part|GO:0012505,…	GO:0016829,lyase activity|GO:0016830,carbon-carbon lyase activity|GO:0016831,carboxy-lyase activity|GO:0003824,catalytic activity|GO:0004609,phosphatidylserine decarboxylase activity|GO:0005515,protein binding|GO:0005488,binding	sce00564,Glycerophospholipid metabolism|sce01110,Biosynthesis of secondary metabolites|sce01100,Metabolic pathways	http://www.uniprot.org/uniprot/P53037					2.38291	1.25272	0.00802163	0.0733524	GO:0005783;GO:0005789;GO:0005509;GO:0004609;GO:0006646	endoplasmic reticulum|endoplasmic reticulum membrane|calcium ion binding|phosphatidylserine decarboxylase activity|phosphatidylethanolamine biosynthetic process
CL5296Contig1	1.3071	0.386364	P25298	RNA14	GO:0090304,nucleic acid metabolic process|GO:0090305,nucleic acid phosphodiester bond hydrolysis|GO:0034641,cellular nitrogen compound metabolic process|GO:0006807,nitrogen compound metabolic process|GO:0043631,RNA polyadenylation|GO:0072402,response to DNA integrity checkpoint signaling|GO:1901360,organic cyclic compound metabolic process|GO:0009719,response to endogenous stimulus|GO:0006139,nuc…	GO:0044464,cell part|GO:0031974,membrane-enclosed lumen|GO:0043229,intracellular organelle|GO:0043227,membrane-bounded organelle|GO:0043226,organelle|GO:0005737,cytoplasm|GO:0031981,nuclear lumen|GO:0005634,nucleus|GO:0005739,mitochondrion|GO:0005654,nucleoplasm|GO:0044451,nucleoplasm part|GO:0043234,protein complex|GO:0032991,macromolecular complex|GO:0043231,intracellular membrane-bounded organ…	GO:0003676,nucleic acid binding|GO:0097159,organic cyclic compound binding|GO:0003723,RNA binding|GO:0005515,protein binding|GO:0046983,protein dimerization activity|GO:0046982,protein heterodimerization activity|GO:1901363,heterocyclic compound binding|GO:0005488,binding|GO:0003729,mRNA binding	sce03015,mRNA surveillance pathway	http://www.uniprot.org/uniprot/P25298					0.937573	-0.0929978	0.922315	1	GO:0005737;GO:0005634;GO:0006397	cytoplasm|nucleus|mRNA processing
CL854Contig1	0.670458	-0.576781	P0C0T4	RPS25B	GO:0044249,cellular biosynthetic process|GO:0034641,cellular nitrogen compound metabolic process|GO:0006807,nitrogen compound metabolic process|GO:0034645,cellular macromolecule biosynthetic process|GO:1901576,organic substance biosynthetic process|GO:0044267,cellular protein metabolic process|GO:0044260,cellular macromolecule metabolic process|GO:0043043,peptide biosynthetic process|GO:0071704,o…	GO:0022626,cytosolic ribosome|GO:0015935,small ribosomal subunit|GO:0043229,intracellular organelle|GO:0043228,non-membrane-bounded organelle|GO:0043226,organelle|GO:0022627,cytosolic small ribosomal subunit|GO:0005737,cytoplasm|GO:0044446,intracellular organelle part|GO:0030529,intracellular ribonucleoprotein complex|GO:0044391,ribosomal subunit|GO:0032991,macromolecular complex|GO:0005840,ribos…	GO:0003735,structural constituent of ribosome|GO:0005198,structural molecule activity	sce03010,Ribosome	http://www.uniprot.org/uniprot/P0C0T4					0.93533	-0.0964519	0.970125	1	GO:0005840	ribosome
CL1841Contig1	0.13033	-2.93976	P41695	BUB1	GO:0008104,protein localization|GO:0080090,regulation of primary metabolic process|GO:0032434,regulation of proteasomal ubiquitin-dependent protein catabolic process|GO:0032435,negative regulation of proteasomal ubiquitin-dependent protein catabolic process|GO:0051310,metaphase plate congression|GO:0000280,nuclear division|GO:0010965,regulation of mitotic sister chromatid separation|GO:0051656,es…	GO:0031974,membrane-enclosed lumen|GO:0000780,condensed nuclear chromosome, centromeric region|GO:0043229,intracellular organelle|GO:0043228,non-membrane-bounded organelle|GO:0000228,nuclear chromosome|GO:0043227,membrane-bounded organelle|GO:0043226,organelle|GO:0031981,nuclear lumen|GO:0005634,nucleus|GO:0044454,nuclear chromosome part|GO:0000776,kinetochore|GO:0005694,chromosome|GO:0000778,con…	GO:0035639,purine ribonucleoside triphosphate binding|GO:0004672,protein kinase activity|GO:0043167,ion binding|GO:1901363,heterocyclic compound binding|GO:0001883,purine nucleoside binding|GO:0001882,nucleoside binding|GO:0043168,anion binding|GO:0000166,nucleotide binding|GO:0004674,protein serine/threonine kinase activity|GO:0016740,transferase activity|GO:1901265,nucleoside phosphate binding|…	sce04113,Meiosis - yeast|sce04111,Cell cycle - yeast	http://www.uniprot.org/uniprot/P41695					0.0158258	-5.98158	4.42886e-07	2.31877e-05	GO:0005829;GO:0005576;GO:0005634;GO:0050660;GO:0050031;GO:0051699;GO:0019477	cytosol|extracellular region|nucleus|flavin adenine dinucleotide binding|L-pipecolate oxidase activity|proline oxidase activity|L-lysine catabolic process
comp46273_c0_seq2_1	1.77657	0.829093	P32785	FMT1	GO:0044238,primary metabolic process|GO:0009451,RNA modification|GO:0090304,nucleic acid metabolic process|GO:0044249,cellular biosynthetic process|GO:0034641,cellular nitrogen compound metabolic process|GO:0006807,nitrogen compound metabolic process|GO:0034645,cellular macromolecule biosynthetic process|GO:0034660,ncRNA metabolic process|GO:1901360,organic cyclic compound metabolic process|GO:00…	GO:0005737,cytoplasm|GO:0043231,intracellular membrane-bounded organelle|GO:0044464,cell part|GO:0043229,intracellular organelle|GO:0005739,mitochondrion|GO:0005622,intracellular|GO:0044444,cytoplasmic part|GO:0005623,cell|GO:0044424,intracellular part|GO:0043227,membrane-bounded organelle|GO:0043226,organelle	GO:0004479,methionyl-tRNA formyltransferase activity|GO:0016742,hydroxymethyl-, formyl- and related transferase activity|GO:0003824,catalytic activity|GO:0016740,transferase activity|GO:0016741,transferase activity, transferring one-carbon groups	sce00970,Aminoacyl-tRNA biosynthesis|sce00670,One carbon pool by folate	http://www.uniprot.org/uniprot/P32785					51.7788	5.69429	0.194257	0.560484	GO:0016597;GO:0008864;GO:0016742;GO:0006189;GO:0006730	amino acid binding|formyltetrahydrofolate deformylase activity|hydroxymethyl-, formyl- and related transferase activity|'de novo' IMP biosynthetic process|one-carbon metabolic process
CL1037Contig1	0.622809	-0.683137	P26783	RPS5	GO:1901566,organonitrogen compound biosynthetic process|GO:0051169,nuclear transport|GO:0006450,regulation of translational fidelity|GO:0080090,regulation of primary metabolic process|GO:0019222,regulation of metabolic process|GO:0015931,nucleobase-containing compound transport|GO:0051246,regulation of protein metabolic process|GO:0031323,regulation of cellular metabolic process|GO:0050657,nuclei…	GO:0022626,cytosolic ribosome|GO:0015935,small ribosomal subunit|GO:0043229,intracellular organelle|GO:0043228,non-membrane-bounded organelle|GO:0043226,organelle|GO:0022627,cytosolic small ribosomal subunit|GO:0005737,cytoplasm|GO:0044446,intracellular organelle part|GO:0030529,intracellular ribonucleoprotein complex|GO:0044391,ribosomal subunit|GO:0032991,macromolecular complex|GO:0005840,ribos…	GO:0003676,nucleic acid binding|GO:0097159,organic cyclic compound binding|GO:0005198,structural molecule activity|GO:0003735,structural constituent of ribosome|GO:0003723,RNA binding|GO:0005515,protein binding|GO:1901363,heterocyclic compound binding|GO:0005488,binding|GO:0019843,rRNA binding|GO:0003729,mRNA binding	sce03010,Ribosome	http://www.uniprot.org/uniprot/P26783					1.00615	0.00884068	0.967642	1	GO:0022627;GO:0003729;GO:0019843;GO:0003735;GO:0000028;GO:0006407;GO:0006412	cytosolic small ribosomal subunit|mRNA binding|rRNA binding|structural constituent of ribosome|ribosomal small subunit assembly|rRNA export from nucleus|translation
CL2022Contig1	1.69866	0.764401	P34087	RPB7	GO:0080090,regulation of primary metabolic process|GO:0019222,regulation of metabolic process|GO:0050685,positive regulation of mRNA processing|GO:0050684,regulation of mRNA processing|GO:0001172,transcription, RNA-templated|GO:1901362,organic cyclic compound biosynthetic process|GO:1901360,organic cyclic compound metabolic process|GO:1901361,organic cyclic compound catabolic process|GO:0010604,p…	GO:0035770,ribonucleoprotein granule|GO:0030880,RNA polymerase complex|GO:0000428,DNA-directed RNA polymerase complex|GO:0031974,membrane-enclosed lumen|GO:0043229,intracellular organelle|GO:0043228,non-membrane-bounded organelle|GO:0036464,cytoplasmic ribonucleoprotein granule|GO:0016591,DNA-directed RNA polymerase II, holoenzyme|GO:0043227,membrane-bounded organelle|GO:0043226,organelle|GO:0005…	GO:0016779,nucleotidyltransferase activity|GO:0005515,protein binding|GO:0003727,single-stranded RNA binding|GO:0016772,transferase activity, transferring phosphorus-containing groups|GO:0043566,structure-specific DNA binding|GO:0034062,5'-3' RNA polymerase activity|GO:1901363,heterocyclic compound binding|GO:0003824,catalytic activity|GO:0016740,transferase activity|GO:0003968,RNA-directed 5'-3'…	sce01100,Metabolic pathways|sce03020,RNA polymerase|sce00230,Purine metabolism|sce00240,Pyrimidine metabolism	http://www.uniprot.org/uniprot/P34087					5.38389	2.42865	0.000997439	0.0148375	GO:0005737;GO:0005634;GO:0000978;GO:0043565;GO:0000982;GO:0003700;GO:0044212;GO:0008270;GO:0006357;GO:0006351	cytoplasm|nucleus|RNA polymerase II core promoter proximal region sequence-specific DNA binding|sequence-specific DNA binding|transcription factor activity, RNA polymerase II core promoter proximal region sequence-specific binding|transcription factor activity, sequence-specific DNA binding|transcription regulatory region DNA binding|zinc ion binding|regulation of transcription from RNA polymeras…
CL1Contig3539	2.67839	1.42136	P20967	KGD1	GO:0019752,carboxylic acid metabolic process|GO:0006099,tricarboxylic acid cycle|GO:0009060,aerobic respiration|GO:0044281,small molecule metabolic process|GO:0006091,generation of precursor metabolites and energy|GO:0072350,tricarboxylic acid metabolic process|GO:0044699,single-organism process|GO:0044710,single-organism metabolic process|GO:0071704,organic substance metabolic process|GO:0044238…	GO:0045240,dihydrolipoyl dehydrogenase complex|GO:0031974,membrane-enclosed lumen|GO:1990204,oxidoreductase complex|GO:0043229,intracellular organelle|GO:0043228,non-membrane-bounded organelle|GO:0042645,mitochondrial nucleoid|GO:0043227,membrane-bounded organelle|GO:0009295,nucleoid|GO:0005737,cytoplasm|GO:0005947,mitochondrial alpha-ketoglutarate dehydrogenase complex|GO:0005739,mitochondrion|G…	GO:1901681,sulfur compound binding|GO:0043168,anion binding|GO:0043169,cation binding|GO:0016624,oxidoreductase activity, acting on the aldehyde or oxo group of donors, disulfide as acceptor|GO:0030976,thiamine pyrophosphate binding|GO:0019842,vitamin binding|GO:0043167,ion binding|GO:0050662,coenzyme binding|GO:0003824,catalytic activity|GO:0016903,oxidoreductase activity, acting on the aldehyde…	sce01110,Biosynthesis of secondary metabolites|sce00310,Lysine degradation|sce01100,Metabolic pathways|sce00020,Citrate cycle (TCA cycle)|sce00380,Tryptophan metabolism|sce01200,Carbon metabolism|sce01130,Biosynthesis of antibiotics	http://www.uniprot.org/uniprot/P20967					3.95696	1.98439	0.000958759	0.0144226	GO:0042645;GO:0009353;GO:0004591;GO:0030976;GO:0006103;GO:0006099	mitochondrial nucleoid|mitochondrial oxoglutarate dehydrogenase complex|oxoglutarate dehydrogenase (succinyl-transferring) activity|thiamine pyrophosphate binding|2-oxoglutarate metabolic process|tricarboxylic acid cycle
CL1Contig2884	0.693074	-0.528919	P04161	ADE8	GO:0046390,ribose phosphate biosynthetic process|GO:0009167,purine ribonucleoside monophosphate metabolic process|GO:0034641,cellular nitrogen compound metabolic process|GO:0009165,nucleotide biosynthetic process|GO:0046040,IMP metabolic process|GO:0044281,small molecule metabolic process|GO:0009161,ribonucleoside monophosphate metabolic process|GO:0046112,nucleobase biosynthetic process|GO:00091…		GO:0004644,phosphoribosylglycinamide formyltransferase activity|GO:0016742,hydroxymethyl-, formyl- and related transferase activity|GO:0003824,catalytic activity|GO:0016740,transferase activity|GO:0016741,transferase activity, transferring one-carbon groups|GO:0008168,methyltransferase activity	sce01130,Biosynthesis of antibiotics|sce01110,Biosynthesis of secondary metabolites|sce00670,One carbon pool by folate|sce00230,Purine metabolism|sce01100,Metabolic pathways	http://www.uniprot.org/uniprot/P04161					0.36009	-1.47357	0.0113973	0.0935175	GO:0000062;GO:0008289;GO:0006810	fatty-acyl-CoA binding|lipid binding|transport
CL85Contig2	2.70497	1.43561	P38113	ADH5	GO:0009167,purine ribonucleoside monophosphate metabolic process|GO:0044281,small molecule metabolic process|GO:0044282,small molecule catabolic process|GO:0009161,ribonucleoside monophosphate metabolic process|GO:1901360,organic cyclic compound metabolic process|GO:0044712,single-organism catabolic process|GO:0044710,single-organism metabolic process|GO:0044711,single-organism biosynthetic proce…		GO:0005488,binding|GO:0043169,cation binding|GO:0016614,oxidoreductase activity, acting on CH-OH group of donors|GO:0046914,transition metal ion binding|GO:0016616,oxidoreductase activity, acting on the CH-OH group of donors, NAD or NADP as acceptor|GO:0004022,alcohol dehydrogenase (NAD) activity|GO:0043167,ion binding|GO:0003824,catalytic activity|GO:0008270,zinc ion binding|GO:0046872,metal ion…	sce01110,Biosynthesis of secondary metabolites|sce01100,Metabolic pathways|sce00350,Tyrosine metabolism|sce00071,Fatty acid degradation|sce00010,Glycolysis / Gluconeogenesis|sce01130,Biosynthesis of antibiotics	http://www.uniprot.org/uniprot/P38113					1.06035	0.0845402	0.937277	1	GO:0004022;GO:0008270	alcohol dehydrogenase (NAD) activity|zinc ion binding
CL301Contig2	0.613908	-0.703906	Q06103	RPN7	GO:0044248,cellular catabolic process|GO:0043632,modification-dependent macromolecule catabolic process|GO:0044267,cellular protein metabolic process|GO:1901575,organic substance catabolic process|GO:0044265,cellular macromolecule catabolic process|GO:0044260,cellular macromolecule metabolic process|GO:0071704,organic substance metabolic process|GO:0006508,proteolysis|GO:0044238,primary metabolic…	GO:0043234,protein complex|GO:0005838,proteasome regulatory particle|GO:0043231,intracellular membrane-bounded organelle|GO:0022624,proteasome accessory complex|GO:0005634,nucleus|GO:0044464,cell part|GO:0005623,cell|GO:0005622,intracellular|GO:0043229,intracellular organelle|GO:0032991,macromolecular complex|GO:0044424,intracellular part|GO:0000502,proteasome complex|GO:0043227,membrane-bounded …	GO:0005488,binding|GO:0005515,protein binding|GO:0005198,structural molecule activity	sce03050,Proteasome	http://www.uniprot.org/uniprot/Q06103					0.718489	-0.476962	0.383297	0.759832	GO:0005829;GO:0016282;GO:0005852;GO:0071540;GO:0005634;GO:0003743;GO:0034613;GO:0070196;GO:0032436	cytosol|eukaryotic 43S preinitiation complex|eukaryotic translation initiation factor 3 complex|eukaryotic translation initiation factor 3 complex, eIF3e|nucleus|translation initiation factor activity|cellular protein localization|eukaryotic translation initiation factor 3 complex assembly|positive regulation of proteasomal ubiquitin-dependent protein catabolic process
CL830Contig1	0.556158	-0.846434	P33327	GDH2	GO:0009065,glutamine family amino acid catabolic process|GO:0019752,carboxylic acid metabolic process|GO:0009063,cellular amino acid catabolic process|GO:0006807,nitrogen compound metabolic process|GO:0044281,small molecule metabolic process|GO:0044282,small molecule catabolic process|GO:0009064,glutamine family amino acid metabolic process|GO:0044699,single-organism process|GO:0044712,single-org…		GO:0016638,oxidoreductase activity, acting on the CH-NH2 group of donors|GO:0016639,oxidoreductase activity, acting on the CH-NH2 group of donors, NAD or NADP as acceptor|GO:0004352,glutamate dehydrogenase (NAD+) activity|GO:0003824,catalytic activity|GO:0005488,binding|GO:0005515,protein binding|GO:0016491,oxidoreductase activity	sce00220,Arginine biosynthesis|sce00910,Nitrogen metabolism|sce00430,Taurine and hypotaurine metabolism|sce00250,Alanine, aspartate and glutamate metabolism|sce01100,Metabolic pathways	http://www.uniprot.org/uniprot/P33327					0.301853	-1.72808	0.0810467	0.346918	GO:0004352;GO:0019551	glutamate dehydrogenase (NAD+) activity|glutamate catabolic process to 2-oxoglutarate
CL306Contig1	1.56858	0.649463	P32795	YME1	GO:0008104,protein localization|GO:0006457,protein folding|GO:0051649,establishment of localization in cell|GO:0044248,cellular catabolic process|GO:0044257,cellular protein catabolic process|GO:0051641,cellular localization|GO:0070585,protein localization to mitochondrion|GO:0051179,localization|GO:0044699,single-organism process|GO:0044267,cellular protein metabolic process|GO:1901575,organic s…	GO:0044464,cell part|GO:0031975,envelope|GO:0043229,intracellular organelle|GO:0043227,membrane-bounded organelle|GO:0043226,organelle|GO:0005737,cytoplasm|GO:0031090,organelle membrane|GO:0005743,mitochondrial inner membrane|GO:0016020,membrane|GO:0044444,cytoplasmic part|GO:0005739,mitochondrion|GO:0098800,inner mitochondrial membrane protein complex|GO:0044455,mitochondrial membrane part|GO:00…	GO:0004176,ATP-dependent peptidase activity|GO:0004175,endopeptidase activity|GO:0035639,purine ribonucleoside triphosphate binding|GO:0005488,binding|GO:0016887,ATPase activity|GO:0008233,peptidase activity|GO:0043167,ion binding|GO:1901363,heterocyclic compound binding|GO:0001883,purine nucleoside binding|GO:0001882,nucleoside binding|GO:0043168,anion binding|GO:0043169,cation binding|GO:004262…	sce04139,Regulation of mitophagy - yeast	http://www.uniprot.org/uniprot/P32795					0.396824	-1.33343	0.0228708	0.153571	GO:0005745;GO:0097002;GO:0005743;GO:0005524;GO:0004176;GO:0016887;GO:0004222;GO:0008237;GO:0008270;GO:0042407;GO:0008053;GO:0034982;GO:0006461;GO:0045041;GO:0006508;GO:0006465	m-AAA complex|mitochondrial inner boundary membrane|mitochondrial inner membrane|ATP binding|ATP-dependent peptidase activity|ATPase activity|metalloendopeptidase activity|metallopeptidase activity|zinc ion binding|cristae formation|mitochondrial fusion|mitochondrial protein processing|protein complex assembly|protein import into mitochondrial intermembrane space|proteolysis|signal peptide proces…
comp7181_c0_seq1_2	1.35576	0.439104	Q05567	DPL1	GO:0009991,response to extracellular stimulus|GO:0044238,primary metabolic process|GO:0008152,metabolic process|GO:0019752,carboxylic acid metabolic process|GO:0006807,nitrogen compound metabolic process|GO:0023052,signaling|GO:0044281,small molecule metabolic process|GO:0019932,second-messenger-mediated signaling|GO:0035556,intracellular signal transduction|GO:0050789,regulation of biological pr…	GO:0005783,endoplasmic reticulum|GO:0043229,intracellular organelle|GO:0071944,cell periphery|GO:0043227,membrane-bounded organelle|GO:0043226,organelle|GO:0071782,endoplasmic reticulum tubular network|GO:0005737,cytoplasm|GO:0031984,organelle subcompartment|GO:0044432,endoplasmic reticulum part|GO:0098827,endoplasmic reticulum subcompartment|GO:0048471,perinuclear region of cytoplasm|GO:0032541,…	GO:0043168,anion binding|GO:0008117,sphinganine-1-phosphate aldolase activity|GO:0097159,organic cyclic compound binding|GO:0016829,lyase activity|GO:0016830,carbon-carbon lyase activity|GO:0016831,carboxy-lyase activity|GO:0016832,aldehyde-lyase activity|GO:0043167,ion binding|GO:0003824,catalytic activity|GO:0048037,cofactor binding|GO:0030170,pyridoxal phosphate binding|GO:1901363,heterocyclic…	sce01100,Metabolic pathways|sce00600,Sphingolipid metabolism	http://www.uniprot.org/uniprot/Q05567					6.73168	2.75097	0.00365029	0.0410574	GO:0032541;GO:0016020;GO:0097038;GO:0016831;GO:0030170;GO:0008117;GO:0019722;GO:0019752;GO:0009267;GO:0030149;GO:0006665	cortical endoplasmic reticulum|membrane|perinuclear endoplasmic reticulum|carboxy-lyase activity|pyridoxal phosphate binding|sphinganine-1-phosphate aldolase activity|calcium-mediated signaling|carboxylic acid metabolic process|cellular response to starvation|sphingolipid catabolic process|sphingolipid metabolic process
comp6345_c0_seq1_2	2.65452	1.40845	Q04432	HSP31	GO:0009991,response to extracellular stimulus|GO:0070887,cellular response to chemical stimulus|GO:0006950,response to stress|GO:0019752,carboxylic acid metabolic process|GO:0016053,organic acid biosynthetic process|GO:0044248,cellular catabolic process|GO:0044249,cellular biosynthetic process|GO:0044281,small molecule metabolic process|GO:0044282,small molecule catabolic process|GO:0044283,small…	GO:0010494,cytoplasmic stress granule|GO:0005737,cytoplasm|GO:0035770,ribonucleoprotein granule|GO:0043232,intracellular non-membrane-bounded organelle|GO:0044464,cell part|GO:0000932,P-body|GO:0044444,cytoplasmic part|GO:0005623,cell|GO:0030529,intracellular ribonucleoprotein complex|GO:0043229,intracellular organelle|GO:0043228,non-membrane-bounded organelle|GO:0036464,cytoplasmic ribonucleopro…	GO:0016835,carbon-oxygen lyase activity|GO:0016829,lyase activity|GO:0003824,catalytic activity|GO:0019172,glyoxalase III activity|GO:0016836,hydro-lyase activity		http://www.uniprot.org/uniprot/Q04432					2.03305	1.02364	0.0714279	0.321551	GO:0019172;GO:0019243	glyoxalase III activity|methylglyoxal catabolic process to D-lactate via S-lactoyl-glutathione
CL114Contig1	0.726036	-0.461886	P38013	AHP1	GO:0008152,metabolic process|GO:0042592,homeostatic process|GO:0070887,cellular response to chemical stimulus|GO:0045454,cell redox homeostasis|GO:0044699,single-organism process|GO:0044710,single-organism metabolic process|GO:0050789,regulation of biological process|GO:0065007,biological regulation|GO:0065008,regulation of biological quality|GO:0019725,cellular homeostasis|GO:0009987,cellular pr…	GO:0005737,cytoplasm|GO:0044464,cell part|GO:0005623,cell|GO:0005622,intracellular|GO:0044424,intracellular part	GO:0016209,antioxidant activity|GO:0051920,peroxiredoxin activity|GO:0003824,catalytic activity|GO:0008379,thioredoxin peroxidase activity|GO:0016684,oxidoreductase activity, acting on peroxide as acceptor|GO:0004601,peroxidase activity|GO:0016491,oxidoreductase activity	sce04122,Sulfur relay system	http://www.uniprot.org/uniprot/P38013					0.929211	-0.105922	0.907257	0.999136	GO:0005576;GO:0005622;GO:0005777;GO:0008379;GO:0045454;GO:0071470;GO:0034599	extracellular region|intracellular|peroxisome|thioredoxin peroxidase activity|cell redox homeostasis|cellular response to osmotic stress|cellular response to oxidative stress
CL256Contig2	0.743848	-0.42692	P38230	ZTA1	GO:0044710,single-organism metabolic process|GO:0033554,cellular response to stress|GO:0050896,response to stimulus|GO:0009987,cellular process|GO:0051716,cellular response to stimulus|GO:0008152,metabolic process|GO:0006950,response to stress|GO:0055114,oxidation-reduction process|GO:0070887,cellular response to chemical stimulus|GO:0042221,response to chemical|GO:0034599,cellular response to ox…	GO:0005737,cytoplasm|GO:0005829,cytosol|GO:0044464,cell part|GO:0005623,cell|GO:0005622,intracellular|GO:0044444,cytoplasmic part|GO:0044424,intracellular part	GO:0005488,binding|GO:0043169,cation binding|GO:0016628,oxidoreductase activity, acting on the CH-CH group of donors, NAD or NADP as acceptor|GO:0046914,transition metal ion binding|GO:0003824,catalytic activity|GO:0097159,organic cyclic compound binding|GO:0016627,oxidoreductase activity, acting on the CH-CH group of donors|GO:0008270,zinc ion binding|GO:0043167,ion binding|GO:0017091,AU-rich el…		http://www.uniprot.org/uniprot/P38230					0.214782	-2.21905	0.000407581	0.00726828
CL5429Contig1	1.84594	0.884359	P37254	ABZ1	GO:1901566,organonitrogen compound biosynthetic process|GO:0042537,benzene-containing compound metabolic process|GO:0006732,coenzyme metabolic process|GO:0009064,glutamine family amino acid metabolic process|GO:0019752,carboxylic acid metabolic process|GO:0016053,organic acid biosynthetic process|GO:0044249,cellular biosynthetic process|GO:0034641,cellular nitrogen compound metabolic process|GO:0…	GO:0005737,cytoplasm|GO:0044464,cell part|GO:0005623,cell|GO:0005622,intracellular|GO:0044424,intracellular part	GO:0003824,catalytic activity|GO:0016829,lyase activity|GO:0016830,carbon-carbon lyase activity|GO:0016833,oxo-acid-lyase activity|GO:0008483,transaminase activity|GO:0016740,transferase activity|GO:0046820,4-amino-4-deoxychorismate synthase activity|GO:0016769,transferase activity, transferring nitrogenous groups	sce00790,Folate biosynthesis	http://www.uniprot.org/uniprot/P37254					0.548135	-0.867398	0.0972932	0.387068	GO:0042597;GO:0004065;GO:0046872;GO:0018958	periplasmic space|arylsulfatase activity|metal ion binding|phenol-containing compound metabolic process
CL2383Contig1	0.730998	-0.452061	P0C0X0	RPS28B	GO:0051169,nuclear transport|GO:0051168,nuclear export|GO:0080090,regulation of primary metabolic process|GO:0019222,regulation of metabolic process|GO:1901360,organic cyclic compound metabolic process|GO:1901361,organic cyclic compound catabolic process|GO:0010604,positive regulation of macromolecule metabolic process|GO:0043043,peptide biosynthetic process|GO:0048518,positive regulation of biol…	GO:0022626,cytosolic ribosome|GO:0015935,small ribosomal subunit|GO:0043229,intracellular organelle|GO:0043228,non-membrane-bounded organelle|GO:0043226,organelle|GO:0022627,cytosolic small ribosomal subunit|GO:0005737,cytoplasm|GO:0044446,intracellular organelle part|GO:0030529,intracellular ribonucleoprotein complex|GO:0044391,ribosomal subunit|GO:0032991,macromolecular complex|GO:0005840,ribos…	GO:0003735,structural constituent of ribosome|GO:0005488,binding|GO:0005515,protein binding|GO:0005198,structural molecule activity|GO:0097159,organic cyclic compound binding|GO:0003723,RNA binding|GO:0003676,nucleic acid binding|GO:1901363,heterocyclic compound binding	sce03010,Ribosome	http://www.uniprot.org/uniprot/P0C0X0					0.501585	-0.995434	0.125939	0.444659	GO:0005829;GO:0005634;GO:0051213	cytosol|nucleus|dioxygenase activity
CL1348Contig1	1.52907	0.612656	P21372	PRP5	GO:0022607,cellular component assembly|GO:0000245,spliceosomal complex assembly|GO:0043933,macromolecular complex subunit organization|GO:0090304,nucleic acid metabolic process|GO:0034641,cellular nitrogen compound metabolic process|GO:0006807,nitrogen compound metabolic process|GO:0044237,cellular metabolic process|GO:0034622,cellular macromolecular complex assembly|GO:0000348,mRNA branch site r…	GO:0043231,intracellular membrane-bounded organelle|GO:0005634,nucleus|GO:0044464,cell part|GO:0005623,cell|GO:0005622,intracellular|GO:0043229,intracellular organelle|GO:0044424,intracellular part|GO:0043227,membrane-bounded organelle|GO:0043226,organelle|GO:0005737,cytoplasm|GO:0043232,intracellular non-membrane-bounded organelle|GO:0031981,nuclear lumen|GO:0043233,organelle lumen|GO:0005730,nu…	GO:0016887,ATPase activity|GO:0035639,purine ribonucleoside triphosphate binding|GO:0005488,binding|GO:0003676,nucleic acid binding|GO:0008186,RNA-dependent ATPase activity|GO:0043167,ion binding|GO:1901363,heterocyclic compound binding|GO:0001883,purine nucleoside binding|GO:0001882,nucleoside binding|GO:0043168,anion binding|GO:0042623,ATPase activity, coupled|GO:0000166,nucleotide binding|GO:1…	sce03040,Spliceosome	http://www.uniprot.org/uniprot/P21372					0.243376	-2.03874	0.300243	0.68521	GO:0005759;GO:0005524;GO:0004004;GO:0003723;GO:0006397;GO:0010501;GO:0008380	mitochondrial matrix|ATP binding|ATP-dependent RNA helicase activity|RNA binding|mRNA processing|RNA secondary structure unwinding|RNA splicing
CL1Contig2092	17.2229	4.10626	P39006	PSD1	GO:0080090,regulation of primary metabolic process|GO:0019222,regulation of metabolic process|GO:0061025,membrane fusion|GO:0061024,membrane organization|GO:0044281,small molecule metabolic process|GO:0044283,small molecule biosynthetic process|GO:0071840,cellular component organization or biogenesis|GO:0044710,single-organism metabolic process|GO:0044711,single-organism biosynthetic process|GO:0…	GO:0044464,cell part|GO:0098573,intrinsic component of mitochondrial membrane|GO:0031975,envelope|GO:0031305,integral component of mitochondrial inner membrane|GO:0031304,intrinsic component of mitochondrial inner membrane|GO:0043229,intracellular organelle|GO:0031301,integral component of organelle membrane|GO:0031300,intrinsic component of organelle membrane|GO:0032592,integral component of mit…	GO:0016829,lyase activity|GO:0016830,carbon-carbon lyase activity|GO:0016831,carboxy-lyase activity|GO:0003824,catalytic activity|GO:0004609,phosphatidylserine decarboxylase activity	sce00564,Glycerophospholipid metabolism|sce01110,Biosynthesis of secondary metabolites|sce01100,Metabolic pathways	http://www.uniprot.org/uniprot/P39006					1.43268	0.518721	0.482742	0.830299
CL183Contig3	0.587541	-0.767239	P39939	RPS26B	GO:0015931,nucleobase-containing compound transport|GO:0051169,nuclear transport|GO:0051168,nuclear export|GO:0050657,nucleic acid transport|GO:0044249,cellular biosynthetic process|GO:0034641,cellular nitrogen compound metabolic process|GO:0006807,nitrogen compound metabolic process|GO:0034645,cellular macromolecule biosynthetic process|GO:0051236,establishment of RNA localization|GO:1901576,org…	GO:0022626,cytosolic ribosome|GO:0015935,small ribosomal subunit|GO:0043229,intracellular organelle|GO:0043228,non-membrane-bounded organelle|GO:0043226,organelle|GO:0022627,cytosolic small ribosomal subunit|GO:0005737,cytoplasm|GO:0044446,intracellular organelle part|GO:0030529,intracellular ribonucleoprotein complex|GO:0044391,ribosomal subunit|GO:0032991,macromolecular complex|GO:0005840,ribos…	GO:0003735,structural constituent of ribosome|GO:0005198,structural molecule activity|GO:0005488,binding|GO:0097159,organic cyclic compound binding|GO:0003723,RNA binding|GO:0003676,nucleic acid binding|GO:1901363,heterocyclic compound binding|GO:0003729,mRNA binding	sce03010,Ribosome	http://www.uniprot.org/uniprot/P39939					1.26368	0.337631	0.507621	0.846438	GO:0022627;GO:0003729;GO:0003735;GO:0006412	cytosolic small ribosomal subunit|mRNA binding|structural constituent of ribosome|translation
comp51527_c0_seq1_1	0.792387	-0.335722	P05739	RPL6B	GO:0022607,cellular component assembly|GO:0043933,macromolecular complex subunit organization|GO:0042255,ribosome assembly|GO:0044249,cellular biosynthetic process|GO:0034641,cellular nitrogen compound metabolic process|GO:0006807,nitrogen compound metabolic process|GO:0034645,cellular macromolecule biosynthetic process|GO:0034622,cellular macromolecular complex assembly|GO:1901576,organic substa…	GO:0022626,cytosolic ribosome|GO:0022625,cytosolic large ribosomal subunit|GO:0043229,intracellular organelle|GO:0043228,non-membrane-bounded organelle|GO:0015934,large ribosomal subunit|GO:0043226,organelle|GO:0005737,cytoplasm|GO:0030529,intracellular ribonucleoprotein complex|GO:0044391,ribosomal subunit|GO:0032991,macromolecular complex|GO:0005840,ribosome|GO:0043232,intracellular non-membran…	GO:0097159,organic cyclic compound binding|GO:0005198,structural molecule activity|GO:0003735,structural constituent of ribosome|GO:0003723,RNA binding|GO:0003676,nucleic acid binding|GO:1901363,heterocyclic compound binding|GO:0005488,binding	sce03010,Ribosome	http://www.uniprot.org/uniprot/P05739					0.983821	-0.0235324	0.87124	0.989706	GO:0022625;GO:0003723;GO:0003735;GO:0002181;GO:0000027	cytosolic large ribosomal subunit|RNA binding|structural constituent of ribosome|cytoplasmic translation|ribosomal large subunit assembly
comp38869_c0_seq1_1	4.85598	2.27976	P33304	AFR1	GO:0048583,regulation of response to stimulus|GO:0019953,sexual reproduction|GO:0008277,regulation of G-protein coupled receptor protein signaling pathway|GO:0023052,signaling|GO:0007165,signal transduction|GO:0070887,cellular response to chemical stimulus|GO:0023051,regulation of signaling|GO:0000767,cell morphogenesis involved in conjugation|GO:0035556,intracellular signal transduction|GO:00106…	GO:0001400,mating projection base|GO:0044463,cell projection part|GO:0044464,cell part|GO:0005623,cell|GO:0005622,intracellular|GO:0005937,mating projection|GO:0042995,cell projection	GO:0005057,signal transducer activity, downstream of receptor|GO:0004871,signal transducer activity|GO:0060089,molecular transducer activity		http://www.uniprot.org/uniprot/P33304					1.39479	0.480049	0.431219	0.796197	GO:0008688;GO:0071949;GO:0019622;GO:0019380	3-(3-hydroxyphenyl)propionate hydroxylase activity|FAD binding|3-(3-hydroxy)phenylpropionate catabolic process|3-phenylpropionate catabolic process
CL120Contig1	1.21278	0.278318	P09232	PRB1	GO:0009991,response to extracellular stimulus|GO:0048856,anatomical structure development|GO:0008152,metabolic process|GO:0030154,cell differentiation|GO:0043934,sporulation|GO:0044248,cellular catabolic process|GO:0042594,response to starvation|GO:0009653,anatomical structure morphogenesis|GO:0044699,single-organism process|GO:0044267,cellular protein metabolic process|GO:0051716,cellular respon…	GO:0000324,fungal-type vacuole|GO:0000323,lytic vacuole|GO:0000322,storage vacuole|GO:0031974,membrane-enclosed lumen|GO:0000328,fungal-type vacuole lumen|GO:0043229,intracellular organelle|GO:0043227,membrane-bounded organelle|GO:0043226,organelle|GO:0005737,cytoplasm|GO:0005773,vacuole|GO:0005775,vacuolar lumen|GO:0044437,vacuolar part|GO:0043231,intracellular membrane-bounded organelle|GO:0043…	GO:0004252,serine-type endopeptidase activity|GO:0004175,endopeptidase activity|GO:0017171,serine hydrolase activity|GO:0016787,hydrolase activity|GO:0003824,catalytic activity|GO:0070011,peptidase activity, acting on L-amino acid peptides|GO:0008233,peptidase activity|GO:0008236,serine-type peptidase activity		http://www.uniprot.org/uniprot/P09232					0.0339463	-4.8806	0.00197549	0.025381	GO:0005576;GO:0004252	extracellular region|serine-type endopeptidase activity
comp31732_c0_seq1_2	0.574771	-0.79894	P32318	THI4	GO:0006772,thiamine metabolic process|GO:0006950,response to stress|GO:0072528,pyrimidine-containing compound biosynthetic process|GO:0044249,cellular biosynthetic process|GO:0034641,cellular nitrogen compound metabolic process|GO:0006807,nitrogen compound metabolic process|GO:0044281,small molecule metabolic process|GO:0044283,small molecule biosynthetic process|GO:1901362,organic cyclic compoun…	GO:0005737,cytoplasm|GO:0043231,intracellular membrane-bounded organelle|GO:0005829,cytosol|GO:0044464,cell part|GO:0044444,cytoplasmic part|GO:0005623,cell|GO:0043226,organelle|GO:0043229,intracellular organelle|GO:0044424,intracellular part|GO:0005622,intracellular|GO:0043227,membrane-bounded organelle|GO:0005634,nucleus|GO:0009579,thylakoid|GO:0005739,mitochondrion	GO:0043169,cation binding|GO:0046914,transition metal ion binding|GO:0043167,ion binding|GO:0008198,ferrous iron binding|GO:0005488,binding|GO:0005515,protein binding|GO:0005506,iron ion binding|GO:0046872,metal ion binding|GO:0042802,identical protein binding|GO:0003824,catalytic activity|GO:0008270,zinc ion binding|GO:0042803,protein homodimerization activity|GO:0046983,protein dimerization act…	sce00730,Thiamine metabolism|sce01100,Metabolic pathways	http://www.uniprot.org/uniprot/P32318					0.359035	-1.4778	0.0202592	0.141593	GO:0005829;GO:0005634;GO:0008198;GO:0016491;GO:0000002;GO:0006950;GO:0009228;GO:0052837	cytosol|nucleus|ferrous iron binding|oxidoreductase activity|mitochondrial genome maintenance|response to stress|thiamine biosynthetic process|thiazole biosynthetic process
comp51673_c0_seq1_1	0.797776	-0.325945	P15303	SEC23	GO:0048208,COPII vesicle coating|GO:0048209,regulation of vesicle targeting, to, from or within Golgi|GO:0022607,cellular component assembly|GO:0006810,transport|GO:0009893,positive regulation of metabolic process|GO:0060341,regulation of cellular localization|GO:0033043,regulation of organelle organization|GO:0043933,macromolecular complex subunit organization|GO:0051049,regulation of transport|…	GO:0005783,endoplasmic reticulum|GO:0005789,endoplasmic reticulum membrane|GO:0043226,organelle|GO:0042175,nuclear outer membrane-endoplasmic reticulum membrane network|GO:0043229,intracellular organelle|GO:0030117,membrane coat|GO:0030133,transport vesicle|GO:0005622,intracellular|GO:0030135,coated vesicle|GO:0030134,ER to Golgi transport vesicle|GO:0005737,cytoplasm|GO:0031982,vesicle|GO:003066…	GO:0005488,binding|GO:0043169,cation binding|GO:0046872,metal ion binding|GO:0046914,transition metal ion binding|GO:0030234,enzyme regulator activity|GO:0005096,GTPase activator activity|GO:0043167,ion binding|GO:0030695,GTPase regulator activity|GO:0008047,enzyme activator activity|GO:0005515,protein binding|GO:0098772,molecular function regulator|GO:0060589,nucleoside-triphosphatase regulator …	sce04141,Protein processing in endoplasmic reticulum	http://www.uniprot.org/uniprot/P15303					0.793532	-0.333641	0.59634	0.897752	GO:0030127;GO:0005789;GO:0000139;GO:0008270;GO:0006888;GO:0006886	COPII vesicle coat|endoplasmic reticulum membrane|Golgi membrane|zinc ion binding|ER to Golgi vesicle-mediated transport|intracellular protein transport
CL1649Contig1	0.702897	-0.508615	P0CX41	RPL23A	GO:0044249,cellular biosynthetic process|GO:0034641,cellular nitrogen compound metabolic process|GO:0006807,nitrogen compound metabolic process|GO:0034645,cellular macromolecule biosynthetic process|GO:1901576,organic substance biosynthetic process|GO:0044267,cellular protein metabolic process|GO:0044260,cellular macromolecule metabolic process|GO:0043043,peptide biosynthetic process|GO:0071704,o…	GO:0022626,cytosolic ribosome|GO:0022625,cytosolic large ribosomal subunit|GO:0043229,intracellular organelle|GO:0043228,non-membrane-bounded organelle|GO:0015934,large ribosomal subunit|GO:0043226,organelle|GO:0005737,cytoplasm|GO:0030529,intracellular ribonucleoprotein complex|GO:0044391,ribosomal subunit|GO:0032991,macromolecular complex|GO:0005840,ribosome|GO:0043232,intracellular non-membran…	GO:0003735,structural constituent of ribosome|GO:0005198,structural molecule activity|GO:0070180,large ribosomal subunit rRNA binding|GO:0097159,organic cyclic compound binding|GO:0019843,rRNA binding|GO:0003723,RNA binding|GO:0003676,nucleic acid binding|GO:1901363,heterocyclic compound binding|GO:0005488,binding	sce03010,Ribosome	http://www.uniprot.org/uniprot/P0CX41					1.00061	0.000884427	0.872324	0.990192	GO:0005829;GO:0022625;GO:0005634;GO:0070180;GO:0003735;GO:0002181	cytosol|cytosolic large ribosomal subunit|nucleus|large ribosomal subunit rRNA binding|structural constituent of ribosome|cytoplasmic translation
CL1Contig435	1.26457	0.338649	P21954	IDP1	GO:0044238,primary metabolic process|GO:0009064,glutamine family amino acid metabolic process|GO:0019752,carboxylic acid metabolic process|GO:0043436,oxoacid metabolic process|GO:0006099,tricarboxylic acid cycle|GO:0009060,aerobic respiration|GO:0006807,nitrogen compound metabolic process|GO:0044281,small molecule metabolic process|GO:0044283,small molecule biosynthetic process|GO:0006091,generat…	GO:0031974,membrane-enclosed lumen|GO:0043229,intracellular organelle|GO:0043228,non-membrane-bounded organelle|GO:0042645,mitochondrial nucleoid|GO:0043227,membrane-bounded organelle|GO:0009295,nucleoid|GO:0005737,cytoplasm|GO:0005739,mitochondrion|GO:0043226,organelle|GO:0005759,mitochondrial matrix|GO:0043231,intracellular membrane-bounded organelle|GO:0043232,intracellular non-membrane-bounde…	GO:0043169,cation binding|GO:0043167,ion binding|GO:0016614,oxidoreductase activity, acting on CH-OH group of donors|GO:0016616,oxidoreductase activity, acting on the CH-OH group of donors, NAD or NADP as acceptor|GO:0003824,catalytic activity|GO:0051287,NAD binding|GO:0000287,magnesium ion binding|GO:0036094,small molecule binding|GO:0000166,nucleotide binding|GO:0050662,coenzyme binding|GO:0004…	sce01230,Biosynthesis of amino acids|sce01110,Biosynthesis of secondary metabolites|sce01100,Metabolic pathways|sce00020,Citrate cycle (TCA cycle)|sce00480,Glutathione metabolism|sce04146,Peroxisome|sce01130,Biosynthesis of antibiotics|sce01200,Carbon metabolism|sce01210,2-Oxocarboxylic acid metabolism	http://www.uniprot.org/uniprot/P21954					Inf	Inf	1.38129e-15	4.95648e-13	GO:0005739;GO:0004450;GO:0000287;GO:0051287;GO:0006097;GO:0006102;GO:0006099	mitochondrion|isocitrate dehydrogenase (NADP+) activity|magnesium ion binding|NAD binding|glyoxylate cycle|isocitrate metabolic process|tricarboxylic acid cycle
CL6050Contig1	0.747384	-0.420079	P38084	BAP2	GO:0006865,amino acid transport|GO:1990122,leucine import into cell|GO:1903825,organic acid transmembrane transport|GO:0044699,single-organism process|GO:0071705,nitrogen compound transport|GO:1902837,amino acid import into cell|GO:0051179,localization|GO:0044765,single-organism transport|GO:0006812,cation transport|GO:0006810,transport|GO:0060356,leucine import|GO:0015849,organic acid transport|…	GO:0016021,integral component of membrane|GO:0016020,membrane|GO:0044464,cell part|GO:0005623,cell|GO:0071944,cell periphery|GO:0005886,plasma membrane|GO:0044425,membrane part|GO:0031224,intrinsic component of membrane	GO:0022891,substrate-specific transmembrane transporter activity|GO:0022892,substrate-specific transporter activity|GO:0005342,organic acid transmembrane transporter activity|GO:0008514,organic anion transmembrane transporter activity|GO:0005215,transporter activity|GO:0008509,anion transmembrane transporter activity|GO:0008324,cation transmembrane transporter activity|GO:0015075,ion transmembran…		http://www.uniprot.org/uniprot/P38084					0.0361324	-4.79056	2.38839e-14	7.32042e-12	GO:0016021;GO:0015171	integral component of membrane|amino acid transmembrane transporter activity
CL5309Contig1	0.513338	-0.96202	P14126	RPL3	GO:0022607,cellular component assembly|GO:0043933,macromolecular complex subunit organization|GO:0042255,ribosome assembly|GO:0044249,cellular biosynthetic process|GO:0034641,cellular nitrogen compound metabolic process|GO:0006807,nitrogen compound metabolic process|GO:0034645,cellular macromolecule biosynthetic process|GO:0034622,cellular macromolecular complex assembly|GO:1901576,organic substa…	GO:0022626,cytosolic ribosome|GO:0022625,cytosolic large ribosomal subunit|GO:0043229,intracellular organelle|GO:0043228,non-membrane-bounded organelle|GO:0015934,large ribosomal subunit|GO:0043226,organelle|GO:0005737,cytoplasm|GO:0030529,intracellular ribonucleoprotein complex|GO:0044391,ribosomal subunit|GO:0032991,macromolecular complex|GO:0005840,ribosome|GO:0043232,intracellular non-membran…	GO:0003735,structural constituent of ribosome|GO:0005488,binding|GO:0005515,protein binding|GO:0005198,structural molecule activity|GO:0097159,organic cyclic compound binding|GO:0003723,RNA binding|GO:0003676,nucleic acid binding|GO:1901363,heterocyclic compound binding	sce03010,Ribosome	http://www.uniprot.org/uniprot/P14126					1.12479	0.16965	0.837375	0.982178	GO:0022625;GO:0003735;GO:0000027;GO:0006412	cytosolic large ribosomal subunit|structural constituent of ribosome|ribosomal large subunit assembly|translation
CL81Contig1	0.565986	-0.821162	P36151	YKR070W	GO:0006650,glycerophospholipid metabolic process|GO:0044249,cellular biosynthetic process|GO:0044255,cellular lipid metabolic process|GO:0044699,single-organism process|GO:0045017,glycerolipid biosynthetic process|GO:0044710,single-organism metabolic process|GO:0044711,single-organism biosynthetic process|GO:0071704,organic substance metabolic process|GO:0006644,phospholipid metabolic process|GO:…				http://www.uniprot.org/uniprot/P36151					0.812561	-0.299452	0.69603	0.93978	GO:0046474	glycerophospholipid biosynthetic process
CL1Contig4145	1.43096	0.516983	P39676	YHB1	GO:0070887,cellular response to chemical stimulus|GO:0044699,single-organism process|GO:0044710,single-organism metabolic process|GO:0009636,response to toxic substance|GO:0051179,localization|GO:1902578,single-organism localization|GO:0015671,oxygen transport|GO:0009987,cellular process|GO:0006810,transport|GO:0051716,cellular response to stimulus|GO:0006950,response to stress|GO:0008152,metabol…	GO:0005737,cytoplasm|GO:0043231,intracellular membrane-bounded organelle|GO:0043233,organelle lumen|GO:0005829,cytosol|GO:0044464,cell part|GO:0044444,cytoplasmic part|GO:0031974,membrane-enclosed lumen|GO:0005622,intracellular|GO:0044446,intracellular organelle part|GO:0070013,intracellular organelle lumen|GO:0043229,intracellular organelle|GO:0005739,mitochondrion|GO:0044429,mitochondrial part|…	GO:0020037,heme binding|GO:0008941,nitric oxide dioxygenase activity|GO:0043167,ion binding|GO:0016966,nitric oxide reductase activity|GO:0016708,oxidoreductase activity, acting on paired donors, with incorporation or reduction of molecular oxygen, NAD(P)H as one donor, and incorporation of two atoms of oxygen into one donor|GO:0051213,dioxygenase activity|GO:0046906,tetrapyrrole binding|GO:00971…		http://www.uniprot.org/uniprot/P39676					9.00634	3.17094	1.08901e-07	6.87617e-06	GO:0005622;GO:0071949;GO:0020037;GO:0046872;GO:0008941;GO:0019825;GO:0005344;GO:0071500;GO:0046210	intracellular|FAD binding|heme binding|metal ion binding|nitric oxide dioxygenase activity|oxygen binding|oxygen transporter activity|cellular response to nitrosative stress|nitric oxide catabolic process
CL1140Contig1	1.57118	0.651847	P27796	POT1	GO:0034440,lipid oxidation|GO:0006631,fatty acid metabolic process|GO:0006635,fatty acid beta-oxidation|GO:0019752,carboxylic acid metabolic process|GO:0044248,cellular catabolic process|GO:0009062,fatty acid catabolic process|GO:0044281,small molecule metabolic process|GO:0044282,small molecule catabolic process|GO:0044242,cellular lipid catabolic process|GO:0044699,single-organism process|GO:00…	GO:0005782,peroxisomal matrix|GO:0031970,organelle envelope lumen|GO:0031974,membrane-enclosed lumen|GO:0031975,envelope|GO:0042579,microbody|GO:0043229,intracellular organelle|GO:0043227,membrane-bounded organelle|GO:0043226,organelle|GO:0005737,cytoplasm|GO:0005777,peroxisome|GO:0044444,cytoplasmic part|GO:0005739,mitochondrion|GO:0031907,microbody lumen|GO:0005758,mitochondrial intermembrane s…	GO:0005488,binding|GO:0003676,nucleic acid binding|GO:0005515,protein binding|GO:0097159,organic cyclic compound binding|GO:0044822,poly(A) RNA binding|GO:1901363,heterocyclic compound binding|GO:0003824,catalytic activity|GO:0016740,transferase activity|GO:0016746,transferase activity, transferring acyl groups|GO:0016747,transferase activity, transferring acyl groups other than amino-acyl groups…	sce00280,Valine, leucine and isoleucine degradation|sce01110,Biosynthesis of secondary metabolites|sce01100,Metabolic pathways|sce00071,Fatty acid degradation|sce01212,Fatty acid metabolism|sce04146,Peroxisome|sce01130,Biosynthesis of antibiotics|sce01040,Biosynthesis of unsaturated fatty acids|sce00592,alpha-Linolenic acid metabolism	http://www.uniprot.org/uniprot/P27796					16.9781	4.0856	1.74178e-05	0.000542905	GO:0005758;GO:0005782;GO:0005777;GO:0003988;GO:0003729;GO:0006635	mitochondrial intermembrane space|peroxisomal matrix|peroxisome|acetyl-CoA C-acyltransferase activity|mRNA binding|fatty acid beta-oxidation
CL1Contig3113	1.45267	0.538709	P06103	PRT1	GO:0022607,cellular component assembly|GO:0080090,regulation of primary metabolic process|GO:0019222,regulation of metabolic process|GO:0043933,macromolecular complex subunit organization|GO:2000112,regulation of cellular macromolecule biosynthetic process|GO:0031323,regulation of cellular metabolic process|GO:0044249,cellular biosynthetic process|GO:0034641,cellular nitrogen compound metabolic p…	GO:0035770,ribonucleoprotein granule|GO:0043229,intracellular organelle|GO:0043228,non-membrane-bounded organelle|GO:0036464,cytoplasmic ribonucleoprotein granule|GO:0043226,organelle|GO:0005737,cytoplasm|GO:0043614,multi-eIF complex|GO:0005852,eukaryotic translation initiation factor 3 complex|GO:0016282,eukaryotic 43S preinitiation complex|GO:0070993,translation preinitiation complex|GO:0030529…	GO:0005488,binding|GO:0005515,protein binding|GO:0097159,organic cyclic compound binding|GO:0008135,translation factor activity, RNA binding|GO:0000166,nucleotide binding|GO:0036094,small molecule binding|GO:0003723,RNA binding|GO:0003676,nucleic acid binding|GO:0031369,translation initiation factor binding|GO:1901363,heterocyclic compound binding|GO:1901265,nucleoside phosphate binding|GO:000374…	sce03013,RNA transport	http://www.uniprot.org/uniprot/P06103					1.04814	0.0678288	0.91936	1	GO:0005737;GO:0005795;GO:0005524;GO:0016887;GO:0006888;GO:0043001;GO:0048211;GO:0006891;GO:0042144	cytoplasm|Golgi stack|ATP binding|ATPase activity|ER to Golgi vesicle-mediated transport|Golgi to plasma membrane protein transport|Golgi vesicle docking|intra-Golgi vesicle-mediated transport|vacuole fusion, non-autophagic
CL1824Contig1	0.624876	-0.678358	P26786	RPS7A	GO:0044238,primary metabolic process|GO:0090304,nucleic acid metabolic process|GO:0044249,cellular biosynthetic process|GO:0034641,cellular nitrogen compound metabolic process|GO:0006807,nitrogen compound metabolic process|GO:0034645,cellular macromolecule biosynthetic process|GO:0034660,ncRNA metabolic process|GO:0071840,cellular component organization or biogenesis|GO:0006139,nucleobase-contain…	GO:0032040,small-subunit processome|GO:0022626,cytosolic ribosome|GO:0022627,cytosolic small ribosomal subunit|GO:0031974,membrane-enclosed lumen|GO:0030684,preribosome|GO:0043229,intracellular organelle|GO:0043228,non-membrane-bounded organelle|GO:0043227,membrane-bounded organelle|GO:0043226,organelle|GO:0015935,small ribosomal subunit|GO:0005737,cytoplasm|GO:0031981,nuclear lumen|GO:0005730,nu…	GO:0003735,structural constituent of ribosome|GO:0005198,structural molecule activity	sce03010,Ribosome	http://www.uniprot.org/uniprot/P26786					0.167361	-2.57897	2.01706e-05	0.000610597	GO:0030686;GO:0022627;GO:0032040;GO:0003735;GO:0042274;GO:0006364;GO:0006412	90S preribosome|cytosolic small ribosomal subunit|small-subunit processome|structural constituent of ribosome|ribosomal small subunit biogenesis|rRNA processing|translation
CL482Contig1	1.48289	0.568414	P47054	NUP192	GO:0015931,nucleobase-containing compound transport|GO:0051169,nuclear transport|GO:0008104,protein localization|GO:0043933,macromolecular complex subunit organization|GO:0051641,cellular localization|GO:0051028,mRNA transport|GO:0071840,cellular component organization or biogenesis|GO:0071822,protein complex subunit organization|GO:0016043,cellular component organization|GO:0071705,nitrogen comp…	GO:0005635,nuclear envelope|GO:0031975,envelope|GO:0043229,intracellular organelle|GO:0005634,nucleus|GO:0043227,membrane-bounded organelle|GO:0043226,organelle|GO:0031224,intrinsic component of membrane|GO:0046930,pore complex|GO:0016021,integral component of membrane|GO:0016020,membrane|GO:0044611,nuclear pore inner ring|GO:0031967,organelle envelope|GO:0012505,endomembrane system|GO:0043234,pr…	GO:0017056,structural constituent of nuclear pore|GO:0005488,binding|GO:0005515,protein binding|GO:0005198,structural molecule activity	sce03013,RNA transport	http://www.uniprot.org/uniprot/P47054					4.38998	2.13421	0.119485	0.431906	GO:0005643;GO:0051028;GO:0015031	nuclear pore|mRNA transport|protein transport
CL673Contig1	0.666529	-0.585261	P40525	RPL34B	GO:0044249,cellular biosynthetic process|GO:0034641,cellular nitrogen compound metabolic process|GO:0006807,nitrogen compound metabolic process|GO:0034645,cellular macromolecule biosynthetic process|GO:1901576,organic substance biosynthetic process|GO:0044267,cellular protein metabolic process|GO:0044260,cellular macromolecule metabolic process|GO:0043043,peptide biosynthetic process|GO:0071704,o…	GO:0022626,cytosolic ribosome|GO:0022625,cytosolic large ribosomal subunit|GO:0043229,intracellular organelle|GO:0043228,non-membrane-bounded organelle|GO:0015934,large ribosomal subunit|GO:0043226,organelle|GO:0005737,cytoplasm|GO:0030529,intracellular ribonucleoprotein complex|GO:0044391,ribosomal subunit|GO:0032991,macromolecular complex|GO:0005840,ribosome|GO:0043232,intracellular non-membran…	GO:0003735,structural constituent of ribosome|GO:0005198,structural molecule activity|GO:0097159,organic cyclic compound binding|GO:0003723,RNA binding|GO:0003676,nucleic acid binding|GO:1901363,heterocyclic compound binding|GO:0005488,binding	sce03010,Ribosome	http://www.uniprot.org/uniprot/P40525					0.836318	-0.257876	0.603352	0.90206	GO:0022625;GO:0003723;GO:0003735;GO:0002181;GO:0042254;GO:0006412	cytosolic large ribosomal subunit|RNA binding|structural constituent of ribosome|cytoplasmic translation|ribosome biogenesis|translation
comp51415_c0_seq1_1	2.64501	1.40327	P39529	YJL206C	GO:0080090,regulation of primary metabolic process|GO:0019222,regulation of metabolic process|GO:0031326,regulation of cellular biosynthetic process|GO:0031323,regulation of cellular metabolic process|GO:0090304,nucleic acid metabolic process|GO:0044249,cellular biosynthetic process|GO:0034641,cellular nitrogen compound metabolic process|GO:0006807,nitrogen compound metabolic process|GO:0034645,c…	GO:0043231,intracellular membrane-bounded organelle|GO:0005634,nucleus|GO:0044464,cell part|GO:0005623,cell|GO:0005622,intracellular|GO:0043229,intracellular organelle|GO:0044424,intracellular part|GO:0043227,membrane-bounded organelle|GO:0043226,organelle	GO:0043169,cation binding|GO:0046914,transition metal ion binding|GO:0003700,transcription factor activity, sequence-specific DNA binding|GO:0097159,organic cyclic compound binding|GO:0001071,nucleic acid binding transcription factor activity|GO:0043167,ion binding|GO:0008270,zinc ion binding|GO:0003676,nucleic acid binding|GO:0003677,DNA binding|GO:0046872,metal ion binding|GO:1901363,heterocycl…		http://www.uniprot.org/uniprot/P39529					5.6736	2.50426	5.81577e-06	0.000211263	GO:0005634;GO:0003677;GO:0000981;GO:0008270;GO:0006351	nucleus|DNA binding|RNA polymerase II transcription factor activity, sequence-specific DNA binding|zinc ion binding|transcription, DNA-templated
CL214Contig2	2.0884	1.0624	Q03175	SRT1	GO:0044249,cellular biosynthetic process|GO:0034645,cellular macromolecule biosynthetic process|GO:0009100,glycoprotein metabolic process|GO:0009101,glycoprotein biosynthetic process|GO:0044699,single-organism process|GO:0044267,cellular protein metabolic process|GO:0044710,single-organism metabolic process|GO:0044260,cellular macromolecule metabolic process|GO:0071704,organic substance metabolic…	GO:0043232,intracellular non-membrane-bounded organelle|GO:0005811,lipid particle|GO:0044464,cell part|GO:0005623,cell|GO:0005622,intracellular|GO:0043229,intracellular organelle|GO:0043228,non-membrane-bounded organelle|GO:0044424,intracellular part|GO:0043226,organelle|GO:0043234,protein complex|GO:0032991,macromolecular complex|GO:1902494,catalytic complex|GO:1904423,dehydrodolichyl diphosphat…	GO:0004659,prenyltransferase activity|GO:0003824,catalytic activity|GO:0016765,transferase activity, transferring alkyl or aryl (other than methyl) groups|GO:0016740,transferase activity|GO:0045547,dehydrodolichyl diphosphate synthase activity|GO:0002094,polyprenyltransferase activity	sce00900,Terpenoid backbone biosynthesis|sce01110,Biosynthesis of secondary metabolites	http://www.uniprot.org/uniprot/Q03175					1.35509	0.43839	0.729792	0.953587	GO:0005783;GO:0005789;GO:0005509;GO:0004609;GO:0006646	endoplasmic reticulum|endoplasmic reticulum membrane|calcium ion binding|phosphatidylserine decarboxylase activity|phosphatidylethanolamine biosynthetic process
CL1Contig627	0.391829	-1.3517	P43577	GNA1	GO:0046349,amino sugar biosynthetic process|GO:0044249,cellular biosynthetic process|GO:0034641,cellular nitrogen compound metabolic process|GO:0009165,nucleotide biosynthetic process|GO:0044281,small molecule metabolic process|GO:1901362,organic cyclic compound biosynthetic process|GO:0044699,single-organism process|GO:0006139,nucleobase-containing compound metabolic process|GO:0044710,single-or…	GO:0005737,cytoplasm|GO:0005783,endoplasmic reticulum|GO:0044464,cell part|GO:0043229,intracellular organelle|GO:0005623,cell|GO:0005622,intracellular|GO:0044444,cytoplasmic part|GO:0012505,endomembrane system|GO:0044424,intracellular part|GO:0043227,membrane-bounded organelle|GO:0043226,organelle|GO:0043231,intracellular membrane-bounded organelle	GO:0008080,N-acetyltransferase activity|GO:0016740,transferase activity|GO:0004343,glucosamine 6-phosphate N-acetyltransferase activity|GO:0003824,catalytic activity|GO:0016407,acetyltransferase activity|GO:0016746,transferase activity, transferring acyl groups|GO:0016747,transferase activity, transferring acyl groups other than amino-acyl groups|GO:0016410,N-acyltransferase activity	sce00520,Amino sugar and nucleotide sugar metabolism	http://www.uniprot.org/uniprot/P43577					1.31882	0.399245	0.370885	0.749466	GO:0035267;GO:0006338;GO:0006281;GO:0043968;GO:0043967;GO:0006355;GO:0006351	NuA4 histone acetyltransferase complex|chromatin remodeling|DNA repair|histone H2A acetylation|histone H4 acetylation|regulation of transcription, DNA-templated|transcription, DNA-templated
CL5330Contig1	1.785	0.835921	P32349	RPC82	GO:0032774,RNA biosynthetic process|GO:0090304,nucleic acid metabolic process|GO:0044249,cellular biosynthetic process|GO:0034641,cellular nitrogen compound metabolic process|GO:0006807,nitrogen compound metabolic process|GO:0034645,cellular macromolecule biosynthetic process|GO:0034660,ncRNA metabolic process|GO:1901362,organic cyclic compound biosynthetic process|GO:0097659,nucleic acid-templat…	GO:0030880,RNA polymerase complex|GO:0044464,cell part|GO:0031974,membrane-enclosed lumen|GO:0043229,intracellular organelle|GO:0043227,membrane-bounded organelle|GO:0043226,organelle|GO:0005737,cytoplasm|GO:0031981,nuclear lumen|GO:0005634,nucleus|GO:0061695,transferase complex, transferring phosphorus-containing groups|GO:0005654,nucleoplasm|GO:0044451,nucleoplasm part|GO:1902494,catalytic comp…	GO:0016779,nucleotidyltransferase activity|GO:0016772,transferase activity, transferring phosphorus-containing groups|GO:0034062,5'-3' RNA polymerase activity|GO:0003824,catalytic activity|GO:0016740,transferase activity|GO:0001056,RNA polymerase III activity|GO:0005488,binding|GO:0003676,nucleic acid binding|GO:0003677,DNA binding|GO:0003899,DNA-directed 5'-3' RNA polymerase activity|GO:0097159,…	sce01100,Metabolic pathways|sce03020,RNA polymerase|sce00230,Purine metabolism|sce00240,Pyrimidine metabolism	http://www.uniprot.org/uniprot/P32349					0.766357	-0.383912	0.582753	0.889755	GO:0005634;GO:0003677;GO:0003899;GO:0006351	nucleus|DNA binding|DNA-directed RNA polymerase activity|transcription, DNA-templated
CL2609Contig1	5.34726	2.4188	P31539	HSP104	GO:0042221,response to chemical|GO:0008105,asymmetric protein localization|GO:0051716,cellular response to stimulus|GO:0006457,protein folding|GO:0042026,protein refolding|GO:0043933,macromolecular complex subunit organization|GO:0005984,disaccharide metabolic process|GO:0034605,cellular response to heat|GO:0009311,oligosaccharide metabolic process|GO:1903008,organelle disassembly|GO:0009408,resp…	GO:0031974,membrane-enclosed lumen|GO:0043229,intracellular organelle|GO:0043227,membrane-bounded organelle|GO:0043226,organelle|GO:0034399,nuclear periphery|GO:0031981,nuclear lumen|GO:0072379,ER membrane insertion complex|GO:0005634,nucleus|GO:0005737,cytoplasm|GO:0043234,protein complex|GO:0032991,macromolecular complex|GO:0043231,intracellular membrane-bounded organelle|GO:0043233,organelle l…	GO:0035639,purine ribonucleoside triphosphate binding|GO:0005488,binding|GO:0016887,ATPase activity|GO:0043167,ion binding|GO:1901363,heterocyclic compound binding|GO:1901265,nucleoside phosphate binding|GO:0001882,nucleoside binding|GO:0043168,anion binding|GO:0042623,ATPase activity, coupled|GO:0051087,chaperone binding|GO:0051082,unfolded protein binding|GO:0000166,nucleotide binding|GO:000188…	sce04213,Longevity regulating pathway - multiple species	http://www.uniprot.org/uniprot/P31539					23.1147	4.53074	4.5743e-13	1.05152e-10	GO:0005759;GO:0005524;GO:0016887;GO:0051082;GO:0042026;GO:0050821;GO:0043335	mitochondrial matrix|ATP binding|ATPase activity|unfolded protein binding|protein refolding|protein stabilization|protein unfolding
CL1Contig1334	1.34567	0.428325	P22214	SEC22	GO:0008104,protein localization|GO:0006906,vesicle fusion|GO:0061025,membrane fusion|GO:0061024,membrane organization|GO:0051641,cellular localization|GO:0044699,single-organism process|GO:0006888,ER to Golgi vesicle-mediated transport|GO:0051649,establishment of localization in cell|GO:0016043,cellular component organization|GO:0071840,cellular component organization or biogenesis|GO:0071702,org…	GO:0005783,endoplasmic reticulum|GO:0005789,endoplasmic reticulum membrane|GO:0043226,organelle|GO:0042175,nuclear outer membrane-endoplasmic reticulum membrane network|GO:0043229,intracellular organelle|GO:0031201,SNARE complex|GO:0030133,transport vesicle|GO:0005622,intracellular|GO:0030135,coated vesicle|GO:0030134,ER to Golgi transport vesicle|GO:0031224,intrinsic component of membrane|GO:000…	GO:0005484,SNAP receptor activity|GO:0005488,binding|GO:0005515,protein binding|GO:0000149,SNARE binding	sce04130,SNARE interactions in vesicular transport|sce04145,Phagosome	http://www.uniprot.org/uniprot/P22214					0.710333	-0.493432	0.38422	0.760183	GO:0005789;GO:0012507;GO:0000139;GO:0016021;GO:0031201;GO:0005484;GO:0000149;GO:0006888;GO:0015031;GO:0006890;GO:0048280	endoplasmic reticulum membrane|ER to Golgi transport vesicle membrane|Golgi membrane|integral component of membrane|SNARE complex|SNAP receptor activity|SNARE binding|ER to Golgi vesicle-mediated transport|protein transport|retrograde vesicle-mediated transport, Golgi to ER|vesicle fusion with Golgi apparatus
CL1Contig3353	1.56348	0.644762	P28817	EHD3	GO:0034440,lipid oxidation|GO:0006631,fatty acid metabolic process|GO:0006635,fatty acid beta-oxidation|GO:0019752,carboxylic acid metabolic process|GO:1901564,organonitrogen compound metabolic process|GO:0009063,cellular amino acid catabolic process|GO:0009062,fatty acid catabolic process|GO:0006807,nitrogen compound metabolic process|GO:0044281,small molecule metabolic process|GO:0044282,small …	GO:0005737,cytoplasm|GO:0043231,intracellular membrane-bounded organelle|GO:0044464,cell part|GO:0043229,intracellular organelle|GO:0005739,mitochondrion|GO:0005622,intracellular|GO:0044444,cytoplasmic part|GO:0005623,cell|GO:0044424,intracellular part|GO:0043227,membrane-bounded organelle|GO:0043226,organelle|GO:0032991,macromolecular complex|GO:0005840,ribosome|GO:0043232,intracellular non-memb…	GO:0016787,hydrolase activity|GO:0016289,CoA hydrolase activity|GO:0016790,thiolester hydrolase activity|GO:0016788,hydrolase activity, acting on ester bonds|GO:0003824,catalytic activity|GO:0003860,3-hydroxyisobutyryl-CoA hydrolase activity	sce00640,Propanoate metabolism|sce00410,beta-Alanine metabolism|sce00280,Valine, leucine and isoleucine degradation|sce01200,Carbon metabolism|sce01100,Metabolic pathways	http://www.uniprot.org/uniprot/P28817					1.78943	0.839498	0.133008	0.458901	GO:0005739;GO:0003860;GO:0006635;GO:0006574	mitochondrion|3-hydroxyisobutyryl-CoA hydrolase activity|fatty acid beta-oxidation|valine catabolic process
CL1907Contig1	0.653446	-0.613859	P00424	COX5A	GO:0051234,establishment of localization|GO:1902600,hydrogen ion transmembrane transport|GO:0009141,nucleoside triphosphate metabolic process|GO:0009144,purine nucleoside triphosphate metabolic process|GO:0009167,purine ribonucleoside monophosphate metabolic process|GO:0034641,cellular nitrogen compound metabolic process|GO:0006807,nitrogen compound metabolic process|GO:0044281,small molecule met…	GO:0044464,cell part|GO:0031970,organelle envelope lumen|GO:0031974,membrane-enclosed lumen|GO:0031975,envelope|GO:0043229,intracellular organelle|GO:0070069,cytochrome complex|GO:0043227,membrane-bounded organelle|GO:0043226,organelle|GO:0005737,cytoplasm|GO:0005751,mitochondrial respiratory chain complex IV|GO:0031090,organelle membrane|GO:0098796,membrane protein complex|GO:0016020,membrane|GO…	GO:0004129,cytochrome-c oxidase activity|GO:0022890,inorganic cation transmembrane transporter activity|GO:0022891,substrate-specific transmembrane transporter activity|GO:0022892,substrate-specific transporter activity|GO:0005215,transporter activity|GO:0008324,cation transmembrane transporter activity|GO:0022857,transmembrane transporter activity|GO:0015075,ion transmembrane transporter activit…	sce00190,Oxidative phosphorylation|sce01100,Metabolic pathways	http://www.uniprot.org/uniprot/P00424					0.677704	-0.561273	0.605344	0.903044	GO:0016021;GO:0005751;GO:0004129;GO:0006123	integral component of membrane|mitochondrial respiratory chain complex IV|cytochrome-c oxidase activity|mitochondrial electron transport, cytochrome c to oxygen
CL1Contig3976	1.22106	0.288133	P40506	CAB2	GO:0055086,nucleobase-containing small molecule metabolic process|GO:0015936,coenzyme A metabolic process|GO:0015937,coenzyme A biosynthetic process|GO:0006732,coenzyme metabolic process|GO:0046390,ribose phosphate biosynthetic process|GO:0044249,cellular biosynthetic process|GO:0034641,cellular nitrogen compound metabolic process|GO:0009165,nucleotide biosynthetic process|GO:0009108,coenzyme bio…	GO:0043234,protein complex|GO:0005737,cytoplasm|GO:0032991,macromolecular complex|GO:0043231,intracellular membrane-bounded organelle|GO:0005634,nucleus|GO:0044464,cell part|GO:0005623,cell|GO:0005622,intracellular|GO:0043229,intracellular organelle|GO:1990143,CoA-synthesizing protein complex|GO:0044424,intracellular part|GO:0043227,membrane-bounded organelle|GO:0043226,organelle	GO:0003824,catalytic activity|GO:0016881,acid-amino acid ligase activity|GO:0016879,ligase activity, forming carbon-nitrogen bonds|GO:0004632,phosphopantothenate--cysteine ligase activity|GO:0016874,ligase activity|GO:0005488,binding|GO:0005515,protein binding	sce01100,Metabolic pathways|sce00770,Pantothenate and CoA biosynthesis	http://www.uniprot.org/uniprot/P40506					1.43632	0.522375	0.305575	0.688533	GO:1990143;GO:0005737;GO:0005634;GO:0004632;GO:0015937	CoA-synthesizing protein complex|cytoplasm|nucleus|phosphopantothenate--cysteine ligase activity|coenzyme A biosynthetic process
CL2492Contig1	1.50929	0.59387	P14904	APE1	GO:0008104,protein localization|GO:0044248,cellular catabolic process|GO:0044267,cellular protein metabolic process|GO:1901575,organic substance catabolic process|GO:0044265,cellular macromolecule catabolic process|GO:0044260,cellular macromolecule metabolic process|GO:0051179,localization|GO:0071704,organic substance metabolic process|GO:0071702,organic substance transport|GO:0006508,proteolysis…	GO:0005737,cytoplasm|GO:0000324,fungal-type vacuole|GO:0000323,lytic vacuole|GO:0000322,storage vacuole|GO:0005773,vacuole|GO:0044464,cell part|GO:0044444,cytoplasmic part|GO:0005623,cell|GO:0005622,intracellular|GO:0043229,intracellular organelle|GO:0044424,intracellular part|GO:0043227,membrane-bounded organelle|GO:0043226,organelle|GO:0043231,intracellular membrane-bounded organelle|GO:0005576…	GO:0004177,aminopeptidase activity|GO:0042802,identical protein binding|GO:0046914,transition metal ion binding|GO:0016787,hydrolase activity|GO:0003824,catalytic activity|GO:0043169,cation binding|GO:0043167,ion binding|GO:0008238,exopeptidase activity|GO:0070011,peptidase activity, acting on L-amino acid peptides|GO:0008270,zinc ion binding|GO:0005515,protein binding|GO:0070006,metalloaminopept…		http://www.uniprot.org/uniprot/P14904					2.22188	1.15178	0.948942	1	GO:0005576;GO:0000324;GO:0042802;GO:0070006;GO:0008270;GO:0006518;GO:0007039;GO:0015031	extracellular region|fungal-type vacuole|identical protein binding|metalloaminopeptidase activity|zinc ion binding|peptide metabolic process|protein catabolic process in the vacuole|protein transport
CL1Contig1341	6.78641	2.76265	Q12329	HSP42	GO:0006996,organelle organization|GO:0007010,cytoskeleton organization|GO:0009987,cellular process|GO:0016043,cellular component organization|GO:0071840,cellular component organization or biogenesis	GO:0005856,cytoskeleton|GO:0043234,protein complex|GO:0032991,macromolecular complex|GO:0043232,intracellular non-membrane-bounded organelle|GO:0044445,cytosolic part|GO:0005829,cytosol|GO:0044464,cell part|GO:0044444,cytoplasmic part|GO:0005832,chaperonin-containing T-complex|GO:0005737,cytoplasm|GO:0043229,intracellular organelle|GO:0043228,non-membrane-bounded organelle|GO:0005623,cell|GO:0044…	GO:0005515,protein binding|GO:0051082,unfolded protein binding|GO:0005488,binding	sce04141,Protein processing in endoplasmic reticulum	http://www.uniprot.org/uniprot/Q12329					10.5228	3.39544	6.98522e-09	5.94026e-07	GO:0005737	cytoplasm
CL2410Contig1	0.609384	-0.714577	P09440	MIS1	GO:1901566,organonitrogen compound biosynthetic process|GO:0044238,primary metabolic process|GO:1901360,organic cyclic compound metabolic process|GO:0006732,coenzyme metabolic process|GO:0044237,cellular metabolic process|GO:0006730,one-carbon metabolic process|GO:0051186,cofactor metabolic process|GO:0019752,carboxylic acid metabolic process|GO:0042364,water-soluble vitamin biosynthetic process|…	GO:0005737,cytoplasm|GO:0043231,intracellular membrane-bounded organelle|GO:0044464,cell part|GO:0043229,intracellular organelle|GO:0005739,mitochondrion|GO:0005622,intracellular|GO:0044444,cytoplasmic part|GO:0005623,cell|GO:0044424,intracellular part|GO:0043227,membrane-bounded organelle|GO:0043226,organelle	GO:0035639,purine ribonucleoside triphosphate binding|GO:0005488,binding|GO:0043167,ion binding|GO:1901363,heterocyclic compound binding|GO:0001883,purine nucleoside binding|GO:0001882,nucleoside binding|GO:0043168,anion binding|GO:0004329,formate-tetrahydrofolate ligase activity|GO:0016646,oxidoreductase activity, acting on the CH-NH group of donors, NAD or NADP as acceptor|GO:0016645,oxidoreduc…	sce00670,One carbon pool by folate|sce01100,Metabolic pathways	http://www.uniprot.org/uniprot/P09440					0.430754	-1.21506	0.587669	0.891854	GO:0005737;GO:0005829;GO:0005524;GO:0004329;GO:0004477;GO:0004488;GO:0003697;GO:0009257;GO:0046656;GO:0000105;GO:0009086;GO:0006730;GO:0009113;GO:0006164;GO:0035999	cytoplasm|cytosol|ATP binding|formate-tetrahydrofolate ligase activity|methenyltetrahydrofolate cyclohydrolase activity|methylenetetrahydrofolate dehydrogenase (NADP+) activity|single-stranded DNA binding|10-formyltetrahydrofolate biosynthetic process|folic acid biosynthetic process|histidine biosynthetic process|methionine biosynthetic process|one-carbon metabolic process|purine nucleobase biosy…
CL4617Contig1	3.02942	1.59904	P47169	MET5	GO:0044237,cellular metabolic process|GO:0019752,carboxylic acid metabolic process|GO:0044249,cellular biosynthetic process|GO:0006807,nitrogen compound metabolic process|GO:0009067,aspartate family amino acid biosynthetic process|GO:0009066,aspartate family amino acid metabolic process|GO:0044283,small molecule biosynthetic process|GO:0009069,serine family amino acid metabolic process|GO:0000103…	GO:0009337,sulfite reductase complex (NADPH)|GO:0043234,protein complex|GO:0032991,macromolecular complex|GO:0044464,cell part|GO:0005737,cytoplasm|GO:0005623,cell|GO:0005622,intracellular|GO:0044424,intracellular part|GO:0010494,cytoplasmic stress granule|GO:0035770,ribonucleoprotein granule|GO:0043232,intracellular non-membrane-bounded organelle|GO:1990904,ribonucleoprotein complex|GO:0044444,c…	GO:0005488,binding|GO:0000166,nucleotide binding|GO:1901363,heterocyclic compound binding|GO:1901265,nucleoside phosphate binding|GO:0016491,oxidoreductase activity|GO:0043168,anion binding|GO:0043169,cation binding|GO:0051540,metal cluster binding|GO:0046914,transition metal ion binding|GO:0043167,ion binding|GO:0016667,oxidoreductase activity, acting on a sulfur group of donors|GO:0010181,FMN b…	sce00920,Sulfur metabolism|sce01100,Metabolic pathways	http://www.uniprot.org/uniprot/P47169					21.029	4.39431	6.30367e-15	2.10772e-12	GO:0016020;GO:0070330;GO:0010181;GO:0020037;GO:0005506;GO:0003958	membrane|aromatase activity|FMN binding|heme binding|iron ion binding|NADPH-hemoprotein reductase activity
CL1Contig2889	0.776454	-0.365027	P38636	ATX1	GO:0050801,ion homeostasis|GO:0006825,copper ion transport|GO:0042592,homeostatic process|GO:0055072,iron ion homeostasis|GO:0070887,cellular response to chemical stimulus|GO:0055076,transition metal ion homeostasis|GO:0098771,inorganic ion homeostasis|GO:0034599,cellular response to oxidative stress|GO:0044699,single-organism process|GO:0051716,cellular response to stimulus|GO:0046916,cellular t…	GO:0005737,cytoplasm|GO:0005829,cytosol|GO:0044464,cell part|GO:0005623,cell|GO:0005622,intracellular|GO:0044444,cytoplasmic part|GO:0044424,intracellular part	GO:0043169,cation binding|GO:0005507,copper ion binding|GO:0046914,transition metal ion binding|GO:0043167,ion binding|GO:0005488,binding|GO:0016531,copper chaperone activity|GO:0016530,metallochaperone activity|GO:0046872,metal ion binding		http://www.uniprot.org/uniprot/P38636					0.740893	-0.432663	0.291655	0.676404	GO:0005829;GO:0016531;GO:0006878;GO:0006879;GO:0034599;GO:0006825;GO:0015680	cytosol|copper chaperone activity|cellular copper ion homeostasis|cellular iron ion homeostasis|cellular response to oxidative stress|copper ion transport|intracellular copper ion transport
CL15Contig3	0.706201	-0.50185	P26784	RPL16A	GO:0044249,cellular biosynthetic process|GO:0034641,cellular nitrogen compound metabolic process|GO:0006807,nitrogen compound metabolic process|GO:0034645,cellular macromolecule biosynthetic process|GO:1901576,organic substance biosynthetic process|GO:0044267,cellular protein metabolic process|GO:0044260,cellular macromolecule metabolic process|GO:0043043,peptide biosynthetic process|GO:0071704,o…	GO:0022626,cytosolic ribosome|GO:0022625,cytosolic large ribosomal subunit|GO:0043229,intracellular organelle|GO:0043228,non-membrane-bounded organelle|GO:0015934,large ribosomal subunit|GO:0043226,organelle|GO:0005737,cytoplasm|GO:0030529,intracellular ribonucleoprotein complex|GO:0044391,ribosomal subunit|GO:0032991,macromolecular complex|GO:0005840,ribosome|GO:0043232,intracellular non-membran…	GO:0097159,organic cyclic compound binding|GO:0005198,structural molecule activity|GO:0003735,structural constituent of ribosome|GO:0003723,RNA binding|GO:0003676,nucleic acid binding|GO:1901363,heterocyclic compound binding|GO:0005488,binding|GO:0003729,mRNA binding	sce03010,Ribosome	http://www.uniprot.org/uniprot/P26784					1.04991	0.0702695	0.955491	1	GO:0022625;GO:0003729;GO:0003735;GO:0006412	cytosolic large ribosomal subunit|mRNA binding|structural constituent of ribosome|translation
CL5717Contig1	0.651927	-0.617217	Q04344	HNT1	GO:0009117,nucleotide metabolic process|GO:0034641,cellular nitrogen compound metabolic process|GO:0006807,nitrogen compound metabolic process|GO:0044281,small molecule metabolic process|GO:0044699,single-organism process|GO:0006139,nucleobase-containing compound metabolic process|GO:0044710,single-organism metabolic process|GO:0071704,organic substance metabolic process|GO:1901360,organic cyclic…		GO:0016787,hydrolase activity|GO:0016796,exonuclease activity, active with either ribo- or deoxyribonucleic acids and producing 5'-phosphomonoesters|GO:0004529,exodeoxyribonuclease activity|GO:0003824,catalytic activity|GO:0004536,deoxyribonuclease activity|GO:0097159,organic cyclic compound binding|GO:0004527,exonuclease activity|GO:0016788,hydrolase activity, acting on ester bonds|GO:0000166,nu…		http://www.uniprot.org/uniprot/Q04344					0.273762	-1.869	0.00168077	0.0224184	GO:0005737;GO:0005829;GO:0005634;GO:0043530;GO:0000166	cytoplasm|cytosol|nucleus|adenosine 5'-monophosphoramidase activity|nucleotide binding
comp17668_c0_seq1_2	2.03799	1.02714	Q07505	YDL086W	GO:0008152,metabolic process		GO:0008806,carboxymethylenebutenolidase activity|GO:0016787,hydrolase activity|GO:0016788,hydrolase activity, acting on ester bonds|GO:0003824,catalytic activity|GO:0052689,carboxylic ester hydrolase activity|GO:0005515,protein binding|GO:0005488,binding	sce01130,Biosynthesis of antibiotics|sce01110,Biosynthesis of secondary metabolites|sce01100,Metabolic pathways	http://www.uniprot.org/uniprot/Q07505					1.81178	0.857409	0.11579	0.424405	GO:0016787	hydrolase activity
CL1Contig442	0.818518	-0.288915	P53978	HEF3	GO:0044249,cellular biosynthetic process|GO:0034641,cellular nitrogen compound metabolic process|GO:0006807,nitrogen compound metabolic process|GO:0034645,cellular macromolecule biosynthetic process|GO:1901576,organic substance biosynthetic process|GO:0044267,cellular protein metabolic process|GO:0044260,cellular macromolecule metabolic process|GO:0043043,peptide biosynthetic process|GO:0071704,o…	GO:0005737,cytoplasm|GO:0022626,cytosolic ribosome|GO:0005840,ribosome|GO:0043232,intracellular non-membrane-bounded organelle|GO:0044445,cytosolic part|GO:0005829,cytosol|GO:0044464,cell part|GO:0044444,cytoplasmic part|GO:0005623,cell|GO:0030529,intracellular ribonucleoprotein complex|GO:0043229,intracellular organelle|GO:0043228,non-membrane-bounded organelle|GO:0044424,intracellular part|GO:0…	GO:0016887,ATPase activity|GO:0035639,purine ribonucleoside triphosphate binding|GO:0005488,binding|GO:0003676,nucleic acid binding|GO:0043167,ion binding|GO:1901363,heterocyclic compound binding|GO:0001883,purine nucleoside binding|GO:0001882,nucleoside binding|GO:0043168,anion binding|GO:0000166,nucleotide binding|GO:1901265,nucleoside phosphate binding|GO:0032549,ribonucleoside binding|GO:0017…		http://www.uniprot.org/uniprot/P53978					0.836849	-0.256962	0.488326	0.833828	GO:0010494;GO:0022626;GO:0042788;GO:0005524;GO:0016887;GO:0003746;GO:0006469;GO:0006415	cytoplasmic stress granule|cytosolic ribosome|polysomal ribosome|ATP binding|ATPase activity|translation elongation factor activity|negative regulation of protein kinase activity|translational termination
CL792Contig2	0.639288	-0.645461	P40531	GVP36	GO:0006996,organelle organization|GO:0007033,vacuole organization|GO:0006810,transport|GO:0007010,cytoskeleton organization|GO:0030952,establishment or maintenance of cytoskeleton polarity|GO:0030029,actin filament-based process|GO:0030950,establishment or maintenance of actin cytoskeleton polarity|GO:0071840,cellular component organization or biogenesis|GO:0009987,cellular process|GO:0030036,act…	GO:0043229,intracellular organelle|GO:0031301,integral component of organelle membrane|GO:0031300,intrinsic component of organelle membrane|GO:0030173,integral component of Golgi membrane|GO:0005622,intracellular|GO:0043227,membrane-bounded organelle|GO:0043226,organelle|GO:0031224,intrinsic component of membrane|GO:0005737,cytoplasm|GO:0031090,organelle membrane|GO:0016021,integral component of …			http://www.uniprot.org/uniprot/P40531					0.462139	-1.1136	0.519367	0.853162	GO:0030173;GO:0005669;GO:0035035;GO:0003713;GO:0008134;GO:0044212;GO:0006897;GO:0030950;GO:0006357;GO:0051123;GO:0007033	integral component of Golgi membrane|transcription factor TFIID complex|histone acetyltransferase binding|transcription coactivator activity|transcription factor binding|transcription regulatory region DNA binding|endocytosis|establishment or maintenance of actin cytoskeleton polarity|regulation of transcription from RNA polymerase II promoter|RNA polymerase II transcriptional preinitiation compl…
CL1Contig178	0.754312	-0.406767	P16474	KAR2	GO:0008104,protein localization|GO:0061024,membrane organization|GO:0071840,cellular component organization or biogenesis|GO:0044712,single-organism catabolic process|GO:0051716,cellular response to stimulus|GO:0044711,single-organism biosynthetic process|GO:0000003,reproduction|GO:0070727,cellular macromolecule localization|GO:0006073,cellular glucan metabolic process|GO:0033036,macromolecule lo…	GO:0005783,endoplasmic reticulum|GO:0005788,endoplasmic reticulum lumen|GO:0031974,membrane-enclosed lumen|GO:0043229,intracellular organelle|GO:0043227,membrane-bounded organelle|GO:0043226,organelle|GO:0005737,cytoplasm|GO:0044432,endoplasmic reticulum part|GO:0034099,luminal surveillance complex|GO:0012505,endomembrane system|GO:0043234,protein complex|GO:0032991,macromolecular complex|GO:0043…	GO:0035639,purine ribonucleoside triphosphate binding|GO:0005488,binding|GO:0016887,ATPase activity|GO:0043167,ion binding|GO:1901363,heterocyclic compound binding|GO:1901265,nucleoside phosphate binding|GO:0001882,nucleoside binding|GO:0043168,anion binding|GO:0051082,unfolded protein binding|GO:0000166,nucleotide binding|GO:0001883,purine nucleoside binding|GO:0032549,ribonucleoside binding|GO:…	sce04141,Protein processing in endoplasmic reticulum|sce03060,Protein export	http://www.uniprot.org/uniprot/P16474					0.912379	-0.132294	0.961462	1	GO:0034099;GO:0005524;GO:0016887;GO:0030433;GO:0070880;GO:0000742;GO:0031204;GO:0006986;GO:0006616	luminal surveillance complex|ATP binding|ATPase activity|ER-associated ubiquitin-dependent protein catabolic process|fungal-type cell wall beta-glucan biosynthetic process|karyogamy involved in conjugation with cellular fusion|posttranslational protein targeting to membrane, translocation|response to unfolded protein|SRP-dependent cotranslational protein targeting to membrane, translocation
CL4704Contig1	0.49021	-1.02853	P38879	EGD2	GO:0008104,protein localization|GO:0006457,protein folding|GO:0006458,'de novo' protein folding|GO:0061024,membrane organization|GO:0044237,cellular metabolic process|GO:0051641,cellular localization|GO:0044699,single-organism process|GO:0044267,cellular protein metabolic process|GO:0070972,protein localization to endoplasmic reticulum|GO:0044260,cellular macromolecule metabolic process|GO:007072…	GO:0043234,protein complex|GO:0005737,cytoplasm|GO:0005854,nascent polypeptide-associated complex|GO:0032991,macromolecular complex|GO:0043231,intracellular membrane-bounded organelle|GO:0005634,nucleus|GO:0044464,cell part|GO:0044444,cytoplasmic part|GO:0005623,cell|GO:0005622,intracellular|GO:0043229,intracellular organelle|GO:0044424,intracellular part|GO:0043227,membrane-bounded organelle|GO:…	GO:0043168,anion binding|GO:0080025,phosphatidylinositol-3,5-bisphosphate binding|GO:0035091,phosphatidylinositol binding|GO:0070300,phosphatidic acid binding|GO:0005543,phospholipid binding|GO:0032266,phosphatidylinositol-3-phosphate binding|GO:0051082,unfolded protein binding|GO:0043167,ion binding|GO:1902936,phosphatidylinositol bisphosphate binding|GO:0005515,protein binding|GO:0008289,lipid …		http://www.uniprot.org/uniprot/P38879					1.28443	0.361125	0.586679	0.891622	GO:0005737;GO:0005634;GO:0015031	cytoplasm|nucleus|protein transport
comp52387_c0_seq1_2	2.18414	1.12706	P40035	PIC2	GO:0035435,phosphate ion transmembrane transport|GO:0035434,copper ion transmembrane transport|GO:0042592,homeostatic process|GO:0055070,copper ion homeostasis|GO:0006820,anion transport|GO:0006825,copper ion transport|GO:0098771,inorganic ion homeostasis|GO:0044699,single-organism process|GO:0046916,cellular transition metal ion homeostasis|GO:0000041,transition metal ion transport|GO:0051179,lo…	GO:0044464,cell part|GO:0031975,envelope|GO:0043229,intracellular organelle|GO:0043227,membrane-bounded organelle|GO:0043226,organelle|GO:0031224,intrinsic component of membrane|GO:0005737,cytoplasm|GO:0031090,organelle membrane|GO:0016021,integral component of membrane|GO:0016020,membrane|GO:0044444,cytoplasmic part|GO:0005739,mitochondrion|GO:0031967,organelle envelope|GO:0031966,mitochondrial …	GO:0022891,substrate-specific transmembrane transporter activity|GO:0022890,inorganic cation transmembrane transporter activity|GO:0022892,substrate-specific transporter activity|GO:0015291,secondary active transmembrane transporter activity|GO:0046915,transition metal ion transmembrane transporter activity|GO:0005315,inorganic phosphate transmembrane transporter activity|GO:0008324,cation transm…		http://www.uniprot.org/uniprot/P40035					2.51114	1.32834	0.020427	0.142495	GO:0005618;GO:0009507;GO:0016021;GO:0016020;GO:0005743;GO:0005739;GO:0005774;GO:0009651;GO:0006810	cell wall|chloroplast|integral component of membrane|membrane|mitochondrial inner membrane|mitochondrion|vacuolar membrane|response to salt stress|transport
CL1967Contig1	1.26141	0.335037	Q12068	GRE2	GO:0030447,filamentous growth|GO:0044281,small molecule metabolic process|GO:1901360,organic cyclic compound metabolic process|GO:0044710,single-organism metabolic process|GO:0040007,growth|GO:0055114,oxidation-reduction process|GO:0071704,organic substance metabolic process|GO:0044699,single-organism process|GO:0016125,sterol metabolic process|GO:0006629,lipid metabolic process|GO:0009987,cellul…	GO:0005737,cytoplasm|GO:0043231,intracellular membrane-bounded organelle|GO:0005634,nucleus|GO:0044464,cell part|GO:0005623,cell|GO:0005622,intracellular|GO:0043229,intracellular organelle|GO:0044424,intracellular part|GO:0043227,membrane-bounded organelle|GO:0043226,organelle	GO:0005488,binding|GO:0050662,coenzyme binding|GO:0016614,oxidoreductase activity, acting on CH-OH group of donors|GO:0016616,oxidoreductase activity, acting on the CH-OH group of donors, NAD or NADP as acceptor|GO:0043892,methylglyoxal reductase (NADPH-dependent) activity|GO:0003824,catalytic activity|GO:0046568,3-methylbutanol:NAD(P) oxidoreductase activity|GO:0048037,cofactor binding|GO:001845…	sce00640,Propanoate metabolism|sce04011,MAPK signaling pathway - yeast|sce00620,Pyruvate metabolism	http://www.uniprot.org/uniprot/Q12068					1.33531	0.417174	0.531242	0.859185	GO:0016491;GO:0008270	oxidoreductase activity|zinc ion binding
CL4365Contig1	0.548441	-0.866593	P26785	RPL16B	GO:0044249,cellular biosynthetic process|GO:0034641,cellular nitrogen compound metabolic process|GO:0006807,nitrogen compound metabolic process|GO:0034645,cellular macromolecule biosynthetic process|GO:1901576,organic substance biosynthetic process|GO:0044267,cellular protein metabolic process|GO:0044260,cellular macromolecule metabolic process|GO:0043043,peptide biosynthetic process|GO:0071704,o…	GO:0022626,cytosolic ribosome|GO:0022625,cytosolic large ribosomal subunit|GO:0043229,intracellular organelle|GO:0043228,non-membrane-bounded organelle|GO:0015934,large ribosomal subunit|GO:0043226,organelle|GO:0005737,cytoplasm|GO:0030529,intracellular ribonucleoprotein complex|GO:0044391,ribosomal subunit|GO:0032991,macromolecular complex|GO:0005840,ribosome|GO:0043232,intracellular non-membran…	GO:0097159,organic cyclic compound binding|GO:0005198,structural molecule activity|GO:0003735,structural constituent of ribosome|GO:0003723,RNA binding|GO:0003676,nucleic acid binding|GO:1901363,heterocyclic compound binding|GO:0005488,binding|GO:0003729,mRNA binding	sce03010,Ribosome	http://www.uniprot.org/uniprot/P26785					0.778415	-0.361389	0.993497	1	GO:0005737;GO:0005829;GO:0022625;GO:0005925;GO:0097452;GO:0030529;GO:0015934;GO:0016020;GO:0005730;GO:0005634;GO:0003729;GO:0044822;GO:0003735;GO:0071346;GO:1901194;GO:0017148;GO:0000184;GO:0006364;GO:0006614;GO:0006412;GO:0006413;GO:0019083	cytoplasm|cytosol|cytosolic large ribosomal subunit|focal adhesion|GAIT complex|intracellular ribonucleoprotein complex|large ribosomal subunit|membrane|nucleolus|nucleus|mRNA binding|poly(A) RNA binding|structural constituent of ribosome|cellular response to interferon-gamma|negative regulation of formation of translation preinitiation complex|negative regulation of translation|nuclear-transcrib…
CL1Contig3589	1.95203	0.964977	P42938	TDA10	GO:0016310,phosphorylation|GO:0009987,cellular process|GO:0044237,cellular metabolic process|GO:0006796,phosphate-containing compound metabolic process|GO:0008152,metabolic process|GO:0006793,phosphorus metabolic process|GO:0044710,single-organism metabolic process|GO:0009259,ribonucleotide metabolic process|GO:0009173,pyrimidine ribonucleoside monophosphate metabolic process|GO:0009218,pyrimidin…	GO:0005737,cytoplasm|GO:0043231,intracellular membrane-bounded organelle|GO:0005634,nucleus|GO:0044464,cell part|GO:0005623,cell|GO:0005622,intracellular|GO:0043229,intracellular organelle|GO:0044424,intracellular part|GO:0043227,membrane-bounded organelle|GO:0043226,organelle|GO:0005829,cytosol|GO:0044444,cytoplasmic part	GO:0035639,purine ribonucleoside triphosphate binding|GO:0005488,binding|GO:0043167,ion binding|GO:1901363,heterocyclic compound binding|GO:1901265,nucleoside phosphate binding|GO:0001882,nucleoside binding|GO:0043168,anion binding|GO:0000166,nucleotide binding|GO:0016740,transferase activity|GO:0001883,purine nucleoside binding|GO:0032549,ribonucleoside binding|GO:0017076,purine nucleotide bindi…	sce01110,Biosynthesis of secondary metabolites|sce01100,Metabolic pathways|sce00260,Glycine, serine and threonine metabolism|sce00630,Glyoxylate and dicarboxylate metabolism|sce01130,Biosynthesis of antibiotics|sce01200,Carbon metabolism|sce00561,Glycerolipid metabolism	http://www.uniprot.org/uniprot/P42938					1.2255	0.293366	0.643278	0.918643	GO:0005737;GO:0005829;GO:0005634;GO:0005524;GO:0016301;GO:0051321	cytoplasm|cytosol|nucleus|ATP binding|kinase activity|meiotic cell cycle
CL726Contig1	0.730976	-0.452103	P25443	RPS2	GO:0051169,nuclear transport|GO:0051168,nuclear export|GO:0080090,regulation of primary metabolic process|GO:0019222,regulation of metabolic process|GO:0045903,positive regulation of translational fidelity|GO:1901360,organic cyclic compound metabolic process|GO:0010604,positive regulation of macromolecule metabolic process|GO:0010608,posttranscriptional regulation of gene expression|GO:0043043,pe…	GO:0032040,small-subunit processome|GO:0022626,cytosolic ribosome|GO:0022627,cytosolic small ribosomal subunit|GO:0031974,membrane-enclosed lumen|GO:0030684,preribosome|GO:0043229,intracellular organelle|GO:0043228,non-membrane-bounded organelle|GO:0043227,membrane-bounded organelle|GO:0043226,organelle|GO:0015935,small ribosomal subunit|GO:0005737,cytoplasm|GO:0031981,nuclear lumen|GO:0005730,nu…	GO:0070181,small ribosomal subunit rRNA binding|GO:0097159,organic cyclic compound binding|GO:0019843,rRNA binding|GO:0003735,structural constituent of ribosome|GO:0003723,RNA binding|GO:0003676,nucleic acid binding|GO:0005198,structural molecule activity|GO:1901363,heterocyclic compound binding|GO:0005488,binding	sce03010,Ribosome	http://www.uniprot.org/uniprot/P25443					0.801369	-0.319462	0.486033	0.833144	GO:0022627;GO:0005730;GO:0005654;GO:0032040;GO:0070181;GO:0003735;GO:0045903;GO:0006407;GO:0031167;GO:0006412	cytosolic small ribosomal subunit|nucleolus|nucleoplasm|small-subunit processome|small ribosomal subunit rRNA binding|structural constituent of ribosome|positive regulation of translational fidelity|rRNA export from nucleus|rRNA methylation|translation
CL276Contig4	1.71954	0.78202	P04397	GAL10	GO:0044712,single-organism catabolic process|GO:0019320,hexose catabolic process|GO:0044710,single-organism metabolic process|GO:0005975,carbohydrate metabolic process|GO:0044238,primary metabolic process|GO:0046365,monosaccharide catabolic process|GO:0005996,monosaccharide metabolic process|GO:0033499,galactose catabolic process via UDP-galactose|GO:0019318,hexose metabolic process|GO:1901575,or…	GO:0005737,cytoplasm|GO:0005829,cytosol|GO:0044464,cell part|GO:0005623,cell|GO:0005622,intracellular|GO:0044444,cytoplasmic part|GO:0044424,intracellular part	GO:0016857,racemase and epimerase activity, acting on carbohydrates and derivatives|GO:0016854,racemase and epimerase activity|GO:0016853,isomerase activity|GO:0004034,aldose 1-epimerase activity|GO:0030246,carbohydrate binding|GO:0050662,coenzyme binding|GO:0003824,catalytic activity|GO:0048037,cofactor binding|GO:0005488,binding|GO:0003978,UDP-glucose 4-epimerase activity	sce00052,Galactose metabolism|sce01110,Biosynthesis of secondary metabolites|sce01100,Metabolic pathways|sce00520,Amino sugar and nucleotide sugar metabolism|sce00010,Glycolysis / Gluconeogenesis|sce01130,Biosynthesis of antibiotics	http://www.uniprot.org/uniprot/P04397					0.90165	-0.149361	0.649494	0.921859
CL2636Contig1	1.20965	0.274586	P36161	NUP133	GO:0051169,nuclear transport|GO:0044238,primary metabolic process|GO:0080090,regulation of primary metabolic process|GO:0019222,regulation of metabolic process|GO:0015931,nucleobase-containing compound transport|GO:0034605,cellular response to heat|GO:0051168,nuclear export|GO:0009408,response to heat|GO:1901362,organic cyclic compound biosynthetic process|GO:0071840,cellular component organizati…	GO:0005635,nuclear envelope|GO:0031975,envelope|GO:0043229,intracellular organelle|GO:0043227,membrane-bounded organelle|GO:0043226,organelle|GO:0031224,intrinsic component of membrane|GO:0005737,cytoplasm|GO:0046930,pore complex|GO:0031090,organelle membrane|GO:0016021,integral component of membrane|GO:0016020,membrane|GO:0031965,nuclear membrane|GO:0031967,organelle envelope|GO:0012505,endomemb…	GO:0017056,structural constituent of nuclear pore|GO:0005488,binding|GO:0005515,protein binding|GO:0005198,structural molecule activity|GO:0005215,transporter activity|GO:0005487,nucleocytoplasmic transporter activity	sce03013,RNA transport	http://www.uniprot.org/uniprot/P36161					1.09806	0.134961	0.848191	0.984177	GO:0031965;GO:0005643;GO:0051028;GO:0015031	nuclear membrane|nuclear pore|mRNA transport|protein transport
CL4837Contig1	1.20028	0.263369	Q12514	NOT5	GO:0080090,regulation of primary metabolic process|GO:0019222,regulation of metabolic process|GO:1901362,organic cyclic compound biosynthetic process|GO:1901360,organic cyclic compound metabolic process|GO:1901361,organic cyclic compound catabolic process|GO:0010604,positive regulation of macromolecule metabolic process|GO:0070647,protein modification by small protein conjugation or removal|GO:00…	GO:0043234,protein complex|GO:0005737,cytoplasm|GO:0032991,macromolecular complex|GO:0043231,intracellular membrane-bounded organelle|GO:0005634,nucleus|GO:0044464,cell part|GO:0030014,CCR4-NOT complex|GO:0005623,cell|GO:0005622,intracellular|GO:0043229,intracellular organelle|GO:0030015,CCR4-NOT core complex|GO:0044424,intracellular part|GO:0043227,membrane-bounded organelle|GO:0043226,organelle…	GO:0019787,ubiquitin-like protein transferase activity|GO:0003824,catalytic activity|GO:0016740,transferase activity|GO:0005488,binding|GO:0005515,protein binding|GO:0004842,ubiquitin-protein transferase activity	sce03018,RNA degradation	http://www.uniprot.org/uniprot/Q12514					1.13223	0.179165	0.775588	0.965759	GO:0000145;GO:0015031;GO:0006904	exocyst|protein transport|vesicle docking involved in exocytosis
CL206Contig2	1.39964	0.485057	P31755	OCH1	GO:0044249,cellular biosynthetic process|GO:0034645,cellular macromolecule biosynthetic process|GO:0009100,glycoprotein metabolic process|GO:0009101,glycoprotein biosynthetic process|GO:0044699,single-organism process|GO:0044267,cellular protein metabolic process|GO:0044710,single-organism metabolic process|GO:0044260,cellular macromolecule metabolic process|GO:0006487,protein N-linked glycosylat…	GO:0005783,endoplasmic reticulum|GO:0005789,endoplasmic reticulum membrane|GO:0042175,nuclear outer membrane-endoplasmic reticulum membrane network|GO:0043229,intracellular organelle|GO:0005622,intracellular|GO:0043227,membrane-bounded organelle|GO:0043226,organelle|GO:0031224,intrinsic component of membrane|GO:0005737,cytoplasm|GO:0031985,Golgi cisterna|GO:0031984,organelle subcompartment|GO:003…	GO:0004376,glycolipid mannosyltransferase activity|GO:0000009,alpha-1,6-mannosyltransferase activity|GO:0003824,catalytic activity|GO:0016740,transferase activity|GO:0016757,transferase activity, transferring glycosyl groups|GO:0016758,transferase activity, transferring hexosyl groups|GO:0033164,glycolipid 6-alpha-mannosyltransferase activity|GO:0000030,mannosyltransferase activity	sce00513,Various types of N-glycan biosynthesis|sce01100,Metabolic pathways	http://www.uniprot.org/uniprot/P31755					0	#NAME?	0.294939	0.679681	GO:0042972;GO:0005975	licheninase activity|carbohydrate metabolic process
CL3661Contig1	1.78008	0.831938	Q12675	DNF2	GO:0051716,cellular response to stimulus|GO:0006869,lipid transport|GO:0015914,phospholipid transport|GO:0019953,sexual reproduction|GO:0061024,membrane organization|GO:0006820,anion transport|GO:0007163,establishment or maintenance of cell polarity|GO:0070887,cellular response to chemical stimulus|GO:0044699,single-organism process|GO:0000747,conjugation with cellular fusion|GO:0000746,conjugati…	GO:0042995,cell projection|GO:0044463,cell projection part|GO:0044464,cell part|GO:0016021,integral component of membrane|GO:0016020,membrane|GO:0030427,site of polarized growth|GO:0005623,cell|GO:0005622,intracellular|GO:0071944,cell periphery|GO:0005886,plasma membrane|GO:0070867,mating projection tip membrane|GO:0044425,membrane part|GO:0005937,mating projection|GO:0043332,mating projection ti…	GO:0035639,purine ribonucleoside triphosphate binding|GO:0004012,phospholipid-translocating ATPase activity|GO:0005488,binding|GO:0016887,ATPase activity|GO:0043167,ion binding|GO:1901363,heterocyclic compound binding|GO:0001883,purine nucleoside binding|GO:0001882,nucleoside binding|GO:0005548,phospholipid transporter activity|GO:0043169,cation binding|GO:0042623,ATPase activity, coupled|GO:0000…		http://www.uniprot.org/uniprot/Q12675					0.187845	-2.41238	0.300965	0.685564	GO:0016021;GO:0005622;GO:0070867;GO:0005886;GO:0005524;GO:0000287;GO:0004012;GO:0006897;GO:0007163;GO:0006886;GO:0045332;GO:0000749	integral component of membrane|intracellular|mating projection tip membrane|plasma membrane|ATP binding|magnesium ion binding|phospholipid-translocating ATPase activity|endocytosis|establishment or maintenance of cell polarity|intracellular protein transport|phospholipid translocation|response to pheromone involved in conjugation with cellular fusion
CL3667Contig1	0.720668	-0.472593	Q12213	RPL7B	GO:0044238,primary metabolic process|GO:0090304,nucleic acid metabolic process|GO:0044249,cellular biosynthetic process|GO:0034641,cellular nitrogen compound metabolic process|GO:0006807,nitrogen compound metabolic process|GO:0034645,cellular macromolecule biosynthetic process|GO:0000470,maturation of LSU-rRNA|GO:0034660,ncRNA metabolic process|GO:0071840,cellular component organization or biogen…	GO:0015934,large ribosomal subunit|GO:0022625,cytosolic large ribosomal subunit|GO:0031974,membrane-enclosed lumen|GO:0043229,intracellular organelle|GO:0043228,non-membrane-bounded organelle|GO:0022626,cytosolic ribosome|GO:0043227,membrane-bounded organelle|GO:0043226,organelle|GO:0005737,cytoplasm|GO:0031981,nuclear lumen|GO:0005730,nucleolus|GO:0005634,nucleus|GO:0030529,intracellular ribonuc…	GO:0003735,structural constituent of ribosome|GO:0005198,structural molecule activity|GO:0097159,organic cyclic compound binding|GO:0003723,RNA binding|GO:0003676,nucleic acid binding|GO:1901363,heterocyclic compound binding|GO:0005488,binding	sce03010,Ribosome	http://www.uniprot.org/uniprot/Q12213					1.72123	0.783436	0.759237	0.96361	GO:0022625;GO:0070062;GO:0005925;GO:0016020;GO:0005730;GO:0003677;GO:0003729;GO:0042273;GO:0006364	cytosolic large ribosomal subunit|extracellular exosome|focal adhesion|membrane|nucleolus|DNA binding|mRNA binding|ribosomal large subunit biogenesis|rRNA processing
comp52181_c0_seq1_2	2.92744	1.54964	P25333	SAT4	GO:0022607,cellular component assembly|GO:0008152,metabolic process|GO:0019222,regulation of metabolic process|GO:0016311,dephosphorylation|GO:0006470,protein dephosphorylation|GO:0050801,ion homeostasis|GO:0000082,G1/S transition of mitotic cell cycle|GO:0009249,protein lipoylation|GO:1903047,mitotic cell cycle process|GO:0051128,regulation of cellular component organization|GO:0044770,cell cycl…	GO:0005737,cytoplasm|GO:0043231,intracellular membrane-bounded organelle|GO:0044464,cell part|GO:0043229,intracellular organelle|GO:0005739,mitochondrion|GO:0005622,intracellular|GO:0044444,cytoplasmic part|GO:0005623,cell|GO:0044424,intracellular part|GO:0043227,membrane-bounded organelle|GO:0043226,organelle|GO:0005634,nucleus	GO:0035639,purine ribonucleoside triphosphate binding|GO:0004672,protein kinase activity|GO:0043167,ion binding|GO:1901363,heterocyclic compound binding|GO:0001883,purine nucleoside binding|GO:0001882,nucleoside binding|GO:0043168,anion binding|GO:0000166,nucleotide binding|GO:0004674,protein serine/threonine kinase activity|GO:0016740,transferase activity|GO:1901265,nucleoside phosphate binding|…		http://www.uniprot.org/uniprot/P25333					2.84542	1.50864	0.00582683	0.0576492	GO:0005737;GO:0005739;GO:0005634;GO:0005524;GO:0004672;GO:0004674;GO:0030003;GO:0034613;GO:0000082;GO:0035556;GO:0006470;GO:0009249;GO:1903329	cytoplasm|mitochondrion|nucleus|ATP binding|protein kinase activity|protein serine/threonine kinase activity|cellular cation homeostasis|cellular protein localization|G1/S transition of mitotic cell cycle|intracellular signal transduction|protein dephosphorylation|protein lipoylation|regulation of iron-sulfur cluster assembly
CL167Contig2	1.38146	0.466196	P39525	CEM1	GO:0006633,fatty acid biosynthetic process|GO:0006631,fatty acid metabolic process|GO:0019752,carboxylic acid metabolic process|GO:0044249,cellular biosynthetic process|GO:0044281,small molecule metabolic process|GO:0044283,small molecule biosynthetic process|GO:0072330,monocarboxylic acid biosynthetic process|GO:0044699,single-organism process|GO:1901576,organic substance biosynthetic process|GO…	GO:0005737,cytoplasm|GO:0043231,intracellular membrane-bounded organelle|GO:0044464,cell part|GO:0043229,intracellular organelle|GO:0005739,mitochondrion|GO:0005622,intracellular|GO:0044444,cytoplasmic part|GO:0005623,cell|GO:0044424,intracellular part|GO:0043227,membrane-bounded organelle|GO:0043226,organelle	GO:0004312,fatty acid synthase activity|GO:0003824,catalytic activity|GO:0016740,transferase activity|GO:0016746,transferase activity, transferring acyl groups|GO:0016747,transferase activity, transferring acyl groups other than amino-acyl groups|GO:0004315,3-oxoacyl-[acyl-carrier-protein] synthase activity	sce01212,Fatty acid metabolism|sce00780,Biotin metabolism|sce00061,Fatty acid biosynthesis|sce01100,Metabolic pathways	http://www.uniprot.org/uniprot/P39525					0.478455	-1.06355	0.770713	0.96516	GO:0008168;GO:0016491;GO:0031177;GO:0016746	methyltransferase activity|oxidoreductase activity|phosphopantetheine binding|transferase activity, transferring acyl groups
CL682Contig1	0.791922	-0.336569	P38852	LIN1		GO:0043229,intracellular organelle|GO:0043228,non-membrane-bounded organelle|GO:0000785,chromatin|GO:0043227,membrane-bounded organelle|GO:0043226,organelle|GO:0097525,spliceosomal snRNP complex|GO:0005634,nucleus|GO:0030529,intracellular ribonucleoprotein complex|GO:0005694,chromosome|GO:0046540,U4/U6 x U5 tri-snRNP complex|GO:0032991,macromolecular complex|GO:0043231,intracellular membrane-boun…	GO:0005488,binding|GO:0005515,protein binding		http://www.uniprot.org/uniprot/P38852					2.41088	1.26956	0.270262	0.65541	GO:0005634;GO:0005682;GO:0000244	nucleus|U5 snRNP|spliceosomal tri-snRNP complex assembly
comp33398_c1_seq3_2	0.646682	-0.628872	P0CX37	RPS6A	GO:0044238,primary metabolic process|GO:0090304,nucleic acid metabolic process|GO:0044249,cellular biosynthetic process|GO:0034641,cellular nitrogen compound metabolic process|GO:0006807,nitrogen compound metabolic process|GO:0034645,cellular macromolecule biosynthetic process|GO:0034660,ncRNA metabolic process|GO:0071840,cellular component organization or biogenesis|GO:0006139,nucleobase-contain…	GO:0032040,small-subunit processome|GO:0022626,cytosolic ribosome|GO:0022627,cytosolic small ribosomal subunit|GO:0031974,membrane-enclosed lumen|GO:0030684,preribosome|GO:0043229,intracellular organelle|GO:0043228,non-membrane-bounded organelle|GO:0043227,membrane-bounded organelle|GO:0043226,organelle|GO:0015935,small ribosomal subunit|GO:0005737,cytoplasm|GO:0031981,nuclear lumen|GO:0005730,nu…	GO:0003735,structural constituent of ribosome|GO:0005198,structural molecule activity	sce03010,Ribosome	http://www.uniprot.org/uniprot/P0CX37					0.873939	-0.194396	0.681004	0.934776	GO:0005829;GO:0022627;GO:0003735;GO:0002181;GO:0042274;GO:0042254;GO:0006364	cytosol|cytosolic small ribosomal subunit|structural constituent of ribosome|cytoplasmic translation|ribosomal small subunit biogenesis|ribosome biogenesis|rRNA processing
CL3607Contig1	0.810586	-0.302963	P04807	HXK2	GO:0080090,regulation of primary metabolic process|GO:0019222,regulation of metabolic process|GO:0009167,purine ribonucleoside monophosphate metabolic process|GO:0044281,small molecule metabolic process|GO:0009161,ribonucleoside monophosphate metabolic process|GO:1901362,organic cyclic compound biosynthetic process|GO:1901360,organic cyclic compound metabolic process|GO:0044712,single-organism ca…	GO:0005737,cytoplasm|GO:0005829,cytosol|GO:0043231,intracellular membrane-bounded organelle|GO:0005634,nucleus|GO:0044464,cell part|GO:0044444,cytoplasmic part|GO:0005739,mitochondrion|GO:0005622,intracellular|GO:0043229,intracellular organelle|GO:0005623,cell|GO:0044424,intracellular part|GO:0043227,membrane-bounded organelle|GO:0043226,organelle	GO:0005488,binding|GO:0019200,carbohydrate kinase activity|GO:0035639,purine ribonucleoside triphosphate binding|GO:0004396,hexokinase activity|GO:0030246,carbohydrate binding|GO:0048029,monosaccharide binding|GO:0043167,ion binding|GO:1901363,heterocyclic compound binding|GO:0001883,purine nucleoside binding|GO:0001882,nucleoside binding|GO:0043168,anion binding|GO:0000166,nucleotide binding|GO:…	sce00052,Galactose metabolism|sce00051,Fructose and mannose metabolism|sce01110,Biosynthesis of secondary metabolites|sce01100,Metabolic pathways|sce00520,Amino sugar and nucleotide sugar metabolism|sce00500,Starch and sucrose metabolism|sce00010,Glycolysis / Gluconeogenesis|sce01130,Biosynthesis of antibiotics|sce01200,Carbon metabolism	http://www.uniprot.org/uniprot/P04807					4.50588	2.17181	0.233279	0.613338	GO:0016491	oxidoreductase activity
CL12Contig3	4.50673	2.17208	P33302	PDR5	GO:0030003,cellular cation homeostasis|GO:0050896,response to stimulus|GO:0050801,ion homeostasis|GO:0042592,homeostatic process|GO:0046677,response to antibiotic|GO:0046618,drug export|GO:0044699,single-organism process|GO:0046898,response to cycloheximide|GO:0015893,drug transport|GO:0009636,response to toxic substance|GO:0051179,localization|GO:0065007,biological regulation|GO:0014070,response…	GO:0016021,integral component of membrane|GO:0016020,membrane|GO:0044464,cell part|GO:0005623,cell|GO:0071944,cell periphery|GO:0005886,plasma membrane|GO:0044425,membrane part|GO:0031224,intrinsic component of membrane	GO:0035639,purine ribonucleoside triphosphate binding|GO:0005488,binding|GO:0016887,ATPase activity|GO:0000166,nucleotide binding|GO:1901363,heterocyclic compound binding|GO:0001883,purine nucleoside binding|GO:0001882,nucleoside binding|GO:0043168,anion binding|GO:0042626,ATPase activity, coupled to transmembrane movement of substances|GO:0016820,hydrolase activity, acting on acid anhydrides, ca…	sce02010,ABC transporters	http://www.uniprot.org/uniprot/P33302					4.41232	2.14154	0.000832007	0.0128577	GO:0016021;GO:0005886;GO:0005774;GO:0005524;GO:0042626	integral component of membrane|plasma membrane|vacuolar membrane|ATP binding|ATPase activity, coupled to transmembrane movement of substances
comp57504_c0_seq1_2	1.25093	0.323006	P43636	ALG2	GO:0009311,oligosaccharide metabolic process|GO:0044249,cellular biosynthetic process|GO:0034645,cellular macromolecule biosynthetic process|GO:0009100,glycoprotein metabolic process|GO:0009101,glycoprotein biosynthetic process|GO:0044699,single-organism process|GO:0044267,cellular protein metabolic process|GO:0044710,single-organism metabolic process|GO:0044262,cellular carbohydrate metabolic pr…	GO:0005783,endoplasmic reticulum|GO:0005789,endoplasmic reticulum membrane|GO:0042175,nuclear outer membrane-endoplasmic reticulum membrane network|GO:0043229,intracellular organelle|GO:0043227,membrane-bounded organelle|GO:0043226,organelle|GO:0031224,intrinsic component of membrane|GO:0005737,cytoplasm|GO:0031090,organelle membrane|GO:0016021,integral component of membrane|GO:0016020,membrane|G…	GO:0005515,protein binding|GO:0004376,glycolipid mannosyltransferase activity|GO:0004378,GDP-Man:Man1GlcNAc2-PP-Dol alpha-1,3-mannosyltransferase activity|GO:0000009,alpha-1,6-mannosyltransferase activity|GO:0003824,catalytic activity|GO:0016740,transferase activity|GO:0005488,binding|GO:0016757,transferase activity, transferring glycosyl groups|GO:0016758,transferase activity, transferring hexos…	sce01100,Metabolic pathways|sce00513,Various types of N-glycan biosynthesis|sce00510,N-Glycan biosynthesis	http://www.uniprot.org/uniprot/P43636					0.833058	-0.263511	0.710291	0.945273	GO:0005789;GO:0016021;GO:0000033;GO:0004378;GO:0102704;GO:0006490;GO:0033577	endoplasmic reticulum membrane|integral component of membrane|alpha-1,3-mannosyltransferase activity|GDP-Man:Man1GlcNAc2-PP-Dol alpha-1,3-mannosyltransferase activity|GDP-Man:Man2GlcNAc2-PP-dolichol alpha-1,6-mannosyltransferase activity|oligosaccharide-lipid intermediate biosynthetic process|protein glycosylation in endoplasmic reticulum
CL1Contig1482	2.29195	1.19658	P37293	NAT2	GO:0043543,protein acylation|GO:0009987,cellular process|GO:0008152,metabolic process|GO:0044260,cellular macromolecule metabolic process|GO:0044267,cellular protein metabolic process|GO:0019538,protein metabolic process|GO:0044237,cellular metabolic process|GO:0006473,protein acetylation|GO:0018206,peptidyl-methionine modification|GO:0006474,N-terminal protein amino acid acetylation|GO:0018193,p…	GO:0005737,cytoplasm|GO:0044464,cell part|GO:0005623,cell|GO:0005622,intracellular|GO:0044424,intracellular part	GO:0034212,peptide N-acetyltransferase activity|GO:0008080,N-acetyltransferase activity|GO:0016740,transferase activity|GO:0003824,catalytic activity|GO:0016407,acetyltransferase activity|GO:0016746,transferase activity, transferring acyl groups|GO:0016747,transferase activity, transferring acyl groups other than amino-acyl groups|GO:0016410,N-acyltransferase activity|GO:0004596,peptide alpha-N-a…		http://www.uniprot.org/uniprot/P37293					0.318693	-1.64976	0.0946779	0.380366
CL975Contig1	1.28899	0.366244	P20049	TYR1	GO:0044238,primary metabolic process|GO:0019752,carboxylic acid metabolic process|GO:0044249,cellular biosynthetic process|GO:0006807,nitrogen compound metabolic process|GO:0044281,small molecule metabolic process|GO:0044283,small molecule biosynthetic process|GO:1901362,organic cyclic compound biosynthetic process|GO:0044699,single-organism process|GO:1901576,organic substance biosynthetic proce…		GO:0016628,oxidoreductase activity, acting on the CH-CH group of donors, NAD or NADP as acceptor|GO:0016627,oxidoreductase activity, acting on the CH-CH group of donors|GO:0008977,prephenate dehydrogenase (NAD+) activity|GO:0003824,catalytic activity|GO:0004665,prephenate dehydrogenase (NADP+) activity|GO:0005488,binding|GO:0005515,protein binding|GO:0042802,identical protein binding|GO:0016491,o…	sce01130,Biosynthesis of antibiotics|sce01110,Biosynthesis of secondary metabolites|sce00400,Phenylalanine, tyrosine and tryptophan biosynthesis|sce01100,Metabolic pathways	http://www.uniprot.org/uniprot/P20049					1.6216	0.697418	0.187934	0.551763	GO:0005737;GO:0005829;GO:0070403;GO:0004665;GO:0008977;GO:0006520;GO:0006571	cytoplasm|cytosol|NAD+ binding|prephenate dehydrogenase (NADP+) activity|prephenate dehydrogenase activity|cellular amino acid metabolic process|tyrosine biosynthetic process
CL1Contig3138	1.35699	0.440413	Q01590	SED5	GO:0008104,protein localization|GO:0006906,vesicle fusion|GO:0061025,membrane fusion|GO:0061024,membrane organization|GO:0051641,cellular localization|GO:0071840,cellular component organization or biogenesis|GO:0006888,ER to Golgi vesicle-mediated transport|GO:0051649,establishment of localization in cell|GO:0070727,cellular macromolecule localization|GO:0006886,intracellular protein transport|GO…	GO:0043229,intracellular organelle|GO:0005622,intracellular|GO:0043227,membrane-bounded organelle|GO:0031201,SNARE complex|GO:0031224,intrinsic component of membrane|GO:0005737,cytoplasm|GO:0031090,organelle membrane|GO:0016021,integral component of membrane|GO:0016020,membrane|GO:0043226,organelle|GO:0044431,Golgi apparatus part|GO:0005794,Golgi apparatus|GO:0098588,bounding membrane of organell…	GO:0005484,SNAP receptor activity|GO:0005488,binding|GO:0005515,protein binding|GO:0000149,SNARE binding	sce04130,SNARE interactions in vesicular transport	http://www.uniprot.org/uniprot/Q01590					20.3977	4.35033	2.6316e-09	2.51403e-07	GO:0005829;GO:0006950	cytosol|response to stress
CL3096Contig1	0.824379	-0.27862	P10963	PCK1	GO:0044238,primary metabolic process|GO:0044710,single-organism metabolic process|GO:0044711,single-organism biosynthetic process|GO:0005975,carbohydrate metabolic process|GO:1901576,organic substance biosynthetic process|GO:0046364,monosaccharide biosynthetic process|GO:0019318,hexose metabolic process|GO:0019319,hexose biosynthetic process|GO:0016051,carbohydrate biosynthetic process|GO:0071704…	GO:0005737,cytoplasm|GO:0005829,cytosol|GO:0044464,cell part|GO:0005623,cell|GO:0005622,intracellular|GO:0044444,cytoplasmic part|GO:0044424,intracellular part	GO:0035639,purine ribonucleoside triphosphate binding|GO:0005488,binding|GO:0043167,ion binding|GO:1901363,heterocyclic compound binding|GO:1901265,nucleoside phosphate binding|GO:0001882,nucleoside binding|GO:0043168,anion binding|GO:0016829,lyase activity|GO:0000166,nucleotide binding|GO:0004612,phosphoenolpyruvate carboxykinase (ATP) activity|GO:0004611,phosphoenolpyruvate carboxykinase activi…	sce01110,Biosynthesis of secondary metabolites|sce01100,Metabolic pathways|sce00020,Citrate cycle (TCA cycle)|sce00620,Pyruvate metabolism|sce00010,Glycolysis / Gluconeogenesis|sce01130,Biosynthesis of antibiotics|sce01200,Carbon metabolism	http://www.uniprot.org/uniprot/P10963					0.259922	-1.94385	0.0524287	0.266804	GO:0005829;GO:0005524;GO:0004612;GO:0006094	cytosol|ATP binding|phosphoenolpyruvate carboxykinase (ATP) activity|gluconeogenesis
CL333Contig1	1.35042	0.433412	P38992	SUR2	GO:0006633,fatty acid biosynthetic process|GO:0006631,fatty acid metabolic process|GO:0019752,carboxylic acid metabolic process|GO:0044249,cellular biosynthetic process|GO:0006807,nitrogen compound metabolic process|GO:0044281,small molecule metabolic process|GO:0044283,small molecule biosynthetic process|GO:0072330,monocarboxylic acid biosynthetic process|GO:0044699,single-organism process|GO:00…	GO:0005783,endoplasmic reticulum|GO:0005789,endoplasmic reticulum membrane|GO:0042175,nuclear outer membrane-endoplasmic reticulum membrane network|GO:0043229,intracellular organelle|GO:0043227,membrane-bounded organelle|GO:0043226,organelle|GO:0031224,intrinsic component of membrane|GO:0005737,cytoplasm|GO:0031090,organelle membrane|GO:0016021,integral component of membrane|GO:0016020,membrane|G…	GO:0043169,cation binding|GO:0046914,transition metal ion binding|GO:0000170,sphingosine hydroxylase activity|GO:0043167,ion binding|GO:0003824,catalytic activity|GO:0005488,binding|GO:0005506,iron ion binding|GO:0046872,metal ion binding|GO:0016491,oxidoreductase activity|GO:0042284,sphingolipid delta-4 desaturase activity|GO:0016705,oxidoreductase activity, acting on paired donors, with incorpo…	sce01100,Metabolic pathways|sce00600,Sphingolipid metabolism	http://www.uniprot.org/uniprot/P38992					2.35441	1.23537	0.071834	0.322327	GO:0005789;GO:0016021;GO:0005506;GO:0042284;GO:0000170;GO:0006633;GO:0030148;GO:0006665	endoplasmic reticulum membrane|integral component of membrane|iron ion binding|sphingolipid delta-4 desaturase activity|sphingosine hydroxylase activity|fatty acid biosynthetic process|sphingolipid biosynthetic process|sphingolipid metabolic process
CL2987Contig1	3.67013	1.87583	P47177	YJR149W	GO:0008152,metabolic process|GO:0044710,single-organism metabolic process|GO:0044699,single-organism process|GO:0055114,oxidation-reduction process	GO:0005737,cytoplasm|GO:0044464,cell part|GO:0005623,cell|GO:0005622,intracellular|GO:0044424,intracellular part	GO:0004497,monooxygenase activity|GO:0016703,oxidoreductase activity, acting on single donors with incorporation of molecular oxygen, incorporation of one atom of oxygen (internal monooxygenases or internal mixed function oxidases)|GO:0016701,oxidoreductase activity, acting on single donors with incorporation of molecular oxygen|GO:0003824,catalytic activity|GO:0018580,nitronate monooxygenase act…	sce00910,Nitrogen metabolism	http://www.uniprot.org/uniprot/P47177					Inf	Inf	0.123333	0.440294	GO:0018580	nitronate monooxygenase activity
CL2566Contig1	0.471811	-1.08372	P32629	ANP1	GO:0070589,cellular component macromolecule biosynthetic process|GO:0044036,cell wall macromolecule metabolic process|GO:0034645,cellular macromolecule biosynthetic process|GO:0009100,glycoprotein metabolic process|GO:0009101,glycoprotein biosynthetic process|GO:0071840,cellular component organization or biogenesis|GO:0044038,cell wall macromolecule biosynthetic process|GO:0044267,cellular protei…	GO:0005783,endoplasmic reticulum|GO:0005789,endoplasmic reticulum membrane|GO:0042175,nuclear outer membrane-endoplasmic reticulum membrane network|GO:0043229,intracellular organelle|GO:0031301,integral component of organelle membrane|GO:0031300,intrinsic component of organelle membrane|GO:0030173,integral component of Golgi membrane|GO:0005622,intracellular|GO:0043227,membrane-bounded organelle|…	GO:0005515,protein binding|GO:0000009,alpha-1,6-mannosyltransferase activity|GO:0003824,catalytic activity|GO:0016740,transferase activity|GO:0005488,binding|GO:0016757,transferase activity, transferring glycosyl groups|GO:0016758,transferase activity, transferring hexosyl groups|GO:0000030,mannosyltransferase activity	sce00513,Various types of N-glycan biosynthesis|sce01100,Metabolic pathways	http://www.uniprot.org/uniprot/P32629					0.667235	-0.583733	0.312601	0.695131	GO:0000136;GO:0005789;GO:0000137;GO:0000009;GO:0000030;GO:0000032;GO:0006487	alpha-1,6-mannosyltransferase complex|endoplasmic reticulum membrane|Golgi cis cisterna|alpha-1,6-mannosyltransferase activity|mannosyltransferase activity|cell wall mannoprotein biosynthetic process|protein N-linked glycosylation
CL215Contig1	1.29525	0.373229	P31373	CYS3	GO:0019752,carboxylic acid metabolic process|GO:0044249,cellular biosynthetic process|GO:0006807,nitrogen compound metabolic process|GO:0044281,small molecule metabolic process|GO:0044283,small molecule biosynthetic process|GO:0009069,serine family amino acid metabolic process|GO:1901566,organonitrogen compound biosynthetic process|GO:0044699,single-organism process|GO:1901576,organic substance b…	GO:0005737,cytoplasm|GO:0044464,cell part|GO:0005623,cell|GO:0005622,intracellular|GO:0044424,intracellular part	GO:0043168,anion binding|GO:0016846,carbon-sulfur lyase activity|GO:0097159,organic cyclic compound binding|GO:0016829,lyase activity|GO:1901363,heterocyclic compound binding|GO:0080146,L-cysteine desulfhydrase activity|GO:0044540,L-cystine L-cysteine-lyase (deaminating)|GO:0003824,catalytic activity|GO:0048037,cofactor binding|GO:0030170,pyridoxal phosphate binding|GO:0005515,protein binding|GO:…	sce01100,Metabolic pathways|sce00270,Cysteine and methionine metabolism|sce00260,Glycine, serine and threonine metabolism|sce01230,Biosynthesis of amino acids|sce01130,Biosynthesis of antibiotics|sce00450,Selenocompound metabolism	http://www.uniprot.org/uniprot/P31373					0.837914	-0.255126	0.581019	0.888284	GO:0005737;GO:0004123;GO:0003962;GO:0042802;GO:0080146;GO:0044540;GO:0030170;GO:0071266;GO:0019344;GO:0019343;GO:0019346	cytoplasm|cystathionine gamma-lyase activity|cystathionine gamma-synthase activity|identical protein binding|L-cysteine desulfhydrase activity|L-cystine L-cysteine-lyase (deaminating)|pyridoxal phosphate binding|'de novo' L-methionine biosynthetic process|cysteine biosynthetic process|cysteine biosynthetic process via cystathionine|transsulfuration
CL1244Contig1	1.31139	0.391098	P22515	UBA1	GO:0071704,organic substance metabolic process|GO:0044267,cellular protein metabolic process|GO:0044238,primary metabolic process|GO:0044260,cellular macromolecule metabolic process|GO:0032446,protein modification by small protein conjugation|GO:0019538,protein metabolic process|GO:0009987,cellular process|GO:0070647,protein modification by small protein conjugation or removal|GO:0006464,cellular…	GO:0005737,cytoplasm|GO:0043231,intracellular membrane-bounded organelle|GO:0005634,nucleus|GO:0044464,cell part|GO:0005623,cell|GO:0005622,intracellular|GO:0043229,intracellular organelle|GO:0044424,intracellular part|GO:0043227,membrane-bounded organelle|GO:0043226,organelle	GO:0035639,purine ribonucleoside triphosphate binding|GO:0004839,ubiquitin activating enzyme activity|GO:0005488,binding|GO:0000166,nucleotide binding|GO:1901363,heterocyclic compound binding|GO:1901265,nucleoside phosphate binding|GO:0001882,nucleoside binding|GO:0043168,anion binding|GO:0008641,small protein activating enzyme activity|GO:0043167,ion binding|GO:0001883,purine nucleoside binding|…	sce04120,Ubiquitin mediated proteolysis	http://www.uniprot.org/uniprot/P22515					2.58649	1.371	0.224372	0.602805	GO:0005829;GO:0016021;GO:0005741;GO:0005524;GO:0008641;GO:0061503;GO:0061504	cytosol|integral component of membrane|mitochondrial outer membrane|ATP binding|small protein activating enzyme activity|tRNA threonylcarbamoyladenosine dehydratase|cyclic threonylcarbamoyladenosine biosynthetic process
comp54211_c0_seq1_2	1.36574	0.449685	Q02883	FMP30	GO:0006650,glycerophospholipid metabolic process|GO:0044248,cellular catabolic process|GO:0034641,cellular nitrogen compound metabolic process|GO:0006807,nitrogen compound metabolic process|GO:0044281,small molecule metabolic process|GO:0044242,cellular lipid catabolic process|GO:0046486,glycerolipid metabolic process|GO:0044699,single-organism process|GO:0046434,organophosphate catabolic process…	GO:0044464,cell part|GO:0098573,intrinsic component of mitochondrial membrane|GO:0031975,envelope|GO:0031305,integral component of mitochondrial inner membrane|GO:0031304,intrinsic component of mitochondrial inner membrane|GO:0043229,intracellular organelle|GO:0031301,integral component of organelle membrane|GO:0031300,intrinsic component of organelle membrane|GO:0032592,integral component of mit…	GO:0016787,hydrolase activity|GO:0046914,transition metal ion binding|GO:0008081,phosphoric diester hydrolase activity|GO:0043169,cation binding|GO:0016788,hydrolase activity, acting on ester bonds|GO:0043167,ion binding|GO:0042578,phosphoric ester hydrolase activity|GO:0003824,catalytic activity|GO:0070290,N-acylphosphatidylethanolamine-specific phospholipase D activity|GO:0008270,zinc ion bindi…		http://www.uniprot.org/uniprot/Q02883					2.37039	1.24512	0.0330567	0.197535	GO:0005737;GO:0070062;GO:0016020;GO:0043227;GO:0070290;GO:0004620;GO:0008270;GO:0007568;GO:1903999;GO:0009395;GO:0006644;GO:0035900	cytoplasm|extracellular exosome|membrane|membrane-bounded organelle|N-acylphosphatidylethanolamine-specific phospholipase D activity|phospholipase activity|zinc ion binding|aging|negative regulation of eating behavior|phospholipid catabolic process|phospholipid metabolic process|response to isolation stress
comp35856_c0_seq1_2	1.22345	0.290954	Q07993	XYL2	GO:0019321,pentose metabolic process|GO:0019323,pentose catabolic process|GO:0019322,pentose biosynthetic process|GO:0046365,monosaccharide catabolic process|GO:0046364,monosaccharide biosynthetic process|GO:0051167,xylulose 5-phosphate metabolic process|GO:0044699,single-organism process|GO:0044712,single-organism catabolic process|GO:1901576,organic substance biosynthetic process|GO:0019569,L-a…		GO:0005488,binding|GO:0043169,cation binding|GO:0016614,oxidoreductase activity, acting on CH-OH group of donors|GO:0046914,transition metal ion binding|GO:0016616,oxidoreductase activity, acting on the CH-OH group of donors, NAD or NADP as acceptor|GO:0003824,catalytic activity|GO:0043167,ion binding|GO:0031320,hexitol dehydrogenase activity|GO:0046526,D-xylulose reductase activity|GO:0008270,zi…	sce00040,Pentose and glucuronate interconversions|sce01100,Metabolic pathways	http://www.uniprot.org/uniprot/Q07993					0	#NAME?	0.388707	0.762488	GO:0016491;GO:0031177;GO:0016740;GO:0008270	oxidoreductase activity|phosphopantetheine binding|transferase activity|zinc ion binding
CL2035Contig1	1.69752	0.763429	P39730	FUN12	GO:0022607,cellular component assembly|GO:0080090,regulation of primary metabolic process|GO:0019222,regulation of metabolic process|GO:0043933,macromolecular complex subunit organization|GO:2000112,regulation of cellular macromolecule biosynthetic process|GO:0031323,regulation of cellular metabolic process|GO:1901564,organonitrogen compound metabolic process|GO:0090304,nucleic acid metabolic pro…	GO:0022626,cytosolic ribosome|GO:0015935,small ribosomal subunit|GO:0043229,intracellular organelle|GO:0043228,non-membrane-bounded organelle|GO:0043226,organelle|GO:0022627,cytosolic small ribosomal subunit|GO:0005737,cytoplasm|GO:0070993,translation preinitiation complex|GO:0030529,intracellular ribonucleoprotein complex|GO:0044391,ribosomal subunit|GO:0033290,eukaryotic 48S preinitiation compl…	GO:0035639,purine ribonucleoside triphosphate binding|GO:0044877,macromolecular complex binding|GO:0005488,binding|GO:0003676,nucleic acid binding|GO:0031369,translation initiation factor binding|GO:0043167,ion binding|GO:1901363,heterocyclic compound binding|GO:0001883,purine nucleoside binding|GO:0001882,nucleoside binding|GO:0043168,anion binding|GO:0019001,guanyl nucleotide binding|GO:0000166…	sce03013,RNA transport	http://www.uniprot.org/uniprot/P39730					0.281314	-1.82975	0.00121758	0.0173913	GO:0005835;GO:0004312;GO:0016788;GO:0031177;GO:0006633;GO:0055114;GO:0009405	fatty acid synthase complex|fatty acid synthase activity|hydrolase activity, acting on ester bonds|phosphopantetheine binding|fatty acid biosynthetic process|oxidation-reduction process|pathogenesis
CL1771Contig1	1.36996	0.454139	P18851	STE4	GO:0036267,invasive filamentous growth|GO:0019222,regulation of metabolic process|GO:0030447,filamentous growth|GO:0019953,sexual reproduction|GO:0065007,biological regulation|GO:0023052,signaling|GO:0007165,signal transduction|GO:0070887,cellular response to chemical stimulus|GO:0042221,response to chemical|GO:0043087,regulation of GTPase activity|GO:0050789,regulation of biological process|GO:0…	GO:0019897,extrinsic component of plasma membrane|GO:0009898,cytoplasmic side of plasma membrane|GO:0019898,extrinsic component of membrane|GO:0071944,cell periphery|GO:0098552,side of membrane|GO:0005834,heterotrimeric G-protein complex|GO:0016020,membrane|GO:0044459,plasma membrane part|GO:1902494,catalytic complex|GO:0098562,cytoplasmic side of membrane|GO:0005886,plasma membrane|GO:0005937,ma…	GO:0060089,molecular transducer activity|GO:0005515,protein binding|GO:0004871,signal transducer activity|GO:0005488,binding	sce04011,MAPK signaling pathway - yeast	http://www.uniprot.org/uniprot/P18851					2.244	1.16607	0.186175	0.549459	GO:0004871	signal transducer activity
comp39522_c0_seq2_1	0.82105	-0.284458	P38968	SEC31	GO:0008104,protein localization|GO:0006900,membrane budding|GO:0061024,membrane organization|GO:0051641,cellular localization|GO:0044802,single-organism membrane organization|GO:0071840,cellular component organization or biogenesis|GO:0006888,ER to Golgi vesicle-mediated transport|GO:0016043,cellular component organization|GO:0044699,single-organism process|GO:0071702,organic substance transport|…	GO:0005783,endoplasmic reticulum|GO:0005789,endoplasmic reticulum membrane|GO:0043226,organelle|GO:0042175,nuclear outer membrane-endoplasmic reticulum membrane network|GO:0043229,intracellular organelle|GO:0030117,membrane coat|GO:0030133,transport vesicle|GO:0005622,intracellular|GO:0030135,coated vesicle|GO:0030134,ER to Golgi transport vesicle|GO:0005737,cytoplasm|GO:0031982,vesicle|GO:003066…	GO:0005488,binding|GO:0005515,protein binding|GO:0005198,structural molecule activity	sce04141,Protein processing in endoplasmic reticulum	http://www.uniprot.org/uniprot/P38968									GO:0005789;GO:0012507;GO:0015031;GO:0016192	endoplasmic reticulum membrane|ER to Golgi transport vesicle membrane|protein transport|vesicle-mediated transport
CL1Contig2888	1.47762	0.563272	Q06350	CTS2	GO:0030154,cell differentiation|GO:0043934,sporulation|GO:0006807,nitrogen compound metabolic process|GO:0009653,anatomical structure morphogenesis|GO:0006022,aminoglycan metabolic process|GO:0044699,single-organism process|GO:1901575,organic substance catabolic process|GO:0048869,cellular developmental process|GO:0071704,organic substance metabolic process|GO:0006030,chitin metabolic process|GO:…	GO:0005576,extracellular region	GO:0016787,hydrolase activity|GO:0016798,hydrolase activity, acting on glycosyl bonds|GO:0003824,catalytic activity|GO:0004553,hydrolase activity, hydrolyzing O-glycosyl compounds|GO:0004568,chitinase activity|GO:0097367,carbohydrate derivative binding|GO:0008061,chitin binding|GO:0005488,binding	sce00520,Amino sugar and nucleotide sugar metabolism|sce01100,Metabolic pathways	http://www.uniprot.org/uniprot/Q06350					1.16215	0.216792	0.618306	0.905276	GO:0005747;GO:0051537;GO:0051539;GO:0009055;GO:0046872;GO:0008137;GO:0042773	mitochondrial respiratory chain complex I|2 iron, 2 sulfur cluster binding|4 iron, 4 sulfur cluster binding|electron carrier activity|metal ion binding|NADH dehydrogenase (ubiquinone) activity|ATP synthesis coupled electron transport
CL6084Contig1	2.87738	1.52476	Q04924	GTB1	GO:0009311,oligosaccharide metabolic process|GO:0044249,cellular biosynthetic process|GO:0034645,cellular macromolecule biosynthetic process|GO:0043170,macromolecule metabolic process|GO:0009100,glycoprotein metabolic process|GO:0009101,glycoprotein biosynthetic process|GO:0044699,single-organism process|GO:0044267,cellular protein metabolic process|GO:0044710,single-organism metabolic process|GO…	GO:0005783,endoplasmic reticulum|GO:0005788,endoplasmic reticulum lumen|GO:0031974,membrane-enclosed lumen|GO:0043229,intracellular organelle|GO:0043227,membrane-bounded organelle|GO:0043226,organelle|GO:0005737,cytoplasm|GO:0044432,endoplasmic reticulum part|GO:0017177,glucosidase II complex|GO:0012505,endomembrane system|GO:0043234,protein complex|GO:0032991,macromolecular complex|GO:0043231,in…	GO:0015926,glucosidase activity|GO:0016787,hydrolase activity|GO:0016798,hydrolase activity, acting on glycosyl bonds|GO:0090599,alpha-glucosidase activity|GO:0003824,catalytic activity|GO:0004553,hydrolase activity, hydrolyzing O-glycosyl compounds|GO:0004558,alpha-1,4-glucosidase activity|GO:0005488,binding|GO:0005515,protein binding		http://www.uniprot.org/uniprot/Q04924					5.48771	2.4562	0.00384477	0.0426578	GO:0005777;GO:0008289;GO:0032365	peroxisome|lipid binding|intracellular lipid transport
CL1Contig3214	2.21004	1.14407	Q06451	TPO3	GO:1902047,polyamine transmembrane transport|GO:0072488,ammonium transmembrane transport|GO:1903710,spermine transmembrane transport|GO:0044699,single-organism process|GO:0051179,localization|GO:0071705,nitrogen compound transport|GO:0098662,inorganic cation transmembrane transport|GO:0015696,ammonium transport|GO:0015672,monovalent inorganic cation transport|GO:0006810,transport|GO:0015846,polya…	GO:0000324,fungal-type vacuole|GO:0000323,lytic vacuole|GO:0000322,storage vacuole|GO:0000329,fungal-type vacuole membrane|GO:0043229,intracellular organelle|GO:0071944,cell periphery|GO:0043227,membrane-bounded organelle|GO:0043226,organelle|GO:0031224,intrinsic component of membrane|GO:0005737,cytoplasm|GO:0031090,organelle membrane|GO:0005773,vacuole|GO:0016021,integral component of membrane|G…	GO:0022891,substrate-specific transmembrane transporter activity|GO:0022890,inorganic cation transmembrane transporter activity|GO:0015297,antiporter activity|GO:0022892,substrate-specific transporter activity|GO:0000297,spermine transmembrane transporter activity|GO:0008519,ammonium transmembrane transporter activity|GO:0005215,transporter activity|GO:0008324,cation transmembrane transporter act…		http://www.uniprot.org/uniprot/Q06451					2.84118	1.50649	0.0573152	0.2807	GO:0016021;GO:0005886;GO:0000297;GO:1903710	integral component of membrane|plasma membrane|spermine transmembrane transporter activity|spermine transmembrane transport
CL1Contig849	0.633369	-0.658881	P32915	SEC61	GO:0008104,protein localization|GO:0061024,membrane organization|GO:0071840,cellular component organization or biogenesis|GO:0044712,single-organism catabolic process|GO:0051716,cellular response to stimulus|GO:0070843,misfolded protein transport|GO:0070727,cellular macromolecule localization|GO:0033036,macromolecule localization|GO:0006605,protein targeting|GO:0045184,establishment of protein lo…	GO:0005784,Sec61 translocon complex|GO:0005783,endoplasmic reticulum|GO:0044464,cell part|GO:0005789,endoplasmic reticulum membrane|GO:0042175,nuclear outer membrane-endoplasmic reticulum membrane network|GO:0043229,intracellular organelle|GO:0043227,membrane-bounded organelle|GO:0043226,organelle|GO:0031224,intrinsic component of membrane|GO:0005737,cytoplasm|GO:0031090,organelle membrane|GO:001…	GO:0008565,protein transporter activity|GO:0022891,substrate-specific transmembrane transporter activity|GO:0015450,P-P-bond-hydrolysis-driven protein transmembrane transporter activity|GO:0042277,peptide binding|GO:0005048,signal sequence binding|GO:0022884,macromolecule transmembrane transporter activity|GO:0005215,transporter activity|GO:0008320,protein transmembrane transporter activity|GO:00…	sce04141,Protein processing in endoplasmic reticulum|sce03060,Protein export|sce04145,Phagosome	http://www.uniprot.org/uniprot/P32915					2.99261	1.5814	0.0120615	0.097446	GO:0005789;GO:0005794;GO:0016021;GO:0015031	endoplasmic reticulum membrane|Golgi apparatus|integral component of membrane|protein transport
CL1Contig1132	1.23018	0.298869	P00572	CDC8	GO:0009148,pyrimidine nucleoside triphosphate biosynthetic process|GO:0009211,pyrimidine deoxyribonucleoside triphosphate metabolic process|GO:0009212,pyrimidine deoxyribonucleoside triphosphate biosynthetic process|GO:0008152,metabolic process|GO:0009141,nucleoside triphosphate metabolic process|GO:0009142,nucleoside triphosphate biosynthetic process|GO:0009117,nucleotide metabolic process|GO:00…	GO:0005737,cytoplasm|GO:0043231,intracellular membrane-bounded organelle|GO:0005634,nucleus|GO:0044464,cell part|GO:0005623,cell|GO:0005622,intracellular|GO:0043229,intracellular organelle|GO:0044424,intracellular part|GO:0043227,membrane-bounded organelle|GO:0043226,organelle|GO:0031974,membrane-enclosed lumen|GO:0031981,nuclear lumen|GO:0005739,mitochondrion|GO:0005654,nucleoplasm|GO:0043233,or…	GO:0019201,nucleotide kinase activity|GO:0019205,nucleobase-containing compound kinase activity|GO:0035639,purine ribonucleoside triphosphate binding|GO:0005488,binding|GO:0004798,thymidylate kinase activity|GO:0009041,uridylate kinase activity|GO:0043167,ion binding|GO:1901363,heterocyclic compound binding|GO:1901265,nucleoside phosphate binding|GO:0001882,nucleoside binding|GO:0043168,anion bin…	sce01100,Metabolic pathways|sce00240,Pyrimidine metabolism	http://www.uniprot.org/uniprot/P00572					3.54242	1.82473	0.00409464	0.0446556	GO:0005783;GO:0005789;GO:0003854;GO:0000252;GO:0047012;GO:0006696	endoplasmic reticulum|endoplasmic reticulum membrane|3-beta-hydroxy-delta5-steroid dehydrogenase activity|C-3 sterol dehydrogenase (C-4 sterol decarboxylase) activity|sterol-4-alpha-carboxylate 3-dehydrogenase (decarboxylating) activity|ergosterol biosynthetic process
CL2652Contig1	1.60018	0.678235	P39518	FAA2	GO:0034440,lipid oxidation|GO:0006631,fatty acid metabolic process|GO:0006635,fatty acid beta-oxidation|GO:0006869,lipid transport|GO:0015916,fatty-acyl-CoA transport|GO:0000038,very long-chain fatty acid metabolic process|GO:0019752,carboxylic acid metabolic process|GO:0044248,cellular catabolic process|GO:0009062,fatty acid catabolic process|GO:0006820,anion transport|GO:0044281,small molecule …	GO:0005737,cytoplasm|GO:0043231,intracellular membrane-bounded organelle|GO:0044464,cell part|GO:0005777,peroxisome|GO:0044444,cytoplasmic part|GO:0005739,mitochondrion|GO:0005622,intracellular|GO:0042579,microbody|GO:0043229,intracellular organelle|GO:0005623,cell|GO:0044424,intracellular part|GO:0043227,membrane-bounded organelle|GO:0043226,organelle	GO:0015645,fatty acid ligase activity|GO:0035639,purine ribonucleoside triphosphate binding|GO:0031956,medium-chain fatty acid-CoA ligase activity|GO:0031957,very long-chain fatty acid-CoA ligase activity|GO:0005488,binding|GO:0043167,ion binding|GO:1901363,heterocyclic compound binding|GO:1901265,nucleoside phosphate binding|GO:0001882,nucleoside binding|GO:0043168,anion binding|GO:0000166,nucle…	sce04146,Peroxisome|sce01212,Fatty acid metabolism|sce00071,Fatty acid degradation|sce00061,Fatty acid biosynthesis|sce01100,Metabolic pathways	http://www.uniprot.org/uniprot/P39518					9.6889	3.27633	1.03933e-07	6.64813e-06	GO:0005777;GO:0005524;GO:0102391;GO:0004467;GO:0006631;GO:0010193;GO:0009651	peroxisome|ATP binding|decanoate--CoA ligase activity|long-chain fatty acid-CoA ligase activity|fatty acid metabolic process|response to ozone|response to salt stress
comp49360_c0_seq1_2	1.85534	0.891687	P53142	VPS73	GO:0033036,macromolecule localization|GO:0006810,transport|GO:0009987,cellular process|GO:0051179,localization|GO:0045184,establishment of protein localization|GO:0044765,single-organism transport|GO:0008104,protein localization|GO:0044763,single-organism cellular process|GO:1902578,single-organism localization|GO:0071702,organic substance transport|GO:0015031,protein transport|GO:0051234,establi…	GO:0031975,envelope|GO:0043229,intracellular organelle|GO:0043227,membrane-bounded organelle|GO:0043226,organelle|GO:0031224,intrinsic component of membrane|GO:0005737,cytoplasm|GO:0031090,organelle membrane|GO:0016021,integral component of membrane|GO:0016020,membrane|GO:0005740,mitochondrial envelope|GO:0005739,mitochondrion|GO:0031967,organelle envelope|GO:0031966,mitochondrial membrane|GO:004…	GO:0022891,substrate-specific transmembrane transporter activity|GO:0005215,transporter activity|GO:0022857,transmembrane transporter activity|GO:0022892,substrate-specific transporter activity		http://www.uniprot.org/uniprot/P53142					0.100028	-3.32153	0.0417654	0.23018
