# Supplementary material for: Cuminal Inhibits Trichothecium roseum Growth by Triggering Cell Starvation: Transcriptome and Proteome Analysis
Source: Microorganisms. 2020 Feb 14;8(2):256. doi: 10.3390/microorganisms8020256 (PMC7074788; doi:10.3390/microorganisms8020256)
Supplement: Supplementary file 1 [file microorganisms-08-00256-s001.zip › Supplementary files/Table S6. Correlations of DEGs and DEPs of Trichothecium roseum unpon cuminal exposure.xlsx]

## Sheet: 黄色蛋白参数 蓝色基因参数
Table S6. Correlations of DEGs and DEPs of Trichothecium roseum unpon cuminal exposure
Accession #	Unused	Total	% Cov	Name	Species	Peptides(95%)	T1	T2	T3	C1	C2	C3	FC	P Value	baseMean	baseMean_control_Sample_b	baseMean_case_Sample_B	foldChange	log2FoldChange	pval	padj	up_down	fpkm_Sample_b1	fpkm_Sample_b2	fpkm_Sample_b3	fpkm_Sample_B_1	fpkm_Sample_B_2	fpkm_Sample_B_3	length	NR.id.and.Des	NR.e.value	swiss.id	swiss.e.value	swiss.Des	KOG.id	KOG.e.value	KOG.Des	kegg.id	kegg.term	kegg_hits_numbers	KO_ENTRY	KO_name	KO_Definition	GO.id	GO.term
CL1Contig3043	79.55	79.55	72.7	CL1Contig3043		98	0.955	1.2706	1	0.6855	0.6252	0.673	1.62605	0.0145055	24155.9	45861.2	2450.66	0.0534363	-4.22603	1.17431e-12	2.43329e-10	Down	617.996	1232.46	1545.58	74.242	56.5571	30.8409	3838	gi|685860129|ref|XP_009257097.1|hypothetical protein FPSE_05704 [Fusarium pseudograminearum CS3096]	0	sp|Q9TTK6|AOC3_BOVIN	3e-82	Membrane primary amine oxidase	KOG1186	3e-79	Copper amine oxidase	ko00260;ko00350;ko00360;ko00950;ko00960;ko00410	Glycine, serine and threonine metabolism|Tyrosine metabolism|Phenylalanine metabolism|Isoquinoline alkaloid biosynthesis|Tropane, piperidine and pyridine alkaloid biosynthesis|beta-Alanine metabolism	6	K00276	AOC3, AOC2, tynA	primary-amine oxidase	GO:0009986;GO:0016021;GO:0005886;GO:0052595;GO:0052594;GO:0005507;GO:0052596;GO:0008131;GO:0048038;GO:0052593;GO:0009308;GO:0007155	cell surface|integral component of membrane|plasma membrane|aliphatic-amine oxidase activity|aminoacetone:oxygen oxidoreductase(deaminating) activity|copper ion binding|phenethylamine:oxygen oxidoreductase (deaminating) activity|primary amine oxidase activity|quinone binding|tryptamine:oxygen oxidoreductase (deaminating) activity|amine metabolic process|cell adhesion
CL1Contig658	65.01	65.01	90.3	CL1Contig658		111	0.3908	0.6855	0.5248	1.2823	1.3428	1.3428	0.403513	0.000839553	29002.3	50008.7	7995.93	0.159891	-2.64484	0.00144233	0.0198872	Down	740.583	469.059	571.979	123.487	78.7212	81.8274	7142	gi|90298855|gb|EAS28486.1|ATP-citrate synthase subunit 1 [Coccidioides immitis RS]	0	sp|O93988|ACL1_SORMK	0	ATP-citrate synthase subunit 1	KOG1254	0	ATP-citrate lyase	ko00020;ko00720	Citrate cycle (TCA cycle)|Carbon fixation pathways in prokaryotes	2	K01648	ACLY	ATP citrate (pro-S)-lyase	GO:0005829;GO:0005634;GO:0005524;GO:0003878;GO:0048037;GO:0046872;GO:0006629	cytosol|nucleus|ATP binding|ATP citrate synthase activity|cofactor binding|metal ion binding|lipid metabolic process
CL1Contig3819	42.46	42.46	81.6	CL1Contig3819		55	1.4191	1.6904	1.4454	0.5445	0.5395	0.4246	3.01929	0.000431294	8159.08	3232.88	13085.3	4.04756	2.01705	0.000982725	0.014678	Up	20.6844	9.41557	9.91479	71.1316	52.014	46.7258	19659	gi|1032856428|gb|OAQ63242.1|heat shock protein SSC1, mitochondrial precursor [Pochonia chlamydosporia 170]	6.52798e-232	sp|Q5B0C0|HSP7M_EMENI	0	Heat shock 70 kDa protein	KOG0102	0	Molecular chaperones mortalin/PBP74/GRP75, HSP70 superfamily	ko03018	RNA degradation	1	K04043	dnaK	molecular chaperone DnaK	GO:0005739;GO:0005524;GO:0071470;GO:0006457;GO:0009847	mitochondrion|ATP binding|cellular response to osmotic stress|protein folding|spore germination
CL1Contig731	40.35	40.35	95.3	CL1Contig731		28	0.929	1.0864	0.955	0.8318	0.7516	0.673	1.31643	0.0236301	26.5178	5.06625	47.9693	9.4684	3.24312	0.00185776	0.0242945	Up	0.0473191	0.242871	0.185439	0.513497	1.47545	2.14927	3213	gi|875646738|gb|KMU89426.1|succinate dehydrogenase flavoprotein subunit [Coccidioides immitis H538.4]	0	sp|Q9UTJ7|SDHA_SCHPO	0	Probable succinate dehydrogenase [ubiquinone] flavoprotein subunit, mitochondrial	KOG2403	0	Succinate dehydrogenase, flavoprotein subunit	ko00020;ko00190;ko01200	Citrate cycle (TCA cycle)|Oxidative phosphorylation|Carbon metabolism	3	K00234	SDHA, SDH1	succinate dehydrogenase (ubiquinone) flavoprotein subunit	GO:0005749;GO:0005739;GO:0009055;GO:0050660;GO:0008177;GO:0009061;GO:0006121;GO:0006099	mitochondrial respiratory chain complex II, succinate dehydrogenase complex (ubiquinone)|mitochondrion|electron carrier activity|flavin adenine dinucleotide binding|succinate dehydrogenase (ubiquinone) activity|anaerobic respiration|mitochondrial electron transport, succinate to ubiquinone|tricarboxylic acid cycle
CL1Contig4147	31.32	31.32	98.3	CL1Contig4147		49	0.3733	0.6918	0.3467	1.3552	1.3305	1.2023	0.363117	0.00238266	6953.41	10579.7	3327.15	0.314485	-1.66893	0.00322286	0.0371297	Down	151.631	262.184	264.158	49.1651	86.3702	71.377	4341	gi|913759077|emb|CRK41954.1|hypothetical protein BN1708_008615 [Verticillium longisporum]	2.35589e-210	sp|Q6MVH7|IPYR_NEUCR	2e-170	Inorganic pyrophosphatase	KOG1626	3e-138	Inorganic pyrophosphatase/Nucleosome remodeling factor, subunit NURF38	ko00190	Oxidative phosphorylation	1	K01507	ppa	inorganic pyrophosphatase	GO:0005737;GO:0004427;GO:0000287;GO:0006796	cytoplasm|inorganic diphosphatase activity|magnesium ion binding|phosphate-containing compound metabolic process
CL5275Contig1	29.75	29.89	82.6	CL5275Contig1		24	0.7112	0.8166	0.7943	1	1.0375	1.0186	0.759825	0.001943	5486.23	7931.2	3041.26	0.383455	-1.38287	0.0108628	0.0906148	Down	315.984	412.063	478.434	151.089	168.358	123.781	1796	gi|1008938217|gb|KYK61201.1|Tubulin alpha chain [Drechmeria coniospora]	4.34366e-262	sp|Q5I2J3|TBA_GIBZE	0	Tubulin alpha chain	KOG1376	0	Alpha tubulin	ko04210;ko04530;ko04540;ko04145	Apoptosis|Tight junction|Gap junction|Phagosome	4	K07374	TUBA	tubulin alpha	GO:0005737;GO:0005874;GO:0005525;GO:0003924;GO:0005200;GO:0007017	cytoplasm|microtubule|GTP binding|GTPase activity|structural constituent of cytoskeleton|microtubule-based process
CL4268Contig1	28.34	28.36	90.1	CL4268Contig1		23	0.6138	0.9462	0.6792	1.1695	1.1912	1.1912	0.630423	0.0127157	138.959	70.8694	207.048	2.92155	1.54673	0.00640593	0.0620027	Up	2.53719	1.15209	0.802291	5.35979	3.21201	5.55124	3763	gi|1032880386|gb|OAQ87097.1|hypothetical protein VFPBJ_01137 [Purpureocillium lilacinum]	2.28416e-184	sp|O60128|RS3_SCHPO	2e-114	40S ribosomal protein S3	KOG3181	6e-115	40S ribosomal protein S3	ko03010	Ribosome	1	K02985	RP-S3e, RPS3	small subunit ribosomal protein S3e	GO:0005829;GO:0022627;GO:0005634;GO:0003684;GO:0008534;GO:0003723;GO:0003735;GO:0002181;GO:0006281	cytosol|cytosolic small ribosomal subunit|nucleus|damaged DNA binding|oxidized purine nucleobase lesion DNA N-glycosylase activity|RNA binding|structural constituent of ribosome|cytoplasmic translation|DNA repair
CL1Contig1819	24.86	24.88	85.1	CL1Contig1819		17	0.631	0.6138	0.6138	0.9462	1.1066	1.0093	0.606969	0.00103431	51261.1	102358	164.543	0.00160753	-9.28094	6.83095e-20	5.58316e-17	Down	3255.83	2505.55	2811.1	3.03422	3.40028	7.90156	3087	gi|672796789|gb|KFH47332.1|Ent-kaurene oxidase-like protein [Acremonium chrysogenum ATCC 11550]	4.69741e-173	sp|O94142|KO1_GIBFU	6e-80	Ent-kaurene oxidase	KOG0156	6e-17	Cytochrome P450 CYP2 subfamily	ko00904	Diterpenoid biosynthesis	1	K21292	CYP503	ent-kaurene oxidase	GO:0016021;GO:0052617;GO:0052616;GO:0052615;GO:0020037;GO:0005506;GO:0010241;GO:0009686	integral component of membrane|ent-kaur-16-en-19-al oxidase activity|ent-kaur-16-en-19-ol oxidase activity|ent-kaurene oxidase activity|heme binding|iron ion binding|ent-kaurene oxidation to kaurenoic acid|gibberellin biosynthetic process
CL3282Contig1	24.35	24.35	81.2	CL3282Contig1		22	0.4742	0.7798	0.5105	1.5136	1.5996	1.4723	0.3848	0.000811478	36956.5	62014.8	11898.1	0.191859	-2.38188	1.68081e-05	0.000526129	Down	2741.15	2980.88	3188.91	728.422	416.019	469.606	1860	gi|672794654|gb|KFH45222.1|Glutamine synthetase-like protein [Acremonium chrysogenum ATCC 11550]	6.23697e-195	sp|Q9UUN6|GLNA_FUSSH	0	Glutamine synthetase	KOG0683	1e-173	Glutamine synthetase	ko04217;ko02020;ko00220;ko00250;ko00630;ko00910;ko01230	Necroptosis|Two-component system|Arginine biosynthesis|Alanine, aspartate and glutamate metabolism|Glyoxylate and dicarboxylate metabolism|Nitrogen metabolism|Biosynthesis of amino acids	7	K01915	glnA, GLUL	glutamine synthetase	GO:0005737;GO:0005524;GO:0004356;GO:0006542	cytoplasm|ATP binding|glutamate-ammonia ligase activity|glutamine biosynthetic process
CL2346Contig1	20.28	20.28	79.9	CL2346Contig1		13	0.8395	0.9036	0.787	1.0965	1.028	1.0093	0.807358	0.00936216	440.983	244.054	637.911	2.61381	1.38615	0.0178418	0.130209	Up	6.9029	16.1436	17.8368	18.0942	50.8028	34.2852	1706	gi|1025690143|gb|OAA77426.1|hypothetical protein LEL_04249 [Cordyceps confragosa RCEF 1005]	1.28733e-74	sp|P40414|TPM2_YEAST	2e-23	Tropomyosin-2	KOG1003	5e-24	Actin filament-coating protein tropomyosin	0	0	0	0	0	0	GO:0005884;GO:0032432;GO:0000142;GO:0003786;GO:0051017;GO:0007015;GO:0008154;GO:0007118;GO:0007119;GO:0030010;GO:0006887;GO:0008298;GO:0000001;GO:0000281;GO:0000011;GO:0016192	actin filament|actin filament bundle|cellular bud neck contractile ring|actin lateral binding|actin filament bundle assembly|actin filament organization|actin polymerization or depolymerization|budding cell apical bud growth|budding cell isotropic bud growth|establishment of cell polarity|exocytosis|intracellular mRNA localization|mitochondrion inheritance|mitotic cytokinesis|vacuole inheritance|…
comp51803_c0_seq1_1	18.68	18.77	75.1	comp51803_c0_seq1_1		13	0.673	0.5346	0.5754	1.0186	0.929	0.912	0.623514	0.00243347	1984.33	3177.39	791.268	0.249031	-2.0056	0.000434111	0.00766083	Down	53.0405	94.0248	84.524	14.9029	21.6136	19.0455	3805	gi|531861106|gb|EQK99307.1|eukaryotic translation initiation factor 2 gamma subunit [Ophiocordyceps sinensis CO18]	4.17373e-268	sp|P32481|IF2G_YEAST	0	Eukaryotic translation initiation factor 2 subunit gamma	KOG0466	0	Translation initiation factor 2, gamma subunit (eIF-2gamma; GTPase)	ko03013	RNA transport	1	K03242	EIF2S3	translation initiation factor 2 subunit 3	GO:0016282;GO:0033290;GO:0005850;GO:0043614;GO:0005525;GO:0003924;GO:0003743;GO:0031369;GO:0001731;GO:0045903;GO:0006413	eukaryotic 43S preinitiation complex|eukaryotic 48S preinitiation complex|eukaryotic translation initiation factor 2 complex|multi-eIF complex|GTP binding|GTPase activity|translation initiation factor activity|translation initiation factor binding|formation of translation preinitiation complex|positive regulation of translational fidelity|translational initiation
CL5018Contig1	18.03	18.03	82.2	CL5018Contig1		18	0.8395	0.863	0.7727	0.9376	1.0093	1.1169	0.807886	0.0287805	13642.7	21504.4	5781	0.268829	-1.89524	0.0335386	0.199223	Down	313.183	2287.38	1784.26	123.081	549.774	432.116	1472	gi|672798093|gb|KFH48628.1|hypothetical protein ACRE_004270 [Acremonium chrysogenum ATCC 11550]	2.27565e-133	sp|Q54MG7|DJ1_DICDI	1e-06	Protein DJ-1 homolog	0	0	0	0	0	0	0	0	0	GO:0019172;GO:0019243	glyoxalase III activity|methylglyoxal catabolic process to D-lactate via S-lactoyl-glutathione
CL915Contig1	16.19	16.19	84.4	CL915Contig1		15	0.5495	0.6918	0.5861	1.0864	1.1912	1.1482	0.533423	0.000526663	15129.7	23746.3	6513.09	0.274278	-1.86629	0.000856624	0.0131278	Down	255.171	741.212	704.292	81.3193	225.259	139.284	4028	gi|672793919|gb|KFH44499.1|Protein disulfide-isomerase-like protein [Acremonium chrysogenum ATCC 11550]	6.5967e-238	sp|P55059|PDI_HUMIN	0	Protein disulfide-isomerase	KOG0190	7e-114	Protein disulfide isomerase (prolyl 4-hydroxylase beta subunit)	ko04141	Protein processing in endoplasmic reticulum	1	K09580	PDIA1, P4HB	protein disulfide-isomerase A1	GO:0005788;GO:0003756;GO:0045454	endoplasmic reticulum lumen|protein disulfide isomerase activity|cell redox homeostasis
CL1Contig2955	16.14	16.14	44.1	CL1Contig2955		19	0.6081	0.9376	0.4966	1.2359	1.1588	1.2023	0.567779	0.0181471	18.1788	5.5959	30.7618	5.4972	2.4587	0.00924912	0.0810578	Up	0.349019	0.131929	0.0696632	0.645545	1.90255	1.30702	2207	gi|672797106|gb|KFH47647.1|Farnesyl pyrophosphate synthase-like protein [Acremonium chrysogenum ATCC 11550]	7.51296e-174	sp|Q92235|FPPS_GIBFU	0	Farnesyl pyrophosphate synthase	KOG0711	1e-142	Polyprenyl synthetase	ko00900	Terpenoid backbone biosynthesis	1	K00787	FDPS	farnesyl diphosphate synthase	GO:0005737;GO:0004161;GO:0004337;GO:0046872;GO:0045337;GO:0033384	cytoplasm|dimethylallyltranstransferase activity|geranyltranstransferase activity|metal ion binding|farnesyl diphosphate biosynthetic process|geranyl diphosphate biosynthetic process
CL87Contig3	15.33	15.33	99.3	CL87Contig3		29	0.4656	0.7656	0.5495	1.0965	1.1272	1.2023	0.519761	0.00442328	18173.6	27875.4	8471.76	0.303915	-1.71826	0.00334389	0.0382546	Down	999.816	1920.13	1825.76	228.648	651.115	545.817	1644	gi|672792747|gb|KFH43351.1|Peptidyl-prolyl cis-trans isomerase-like protein [Acremonium chrysogenum ATCC 11550]	4.21019e-99	sp|P10255|CYPH_NEUCR	4e-88	Peptidyl-prolyl cis-trans isomerase, mitochondrial	KOG0865	1e-63	Cyclophilin type peptidyl-prolyl cis-trans isomerase	0	0	0	0	0	0	GO:0005739;GO:0003755;GO:0006457	mitochondrion|peptidyl-prolyl cis-trans isomerase activity|protein folding
CL1Contig785	15.05	15.12	90.3	CL1Contig785		15	0.6918	0.8166	0.6982	1.1066	1.0186	1.0965	0.684918	0.0023398	10.3515	0	20.703	Inf	Inf	0.000647328	0.0106527	Up	4.72304e-26	0	3.56424e-26	0.876098	0.544346	0.402169	2863	gi|1032866440|gb|OAQ73208.1|ATP-citrate-lyase [Pochonia chlamydosporia 170]	2.7087e-267	sp|O13907|ACL2_SCHPO	0	Probable ATP-citrate synthase subunit 2	KOG1254	0	ATP-citrate lyase	ko00020;ko00720	Citrate cycle (TCA cycle)|Carbon fixation pathways in prokaryotes	2	K01648	ACLY	ATP citrate (pro-S)-lyase	GO:0009346;GO:0005737;GO:0005829;GO:0005634;GO:0005524;GO:0003878;GO:0006085;GO:0006101;GO:0006633	citrate lyase complex|cytoplasm|cytosol|nucleus|ATP binding|ATP citrate synthase activity|acetyl-CoA biosynthetic process|citrate metabolic process|fatty acid biosynthetic process
comp51755_c0_seq1_2	14.15	14.19	84.8	comp51755_c0_seq1_2		10	1.0965	1.2134	1.0186	0.6138	0.6668	0.6081	1.76232	0.00129244	4729.97	2162.47	7297.47	3.37459	1.75471	0.00136306	0.0189899	Up	167.198	134.427	127.208	551.952	512.218	390.947	1297	gi|672797229|gb|KFH47769.1|Heat shock 70 kDa protein-like protein [Acremonium chrysogenum ATCC 11550]	4.98717e-110	sp|Q5B0C0|HSP7M_EMENI	2e-107	Heat shock 70 kDa protein	KOG0102	4e-74	Molecular chaperones mortalin/PBP74/GRP75, HSP70 superfamily	ko03018	RNA degradation	1	K04043	dnaK	molecular chaperone DnaK	GO:0005739;GO:0005524;GO:0071470;GO:0006457;GO:0009847	mitochondrion|ATP binding|cellular response to osmotic stress|protein folding|spore germination
CL6172Contig1	14.02	14.02	83.7	CL6172Contig1		37	0.6252	0.7727	0.5861	0.8091	1.0093	0.9908	0.706251	0.0323519	17439.6	27304.4	7574.73	0.277418	-1.84987	0.00186518	0.0243473	Down	1463.38	1955.58	2201.92	299.271	642.457	617.649	1328	gi|51702130|sp|Q96VL0.3|SODC_CLAP2RecName: Full=Superoxide dismutase [Cu-Zn]	3.26312e-80	sp|Q96VL0|SODC_CLAP2	2e-97	Superoxide dismutase [Cu-Zn]	KOG0441	2e-75	Cu2+/Zn2+ superoxide dismutase SOD1	ko04146	Peroxisome	1	K04565	SOD1	superoxide dismutase, Cu-Zn family	GO:0005737;GO:0046872;GO:0004784	cytoplasm|metal ion binding|superoxide dismutase activity
CL1Contig262	12.53	12.53	64.9	CL1Contig262		11	0.871	0.8091	0.6855	1.3932	1.4723	1.2706	0.57194	0.00180823	2572.2	4492.59	651.816	0.145087	-2.78501	4.18592e-06	0.000159011	Down	190.563	304.244	335.122	20.5046	55.7644	43.4928	1502	gi|799249366|gb|KJZ78066.1|hypothetical protein HIM_02703 [Hirsutella minnesotensis 3608]	2.32603e-93	sp|D2KC46|PKHA8_CANLF	8e-26	Pleckstrin homology domain-containing family A member 8	KOG3221	5e-25	Glycolipid transfer protein	0	0	0	0	0	0	GO:0016020;GO:0005802;GO:0097001;GO:0051861;GO:0017089;GO:0070273;GO:0035621;GO:0006869;GO:0015031	membrane|trans-Golgi network|ceramide binding|glycolipid binding|glycolipid transporter activity|phosphatidylinositol-4-phosphate binding|ER to Golgi ceramide transport|lipid transport|protein transport
CL499Contig1	12.42	12.56	83.8	CL499Contig1		12	1.3305	1.0375	1.1066	0.8872	0.8395	0.787	1.38227	0.026234	5035.92	3216.2	6855.63	2.13159	1.09193	0.0436216	0.237055	Up	44.7794	50.9443	52.2788	95.6678	116.007	99.2973	5821	gi|1070333070|ref|XP_018234376.1|hypothetical protein FOXG_01572 [Fusarium oxysporum f. sp. lycopersici 4287]	1.19063e-204	sp|P24391|TOM40_NEUCR	3e-146	Mitochondrial import receptor subunit tom40	KOG3296	1e-83	Translocase of outer mitochondrial membrane complex, subunit TOM40	0	0	0	0	0	0	GO:0005742;GO:0046930;GO:0015288;GO:0015266;GO:0006811;GO:0030150	mitochondrial outer membrane translocase complex|pore complex|porin activity|protein channel activity|ion transport|protein import into mitochondrial matrix
CL1Contig688	12.13	12.16	89.1	CL1Contig688		8	1.1803	1.2246	1.3062	0.6427	0.787	0.5395	1.88457	0.00197658	20056.8	4811.32	35302.3	7.33736	2.87526	1.60677e-05	0.000506184	Up	25.6607	41.7946	43.5204	225.791	171.077	374.996	12017	gi|672792575|gb|KFH43183.1|High-affinity glucose transporter-like protein [Acremonium chrysogenum ATCC 11550]	1.21134e-245	sp|Q55F21|AATM_DICDI	5e-138	Aspartate aminotransferase, mitochondrial	KOG1412	3e-135	Aspartate aminotransferase/Glutamic oxaloacetic transaminase AAT2/GOT1	ko00220;ko00250;ko00270;ko00330;ko00350;ko00360;ko00400;ko00950;ko00960;ko00710;ko01200;ko01210;ko01230	Arginine biosynthesis|Alanine, aspartate and glutamate metabolism|Cysteine and methionine metabolism|Arginine and proline metabolism|Tyrosine metabolism|Phenylalanine metabolism|Phenylalanine, tyrosine and tryptophan biosynthesis|Isoquinoline alkaloid biosynthesis|Tropane, piperidine and pyridine alkaloid biosynthesis|Carbon fixation in photosynthetic organisms|Carbon metabolism|2-Oxocarboxylic a…	13	K14454	GOT1	aspartate aminotransferase, cytoplasmic	GO:0005759;GO:0005739;GO:0005886;GO:0042802;GO:0016212;GO:0004069;GO:0080130;GO:0030170;GO:0006103;GO:0006532;GO:0006533;GO:0006531;GO:0006536	mitochondrial matrix|mitochondrion|plasma membrane|identical protein binding|kynurenine-oxoglutarate transaminase activity|L-aspartate:2-oxoglutarate aminotransferase activity|L-phenylalanine:2-oxoglutarate aminotransferase activity|pyridoxal phosphate binding|2-oxoglutarate metabolic process|aspartate biosynthetic process|aspartate catabolic process|aspartate metabolic process|glutamate metaboli…
comp41424_c1_seq1_1	10.05	10.22	78.5	comp41424_c1_seq1_1		6	0.8091	0.6918	0.8241	1.0965	1.1695	1.1272	0.685194	0.00161123	781.545	416.409	1146.68	2.75374	1.46139	0.00899296	0.0796588	Up	6.56128	13.196	12.7568	14.261	30.1174	43.1213	3597	gi|256732188|gb|EEU45537.1|predicted protein [Nectria haematococca mpVI 77-13-4]	2.65478e-184	sp|Q92236|GGPPS_GIBFU	2e-173	Geranylgeranyl pyrophosphate synthase	KOG0777	8e-87	Geranylgeranyl pyrophosphate synthase/Polyprenyl synthetase	ko00900	Terpenoid backbone biosynthesis	1	K00804	GGPS1	geranylgeranyl diphosphate synthase, type III	GO:0005737;GO:0004161;GO:0004311;GO:0004337;GO:0046872;GO:0045337;GO:0033384;GO:0033386	cytoplasm|dimethylallyltranstransferase activity|farnesyltranstransferase activity|geranyltranstransferase activity|metal ion binding|farnesyl diphosphate biosynthetic process|geranyl diphosphate biosynthetic process|geranylgeranyl diphosphate biosynthetic process
CL5253Contig1	9.08	9.09	90	CL5253Contig1		9	0.8241	1.0093	0.787	1.2023	1.1482	1.1272	0.753486	0.0167854	8708.96	12351.6	5066.35	0.410178	-1.28568	0.0290757	0.181255	Down	539.584	696.511	713.404	193.322	353.068	249.843	1718	gi|558857250|gb|ESU07333.1|argininosuccinate synthase [Fusarium graminearum PH-1]	3.6183e-226	sp|P22768|ASSY_YEAST	1e-166	Argininosuccinate synthase	KOG1706	6e-165	Argininosuccinate synthase	ko00220;ko00250;ko01230	Arginine biosynthesis|Alanine, aspartate and glutamate metabolism|Biosynthesis of amino acids	3	K01940	argG, ASS1	argininosuccinate synthase	GO:0005829;GO:0004055;GO:0005524;GO:0006526;GO:0000053;GO:0000050	cytosol|argininosuccinate synthase activity|ATP binding|arginine biosynthetic process|argininosuccinate metabolic process|urea cycle
CL172Contig3	8.13	10.17	68.2	CL172Contig3		8	0.8091	0.7727	0.8318	1.0965	0.9727	1.1376	0.752651	0.0072829	1914.48	3197.07	631.898	0.197649	-2.33898	0.000132645	0.00287403	Down	216.727	189.702	200.953	33.9681	46.931	41.5436	1375	gi|672797574|gb|KFH48112.1|Tubulin alpha chain-like protein [Acremonium chrysogenum ATCC 11550]	1.27416e-143	sp|Q9C413|TBA_COLOR	4e-169	Tubulin alpha chain	KOG1376	3e-126	Alpha tubulin	ko04210;ko04530;ko04540;ko04145	Apoptosis|Tight junction|Gap junction|Phagosome	4	K07374	TUBA	tubulin alpha	GO:0005737;GO:0005874;GO:0005525;GO:0003924;GO:0005200;GO:0007017	cytoplasm|microtubule|GTP binding|GTPase activity|structural constituent of cytoskeleton|microtubule-based process
comp9463_c0_seq1_1	8.06	8.1	83	comp9463_c0_seq1_1		5	1.1066	1.3677	1.1912	0.631	0.5649	0.6252	2.01279	0.00152481	4292.66	1476.26	7109.06	4.81558	2.26771	0.000163169	0.00342934	Up	34.526	97.5427	97.814	256.704	443.39	333.206	1853	gi|1032883241|gb|OAQ89929.1|chaperonin [Purpureocillium lilacinum]	8.73277e-48	sp|O59804|CH10_SCHPO	2e-36	10 kDa heat shock protein, mitochondrial	KOG1641	5e-37	Mitochondrial chaperonin	0	0	0	0	0	0	GO:0005759;GO:0005739;GO:0005524;GO:0051087;GO:0046872;GO:0051082;GO:0051085;GO:0006457;GO:0030150;GO:0006986	mitochondrial matrix|mitochondrion|ATP binding|chaperone binding|metal ion binding|unfolded protein binding|chaperone mediated protein folding requiring cofactor|protein folding|protein import into mitochondrial matrix|response to unfolded protein
CL64Contig3	8.03	8.03	97.1	CL64Contig3		8	0.7586	0.879	0.8091	1.0186	0.8872	1.0471	0.828575	0.0490372	2927.41	4150.34	1704.48	0.410684	-1.2839	0.0192285	0.136992	Down	14.4776	46.9033	54.0829	7.04738	21.2092	16.6894	10510	gi|302919131|ref|XP_003052797.1|hypothetical protein NECHADRAFT_36716 [Nectria haematococca mpVI 77-13-4]	0	sp|Q00083|APSA_EMENI	3e-114	Anucleate primary sterigmata protein A	KOG0172	1e-100	Lysine-ketoglutarate reductase/saccharopine dehydrogenase	0	0	0	0	0	0	GO:0005938;GO:0005739;GO:0005886;GO:0005543;GO:0015631;GO:0048315;GO:0032065;GO:0030989;GO:0000226;GO:0000266;GO:0000001;GO:0007097;GO:0051647	cell cortex|mitochondrion|plasma membrane|phospholipid binding|tubulin binding|conidium formation|cortical protein anchoring|dynein-driven meiotic oscillatory nuclear movement|microtubule cytoskeleton organization|mitochondrial fission|mitochondrion inheritance|nuclear migration|nucleus localization
comp6224_c0_seq1_2	7.55	7.55	86.2	comp6224_c0_seq1_2		5	1.8707	2.0137	1.2942	1.1376	0.8872	0.5916	1.97928	0.0343343	7213.11	4264.44	10161.8	2.38291	1.25272	0.00802163	0.0733524	Up	293.014	83.8657	59.872	223.668	548.748	481.293	2228	gi|358382516|gb|EHK20188.1|hypothetical protein TRIVIDRAFT_89998 [Trichoderma virens Gv29-8]	1.17026e-182	sp|A4GNA8|PSD3_ARATH	7e-20	Phosphatidylserine decarboxylase 3 alpha chain	KOG2419	4e-19	Phosphatidylserine decarboxylase	ko00564	Glycerophospholipid metabolism	1	K01613	psd, PISD	phosphatidylserine decarboxylase	GO:0005783;GO:0005789;GO:0005509;GO:0004609;GO:0006646	endoplasmic reticulum|endoplasmic reticulum membrane|calcium ion binding|phosphatidylserine decarboxylase activity|phosphatidylethanolamine biosynthetic process
CL1841Contig1	7.01	7.04	86.7	CL1841Contig1		4	0.2911	0.1486	0.182	1.556	1.6293	1.5849	0.13033	8.65417e-06	1784.06	3512.53	55.5885	0.0158258	-5.98158	4.42886e-07	2.31877e-05	Down	25.5622	138.456	155.665	1.32051	1.4658	1.67625	3289	gi|672790459|gb|KFH41136.1|L-pipecolate oxidase-like protein [Acremonium chrysogenum ATCC 11550]	1.20806e-187	sp|O43029|FAP1_SCHPO	8e-34	L-pipecolate oxidase {ECO:0000312|EMBL:CAA17815.1}	KOG2820	2e-34	FAD-dependent oxidoreductase	ko04146;ko00260;ko00310	Peroxisome|Glycine, serine and threonine metabolism|Lysine degradation	3	K00306	PIPOX	sarcosine oxidase / L-pipecolate oxidase	GO:0005829;GO:0005576;GO:0005634;GO:0050660;GO:0050031;GO:0051699;GO:0019477	cytosol|extracellular region|nucleus|flavin adenine dinucleotide binding|L-pipecolate oxidase activity|proline oxidase activity|L-lysine catabolic process
CL2022Contig1	6.48	6.52	63.9	CL2022Contig1		4	1.8365	1.5136	1.4454	1.2706	0.7798	0.7727	1.69866	0.0322994	6820.94	2136.92	11504.9	5.38389	2.42865	0.000997439	0.0148375	Up	31.7924	39.1072	46.1141	249.643	141.061	197.396	4966	gi|672794611|gb|KFH45180.1|putative transcriptional regulatory protein -like protein [Acremonium chrysogenum ATCC 11550]	2.2312e-267	sp|Q1MTM9|YFN1_SCHPO	8e-10	Uncharacterized transcriptional regulatory protein C1327.01c	0	0	0	0	0	0	0	0	0	GO:0005737;GO:0005634;GO:0000978;GO:0043565;GO:0000982;GO:0003700;GO:0044212;GO:0008270;GO:0006357;GO:0006351	cytoplasm|nucleus|RNA polymerase II core promoter proximal region sequence-specific DNA binding|sequence-specific DNA binding|transcription factor activity, RNA polymerase II core promoter proximal region sequence-specific binding|transcription factor activity, sequence-specific DNA binding|transcription regulatory region DNA binding|zinc ion binding|regulation of transcription from RNA polymeras…
CL1Contig3539	6.26	6.26	93.9	CL1Contig3539		8	1.5704	1.7061	1.0965	0.492	0.5546	0.5861	2.67839	0.00810893	3351.69	1352.32	5351.06	3.95696	1.98439	0.000958759	0.0144226	Up	7.09186	11.9136	12.645	38.799	25.9754	52.2755	11885	gi|19112564|ref|NP_595772.1|alpha-ketoglutarate dehydrogenase [Schizosaccharomyces pombe 972h-]	0	sp|P20967|ODO1_YEAST	0	2-oxoglutarate dehydrogenase, mitochondrial	KOG0450	0	2-oxoglutarate dehydrogenase, E1 subunit	ko00310;ko00380;ko00020;ko01200	Lysine degradation|Tryptophan metabolism|Citrate cycle (TCA cycle)|Carbon metabolism	4	K00164	OGDH, sucA	2-oxoglutarate dehydrogenase E1 component	GO:0042645;GO:0009353;GO:0004591;GO:0030976;GO:0006103;GO:0006099	mitochondrial nucleoid|mitochondrial oxoglutarate dehydrogenase complex|oxoglutarate dehydrogenase (succinyl-transferring) activity|thiamine pyrophosphate binding|2-oxoglutarate metabolic process|tricarboxylic acid cycle
CL1Contig2884	6.05	6.12	85.1	CL1Contig2884		3	0.8166	0.9638	0.7112	1.3552	1.2023	1.0375	0.693074	0.0350802	1196.74	1759.79	633.682	0.36009	-1.47357	0.0113973	0.0935175	Down	64.6291	178.614	152.01	18.8074	61.6819	57.8254	1275	gi|1057460014|gb|ODA77681.1|hypothetical protein RJ55_06283 [Drechmeria coniospora]	1.1824e-39	sp|P31824|ACBP_MANSE	4e-14	Acyl-CoA-binding protein homolog	KOG0817	1e-13	Acyl-CoA-binding protein	0	0	0	0	0	0	GO:0000062;GO:0008289;GO:0006810	fatty-acyl-CoA binding|lipid binding|transport
CL306Contig1	6.02	6.12	86.5	CL306Contig1		6	1.3428	1.2246	1.0965	0.6368	0.787	0.912	1.56858	0.014276	592.67	848.597	336.743	0.396824	-1.33343	0.0228708	0.153571	Down	5.65866	13.6535	13.2042	2.06296	5.32174	5.09814	7441	gi|358389644|gb|EHK27236.1|hypothetical protein TRIVIDRAFT_211403 [Trichoderma virens Gv29-8]	0	sp|P40341|YTA12_YEAST	0	Mitochondrial respiratory chain complexes assembly protein YTA12	KOG0731	0	AAA+-type ATPase containing the peptidase M41 domain	0	0	0	0	0	0	GO:0005745;GO:0097002;GO:0005743;GO:0005524;GO:0004176;GO:0016887;GO:0004222;GO:0008237;GO:0008270;GO:0042407;GO:0008053;GO:0034982;GO:0006461;GO:0045041;GO:0006508;GO:0006465	m-AAA complex|mitochondrial inner boundary membrane|mitochondrial inner membrane|ATP binding|ATP-dependent peptidase activity|ATPase activity|metalloendopeptidase activity|metallopeptidase activity|zinc ion binding|cristae formation|mitochondrial fusion|mitochondrial protein processing|protein complex assembly|protein import into mitochondrial intermembrane space|proteolysis|signal peptide proces…
comp7181_c0_seq1_2	6.02	6.09	75.1	comp7181_c0_seq1_2		5	1.7219	1.6144	1.6144	1.0375	1.2589	1.3552	1.35576	0.0126208	5231.02	1353.14	9108.9	6.73168	2.75097	0.00365029	0.0410574	Up	41.423	41.1311	43.9136	359.075	139.539	310.25	2833	gi|908391863|gb|KND92485.1|Sphingosine-1-phosphate lyase, partial [Tolypocladium ophioglossoides CBS 100239]	1.96998e-286	sp|Q05567|SGPL_YEAST	3e-159	Sphingosine-1-phosphate lyase	KOG1383	7e-160	Glutamate decarboxylase/sphingosine phosphate lyase	ko04071;ko00600	Sphingolipid signaling pathway|Sphingolipid metabolism	2	K01634	SGPL1, DPL1	sphinganine-1-phosphate aldolase	GO:0032541;GO:0016020;GO:0097038;GO:0016831;GO:0030170;GO:0008117;GO:0019722;GO:0019752;GO:0009267;GO:0030149;GO:0006665	cortical endoplasmic reticulum|membrane|perinuclear endoplasmic reticulum|carboxy-lyase activity|pyridoxal phosphate binding|sphinganine-1-phosphate aldolase activity|calcium-mediated signaling|carboxylic acid metabolic process|cellular response to starvation|sphingolipid catabolic process|sphingolipid metabolic process
comp51731_c0_seq1_1	6	6.07	71.8	comp51731_c0_seq1_1		3	0.4875	0.8091	0.5598	1.2023	1.1695	1.2023	0.519403	0.00428296	3479.45	5058.28	1900.61	0.375743	-1.41218	0.0178426	0.130209	Down	224.875	250.429	285.264	71.5483	120.039	94.4108	1788	gi|672789506|gb|KFH40282.1|Phosphoglycerate kinase-like protein [Acremonium chrysogenum ATCC 11550]	8.8353e-215	sp|P14228|PGK_HYPJE	0	Phosphoglycerate kinase	KOG1367	0	3-phosphoglycerate kinase	ko00010;ko00710;ko01200;ko01230	Glycolysis / Gluconeogenesis|Carbon fixation in photosynthetic organisms|Carbon metabolism|Biosynthesis of amino acids	4	K00927	PGK, pgk	phosphoglycerate kinase	GO:0005737;GO:0005524;GO:0004618;GO:0006096	cytoplasm|ATP binding|phosphoglycerate kinase activity|glycolytic process
CL256Contig2	6	6	97.9	CL256Contig2		4	0.673	0.863	0.7311	1.0568	0.9817	1.0093	0.743848	0.0125168	440.68	725.53	155.831	0.214782	-2.21905	0.000407581	0.00726828	Down	22.2804	40.9116	35.1566	3.08536	9.47651	8.58467	2048	gi|672795281|gb|KFH45840.1|Quinone oxidoreductase-like protein [Acremonium chrysogenum ATCC 11550]	7.61296e-165	sp|Q53FA7|QORX_HUMAN	1e-69	Quinone oxidoreductase PIG3	KOG1198	2e-62	Zinc-binding oxidoreductase	0	0	0	0	0	0	0	0
CL120Contig1	5.92	5.92	31.2	CL120Contig1		3	1.0666	1.2134	1.0965	0.929	0.8551	1	1.21278	0.0322181	495.207	957.897	32.517	0.0339463	-4.8806	0.00197549	0.025381	Down	4.87008	85.894	59.0629	0.908199	0.859761	2.69265	1957	gi|1057465305|gb|ODA82972.1|hypothetical protein RJ55_01481 [Drechmeria coniospora]	7.46285e-139	sp|P29138|CUDP_METAN	4e-145	Cuticle-degrading protease	KOG1153	7e-63	Subtilisin-related protease/Vacuolar protease B	ko04138	Autophagy - yeast	1	K01336	E3.4.21.48	cerevisin	GO:0005576;GO:0004252	extracellular region|serine-type endopeptidase activity
comp31732_c0_seq1_2	5.82	5.82	82.5	comp31732_c0_seq1_2		3	0.6855	0.879	0.6486	1.2942	1.2134	1.3428	0.574771	0.00250543	32234	47436.6	17031.4	0.359035	-1.4778	0.0202592	0.141593	Down	1880.46	1759.63	1644.56	428.904	796.348	744.889	2345	gi|729188685|emb|CEJ80028.1|Putative Thiamine thiazole synthase [Torrubiella hemipterigena]	2.86686e-140	sp|C7Z8P6|THI4_NECH7	1e-164	Thiamine thiazole synthase {ECO:0000255|HAMAP-Rule:MF_03158}	KOG2960	1e-123	Protein involved in thiamine biosynthesis and DNA damage tolerance	ko00730	Thiamine metabolism	1	K03146	THI4, THI1	thiamine thiazole synthase	GO:0005829;GO:0005634;GO:0008198;GO:0016491;GO:0000002;GO:0006950;GO:0009228;GO:0052837	cytosol|nucleus|ferrous iron binding|oxidoreductase activity|mitochondrial genome maintenance|response to stress|thiamine biosynthetic process|thiazole biosynthetic process
CL1Contig435	5.29	5.32	92.9	CL1Contig435		4	1.0666	1.0666	1.0864	0.879	0.8872	0.7798	1.26457	0.00307928	80.4741	0	160.948	Inf	Inf	1.38129e-15	4.95648e-13	Up	0	0	0	3.47855	7.37319	7.51288	2395	gi|310800143|gb|EFQ35036.1|isocitrate dehydrogenase [Colletotrichum graminicola M1.001]	4.24056e-212	sp|P79089|IDHP_ASPNG	0	Isocitrate dehydrogenase [NADP], mitochondrial	KOG1526	0	NADP-dependent isocitrate dehydrogenase	ko04146;ko00020;ko00720;ko00480;ko01200;ko01210;ko01230	Peroxisome|Citrate cycle (TCA cycle)|Carbon fixation pathways in prokaryotes|Glutathione metabolism|Carbon metabolism|2-Oxocarboxylic acid metabolism|Biosynthesis of amino acids	7	K00031	IDH1, IDH2, icd	isocitrate dehydrogenase	GO:0005739;GO:0004450;GO:0000287;GO:0051287;GO:0006097;GO:0006102;GO:0006099	mitochondrion|isocitrate dehydrogenase (NADP+) activity|magnesium ion binding|NAD binding|glyoxylate cycle|isocitrate metabolic process|tricarboxylic acid cycle
CL6050Contig1	5.27	5.27	39.1	CL6050Contig1		4	0.7244	0.8954	0.787	1.0471	1.1066	1.0666	0.747384	0.00687179	12143.9	23440.9	846.975	0.0361324	-4.79056	2.38839e-14	7.32042e-12	Down	617.099	1017.18	1026.28	33.6004	23.2744	32.4526	2441	gi|629712144|ref|XP_007818851.1|Amino-acid permease inda1 [Metarhizium robertsii ARSEF 23]	1.66398e-262	sp|P34054|INDA1_HYPAT	0	Amino-acid permease inda1	KOG1286	6e-130	Amino acid transporters	0	0	0	0	0	0	GO:0016021;GO:0015171	integral component of membrane|amino acid transmembrane transporter activity
CL1Contig4145	4.62	4.62	81.1	CL1Contig4145		3	1.1588	1.3804	1.1066	0.929	0.8318	0.787	1.43096	0.0175212	1373.6	274.546	2472.65	9.00634	3.17094	1.08901e-07	6.87617e-06	Up	19.5226	29.4327	31.5707	138.293	278.583	300.263	941	gi|751348931|gb|KIL86653.1|nitric oxide dioxygenase [Fusarium avenaceum]	8.90435e-38	sp|Q9RYR5|HMP_DEIRA	1e-30	Flavohemoprotein {ECO:0000255|HAMAP-Rule:MF_01252}	KOG3378	5e-23	Globins and related hemoproteins	0	0	0	0	0	0	GO:0005622;GO:0071949;GO:0020037;GO:0046872;GO:0008941;GO:0019825;GO:0005344;GO:0071500;GO:0046210	intracellular|FAD binding|heme binding|metal ion binding|nitric oxide dioxygenase activity|oxygen binding|oxygen transporter activity|cellular response to nitrosative stress|nitric oxide catabolic process
CL1140Contig1	4.55	4.55	81.7	CL1140Contig1		2	0.8395	1	1.1272	0.5754	0.7047	0.6081	1.57118	0.0173306	10089.8	1122.46	19057.2	16.9781	4.0856	1.74178e-05	0.000542905	Up	13.8718	29.3861	27.2931	269.851	247.404	616.078	4484	gi|672796937|gb|KFH47479.1|3-ketoacyl-CoA thiolase, peroxisomal-like protein [Acremonium chrysogenum ATCC 11550]	1.18823e-219	sp|Q05493|THIK_YARLI	6e-137	3-ketoacyl-CoA thiolase, peroxisomal	KOG1389	8e-113	3-oxoacyl CoA thiolase	ko04146;ko00280;ko00071;ko00592;ko01040;ko01212	Peroxisome|Valine, leucine and isoleucine degradation|Fatty acid degradation|alpha-Linolenic acid metabolism|Biosynthesis of unsaturated fatty acids|Fatty acid metabolism	6	K07513	ACAA1	acetyl-CoA acyltransferase 1	GO:0005758;GO:0005782;GO:0005777;GO:0003988;GO:0003729;GO:0006635	mitochondrial intermembrane space|peroxisomal matrix|peroxisome|acetyl-CoA C-acyltransferase activity|mRNA binding|fatty acid beta-oxidation
CL1824Contig1	4.13	4.15	88.9	CL1824Contig1		14	0.6368	0.7798	0.597	1.2589	0.9727	0.9908	0.624876	0.0202209	515.931	883.928	147.935	0.167361	-2.57897	2.01706e-05	0.000610597	Down	13.9932	26.747	27.8269	2.56199	5.3934	3.15571	3620	gi|589106527|ref|XP_006965286.1|dynactin subunit [Trichoderma reesei QM6a]	2.9709e-176	sp|O43105|RS7_NEUCR	7e-82	40S ribosomal protein S7	KOG3320	6e-54	40S ribosomal protein S7	0	0	0	0	0	0	GO:0030686;GO:0022627;GO:0032040;GO:0003735;GO:0042274;GO:0006364;GO:0006412	90S preribosome|cytosolic small ribosomal subunit|small-subunit processome|structural constituent of ribosome|ribosomal small subunit biogenesis|rRNA processing|translation
comp51415_c0_seq1_1	4.03	4.03	56.7	comp51415_c0_seq1_1		2	1.6596	1.4997	1.9588	0.5445	0.4529	0.9376	2.64501	0.00612211	8605.13	2578.86	14631.4	5.6736	2.50426	5.81577e-06	0.000211263	Up	87.2756	61.4463	62.9762	389.859	361.671	484.926	3103	gi|672790782|gb|KFH41443.1|putative transcriptional regulatory protein-like protein [Acremonium chrysogenum ATCC 11550]	1.99404e-203	sp|D7PI00|VRTR1_PENAE	4e-49	Transcription factor vrtR1 {ECO:0000303|PubMed:20534346}	0	0	0	0	0	0	0	0	0	GO:0005634;GO:0003677;GO:0000981;GO:0008270;GO:0006351	nucleus|DNA binding|RNA polymerase II transcription factor activity, sequence-specific DNA binding|zinc ion binding|transcription, DNA-templated
CL2609Contig1	4.02	4.06	89.7	CL2609Contig1		3	1.5276	1.5417	1.2823	0.3467	0.2965	0.1706	5.34726	0.000286486	34699.8	2877.9	66521.6	23.1147	4.53074	4.5743e-13	1.05152e-10	Up	65.6054	65.533	68.2205	1214.09	1660.03	1780.47	3819	gi|767017791|gb|EAS31490.3|heat shock protein 78 [Coccidioides immitis RS]	0	sp|O74402|HSP78_SCHPO	0	Heat shock protein 78, mitochondrial	KOG1051	0	Chaperone HSP104 and related ATP-dependent Clp proteases	0	0	0	0	0	0	GO:0005759;GO:0005524;GO:0016887;GO:0051082;GO:0042026;GO:0050821;GO:0043335	mitochondrial matrix|ATP binding|ATPase activity|unfolded protein binding|protein refolding|protein stabilization|protein unfolding
CL158Contig2	4.01	4.01	78.6	CL158Contig2		5	0.7047	0.9204	0.7798	0.9908	1.0186	1.0093	0.796667	0.0325958	3434.21	5198.84	1669.58	0.321145	-1.6387	0.00525745	0.0535648	Down	365.163	420.77	483.681	103.648	146.309	154.333	1105	gi|1027061964|ref|XP_016644665.1|hypothetical protein SAPIO_CDS2996 [Scedosporium apiospermum]	4.51246e-98	sp|P83778|MDHC_CANAL	7e-67	Malate dehydrogenase, cytoplasmic	KOG1494	3e-67	NAD-dependent malate dehydrogenase	ko00270;ko00020;ko00620;ko00630;ko00710;ko01200	Cysteine and methionine metabolism|Citrate cycle (TCA cycle)|Pyruvate metabolism|Glyoxylate and dicarboxylate metabolism|Carbon fixation in photosynthetic organisms|Carbon metabolism	6	K00026	MDH2	malate dehydrogenase	GO:0005829;GO:0005739;GO:0034399;GO:0030060;GO:0016615;GO:0006094;GO:0006108;GO:0016558;GO:0006099	cytosol|mitochondrion|nuclear periphery|L-malate dehydrogenase activity|malate dehydrogenase activity|gluconeogenesis|malate metabolic process|protein import into peroxisome matrix|tricarboxylic acid cycle
CL1Contig1341	4	4	77.8	CL1Contig1341		2	1.1912	1.4588	1.2359	0.2032	0.1585	0.2109	6.78641	0.000196521	76151.1	13217.5	139085	10.5228	3.39544	6.98522e-09	5.94026e-07	Up	842.693	695.485	830.291	7101.99	8963.97	9265.86	1459	gi|908389507|gb|KND90168.1|30 kDa heat shock protein [Tolypocladium ophioglossoides CBS 100239]	2.35376e-64	sp|P19752|HSP30_NEUCR	5e-61	30 kDa heat shock protein	0	0	0	0	0	0	0	0	0	GO:0005737	cytoplasm
CL4617Contig1	4	4	83.1	CL4617Contig1		2	1.0666	1.5136	0.9727	0.3802	0.3945	0.3981	3.02942	0.00895802	85680.9	7778.9	163583	21.029	4.39431	6.30367e-15	2.10772e-12	Up	348.252	51.5673	47.2391	2369.44	4767.9	4571.54	3807	gi|630039441|ref|XP_007840571.1|hypothetical protein PFICI_13799 [Pestalotiopsis fici W106-1]	8.78798e-243	sp|Q9Y8G7|C505_FUSOX	0	NADPH--cytochrome P450 reductase	KOG1158	2e-54	NADP/FAD dependent oxidoreductase	ko00380;ko00071;ko00627	Tryptophan metabolism|Fatty acid degradation|Aminobenzoate degradation	3	K14338	cypD_E, CYP102A2_3	cytochrome P450 / NADPH-cytochrome P450 reductase	GO:0016020;GO:0070330;GO:0010181;GO:0020037;GO:0005506;GO:0003958	membrane|aromatase activity|FMN binding|heme binding|iron ion binding|NADPH-hemoprotein reductase activity
CL5717Contig1	4	4	36	CL5717Contig1		3	0.631	0.9036	0.6607	1.028	1.1912	1.1482	0.651927	0.01698	2417.43	3795.74	1039.13	0.273762	-1.869	0.00168077	0.0224184	Down	319.261	711.47	681.387	54.1514	218.162	191.553	628	gi|685873259|ref|XP_009263662.1|hypothetical protein FPSE_12270 [Fusarium pseudograminearum CS3096]	2.40264e-56	sp|O94586|HNT1_SCHPO	9e-49	Hit family protein 1	KOG3275	2e-49	Zinc-binding protein of the histidine triad (HIT) family	0	0	0	0	0	0	GO:0005737;GO:0005829;GO:0005634;GO:0043530;GO:0000166	cytoplasm|cytosol|nucleus|adenosine 5'-monophosphoramidase activity|nucleotide binding
CL3009Contig1	3.18	3.18	88.6	CL3009Contig1		2	1.5417	1.4588	1.6293	0.6194	0.9204	0.7516	2.02051	0.00146422	6482.54	1110.05	11855	10.6798	3.41681	1.78567e-05	0.000555406	Up	14.3242	23.1443	24.1499	122.581	363.148	170.65	4989	gi|672798228|gb|KFH48763.1|putative carboxypeptidase-like protein [Acremonium chrysogenum ATCC 11550]	6.60266e-208	sp|O13968|YE48_SCHPO	2e-90	Uncharacterized carboxypeptidase C24C9.08	KOG2275	4e-91	Aminoacylase ACY1 and related metalloexopeptidases	0	0	0	0	0	0	GO:0000324;GO:0016021;GO:0005774;GO:0004180;GO:0004181;GO:0070573;GO:0008270;GO:0043171;GO:0007039;GO:0051603	fungal-type vacuole|integral component of membrane|vacuolar membrane|carboxypeptidase activity|metallocarboxypeptidase activity|metallodipeptidase activity|zinc ion binding|peptide catabolic process|protein catabolic process in the vacuole|proteolysis involved in cellular protein catabolic process
comp52387_c0_seq1_2	2.72	2.73	64.2	comp52387_c0_seq1_2		2	1.4454	1.6144	1.3183	0.787	0.673	0.5445	2.18414	0.00202956	2376.09	1353.46	3398.73	2.51114	1.32834	0.020427	0.142495	Up	67.3568	72.3987	68.9936	193.306	118.964	195.019	1720	gi|908389610|gb|KND90271.1|Mitochondrial phosphate carrier protein 3, mitochondrial [Tolypocladium ophioglossoides CBS 100239]	1.02278e-163	sp|Q9FMU6|MPCP3_ARATH	8e-114	Mitochondrial phosphate carrier protein 3, mitochondrial	KOG0767	2e-114	Mitochondrial phosphate carrier protein	0	0	0	0	0	0	GO:0005618;GO:0009507;GO:0016021;GO:0016020;GO:0005743;GO:0005739;GO:0005774;GO:0009651;GO:0006810	cell wall|chloroplast|integral component of membrane|membrane|mitochondrial inner membrane|mitochondrion|vacuolar membrane|response to salt stress|transport
comp52181_c0_seq1_2	2.01	2.05	83.5	comp52181_c0_seq1_2		1	1.6293	1.7061	1.5704	0.5649	0.5248	0.5861	2.92744	1.53899e-05	3896.86	2026.76	5766.97	2.84542	1.50864	0.00582683	0.0576492	Up	55.4089	62.6546	58.4196	152.19	188.554	157.494	3059	gi|256733739|gb|EEU47086.1|predicted protein [Nectria haematococca mpVI 77-13-4]	5.19185e-223	sp|P25333|HAL4_YEAST	2e-47	Serine/threonine-protein kinase HAL4/SAT4	KOG0590	5e-48	Checkpoint kinase and related serine/threonine protein kinases	0	0	0	0	0	0	GO:0005737;GO:0005739;GO:0005634;GO:0005524;GO:0004672;GO:0004674;GO:0030003;GO:0034613;GO:0000082;GO:0035556;GO:0006470;GO:0009249;GO:1903329	cytoplasm|mitochondrion|nucleus|ATP binding|protein kinase activity|protein serine/threonine kinase activity|cellular cation homeostasis|cellular protein localization|G1/S transition of mitotic cell cycle|intracellular signal transduction|protein dephosphorylation|protein lipoylation|regulation of iron-sulfur cluster assembly
CL12Contig3	2	2.02	37.6	CL12Contig3		1	1.977	1.6596	1.8197	0.3565	0.4487	0.4055	4.50673	0.000120329	289735	107065	472406	4.41232	2.14154	0.000832007	0.0128577	Up	900.452	204.5	196.106	2710.65	1702.85	2041.06	18627	gi|14571818|gb|AAK67294.1|AF245358_1multidrug pump KlPDR5 [Kluyveromyces lactis]	0	sp|I1RL06|ZRA1_GIBZE	0	ZEB2-regulated ABC transporter 1 {ECO:0000303|PubMed:21833740}	KOG0065	0	Pleiotropic drug resistance proteins (PDR1-15), ABC superfamily	0	0	0	0	0	0	GO:0016021;GO:0005886;GO:0005774;GO:0005524;GO:0042626	integral component of membrane|plasma membrane|vacuolar membrane|ATP binding|ATPase activity, coupled to transmembrane movement of substances
CL1Contig3138	2	2	47.5	CL1Contig3138		1	1.4997	1.4191	1.4191	0.879	1.0471	1.2706	1.35699	0.0309769	193.986	18.1315	369.841	20.3977	4.35033	2.6316e-09	2.51403e-07	Up	0.250137	0.439207	0.652407	8.23111	8.42545	8.82742	3803	gi|1008931849|gb|KYK54937.1|Usp family protein [Drechmeria coniospora]	4.05917e-177	sp|P87132|YFK5_SCHPO	1e-41	Uncharacterized protein C167.05	0	0	0	0	0	0	0	0	0	GO:0005829;GO:0006950	cytosol|response to stress
comp47832_c0_seq2_1	2	2	59.9	comp47832_c0_seq2_1		1	0.8395	0.7943	0.7447	1.1169	1.3183	1.1588	0.661797	0.00381069	803.899	1478.22	129.578	0.0876583	-3.51197	0.00904063	0.0797621	Down	7.29408	100.576	63.1757	3.58801	5.63979	3.95252	2631	gi|471566821|gb|EMR67013.1|putative secreted serine protease protein [Eutypa lata UCREL1]	2.08564e-155	sp|P52320|PRTC_STRGR	1e-64	Streptogrisin-C	0	0	0	0	0	0	0	0	0	GO:0005576;GO:0030246;GO:0004553;GO:0004252;GO:0005975	extracellular region|carbohydrate binding|hydrolase activity, hydrolyzing O-glycosyl compounds|serine-type endopeptidase activity|carbohydrate metabolic process
comp54211_c0_seq1_2	2	2	42.9	comp54211_c0_seq1_2		1	1.3183	1.4322	1.406	1.0965	0.9376	1.0093	1.36574	0.00295378	379.804	225.377	534.23	2.37039	1.24512	0.0330567	0.197535	Up	6.8629	15.6585	14.4855	15.5476	35.907	33.3358	1729	gi|743636012|gb|KID67392.1|hypothetical protein MAN_04150, partial [Metarhizium anisopliae ARSEF 549]	4.66799e-152	sp|Q769K2|NAPEP_RAT	1e-60	N-acyl-phosphatidylethanolamine-hydrolyzing phospholipase D	KOG3798	1e-48	Predicted Zn-dependent hydrolase (beta-lactamase superfamily)	0	0	0	0	0	0	GO:0005737;GO:0070062;GO:0016020;GO:0043227;GO:0070290;GO:0004620;GO:0008270;GO:0007568;GO:1903999;GO:0009395;GO:0006644;GO:0035900	cytoplasm|extracellular exosome|membrane|membrane-bounded organelle|N-acylphosphatidylethanolamine-specific phospholipase D activity|phospholipase activity|zinc ion binding|aging|negative regulation of eating behavior|phospholipid catabolic process|phospholipid metabolic process|response to isolation stress
CL2035Contig1	2	2	48.9	CL2035Contig1		1	1.1066	0.9204	1.2942	0.4406	0.6918	0.8241	1.69752	0.0433029	1186.45	1851.92	520.972	0.281314	-1.82975	0.00121758	0.0173913	Down	59.3732	100.204	90.6953	20.2507	27.7797	19.5804	2044	gi|908391602|gb|KND92228.1|hypothetical protein TOPH_03026 [Tolypocladium ophioglossoides CBS 100239]	1.09784e-46	sp|J4UHQ6|OPS1_BEAB2	2e-09	Orsellinic acid synthase {ECO:0000250|UniProtKB:Q5AUX1}	0	0	0	0	0	0	0	0	0	GO:0005835;GO:0004312;GO:0016788;GO:0031177;GO:0006633;GO:0055114;GO:0009405	fatty acid synthase complex|fatty acid synthase activity|hydrolase activity, acting on ester bonds|phosphopantetheine binding|fatty acid biosynthetic process|oxidation-reduction process|pathogenesis
CL6084Contig1	2	2	71.4	CL6084Contig1		1	1.0666	1.2589	1.1803	0.5248	0.3532	0.3404	2.87738	0.000728599	3200.84	986.739	5414.94	5.48771	2.4562	0.00384477	0.0426578	Up	41.6227	114.443	114.107	262.85	357.021	775.171	1052	gi|672790900|gb|KFH41557.1|Fatty acid-binding protein-like protein [Acremonium chrysogenum ATCC 11550]	2.38391e-53	sp|P80547|SCP2_YARLI	1e-28	Fatty acid-binding protein	KOG4170	4e-11	2-enoyl-CoA hydratase/3-hydroxyacyl-CoA dehydrogenase/Peroxisomal 3-ketoacyl-CoA-thiolase, sterol-binding domain and related enzymes	0	0	0	0	0	0	GO:0005777;GO:0008289;GO:0032365	peroxisome|lipid binding|intracellular lipid transport
CL1Contig849	2	2	56	CL1Contig849		2	0.6427	0.8166	0.7656	1.1066	1.1588	1.2474	0.633369	0.0028783	256.807	128.641	384.972	2.99261	1.5814	0.0120615	0.097446	Up	4.59998	4.99435	6.54574	7.60713	28.1984	14.2409	2147	gi|1032869067|gb|OAQ75817.1|protein transport protein SEC61 alpha subunit [Purpureocillium lilacinum]	1.36308e-256	sp|Q870W0|SC61A_NEUCR	0	Protein transport protein SEC61 subunit alpha	KOG1373	0	Transport protein Sec61, alpha subunit	ko04145;ko03060;ko04141	Phagosome|Protein export|Protein processing in endoplasmic reticulum	3	K10956	SEC61A	protein transport protein SEC61 subunit alpha	GO:0005789;GO:0005794;GO:0016021;GO:0015031	endoplasmic reticulum membrane|Golgi apparatus|integral component of membrane|protein transport
CL1Contig1132	2	2	50	CL1Contig1132		1	1.0864	1.0666	1.0093	0.7798	0.8954	0.8954	1.23018	0.01179	725.593	319.474	1131.71	3.54242	1.82473	0.00409464	0.0446556	Up	2.66389	5.64539	7.86876	17.0591	17.3864	17.973	5659	gi|667651819|ref|XP_008597741.1|3-beta hydroxysteroid dehydrogenase/isomerase [Beauveria bassiana ARSEF 2860]	2.24566e-146	sp|P53199|ERG26_YEAST	5e-63	Sterol-4-alpha-carboxylate 3-dehydrogenase, decarboxylating	KOG1430	1e-63	C-3 sterol dehydrogenase/3-beta-hydroxysteroid dehydrogenase and related dehydrogenases	ko00100	Steroid biosynthesis	1	K07748	E1.1.1.170, NSDHL, ERG26	sterol-4alpha-carboxylate 3-dehydrogenase (decarboxylating)	GO:0005783;GO:0005789;GO:0003854;GO:0000252;GO:0047012;GO:0006696	endoplasmic reticulum|endoplasmic reticulum membrane|3-beta-hydroxy-delta5-steroid dehydrogenase activity|C-3 sterol dehydrogenase (C-4 sterol decarboxylase) activity|sterol-4-alpha-carboxylate 3-dehydrogenase (decarboxylating) activity|ergosterol biosynthetic process
CL2652Contig1	2	2	16.4	CL2652Contig1		1	1.4723	1.6293	1.1376	1.0471	0.871	0.7311	1.60018	0.036505	8520.46	1594.26	15446.7	9.6889	3.27633	1.03933e-07	6.64813e-06	Up	35.3526	64.9114	78.4236	462.313	395.597	760.451	2516	gi|589108005|ref|XP_006966025.1|hypothetical protein TRIREDRAFT_78773 [Trichoderma reesei QM6a]	0	sp|Q8LKS5|LACS7_ARATH	3e-153	Long chain acyl-CoA synthetase 7, peroxisomal	KOG1256	3e-150	Long-chain acyl-CoA synthetases (AMP-forming)	ko04216;ko02024;ko04146;ko00061;ko00071;ko01212	Ferroptosis|Quorum sensing|Peroxisome|Fatty acid biosynthesis|Fatty acid degradation|Fatty acid metabolism	6	K01897	ACSL, fadD	long-chain acyl-CoA synthetase	GO:0005777;GO:0005524;GO:0102391;GO:0004467;GO:0006631;GO:0010193;GO:0009651	peroxisome|ATP binding|decanoate--CoA ligase activity|long-chain fatty acid-CoA ligase activity|fatty acid metabolic process|response to ozone|response to salt stress
comp49360_c0_seq1_2	1.52	1.53	55.2	comp49360_c0_seq1_2		1	1.2706	1.1376	1.3062	0.597	0.7798	0.6252	1.85534	0.00172888	8.48815	15.4326	1.54369	0.100028	-3.32153	0.0417654	0.23018	Down	0	1.66969	1.73904	0	0.198313	0.128873	1414	gi|672791624|gb|KFH42256.1|hypothetical protein ACRE_070060 [Acremonium chrysogenum ATCC 11550]	7.18454e-110	0	0	0	0	0	0	0	0	0	0	0	0	0	0
